# Supplementary material for: Global trends in intestinal flora and ulcerative colitis research during the past 10 years: A bibliometric analysis
Source: Front Microbiol. 2022 Sep 7;13:1003905. doi: 10.3389/fmicb.2022.1003905 (PMC9490179; doi:10.3389/fmicb.2022.1003905)
Supplement: Supplementary file 1 [file Data_Sheet_1.ZIP]

Archive with 8 entries (7 files):
- data/
- data/download_1-500.txt
- data/download_1001-1500.txt
- data/download_1501-2000.txt
- data/download_2001-2500.txt
- data/download_2501-2763.txt
- data/download_501-1000.txt
- data/errors.log.txt
