# Supplementary material for: Global trends in intestinal flora and ulcerative colitis research during the past 10 years: A bibliometric analysis
Source: Front Microbiol. 2022 Sep 7;13:1003905. doi: 10.3389/fmicb.2022.1003905 (PMC9490179; doi:10.3389/fmicb.2022.1003905)
Supplement: Supplementary file 1 [file Data_Sheet_1.ZIP › data/download_1-500.txt]

FN Clarivate Analytics Web of Science
VR 1.0
PT J
AU Konig, J
   Brummer, RJ
AF Konig, J.
   Brummer, R. J.
TI Alteration of the intestinal microbiota as a cause of and a potential
   therapeutic option in irritable bowel syndrome
SO BENEFICIAL MICROBES
LA English
DT Review
DE gut microbiota; antibiotics; probiotics; prebiotics; faecal
   transplantation
ID MULTISPECIES PROBIOTIC SUPPLEMENTATION; ANTIBIOTIC-ASSOCIATED DIARRHEA;
   HUMAN GUT MICROBIOTA; FECAL MICROBIOTA; GASTROINTESTINAL MICROBIOTA;
   LACTOBACILLUS-PLANTARUM; BACTERIAL OVERGROWTH; ULCERATIVE-COLITIS;
   MOLECULAR ANALYSIS; IMMUNE ACTIVATION
AB The intestinal microbiota forms a complex ecosystem that is in close contact with its host and has an important impact on health. An increasing number of disorders are associated with disturbances in this ecosystem. Also patients suffering from irritable bowel syndrome (IBS) show an altered composition of their gut microbiota. IBS is a multifactorial chronic disorder characterised by various abdominal complaints and a worldwide prevalence of 10-20%. Even though its aetiology and pathophysiology are complex and not well understood, it is widely accepted that aberrations along the microbe-gut-brain axis are involved. In this review, it will be discussed how exogenous factors, e.g. antibiotics, can cause disbalance in the intestinal microbiota and thereby contribute to the development of IBS. In addition, several new IBS treatment options that aim at re-establishing a healthy, beneficial ecosystem will be described. These include antibiotics, probiotics, prebiotics and faecal transplantation.
C1 [Konig, J.; Brummer, R. J.] Univ Orebro, Fac Med & Hlth, Sch Hlth & Med Sci, S-70182 Orebro, Sweden.
RP Konig, J (通讯作者)，Univ Orebro, Fac Med & Hlth, Sch Hlth & Med Sci, S-70182 Orebro, Sweden.
EM julia.konig@oru.se
RI König, Julia/T-5627-2017; Brummer, Robert JM/A-3137-2009
OI König, Julia/0000-0003-0466-1861; Brummer, Robert JM/0000-0002-0362-0008
CR AlFaleh K, 2011, COCHRANE DB SYST REV, DOI [10.1002/14651858.CD005496.pub3, 10.1097/AOG.0b013e3181726f2f]
   Andersson AF, 2008, PLOS ONE, V3, DOI 10.1371/journal.pone.0002836
   ANDREWS PJ, 1993, MED J AUSTRALIA, V159, P633, DOI 10.5694/j.1326-5377.1993.tb138063.x
   Aroniadis OC, 2013, CURR OPIN GASTROEN, V29, P79, DOI 10.1097/MOG.0b013e32835a4b3e
   Arslanoglu S, 2008, J NUTR, V138, P1091, DOI 10.1093/jn/138.6.1091
   Arumugam M, 2011, NATURE, V473, P174, DOI 10.1038/nature09944
   Bager P, 2008, CLIN EXP ALLERGY, V38, P634, DOI 10.1111/j.1365-2222.2008.02939.x
   BALSARI A, 1982, MICROBIOLOGICA, V5, P185
   Barbara G, 2011, J NEUROGASTROENTEROL, V17, P349, DOI 10.5056/jnm.2011.17.4.349
   Basseri Robert J, 2011, Gastroenterol Hepatol (N Y), V7, P455
   Ben-Amor K, 2005, APPL ENVIRON MICROB, V71, P4679, DOI 10.1128/AEM.71.8.4679-4689.2005
   Bischoff SC, 2009, SEMIN IMMUNOPATHOL, V31, P185, DOI 10.1007/s00281-009-0165-4
   Borody TJ, 2012, NAT REV GASTRO HEPAT, V9, P88, DOI 10.1038/nrgastro.2011.244
   Borody TJ, 2012, GASTROENTEROL CLIN N, V41, P781, DOI 10.1016/j.gtc.2012.08.008
   BORODY TJ, 1989, MED J AUSTRALIA, V150, P604, DOI 10.5694/j.1326-5377.1989.tb136704.x
   Borody TJ, 2003, J CLIN GASTROENTEROL, V37, P42, DOI 10.1097/00004836-200307000-00012
   Brandt LJ, 2012, AM J GASTROENTEROL, V107, P1079, DOI 10.1038/ajg.2012.60
   Brandt LJ, 2009, AM J GASTROENTEROL, V104, pS1, DOI 10.1038/ajg.2008.122
   Bravo JA, 2011, P NATL ACAD SCI USA, V108, P16050, DOI 10.1073/pnas.1102999108
   Carroll IM, 2012, NEUROGASTROENT MOTIL, V24, P521, DOI 10.1111/j.1365-2982.2012.01891.x
   Carroll IM, 2011, AM J PHYSIOL-GASTR L, V301, pG799, DOI 10.1152/ajpgi.00154.2011
   Chadwick VS, 2002, GASTROENTEROLOGY, V122, P1778, DOI 10.1053/gast.2002.33579
   Claesson MJ, 2012, NATURE, V488, P178, DOI 10.1038/nature11319
   Claesson MJ, 2011, P NATL ACAD SCI USA, V108, P4586, DOI 10.1073/pnas.1000097107
   Codling C, 2010, DIGEST DIS SCI, V55, P392, DOI 10.1007/s10620-009-0934-x
   Collado MC, 2007, J DAIRY SCI, V90, P2710, DOI 10.3168/jds.2006-456
   Corr SC, 2007, P NATL ACAD SCI USA, V104, P7617, DOI 10.1073/pnas.0700440104
   Cremon C, 2009, AM J GASTROENTEROL, V104, P392, DOI 10.1038/ajg.2008.94
   De La Cochetiere MF, 2005, J CLIN MICROBIOL, V43, P5588, DOI 10.1128/JCM.43.11.5588-5592.2005
   Dethlefsen L, 2008, PLOS BIOL, V6, P2383, DOI 10.1371/journal.pbio.0060280
   Drakoularakou A, 2010, EUR J CLIN NUTR, V64, P146, DOI 10.1038/ejcn.2009.120
   Droste JHJ, 2000, CLIN EXP ALLERGY, V30, P1547
   Eckburg PB, 2005, SCIENCE, V308, P1635, DOI 10.1126/science.1110591
   El-Serag HB, 2002, ALIMENT PHARM THER, V16, P1171, DOI 10.1046/j.1365-2036.2002.01290.x
   Fichna J, 2012, FRONT PHARMACOL, V3, DOI 10.3389/fphar.2012.00127
   Ford AC, 2009, CLIN GASTROENTEROL H, V7, P1279, DOI 10.1016/j.cgh.2009.06.031
   Frank DN, 2007, P NATL ACAD SCI USA, V104, P13780, DOI 10.1073/pnas.0706625104
   Gough E, 2011, CLIN INFECT DIS, V53, P994, DOI 10.1093/cid/cir632
   Grehan MJ, 2010, J CLIN GASTROENTEROL, V44, P551, DOI 10.1097/MCG.0b013e3181e5d06b
   Hamer HM, 2008, ALIMENT PHARM THER, V27, P104, DOI 10.1111/j.1365-2036.2007.03562.x
   Hamer HM, 2010, CLIN NUTR, V29, P738, DOI 10.1016/j.clnu.2010.04.002
   Hamer HM, 2009, CLIN NUTR, V28, P88, DOI 10.1016/j.clnu.2008.11.002
   Harrell L, 2012, PLOS ONE, V7, DOI 10.1371/journal.pone.0032545
   Hell M, 2013, BENEF MICROBES, V4, P39, DOI 10.3920/BM2012.0049
   Hoveyda N, 2009, BMC GASTROENTEROL, V9, DOI 10.1186/1471-230X-9-15
   Hunter JO, 1999, J NUTR, V129, p1451S, DOI 10.1093/jn/129.7.1451S
   Jeffery IB, 2012, GUT, V61, P997, DOI 10.1136/gutjnl-2011-301501
   Jernberg C, 2007, ISME J, V1, P56, DOI 10.1038/ismej.2007.3
   Kajander K, 2008, ALIMENT PHARM THER, V27, P48, DOI 10.1111/j.1365-2036.2007.03542.x
   Kajander K, 2007, ALIMENT PHARM THER, V26, P463, DOI 10.1111/j.1365-2036.2007.03391.x
   Kajander K, 2005, ALIMENT PHARM THER, V22, P387, DOI 10.1111/j.1365-2036.2005.02579.x
   Karantanos T, 2010, GUT PATHOG, V2, DOI 10.1186/1757-4749-2-3
   Karczewski J, 2010, AM J PHYSIOL-GASTR L, V298, pG851, DOI 10.1152/ajpgi.00327.2009
   Kassinen A, 2007, GASTROENTEROLOGY, V133, P24, DOI 10.1053/j.gastro.2007.04.005
   Kerckhoffs APM, 2009, WORLD J GASTROENTERO, V15, P2887, DOI 10.3748/wjg.15.2887
   Krogius-Kurikka L, 2009, BMC GASTROENTEROL, V9, DOI 10.1186/1471-230X-9-95
   Le Poul E, 2003, J BIOL CHEM, V278, P25481, DOI 10.1074/jbc.M301403200
   Lewis S, 2005, CLIN GASTROENTEROL H, V3, P442, DOI 10.1016/S1542-3565(04)00677-9
   Ley RE, 2006, NATURE, V444, P1022, DOI 10.1038/4441022a
   Ligaarden SC, 2010, BMC GASTROENTEROL, V10, DOI 10.1186/1471-230X-10-16
   Lode H, 2001, SCAND J INFECT DIS, V33, P899, DOI 10.1080/00365540110076714
   Longstreth GF, 2006, GASTROENTEROLOGY, V130, P1480, DOI 10.1053/j.gastro.2005.11.061
   Lyra A, 2010, BMC GASTROENTEROL, V10, DOI 10.1186/1471-230X-10-110
   Lyra A, 2009, WORLD J GASTROENTERO, V15, P5936, DOI 10.3748/wjg.15.5936
   Macfarlane S, 2006, ALIMENT PHARM THER, V24, P701, DOI 10.1111/j.1365-2036.2006.03042.x
   Macfarlane S, 2006, APPL ENVIRON MICROB, V72, P6204, DOI 10.1128/AEM.00754-06
   Mai V, 2006, GUT, V55, P1822, DOI 10.1136/gut.2006.108266
   Malinen E, 2005, AM J GASTROENTEROL, V100, P373, DOI 10.1111/j.1572-0241.2005.40312.x
   Malinen E, 2010, WORLD J GASTROENTERO, V16, P4532, DOI 10.3748/wjg.v16.i36.4532
   Maslowski KM, 2009, NATURE, V461, P1282, DOI 10.1038/nature08530
   Maxwell PR, 2002, AM J GASTROENTEROL, V97, P104
   McFarland LV, 2006, AM J GASTROENTEROL, V101, P812, DOI 10.1111/j.1572-0241.2006.00465.x
   McFarland LV, 2008, WORLD J GASTROENTERO, V14, P2650, DOI 10.3748/wjg.14.2650
   McFarland Lynne V, 2007, Travel Med Infect Dis, V5, P97, DOI 10.1016/j.tmaid.2005.10.003
   Mendall MA, 1998, EUR J GASTROEN HEPAT, V10, P59, DOI 10.1097/00042737-199801000-00011
   Menees SB, 2012, AM J GASTROENTEROL, V107, P28, DOI 10.1038/ajg.2011.355
   Mole B, 2013, NATURE, V498, P147, DOI 10.1038/498147a
   Momozawa Y, 2011, PLOS ONE, V6, DOI 10.1371/journal.pone.0016952
   Nikfar S, 2008, DIS COLON RECTUM, V51, P1775, DOI 10.1007/s10350-008-9335-z
   O'Mahony L, 2005, GASTROENTEROLOGY, V128, P541, DOI 10.1053/j.gastro.2004.11.050
   Palmer C, 2007, PLOS BIOL, V5, P1556, DOI 10.1371/journal.pbio.0050177
   Parkes GC, 2012, NEUROGASTROENT MOTIL, V24, P31, DOI 10.1111/j.1365-2982.2011.01803.x
   Petrof EO, 2013, BENEF MICROBES, V4, P53, DOI 10.3920/BM2012.0039
   Pimentel M, 2003, AM J GASTROENTEROL, V98, P412, DOI 10.1016/S0002-9270(02)05902-6
   Pimentel M, 2011, DIGEST DIS SCI, V56, P2067, DOI 10.1007/s10620-011-1728-5
   Pimentel M, 2011, NEW ENGL J MED, V364, P22, DOI 10.1056/NEJMoa1004409
   Posserud I, 2007, GUT, V56, P802, DOI 10.1136/gut.2006.108712
   Preidis GA, 2009, GASTROENTEROLOGY, V136, P2015, DOI 10.1053/j.gastro.2009.01.072
   Qin JJ, 2010, NATURE, V464, P59, DOI 10.1038/nature08821
   Quigley EMM, 2012, NUTR CLIN PRACT, V27, P195, DOI 10.1177/0884533611423926
   Rajilic-Stojanovic M., 2012, ENV MICROBI IN PRESS
   Rajilic-Stojanovic M, 2011, GASTROENTEROLOGY, V141, P1792, DOI 10.1053/j.gastro.2011.07.043
   Rajilic-Stojanovic M, 2009, ENVIRON MICROBIOL, V11, P1736, DOI 10.1111/j.1462-2920.2009.01900.x
   RAJILICSTOJANOV.M, 2007, THESIS U WAGENINGEN
   Roberfroid M, 2007, J NUTR, V137, p830S, DOI 10.1093/jn/137.3.830S
   Rousseaux C, 2007, NAT MED, V13, P35, DOI 10.1038/nm1521
   Sachdev Amit H, 2012, Curr Gastroenterol Rep, V14, P439, DOI 10.1007/s11894-012-0284-2
   Salonen A, 2010, MICROBIOL-SGM, V156, P3205, DOI 10.1099/mic.0.043257-0
   Sandler RS, 2002, GASTROENTEROLOGY, V122, P1500, DOI 10.1053/gast.2002.32978
   Savino F, 2007, PEDIATRICS, V119, pE124, DOI 10.1542/peds.2006-1222
   Scholtens PAMJ, 2012, ANNU REV FOOD SCI T, V3, P425, DOI 10.1146/annurev-food-022811-101120
   Seifert S, 2007, J NUTR, V137, p2563S, DOI 10.1093/jn/137.11.2563S
   Sekirov I, 2010, PHYSIOL REV, V90, P859, DOI 10.1152/physrev.00045.2009
   Servin AL, 2004, FEMS MICROBIOL REV, V28, P405, DOI 10.1016/j.femsre.2004.01.003
   Shah E, 2012, AM J MED, V125, P381, DOI 10.1016/j.amjmed.2011.08.026
   Silk DBA, 2009, ALIMENT PHARM THER, V29, P508, DOI 10.1111/j.1365-2036.2008.03911.x
   Simren M, 2013, GUT, V62, P159, DOI 10.1136/gutjnl-2012-302167
   Spiller R, 2008, ALIMENT PHARM THER, V28, P385, DOI 10.1111/j.1365-2036.2008.03750.x
   Spiller R, 2012, J NEUROGASTROENTEROL, V18, P258, DOI 10.5056/jnm.2012.18.3.258
   STEPHEN AM, 1980, J MED MICROBIOL, V13, P45, DOI 10.1099/00222615-13-1-45
   Swidsinski A, 2005, J CLIN MICROBIOL, V43, P3380, DOI 10.1128/JCM.43.7.3380-3389.2005
   Szajewska H, 2006, J PEDIATR-US, V149, P367, DOI 10.1016/j.jpeds.2006.04.053
   Troost FJ, 2008, BMC GENOMICS, V9, DOI 10.1186/1471-2164-9-374
   Tsuchiya J, 2004, Chin J Dig Dis, V5, P169, DOI 10.1111/j.1443-9573.2004.00176.x
   van Baarlen P, 2011, P NATL ACAD SCI USA, V108, P4562, DOI 10.1073/pnas.1000079107
   van Baarlen P, 2009, P NATL ACAD SCI USA, V106, P2371, DOI 10.1073/pnas.0809919106
   Vanhoutvin SALW, 2009, NEUROGASTROENT MOTIL, V21, DOI 10.1111/j.1365-2982.2009.01324.x
   Vanhoutvin SALW, 2009, PLOS ONE, V4, DOI 10.1371/journal.pone.0006759
   Villarreal Armando A, 2012, WMJ, V111, P17
   Vos AP, 2007, CRIT REV IMMUNOL, V27, P97, DOI 10.1615/CritRevImmunol.v27.i2.10
   Vrieze A, 2012, GASTROENTEROLOGY, V143, P913, DOI 10.1053/j.gastro.2012.06.031
   Whorwell PJ, 2006, AM J GASTROENTEROL, V101, P1581, DOI 10.1111/j.1572-0241.2006.00734.x
   Wu GD, 2011, SCIENCE, V334, P105, DOI 10.1126/science.1208344
   Yang J, 2008, DIGEST DIS SCI, V53, P169, DOI 10.1007/s10620-007-9839-8
   Zhang FM, 2012, AM J GASTROENTEROL, V107, P1755, DOI 10.1038/ajg.2012.251
   Zoetendal EG, 2008, GUT, V57, P1605, DOI 10.1136/gut.2007.133603
   Zoetendal EG, 2002, APPL ENVIRON MICROB, V68, P3401, DOI 10.1128/AEM.68.7.3401-3407.2002
NR 127
TC 32
Z9 36
U1 1
U2 41
PU WAGENINGEN ACADEMIC PUBLISHERS
PI WAGENINGEN
PA PO BOX 220, WAGENINGEN, 6700 AE, NETHERLANDS
SN 1876-2883
EI 1876-2891
J9 BENEF MICROBES
JI Benef. Mirbobes
PD SEP
PY 2014
VL 5
IS 3
BP 247
EP 261
DI 10.3920/BM2013.0033
PG 15
WC Microbiology; Nutrition & Dietetics
WE Science Citation Index Expanded (SCI-EXPANDED)
SC Microbiology; Nutrition & Dietetics
GA AY6KK
UT WOS:000347675000003
PM 24583610
DA 2022-07-15
ER

PT S
AU Kashtanova, DA
   Tkacheva, ON
   Strazhesko, ID
   Dudinskaya, EN
   Kotovskaya, YV
   Popenko, AS
   Tyaht, AV
   Alexeev, DG
AF Kashtanova, Daria A.
   Tkacheva, Olga N.
   Strazhesko, Irina D.
   Dudinskaya, Ekaterina N.
   Kotovskaya, Yu V.
   Popenko, A. S.
   Tyaht, A. V.
   Alexeev, D. G.
BE Moskalev, A
TI Gut Microbiota and Aging
SO BIOMARKERS OF HUMAN AGING
SE Healthy Ageing and Longevity
LA English
DT Article; Book Chapter
DE Microbiome; Gut microbiota; Longevity; Butyrate; Aging-associated
   diseases; Short-chain fatty acids; Low-grade inflammation; Inflammaging;
   Lipopolysaccharide
ID CLOSTRIDIUM-DIFFICILE INFECTION; COLON-CANCER RISK; INTESTINAL
   MICROBIOTA; ULCERATIVE-COLITIS; INSULIN SENSITIVITY;
   SIGNAL-TRANSDUCTION; DOUBLE-BLIND; TRANSPLANTATION; DISEASE; AGE
AB Gut microbiota is an up-to date theme that is widely studied. Now it is obvious that microbiota could be considered as one of the factors affecting aging process. Some reports suggested the potential mechanisms by which gut microbes may influence human health span. Aging-related conditions are accompanied by decline in immunesystem functioning and low-grade inflammation, and our microbes play a certain role in these processes. Gut microbiota composition changes during the aging process may indicate a more pronounced aging-related health loss.
C1 [Kashtanova, Daria A.; Tkacheva, Olga N.; Dudinskaya, Ekaterina N.; Kotovskaya, Yu V.] Pirogov Russian Natl Res Med Univ, Russian Clin Res Ctr Gerontol, Moscow, Russia.
   [Strazhesko, Irina D.] Lomonosov Moscow State Univ, Med Sci & Educ Ctr, Moscow, Russia.
   [Popenko, A. S.; Tyaht, A. V.; Alexeev, D. G.] Atlas Hlth Europe Ltd, London, England.
RP Kashtanova, DA (通讯作者)，Pirogov Russian Natl Res Med Univ, Russian Clin Res Ctr Gerontol, Moscow, Russia.
EM dr.kashtanova@gmail.com; tkacheva@rambler.ru; Istrazhesko@gmail.com;
   katharina.gin@gmail.com; kotovskaya@bk.ru; popenko@atlas.ru;
   a.tyakht@gmail.com; dmitry.g.alexeev@gmail.com
RI Dudinskaya, Ekaterina/AAI-4271-2021
OI Dudinskaya, Ekaterina/0000-0001-7891-6850
CR Aagaard K, 2014, SCI TRANSL MED, V6, DOI 10.1126/scitranslmed.3008599
   Almeida Morais C, 2014, MEDIAT INFLAMM
   An HM, 2010, NUTR J, V9, DOI 10.1186/1475-2891-9-5
   Aroniadis OC, 2013, CURR OPIN GASTROEN, V29, P79, DOI 10.1097/MOG.0b013e32835a4b3e
   Arumugam M, 2011, NATURE, V473, P174, DOI 10.1038/nature09944
   Baroja ML, 2007, CLIN EXP IMMUNOL, V149, P470, DOI 10.1111/j.1365-2249.2007.03434.x
   Belkaid Y, 2014, CELL, V157, P121, DOI 10.1016/j.cell.2014.03.011
   Bergstrom A, 2014, APPL ENVIRON MICROB, V80, P2889, DOI 10.1128/AEM.00342-14
   Biagi E, 2010, PLOS ONE, V5, DOI 10.1371/journal.pone.0010667
   Biagi E, 2013, PHARMACOL RES, V69, P11, DOI 10.1016/j.phrs.2012.10.005
   Biagi E, 2012, AGE, V34, P247, DOI 10.1007/s11357-011-9217-5
   Buford TW, 2018, GEROSCIENCE, V40, P257, DOI 10.1007/s11357-018-0026-y
   Canani RB, 2011, NUTR RES REV, V24, P198, DOI 10.1017/S0954422411000102
   Candela M, 2011, CRIT REV MICROBIOL, V37, P1, DOI 10.3109/1040841X.2010.501760
   Caporaso JG, 2010, NAT METHODS, V7, P335, DOI 10.1038/nmeth.f.303
   Carlsson M, 2009, J NUTR HEALTH AGING, V13, P813, DOI 10.1007/s12603-009-0218-3
   Cattaneo A, 2017, NEUROBIOL AGING, V49, P60, DOI 10.1016/j.neurobiolaging.2016.08.019
   Chen T, 2018, J CROHNS COLITIS, V12, P710, DOI 10.1093/ecco-jcc/jjy031
   Ciccocioppo R, 2002, GERONTOLOGY, V48, P204, DOI 10.1159/000058351
   Claesson MJ, 2012, NATURE, V488, P178, DOI 10.1038/nature11319
   Claesson MJ, 2011, P NATL ACAD SCI USA, V108, P4586, DOI 10.1073/pnas.1000097107
   Clark RI, 2015, CELL REP, V12, P1656, DOI 10.1016/j.celrep.2015.08.004
   COLLINS MD, 1994, INT J SYST BACTERIOL, V44, P812, DOI 10.1099/00207713-44-4-812
   Costello SP, 2017, ALIMENT PHARM THER, V46, P213, DOI 10.1111/apt.14173
   Danikowski KM, 2017, J NEUROINFLAMM, V14, DOI 10.1186/s12974-017-0892-8
   Debebe T, 2017, SCI REP-UK, V7, DOI 10.1038/s41598-017-10287-0
   Egshatyan L, 2016, ENDOCR CONNECT, V5, P1, DOI 10.1530/EC-15-0094
   Faty A, 2012, PLOS ONE, V7, DOI 10.1371/journal.pone.0034031
   Fedintsev A, 2017, AGING-US, V9, P1280, DOI 10.18632/aging.101227
   Felice VD, 2016, PARKINSONISM RELAT D, V27, P1, DOI 10.1016/j.parkreldis.2016.03.012
   Fitzgerald KA, 2004, MICROBES INFECT, V6, P1361, DOI 10.1016/j.micinf.2004.08.015
   Fransen F, 2017, FRONT IMMUNOL, V8, DOI 10.3389/fimmu.2017.01385
   Gangloff SC, 1999, CLIN INFECT DIS, V28, P491, DOI 10.1086/515176
   Gao ZG, 2009, DIABETES, V58, P1509, DOI 10.2337/db08-1637
   Gareau MG, 2011, GUT, V60, P307, DOI 10.1136/gut.2009.202515
   Guillemard E, 2010, BRIT J NUTR, V103, P58, DOI 10.1017/S0007114509991395
   HARIG JM, 1989, NEW ENGL J MED, V320, P23, DOI 10.1056/NEJM198901053200105
   Hickson M, 2007, BMJ-BRIT MED J, V335, P80, DOI 10.1136/bmj.39231.599815.55
   Jackson MA, 2016, GUT, V65, P749, DOI 10.1136/gutjnl-2015-310861
   Jimenez E, 2005, CURR MICROBIOL, V51, P270, DOI 10.1007/s00284-005-0020-3
   Kahn MS, 2012, BEHAV BRAIN RES, V229, P176, DOI 10.1016/j.bbr.2012.01.010
   [Каштанова Д.А. Kashtanova D.A.], 2015, [Клиническая микробиология и антимикробная химиотерапия, Klinicheskaya mikrobiologiya i antimikrobnaya khimioterapiya], V17, P310
   Kashtanova D, 2017, ARTERY RES, V18, P41, DOI 10.1016/j.artres.2017.02.007
   Kee VR, 2012, AM J GERIATR PHARMAC, V10, P14, DOI 10.1016/j.amjopharm.2011.12.004
   Klimenko NS, 2018, NUTRIENTS, V10, DOI 10.3390/nu10050576
   Kumari R, 2013, WORLD J GASTROENTERO, V19, P3404, DOI 10.3748/wjg.v19.i22.3404
   Leffler DA, 2015, NEW ENGL J MED, V373, P287, DOI 10.1056/NEJMc1506004
   Liu AH, 2001, ALLERGY ASTHMA PROC, V22, P337
   Liu CX, 2008, INT J SYST EVOL MICR, V58, P1896, DOI 10.1099/ijs.0.65208-0
   Ma HL, 2010, ARTHRITIS RHEUM-US, V62, P430, DOI 10.1002/art.27203
   Man AL, 2015, CLIN SCI, V129, P515, DOI 10.1042/CS20150046
   Maslowski KM, 2009, NATURE, V461, P1282, DOI 10.1038/nature08530
   Matsumoto M, 2011, PLOS ONE, V6, DOI 10.1371/journal.pone.0023652
   Migita K, 1996, LAB INVEST, V75, P371
   Minato T, 2017, PLOS ONE, V12, DOI 10.1371/journal.pone.0187307
   Moayyedi P, 2017, MED J AUSTRALIA, V207, P166, DOI 10.5694/mja17.00295
   Moles L, 2013, PLOS ONE, V8, DOI 10.1371/journal.pone.0066986
   Nicoletti C, 2015, EXPERT REV GASTROENT, V9, P1467, DOI 10.1586/17474124.2015.1092872
   Ottaviani E, 2011, BIOGERONTOLOGY, V12, P599, DOI 10.1007/s10522-011-9352-5
   Ou JH, 2013, AM J CLIN NUTR, V98, P111, DOI 10.3945/ajcn.112.056689
   Ou JH, 2012, NUTR CANCER, V64, P34, DOI 10.1080/01635581.2012.630164
   Piccirillo CA, 2004, SEMIN IMMUNOL, V16, P81, DOI 10.1016/j.smim.2003.12.003
   Pitkala KH, 2007, J NUTR HEALTH AGING, V11, P305
   Pronio A, 2008, INFLAMM BOWEL DIS, V14, P662, DOI 10.1002/ibd.20369
   Qi YF, 2017, J AM MED DIR ASSOC, V18, DOI 10.1016/j.jamda.2017.05.018
   Rera M, 2012, P NATL ACAD SCI USA, V109, P21528, DOI 10.1073/pnas.1215849110
   Ridaura VK, 2013, SCIENCE, V341, P1079, DOI 10.1126/science.1241214
   Sanchez AM, 2011, IMMUNOL RES, V49, P124, DOI 10.1007/s12026-010-8176-8
   Santoro A, 2018, CELL MOL LIFE SCI, V75, P129, DOI 10.1007/s00018-017-2674-y
   Scheepers LEJM, 2015, INT J OBESITY, V39, P16, DOI 10.1038/ijo.2014.178
   Serra-Prat M, 2013, NEUROGASTROENT MOTIL, V25, DOI 10.1111/nmo.12055
   Serra-Prat M, 2009, AM J CLIN NUTR, V89, P1410, DOI 10.3945/ajcn.2008.27076
   Shen QA, 2011, CURR MICROBIOL, V62, P1097, DOI 10.1007/s00284-010-9827-7
   Shinkai S, 2013, BRIT J NUTR, V109, P1856, DOI 10.1017/S0007114512003753
   Simons JP, 2013, P NATL ACAD SCI USA, V110, P16115, DOI 10.1073/pnas.1306621110
   Sokol H, 2008, P NATL ACAD SCI USA, V105, P16731, DOI 10.1073/pnas.0804812105
   Stein JH, 2008, J AM SOC ECHOCARDIOG, V21, P93, DOI 10.1016/j.echo.2007.11.011
   Sun MF, 2018, BRAIN BEHAV IMMUN, V70, P48, DOI 10.1016/j.bbi.2018.02.005
   Tacke D, 2015, CLIN MICROBIOL INFEC, V21, pE82, DOI 10.1016/j.cmi.2015.06.027
   Thevaranjan N, 2017, CELL HOST MICROBE, V21, P455, DOI 10.1016/j.chom.2017.03.002
   Tiihonen K, 2008, BRIT J NUTR, V100, P130, DOI 10.1017/S000711450888871X
   Tsukamoto H, 2010, INT IMMUNOL, V22, P271, DOI 10.1093/intimm/dxq005
   Tsun JGS, 2013, ATHEROSCLEROSIS, V231, P405, DOI 10.1016/j.atherosclerosis.2013.10.008
   Tuovinen E, 2013, ANAEROBE, V19, P70, DOI 10.1016/j.anaerobe.2012.11.002
   Tyakht AV, 2018, BMC GENOMICS, V19, DOI 10.1186/s12864-018-5306-5
   VERNIA P, 1995, DIGEST DIS SCI, V40, P305, DOI 10.1007/BF02065414
   Verstockt B, 2018, J GASTROENTEROL, V53, P585, DOI 10.1007/s00535-018-1449-z
   Vrieze A, 2012, GASTROENTEROLOGY, V143, P913, DOI 10.1053/j.gastro.2012.06.031
   Wang F, 2015, CURR MICROBIOL, V71, P143, DOI 10.1007/s00284-015-0804-z
   Wilkinson IB, 2010, ARTERY RES, V4, P34, DOI 10.1016/j.artres.2010.03.001
   Wu GD, 2011, SCIENCE, V334, P105, DOI 10.1126/science.1208344
   Yang HY, 2009, NUTR RES, V29, P281, DOI 10.1016/j.nutres.2009.03.010
   Zhang H, 2011, STAT MED, V30, P2562, DOI 10.1002/sim.4265
   Zhang L, 2018, PATHOG DIS, V76, DOI 10.1093/femspd/fty028
   Zijlmans MAC, 2015, PSYCHONEUROENDOCRINO, V53, P233, DOI 10.1016/j.psyneuen.2015.01.006
NR 95
TC 0
Z9 0
U1 4
U2 6
PU SPRINGER INTERNATIONAL PUBLISHING AG
PI CHAM
PA GEWERBESTRASSE 11, CHAM, CH-6330, SWITZERLAND
SN 2199-9007
EI 2199-9015
BN 978-3-030-24970-0; 978-3-030-24969-4
J9 HEALTHY AGEING LONG
PY 2019
VL 10
BP 263
EP 278
DI 10.1007/978-3-030-24970-0_17
D2 10.1007/978-3-030-24970-0
PG 16
WC Biochemistry & Molecular Biology; Geriatrics & Gerontology
WE Book Citation Index– Science (BKCI-S)
SC Biochemistry & Molecular Biology; Geriatrics & Gerontology
GA BP2MK
UT WOS:000543920700017
DA 2022-07-15
ER

PT J
AU Millan, B
   Laffin, M
   Madsen, K
AF Millan, Braden
   Laffin, Michael
   Madsen, Karen
TI Fecal Microbiota Transplantation: Beyond Clostridium difficile
SO CURRENT INFECTIOUS DISEASE REPORTS
LA English
DT Review
DE Fecal microbiota transplantation; Antibiotic resistance; Inflammatory
   bowel disease; Gastrointestinal; Microbiota
ID INTESTINAL MICROBIOTA; ULCERATIVE-COLITIS; STEATOHEPATITIS;
   COLONIZATION; METAANALYSIS; INFECTION; SYMPTOMS; IMPACT; GENES; MICE
AB Purpose of Review Fecal microbiota transplantation (FMT) has been established as standard of care in the treatment of antibiotic refractory Clostridium difficile infection (RCDI). This review examines the current evidence that exists to support the use of FMT in the treatment of human disease beyond C. difficile infection.
   Recent Findings Beneficial effects of FMT have been described in case series or small prospective trials on a wide spectrum of conditions, including inflammatory bowel disease, functional gastrointestinal disorders, nonalcoholic steatohepatitis, alcoholic hepatitis, hepatic encephalopathy, and neuropsychiatric conditions, and in limiting antibiotic-resistant bacterial infections. Each of these proposed indications for FMT is associated with an underlying dysbiosis of the gastrointestinal microbiota and generally a clinical response is linked with a restoration of the gut microbiota.
   Summary The potential of fecal microbial transplantation to alter disease course shows promise but further large-scale studies are necessary to understand limitations as well as how best to utilize this therapy.
C1 [Millan, Braden] Univ Calgary, Cumming Sch Med, Calgary, AB, Canada.
   [Laffin, Michael; Madsen, Karen] Univ Alberta, CEGIIR, Dept Med, 7-142 Katz Grp Ctr, Edmonton, AB, Canada.
RP Madsen, K (通讯作者)，Univ Alberta, CEGIIR, Dept Med, 7-142 Katz Grp Ctr, Edmonton, AB, Canada.
EM kmadsen@ualberta.ca
RI Madsen, Karen L/H-5898-2011; Millan, Braden/AAM-7764-2021
OI Laffin, Michael/0000-0003-4933-2789
CR Bafeta A, 2017, ANN INTERN MED, V167, P34, DOI 10.7326/M16-2810
   Bajaj JS, 2017, HEPATOLOGY, V66, P1727, DOI 10.1002/hep.29306
   Bilinski J, 2017, CLIN INFECT DIS, V65, P364, DOI 10.1093/cid/cix252
   Brandl K, 2017, CURR OPIN GASTROEN, V33, P128, DOI 10.1097/MOG.0000000000000349
   Brandt LJ, 2015, AM J GASTROENTEROL, V110, P18, DOI [10.1038/ajg.2014.395, 10.1038/ajg.2014.295]
   Cui BT, 2016, GUT MICROBES, V7, P323, DOI 10.1080/19490976.2016.1151608
   Cui M, 2017, EMBO MOL MED, V9, P448, DOI 10.15252/emmm.201606932
   Forslund K, 2013, GENOME RES, V23, P1163, DOI 10.1101/gr.155465.113
   Ge Xiaolong, 2016, Zhonghua Wei Chang Wai Ke Za Zhi, V19, P1355
   Gu LL, 2017, J NEUROGASTROENTEROL, V23, P289, DOI 10.5056/jnm16074
   Jouhten H, 2016, CLIN INFECT DIS, V63, P710, DOI 10.1093/cid/ciw390
   Kang DW, 2017, MICROBIOME, V5, DOI 10.1186/s40168-016-0225-7
   Kao D, 2016, HEPATOLOGY, V63, P339, DOI 10.1002/hep.28121
   Kelly CR, 2017, GASTROENTEROLOGY, V152, P681, DOI 10.1053/j.gastro.2017.01.028
   Keshteli AH, 2017, MUCOSAL IMMUNOL, V10, P565, DOI 10.1038/mi.2016.123
   Li M, 2015, FRONT MICROBIOL, V6, DOI 10.3389/fmicb.2015.00692
   Mahieu R, 2017, J INFECTION, V75, P75, DOI 10.1016/j.jinf.2017.04.008
   McElhanon BO, 2014, PEDIATRICS, V133, P872, DOI 10.1542/peds.2013-3995
   Millan B, 2016, CLIN INFECT DIS, V62, P1479, DOI 10.1093/cid/ciw185
   Moayyedi P, 2015, GASTROENTEROLOGY, V149, P102, DOI 10.1053/j.gastro.2015.04.001
   Paramsothy S, 2017, J CROHNS COLITIS, V11, P1180, DOI 10.1093/ecco-jcc/jjx063
   Philips CA, 2017, CLIN GASTROENTEROL H, V15, P600, DOI 10.1016/j.cgh.2016.10.029
   Sohn KM, 2016, INFECT CONT HOSP EP, V37, P1519, DOI 10.1017/ice.2016.229
   Stalenhoef JE, 2017, OPEN FORUM INFECT DI, V4, DOI 10.1093/ofid/ofx047
   Tian HL, 2017, PLOS ONE, V12, DOI 10.1371/journal.pone.0171308
   Vaughn BP, 2016, INFLAMM BOWEL DIS, V22, P2182, DOI 10.1097/MIB.0000000000000893
   Wang JY, 2017, J PEDIATR GASTR NUTR, V64, pe80, DOI 10.1097/MPG.0000000000001476
   Wei YL, 2016, CRIT CARE, V20, DOI 10.1186/s13054-016-1491-2
   Zhou D, 2017, SCI REP-UK, V7, DOI 10.1038/s41598-017-01751-y
NR 29
TC 18
Z9 21
U1 2
U2 33
PU SPRINGER
PI NEW YORK
PA 233 SPRING ST, NEW YORK, NY 10013 USA
SN 1523-3847
EI 1534-3146
J9 CURR INFECT DIS REP
JI Curr. Infect. Dis. Rep.
PD SEP
PY 2017
VL 19
IS 9
AR 31
DI 10.1007/s11908-017-0586-5
PG 4
WC Infectious Diseases
WE Science Citation Index Expanded (SCI-EXPANDED)
SC Infectious Diseases
GA FD3RD
UT WOS:000407449200002
PM 28770495
DA 2022-07-15
ER

PT J
AU Cammarota, G
   Ianiro, G
   Bibbo, S
   Gasbarrini, A
AF Cammarota, Giovanni
   Ianiro, Gianluca
   Bibbo, Stefano
   Gasbarrini, Antonio
TI Fecal Microbiota Transplantation A New Old Kid on the Block for the
   Management of Gut Microbiota-related Disease
SO JOURNAL OF CLINICAL GASTROENTEROLOGY
LA English
DT Article
DE fecal microbiota transplantation; gut microbiota; C. difficile; obesity;
   inflammatory bowel disease
ID RECURRENT CLOSTRIDIUM-DIFFICILE; INFLAMMATORY-BOWEL-DISEASE; INTESTINAL
   MICROBIOTA; ULCERATIVE-COLITIS; METABOLIC SYNDROME; CROHNS-DISEASE;
   INFECTION; BACTERIOTHERAPY; OBESITY; FLORA
AB Gut microbiota is deeply involved in the regulation of both health and disease within our body. The restoration of a healthy gut microbiota is, therefore, a main clinical target in the management of diseases associated with its disruption. Fecal microbiota transplantation (FMT) is an old therapy that has recently been rediscovered, having proved a clear efficacy against recurrent Clostridium difficile infection. By restoring the altered gut microbiota in a substantial and durable manner, FMT is considered a cutting-edge promising option for the treatment of disease that recognize the alteration of the gut microbiota as having a pathogenic role. FMT has shown interesting (even if uncertain) results in diseases such as metabolic syndrome and inflammatory bowel diseases. Moreover, the definition of a standard procedural protocol for each specific disease, as well as exhaustive studies about the relationship between donor's microbiota composition and clinical results, will certainly improve the therapeutic potential of FMT. Both the application of cutting-edge technologies for the assessment of gut microbiota composition (such as metagenomics) and the development of well-designed, large randomized trials are needed to put such perspectives into practice.
C1 [Cammarota, Giovanni; Ianiro, Gianluca; Bibbo, Stefano; Gasbarrini, Antonio] A Gemelli Univ Hosp, Dept Internal Med, Div Internal Med & Gastroenterol, I-00168 Rome, Italy.
RP Ianiro, G (通讯作者)，A Gemelli Univ Hosp, Dept Internal Med, Div Internal Med & Gastroenterol, Largo A Gemelli 8, I-00168 Rome, Italy.
EM gianluca.ianiro@hotmail.it
RI Gasbarrini, Antonio/AAB-8487-2019; Ianiro, Gianluca/K-5578-2016; Bibbo,
   Stefano/AAA-9851-2019; Cammarota, Giovanni/AAD-1732-2022
OI Ianiro, Gianluca/0000-0002-8318-0515; Bibbo,
   Stefano/0000-0002-8043-4807; Cammarota, Giovanni/0000-0002-3626-6148;
   Gasbarrini, Antonio/0000-0003-4863-6924
CR Ananthaswamy A., 2011, NEW SCI, V2796, P8
   Anderson JL, 2012, ALIMENT PHARM THER, V36, P503, DOI 10.1111/j.1365-2036.2012.05220.x
   ANDREWS P, 1995, GASTROENTEROLOGY, V108, pA563
   Angelberger S, 2013, AM J GASTROENTEROL, V108, P1620, DOI 10.1038/ajg.2013.257
   Aron-Wisnewsky J, 2013, CLIN MICROBIOL INFEC, V19, P338, DOI 10.1111/1469-0691.12140
   Aroniadis OC, 2013, CURR OPIN GASTROEN, V29, P79, DOI 10.1097/MOG.0b013e32835a4b3e
   Backhed F, 2004, P NATL ACAD SCI USA, V101, P15718, DOI 10.1073/pnas.0407076101
   Backhed F, 2005, SCIENCE, V307, P1915, DOI 10.1126/science.1104816
   Bakken JS, 2011, CLIN GASTROENTEROL H, V9, P1044, DOI 10.1016/j.cgh.2011.08.014
   Berer K, 2011, NATURE, V479, P538, DOI 10.1038/nature10554
   Borody T, 2011, AM J GASTROENTEROL, V106, pS352
   Borody TJ, 2012, NAT REV GASTRO HEPAT, V9, P88, DOI 10.1038/nrgastro.2011.244
   BORODY TJ, 1989, MED J AUSTRALIA, V150, P604, DOI 10.5694/j.1326-5377.1989.tb136704.x
   Borody TJ, 2004, J CLIN GASTROENTEROL, V38, P475, DOI 10.1097/01.mcg.0000128988.13808.dc
   Borody TJ, 1995 CFS NAT CONS C
   Brandt LJ, 2013, AM J GASTROENTEROL, V108, P177, DOI 10.1038/ajg.2012.450
   Brandt LJ, 2011, J CLIN GASTROENTEROL, V45, pS159, DOI 10.1097/MCG.0b013e318222e603
   Cani PD, 2011, PHARMACOL THERAPEUT, V130, P202, DOI 10.1016/j.pharmthera.2011.01.012
   Chassard C, 2012, ALIMENT PHARM THER, V35, P828, DOI 10.1111/j.1365-2036.2012.05007.x
   Collins SM, 2012, NAT REV MICROBIOL, V10, P735, DOI 10.1038/nrmicro2876
   Damman CJ, 2012, AM J GASTROENTEROL, V107, P1452, DOI 10.1038/ajg.2012.93
   De Leon LM, 2013, CLIN GASTROENTEROL H, V11, P1036, DOI 10.1016/j.cgh.2013.04.045
   Dhiman RK, 2013, METAB BRAIN DIS, V28, P321, DOI 10.1007/s11011-013-9388-0
   DuPont AW, 2011, NAT REV GASTRO HEPAT, V8, P523, DOI 10.1038/nrgastro.2011.133
   EISEMAN B, 1958, SURGERY, V44, P854
   Esteve E, 2011, CURR OPIN CLIN NUTR, V14, P483, DOI 10.1097/MCO.0b013e328348c06d
   Everard A, 2013, BEST PRACT RES CL GA, V27, P73, DOI 10.1016/j.bpg.2013.03.007
   Gough E, 2011, CLIN INFECT DIS, V53, P994, DOI 10.1093/cid/cir632
   Hamilton MJ, 2012, AM J GASTROENTEROL, V107, P761, DOI 10.1038/ajg.2011.482
   Iebba V, 2011, DIGEST DIS, V29, P531, DOI 10.1159/000332969
   Kassam Z, 2013, AM J GASTROENTEROL, V108, P500, DOI 10.1038/ajg.2013.59
   Kelly Ciaran P, 2008, N Engl J Med, V359, P1932, DOI 10.1056/NEJMra0707500
   Kovatcheva-Datchary P, 2013, BEST PRACT RES CL GA, V27, P59, DOI 10.1016/j.bpg.2013.03.017
   Kump PK, 2013, INFLAMM BOWEL DIS, V19, P2155, DOI 10.1097/MIB.0b013e31829ea325
   Ley RE, 2005, P NATL ACAD SCI USA, V102, P11070, DOI 10.1073/pnas.0504978102
   Longstreth GF, 2006, GASTROENTEROLOGY, V130, P1480, DOI 10.1053/j.gastro.2005.11.061
   Lozupone CA, 2012, NATURE, V489, P220, DOI 10.1038/nature11550
   Manichanh C, 2012, NAT REV GASTRO HEPAT, V9, P599, DOI 10.1038/nrgastro.2012.152
   Metchnikoff E., 1907, PROLONGATION LIFE OP
   O'Hara AM, 2006, EMBO REP, V7, P688, DOI 10.1038/sj.embor.7400731
   Ohman Lena, 2013, Curr Gastroenterol Rep, V15, P323, DOI 10.1007/s11894-013-0323-7
   Pepin J, 2005, CLIN INFECT DIS, V40, P1591, DOI 10.1086/430315
   Persky SE, 2000, AM J GASTROENTEROL, V95, P3283
   Qin JJ, 2010, NATURE, V464, P59, DOI 10.1038/nature08821
   Quera R, 2014, J CROHNS COLITIS, V8, P252, DOI 10.1016/j.crohns.2013.10.002
   Russell SL, 2012, CURR OPIN GASTROEN, V28, P563, DOI 10.1097/MOG.0b013e3283573017
   Sartor RB, 2008, GASTROENTEROLOGY, V134, P577, DOI 10.1053/j.gastro.2007.11.059
   Sekirov I, 2010, PHYSIOL REV, V90, P859, DOI 10.1152/physrev.00045.2009
   Simren M, 2013, GUT, V62, P159, DOI 10.1136/gutjnl-2012-302167
   Smits LP, 2013, GASTROENTEROLOGY, V145, P946, DOI 10.1053/j.gastro.2013.08.058
   Surawicz CM, 2013, AM J GASTROENTEROL, V108, P478, DOI 10.1038/ajg.2013.4
   Tannock GW, 2000, APPL ENVIRON MICROB, V66, P2578, DOI 10.1128/AEM.66.6.2578-2588.2000
   Tilg H, 2009, GASTROENTEROLOGY, V136, P1476, DOI 10.1053/j.gastro.2009.03.030
   Turnbaugh PJ, 2007, NATURE, V449, P804, DOI 10.1038/nature06244
   Turnbaugh PJ, 2010, P NATL ACAD SCI USA, V107, P7503, DOI 10.1073/pnas.1002355107
   van Nood E, 2013, NEW ENGL J MED, V368, P407, DOI 10.1056/NEJMoa1205037
   Vermeire S, 2012, GASTROENTEROLOGY, V142, pS360
   Vrieze A, 2013, BEST PRACT RES CL GA, V27, P127, DOI 10.1016/j.bpg.2013.03.003
   Vrieze A, 2012, GASTROENTEROLOGY, V143, P913, DOI 10.1053/j.gastro.2012.06.031
   Zhang FM, 2012, AM J GASTROENTEROL, V107, P1755, DOI 10.1038/ajg.2012.251
   Zhu QC, 2013, TUMOR BIOL, V34, P1285, DOI 10.1007/s13277-013-0684-4
   Zoetendal EG, 2008, GUT, V57, P1605, DOI 10.1136/gut.2007.133603
NR 62
TC 30
Z9 33
U1 0
U2 18
PU LIPPINCOTT WILLIAMS & WILKINS
PI PHILADELPHIA
PA TWO COMMERCE SQ, 2001 MARKET ST, PHILADELPHIA, PA 19103 USA
SN 0192-0790
EI 1539-2031
J9 J CLIN GASTROENTEROL
JI J. Clin. Gastroenterol.
PD NOV-DEC
PY 2014
VL 48
SU 1
BP S80
EP S84
DI 10.1097/MCG.0000000000000244
PG 5
WC Gastroenterology & Hepatology
WE Science Citation Index Expanded (SCI-EXPANDED)
SC Gastroenterology & Hepatology
GA AX9UA
UT WOS:000347246300020
PM 25291136
DA 2022-07-15
ER

PT S
AU Blaut, M
AF Blaut, Michael
BE Dobrindt, U
   Hacker, JH
   Svanborg, C
TI Ecology and Physiology of the Intestinal Tract
SO BETWEEN PATHOGENICITY AND COMMENSALISM
SE Current Topics in Microbiology and Immunology
LA English
DT Review; Book Chapter
ID OUTER-MEMBRANE PROTEINS; 16S RIBOSOMAL-RNA; BACTERIUM
   OXALOBACTER-FORMIGENES; BACTEROIDES-THETAIOTAOMICRON;
   GASTROINTESTINAL-TRACT; HUMAN-COLON; HUMAN FECES;
   AKKERMANSIA-MUCINIPHILA; STARCH UTILIZATION; MUCIN DEGRADATION
AB The number of microorganisms inhabiting the human digestive tract exceeds the number of body cells by a factor of ten. This microbial community affects host physiology and host health. The metabolic potential of the gut microbiota is immense affording the extraction of energy from otherwise indigestible carbohydrates (dietary fiber) and the conversion of host-derived substances, non-nutritive dietary components and drugs. Recognized functions of the gut microbiota include provision of colonization resistance against pathogens and priming of both the innate and the acquired immune systems. However, the intestinal microbiota may also contribute to the development of diseases such as ulcerative colitis and colorectal cancer. Culture-dependent studies provided basic knowledge on the gut microbiota, but only the advent of culture-independent molecular methods led to a better understanding of host-microbe interactions. The application of metagenomics to the gut microbial ecosystem revealed truly remarkable correlations between certain diseases and the gut microbiome. It also led to the suggestion of the existence of a 'core microbiome' that encompasses key functions shared by each individual. However, the mechanisms underlying host-microbe interactions have not yet been unraveled.
C1 German Inst Human Nutr Potsdam Rehbruecke DIfE, Dept Gastrointestinal Microbiol, D-14558 Nuthetal, Germany.
RP Blaut, M (通讯作者)，German Inst Human Nutr Potsdam Rehbruecke DIfE, Dept Gastrointestinal Microbiol, Arthur Scheunert Allee 114-116, D-14558 Nuthetal, Germany.
EM blaut@dife.de
OI Blaut, Michael/0000-0002-6628-2907
CR Adlercreutz H, 1997, ANN MED, V29, P95, DOI 10.3109/07853899709113696
   ALLISON MJ, 1985, ARCH MICROBIOL, V141, P1, DOI 10.1007/BF00446731
   Alpert C, 2009, ENVIRON MICROBIOL, V11, P751, DOI 10.1111/j.1462-2920.2008.01798.x
   AMANN R, 1991, NATURE, V351, P161, DOI 10.1038/351161a0
   Arts ICW, 2005, AM J CLIN NUTR, V81, p317S, DOI 10.1093/ajcn/81.1.317S
   Arumugam M, 2011, NATURE, V473, P174, DOI 10.1038/nature09944
   Atkinson C, 2004, J NUTR, V134, P596, DOI 10.1093/jn/134.3.596
   AXELSON M, 1982, NATURE, V298, P659, DOI 10.1038/298659a0
   Baughn AD, 2004, NATURE, V427, P441, DOI 10.1038/nature02285
   Bik EM, 2006, P NATL ACAD SCI USA, V103, P732, DOI 10.1073/pnas.0506655103
   Blaut M, 2002, BRIT J NUTR, V87, pS203, DOI 10.1079/BJN/2002539
   Blaut M, 2006, FOOD CHEM TOXICOL, V44, P1940, DOI 10.1016/j.fct.2006.06.015
   BOKKENHEUSER VD, 1979, APPL ENVIRON MICROB, V37, P1001, DOI 10.1128/AEM.37.5.1001-1006.1979
   Bry L, 1996, SCIENCE, V273, P1380, DOI 10.1126/science.273.5280.1380
   CHENG Q, 1992, J BACTERIOL, V174, P7185, DOI 10.1128/jb.174.22.7185-7193.1992
   CHENG QO, 1995, J BACTERIOL, V177, P3721, DOI 10.1128/jb.177.13.3721-3727.1995
   Chiang YC, 2008, MOL CELL PROBE, V22, P262, DOI 10.1016/j.mcp.2008.05.004
   Cho KH, 2001, J BACTERIOL, V183, P7198, DOI 10.1128/JB.183.24.7198-7205.2001
   Clavel T, 2006, FEMS MICROBIOL ECOL, V55, P471, DOI 10.1111/j.1574-6941.2005.00057.x
   Clavel T, 2005, APPL ENVIRON MICROB, V71, P6077, DOI 10.1128/AEM.71.10.6077-6085.2005
   Clavel T, 2007, SYST APPL MICROBIOL, V30, P16, DOI 10.1016/j.syapm.2006.02.003
   Clavel T, 2006, ANAEROBE, V12, P140, DOI 10.1016/j.anaerobe.2005.11.002
   Collado MC, 2007, APPL ENVIRON MICROB, V73, P7767, DOI 10.1128/AEM.01477-07
   CORFIELD AP, 1992, INFECT IMMUN, V60, P3971, DOI 10.1128/IAI.60.10.3971-3978.1992
   CUMMINGS JH, 1987, GUT, V28, P1221, DOI 10.1136/gut.28.10.1221
   Cummings JH, 1995, HUMAN COLONIC BACTER, P101
   Cummings JH, 1994, ILSI WORKSH COL MICR
   Deisinger PJ, 1996, J TOXICOL ENV HEALTH, V47, P31, DOI 10.1080/009841096161915
   Derrien M, 2004, INT J SYST EVOL MICR, V54, P1469, DOI 10.1099/ijs.0.02873-0
   Dore J, 1998, SYST APPL MICROBIOL, V21, P65, DOI 10.1016/S0723-2020(98)80009-X
   Eckburg PB, 2005, SCIENCE, V308, P1635, DOI 10.1126/science.1110591
   Falk PG, 1998, MICROBIOL MOL BIOL R, V62, P1157, DOI 10.1128/MMBR.62.4.1157-1170.1998
   FILIPE MI, 1979, INVEST CELL PATHOL, V2, P195
   FINEGOLD SM, 1974, AM J CLIN NUTR, V27, P1456, DOI 10.1093/ajcn/27.12.1456
   Finegold SM, 1983, HUMAN INTESTINAL MIC, P3, DOI DOI 10.1016/B978-0-12-341280-5.50007-0
   Franks AH, 1998, APPL ENVIRON MICROB, V64, P3336
   Gibson GR, 1999, J NUTR, V129, p1438S, DOI 10.1093/jn/129.7.1438S
   GIBSON GR, 1995, GASTROENTEROLOGY, V108, P975, DOI 10.1016/0016-5085(95)90192-2
   GIBSON SAW, 1989, APPL ENVIRON MICROB, V55, P679, DOI 10.1128/AEM.55.3.679-683.1989
   Gill SR, 2006, SCIENCE, V312, P1355, DOI 10.1126/science.1124234
   Gniechwitz D, 2007, J AGR FOOD CHEM, V55, P11027, DOI 10.1021/jf072389g
   Hansson GC, 2010, GUT MICROBES, V1, P51, DOI 10.4161/gmic.1.1.10470
   Hentges DJ, 1983, HUMAN INTESTINAL MIC, P19
   Hespell R. B., 1983, HUMAN INTESTINAL MIC, P21
   HILLMAN K, 1993, LETT APPL MICROBIOL, V16, P299, DOI 10.1111/j.1472-765X.1993.tb00362.x
   HOLDEMAN LV, 1972, AM J CLIN NUTR, V25, P1314
   Hooper LV, 1999, P NATL ACAD SCI USA, V96, P9833, DOI 10.1073/pnas.96.17.9833
   Hughes R, 2000, Curr Issues Intest Microbiol, V1, P51
   HUNGATE RE, 1950, BACTERIOL REV, V14, P1
   HWA V, 1992, J BACTERIOL, V174, P342, DOI 10.1128/jb.174.1.342-344.1992
   Joshi S, 1995, PLANT FOOD HUM NUTR, V48, P39, DOI 10.1007/BF01089198
   Kline KA, 2009, CELL HOST MICROBE, V5, P580, DOI 10.1016/j.chom.2009.05.011
   KOTARSKI SF, 1985, J BACTERIOL, V163, P1080, DOI 10.1128/JB.163.3.1080-1086.1985
   Kumar R, 2002, EUR UROL, V41, P318, DOI 10.1016/S0302-2838(02)00040-4
   Ley RE, 2006, CELL, V124, P837, DOI 10.1016/j.cell.2006.02.017
   Ley RE, 2006, NATURE, V444, P1022, DOI 10.1038/4441022a
   LINN S, 1983, J BACTERIOL, V156, P859, DOI 10.1128/JB.156.2.859-866.1983
   MACDONALD IA, 1979, APPL ENVIRON MICROB, V37, P992, DOI 10.1128/AEM.37.5.992-1000.1979
   MACFARLANE GT, 1986, J GEN MICROBIOL, V132, P1647
   Martens EC, 2008, CELL HOST MICROBE, V4, P447, DOI 10.1016/j.chom.2008.09.007
   Maruo T, 2008, INT J SYST EVOL MICR, V58, P1221, DOI 10.1099/ijs.0.65404-0
   Matthies A, 2009, APPL ENVIRON MICROB, V75, P1740, DOI 10.1128/AEM.01795-08
   McCann KS, 2000, NATURE, V405, P228, DOI 10.1038/35012234
   Mittal RD, 2003, MED PRIN PRACT, V12, P208, DOI 10.1159/000072285
   Qin JJ, 2010, NATURE, V464, P59, DOI 10.1038/nature08821
   Rajilic-Stojanovic M, 2009, ENVIRON MICROBIOL, V11, P1736, DOI 10.1111/j.1462-2920.2009.01900.x
   Reeves AR, 1997, J BACTERIOL, V179, P643, DOI 10.1128/jb.179.3.643-649.1997
   Reichardt N, 2009, MOL NUTR FOOD RES, V53, P287, DOI 10.1002/mnfr.200700509
   Ridlon JM, 2006, J LIPID RES, V47, P241, DOI 10.1194/jlr.R500013-JLR200
   Round JL, 2009, NAT REV IMMUNOL, V9, P313, DOI 10.1038/nri2515
   Sajilata MG, 2006, COMPR REV FOOD SCI F, V5, P1, DOI 10.1111/j.1541-4337.2006.tb00076.x
   SALYERS AA, 1977, APPL ENVIRON MICROB, V34, P529, DOI 10.1128/AEM.34.5.529-533.1977
   SALYERS AA, 1989, APPL ENVIRON MICROB, V55, P2572, DOI 10.1128/AEM.55.10.2572-2578.1989
   SALYERS AA, 1980, J BACTERIOL, V143, P781, DOI 10.1128/JB.143.2.781-788.1980
   SALYERS AA, 1980, J BACTERIOL, V143, P772, DOI 10.1128/JB.143.2.772-780.1980
   Sartor RB, 2006, NAT CLIN PRACT GASTR, V3, P390, DOI 10.1038/ncpgasthep0528
   Schoefer L, 2002, FEMS MICROBIOL LETT, V208, P197, DOI 10.1111/j.1574-6968.2002.tb11081.x
   Setchell KDR, 2010, J NUTR, V140, p1355S, DOI 10.3945/jn.109.119776
   Shipman JA, 1999, J BACTERIOL, V181, P7206, DOI 10.1128/JB.181.23.7206-7211.1999
   Shipman JA, 2000, J BACTERIOL, V182, P5365, DOI 10.1128/JB.182.19.5365-5372.2000
   Sidhu H, 1999, J AM SOC NEPHROL, V10, pS334
   SLAVIN JL, 1981, J NUTR, V111, P287, DOI 10.1093/jn/111.2.287
   Sokol H, 2009, INFLAMM BOWEL DIS, V15, P1183, DOI 10.1002/ibd.20903
   Sokol H, 2008, P NATL ACAD SCI USA, V105, P16731, DOI 10.1073/pnas.0804812105
   Suau A, 2001, SYST APPL MICROBIOL, V24, P139, DOI 10.1078/0723-2020-00015
   Suau A, 1999, APPL ENVIRON MICROB, V65, P4799
   Tanaka H, 2000, APPL ENVIRON MICROB, V66, P2502, DOI 10.1128/AEM.66.6.2502-2512.2000
   Turnbaugh PJ, 2006, NATURE, V444, P1027, DOI 10.1038/nature05414
   Turnbaugh PJ, 2010, P NATL ACAD SCI USA, V107, P7503, DOI 10.1073/pnas.1002355107
   Turnbaugh PJ, 2009, NATURE, V457, P480, DOI 10.1038/nature07540
   VANSOEST PJ, 1984, P NUTR SOC, V43, P25, DOI 10.1079/PNS19840024
   VARIYAM EP, 1981, GASTROENTEROLOGY, V81, P751
   VERVAEKE IJ, 1973, J APPL BACTERIOL, V36, P397, DOI 10.1111/j.1365-2672.1973.tb04121.x
   Wells JM, 2011, P NATL ACAD SCI USA, V108, P4607, DOI 10.1073/pnas.1000092107
   WOESE CR, 1987, MICROBIOL REV, V51, P221, DOI 10.1128/MMBR.51.2.221-271.1987
   Woting A, 2010, FEMS MICROBIOL ECOL, V72, P507, DOI 10.1111/j.1574-6941.2010.00863.x
   Xu J, 2003, SCIENCE, V299, P2074, DOI 10.1126/science.1080029
NR 97
TC 25
Z9 25
U1 1
U2 35
PU SPRINGER-VERLAG BERLIN
PI BERLIN
PA HEIDELBERGER PLATZ 3, D-14197 BERLIN, GERMANY
SN 0070-217X
EI 2196-9965
BN 978-3-642-36560-7; 978-3-642-36559-1
J9 CURR TOP MICROBIOL
JI Curr.Top.Microbiol.Immunol.
PY 2013
VL 358
BP 247
EP 272
DI 10.1007/82_2011_192
D2 10.1007/978-3-642-36560-7
PG 26
WC Immunology; Microbiology
WE Book Citation Index– Science (BKCI-S); Science Citation Index Expanded (SCI-EXPANDED)
SC Immunology; Microbiology
GA BJT96
UT WOS:000330362000008
PM 22120885
DA 2022-07-15
ER

PT J
AU Yang, CC
   Du, Y
   Ren, DY
   Yang, XB
   Zhao, Y
AF Yang, Chengcheng
   Du, Yao
   Ren, Daoyuan
   Yang, Xingbin
   Zhao, Yan
TI Gut microbiota-dependent catabolites of tryptophan play a predominant
   role in the protective effects of turmeric polysaccharides against
   DSS-induced ulcerative colitis
SO FOOD & FUNCTION
LA English
DT Article
ID INFLAMMATORY-BOWEL-DISEASE; ARYL-HYDROCARBON RECEPTOR; INTESTINAL
   EPITHELIAL-CELLS; BARRIER FUNCTION; ANTIINFLAMMATORY PROPERTIES; HEALTH;
   PATHOGENESIS; MODULATION; MECHANISMS; DYSBIOSIS
AB Gut barrier dysfunction is triggered by gut microbiota dysbiosis that is closely associated with ulcerative colitis. Recently, more attention has been devoted to the ability of the non-digestively colon-targeted plant polysaccharides to regulate the function and composition of the intestinal microbiota. Here, we first studied the prophylactic capacity of turmeric polysaccharides (TPS) to ameliorate dextran sulfate sodium (DSS)-induced gut microbiota imbalance. The results revealed that TPS administration could greatly improve the pathological phenotype, gut barrier disruption and colon inflammation in colitis mice. Besides, targeted metabolomics or 16S rRNA-based microbiota analysis demonstrated that TPS alleviated gut microbiota dysbiosis caused by DSS, especially increasing the abundance of probiotics associated with tryptophan metabolism, such as Lactobacillus and Clostridia-UCG-014, where the cecal tryptophan catabolite indole-3-acetic acid (IAA) and its ligand aryl hydrocarbon receptor (AhR) expressions were sharply increased by TPS treatment in colitis mice. Expectedly, TPS was found to exert its gut barrier functions through the activation of AhR to upregulate epithelial tight junction proteins. These findings highlight the protective effects of TPS against ulcerative colitis by modulating the gut microbiota and improving microbial metabolites and gut barrier function.
C1 [Yang, Chengcheng; Zhao, Yan] Shaanxi Normal Univ, Coll Life Sci, Key Lab, Minist Educ Med Resource & Nat Pharmaceut Chem, Xian 710119, Peoples R China.
   [Du, Yao; Ren, Daoyuan; Yang, Xingbin] Shaanxi Normal Univ, Coll Food Engn & Nutr Sci, Shaanxi Engn Lab Food Green Proc & Safety Control, Xian 710119, Peoples R China.
   [Du, Yao; Ren, Daoyuan; Yang, Xingbin] Shaanxi Normal Univ, Coll Food Engn & Nutr Sci, Shaanxi Key Lab Hazard Factors Assessment Proc &, Xian 710119, Peoples R China.
RP Zhao, Y (通讯作者)，Shaanxi Normal Univ, Coll Life Sci, Key Lab, Minist Educ Med Resource & Nat Pharmaceut Chem, Xian 710119, Peoples R China.
EM yanzhao@snnu.edu.cn
OI Yang, xingbin/0000-0002-8039-0525
FU National Natural Science Foundation of China [31871752, 31901647,
   32072175]; Key Research and Development Plan in Shaanxi Province
   [2020ZDLSF01-07, 2021NY-184]; Fundamental Research Funds for the Central
   Universities of Shaanxi Normal University [GK201803074, GK202103100,
   TD2020043Y, GK2020-1601021041]; Development Program for Innovative
   Research Team of Shaanxi Normal University [GK202101006]; Sci-Tech
   Innovation Team of Shaanxi Province, China [2019TD-035]; China
   Postdoctoral Science Foundation [2019M650255]
FX This work was supported by the National Natural Science Foundation of
   China (31871752, 31901647 and 32072175), the Key Research and
   Development Plan in Shaanxi Province (2020ZDLSF01-07 and 2021NY-184),
   the Fundamental Research Funds for the Central Universities of Shaanxi
   Normal University (GK201803074, GK202103100, TD2020043Y and
   GK2020-1601021041), the Development Program for Innovative Research Team
   of Shaanxi Normal University (GK202101006) and the Sci-Tech Innovation
   Team of Shaanxi Province, China (2019TD-035), and the China Postdoctoral
   Science Foundation grant (2019M650255).
CR Agus A, 2018, CELL HOST MICROBE, V23, P716, DOI 10.1016/j.chom.2018.05.003
   Belkaid Y, 2014, CELL, V157, P121, DOI 10.1016/j.cell.2014.03.011
   Bian XY, 2019, FRONT MICROBIOL, V10, DOI 10.3389/fmicb.2019.02259
   Biasi F, 2011, CURR MED CHEM, V18, P4851, DOI 10.2174/092986711797535263
   Boulange CL, 2016, GENOME MED, V8, DOI 10.1186/s13073-016-0303-2
   Cui L, 2021, INT J BIOL MACROMOL, V166, P1035, DOI 10.1016/j.ijbiomac.2020.10.259
   Dei Cas M, 2019, NUTRIENTS, V11, DOI 10.3390/nu11092147
   Du HP, 2020, J AGR FOOD CHEM, V68, P779, DOI 10.1021/acs.jafc.9b06571
   Engman C, 2018, FRONT IMMUNOL, V9, DOI 10.3389/fimmu.2018.00894
   Ganji-Arjenaki M, 2018, J CELL PHYSIOL, V233, P2091, DOI 10.1002/jcp.25911
   Guo BJ, 2017, ANN NY ACAD SCI, V1401, P37, DOI 10.1111/nyas.13414
   Gupta NK, 2012, INFLAMM BOWEL DIS, V18, P1214, DOI 10.1002/ibd.21849
   Han R, 2020, FOOD HYDROCOLLOID, V109, DOI 10.1016/j.foodhyd.2020.106048
   Han YH, 2019, J AGR FOOD CHEM, V67, P9168, DOI 10.1021/acs.jafc.8b05581
   Hendrikx T, 2019, GUT, V68, P1504, DOI 10.1136/gutjnl-2018-317232
   Hu Q., 2018, PROTEOMICS, V18, P1
   Hu QH, 2018, FOOD FUNCT, V9, P3764, DOI 10.1039/c8fo00604k
   Islam J, 2017, J NUTR BIOCHEM, V42, P43, DOI 10.1016/j.jnutbio.2016.12.019
   Jin MY, 2021, TRENDS FOOD SCI TECH, V107, P284, DOI 10.1016/j.tifs.2020.10.042
   Jing WH, 2021, PHARMACOL RES, V164, DOI 10.1016/j.phrs.2020.105358
   Kabeerdoss J, 2015, INDIAN J MED RES, V142, P23, DOI 10.4103/0971-5916.162091
   Khor B, 2011, NATURE, V474, P307, DOI 10.1038/nature10209
   Kim Sera, 2019, Journal of Chitin and Chitosan, V24, P84, DOI 10.17642/jcc.24.2.2
   Landy J, 2016, WORLD J GASTROENTERO, V22, P3117, DOI 10.3748/wjg.v22.i11.3117
   Levy M, 2017, NAT REV IMMUNOL, V17, P219, DOI 10.1038/nri.2017.7
   Liu M, 2018, CARBOHYD POLYM, V201, P566, DOI 10.1016/j.carbpol.2018.08.099
   Luvian-Morales J, 2022, CRIT REV FOOD SCI, V62, P4371, DOI 10.1080/10408398.2021.1875189
   Lynch SV, 2016, NEW ENGL J MED, V375, P2369, DOI 10.1056/NEJMra1600266
   Maloy KJ, 2011, NATURE, V474, P298, DOI 10.1038/nature10208
   Monteleone I, 2013, SEMIN IMMUNOPATHOL, V35, P671, DOI 10.1007/s00281-013-0396-2
   Monteleone I, 2011, GASTROENTEROLOGY, V141, P237, DOI 10.1053/j.gastro.2011.04.007
   Ng SC, 2017, LANCET, V390, P2769, DOI 10.1016/S0140-6736(17)32448-0
   Otani T, 2020, TRENDS CELL BIOL, V30, P805, DOI 10.1016/j.tcb.2020.08.004
   Peterson LW, 2014, NAT REV IMMUNOL, V14, P141, DOI 10.1038/nri3608
   Rajagopal HM, 2018, INT J BIOL MACROMOL, V118, P864, DOI 10.1016/j.ijbiomac.2018.06.053
   Ramirez-Carrozzi V, 2011, NAT IMMUNOL, V12, P1159, DOI 10.1038/ni.2156
   Roda G, 2010, WORLD J GASTROENTERO, V16, P4264, DOI 10.3748/wjg.v16.i34.4264
   Rolfe V, 2020, EUR J INTEGR MED, V40, DOI 10.1016/j.eujim.2020.101252
   Scarpa M, 2014, WORLD J GASTROENTERO, V20, P6774, DOI 10.3748/wjg.v20.i22.6774
   Scott SA, 2020, P NATL ACAD SCI USA, V117, P19376, DOI 10.1073/pnas.2000047117
   Sharma D, 2018, GASTROENTEROLOGY, V154, P948, DOI 10.1053/j.gastro.2017.11.276
   Singh R, 2019, NAT COMMUN, V10, DOI 10.1038/s41467-018-07859-7
   Slavin J, 2013, NUTRIENTS, V5, P1417, DOI 10.3390/nu5041417
   Sonnenburg JL, 2016, NATURE, V535, P56, DOI 10.1038/nature18846
   STEVENSON BR, 1986, J CELL BIOL, V103, P755, DOI 10.1083/jcb.103.3.755
   Su LP, 2009, GASTROENTEROLOGY, V136, P551, DOI 10.1053/j.gastro.2008.10.081
   Sun J, 2020, INT J BIOL MACROMOL, V153, P708, DOI 10.1016/j.ijbiomac.2020.03.053
   Sun MG, 2020, CRIT REV FOOD SCI, V60, P1760, DOI 10.1080/10408398.2019.1598334
   Tamboli CP, 2004, GUT, V53, P1, DOI 10.1136/gut.53.1.1
   Hung TV, 2016, J NUTR, V146, P1970, DOI 10.3945/jn.116.232538
   Turner JR, 2009, NAT REV IMMUNOL, V9, P799, DOI 10.1038/nri2653
   Wang YF, 2021, J MED FOOD, V24, P236, DOI 10.1089/jmf.2020.4787
   Yang HX, 2017, FASEB J, V31
   Zhang Y, 2020, FOOD RES INT, V137, DOI 10.1016/j.foodres.2020.109641
   Zhao RQ, 2020, FOOD FUNCT, V11, P4259, DOI [10.1039/c9fo03017d, 10.1039/C9FO03017D]
   Zhao XL, 2020, J FOOD SCI, V85, P2596, DOI 10.1111/1750-3841.15330
   Zou QH, 2020, FOOD FUNCT, V11, P6666, DOI [10.1039/d0fo01162b, 10.1039/D0FO01162B]
NR 57
TC 4
Z9 4
U1 44
U2 85
PU ROYAL SOC CHEMISTRY
PI CAMBRIDGE
PA THOMAS GRAHAM HOUSE, SCIENCE PARK, MILTON RD, CAMBRIDGE CB4 0WF, CAMBS,
   ENGLAND
SN 2042-6496
EI 2042-650X
J9 FOOD FUNCT
JI Food Funct.
PD OCT 19
PY 2021
VL 12
IS 20
BP 9793
EP 9807
DI 10.1039/d1fo01468d
EA JUL 2021
PG 15
WC Biochemistry & Molecular Biology; Food Science & Technology
WE Science Citation Index Expanded (SCI-EXPANDED)
SC Biochemistry & Molecular Biology; Food Science & Technology
GA WI7VS
UT WOS:000688135100001
PM 34664583
DA 2022-07-15
ER

PT J
AU Ihekweazu, FD
   Versalovic, J
AF Ihekweazu, Faith D.
   Versalovic, James
TI Development of the Pediatric Gut Microbiome: Impact on Health and
   Disease
SO AMERICAN JOURNAL OF THE MEDICAL SCIENCES
LA English
DT Article
DE Children; Gut-brain axis; Gut microbes; Microbiota; Neonatal
ID IRRITABLE-BOWEL-SYNDROME; CLOSTRIDIUM-DIFFICILE INFECTION; ACTIVE
   ULCERATIVE-COLITIS; LOW-BIRTH-WEIGHT; FECAL MICROBIOTA; INTESTINAL
   MICROBIOTA; MILK OLIGOSACCHARIDES; BACTERIAL OVERGROWTH; MATERNAL
   SEPARATION; COMMENSAL BACTERIA
AB The intestinal microbiota are important in human growth and development. Microbial composition may yield insights into the temporal development of microbial communities and vulnerabilities to disorders of microbial ecology such as recurrent Clostridium difficile infection. Discoveries of key microbiome features of carbohydrate and amino acid metabolism are lending new insights into possible therapies or preventative strategies for inflammatory bowel disease (IBD) and irritable bowel syndrome (IBS). In this review, we summarize the current understanding of the development of the pediatric gastrointestinal microbiome, the influence of the microbiome on the developing brain through the gut-brain axis, and the impact of dysbiosis on disease development. Dysbiosis is explored in the context of pediatric allergy and asthma, recurrent C. difficile infection, IBD, IBS, and metabolic disorders. The central premise is that the human intestinal microbiome plays a vital role in health and disease, beginning in the prenatal period and extending throughout childhood.
C1 [Ihekweazu, Faith D.] Texas Childrens Hosp, Baylor Coll Med, Pediat Gastroenterol Hepatol & Nutr, Houston, TX 77030 USA.
   [Versalovic, James] Baylor Coll Med, Pathol & Immunol, Houston, TX 77030 USA.
   [Versalovic, James] Texas Childrens Hosp, Dept Pathol, Houston, TX 77030 USA.
RP Versalovic, J (通讯作者)，Texas Childrens Hosp, Pediat Pathol & Immunol, 1102 Bates St,Suite 830, Houston, TX 77030 USA.
EM jamesv@bcm.edu
FU National Institutes of Health [U01 CA170930]; Texas Medical Center
   Digestive Disease Center [P30 DK56338]; BioGaia AB (Stockholm, Sweden);
   NATIONAL CANCER INSTITUTE [U01CA170930] Funding Source: NIH RePORTER;
   NATIONAL INSTITUTE OF DIABETES AND DIGESTIVE AND KIDNEY DISEASES
   [P30DK056338] Funding Source: NIH RePORTER
FX This work was supported by the National Institutes of Health (U01
   CA170930), Texas Medical Center Digestive Disease Center (P30 DK56338),
   and unrestricted research support from BioGaia AB (Stockholm, Sweden)
   (J.V.).
CR Aagaard K, 2014, SCI TRANSL MED, V6, DOI 10.1126/scitranslmed.3008599
   Agans R, 2011, FEMS MICROBIOL ECOL, V77, P404, DOI 10.1111/j.1574-6941.2011.01120.x
   Arboleya S, 2015, J PEDIATR-US, V166, P538, DOI 10.1016/j.jpeds.2014.09.041
   Azad MB, 2013, ALLERGY ASTHMA CL IM, V9, DOI 10.1186/1710-1492-9-15
   Backhed F, 2015, CELL HOST MICROBE, V17, P690, DOI [10.1016/j.chom.2015.04.004, 10.1016/j.chom.2015.05.012]
   Bohn L, 2015, GASTROENTEROLOGY, V149, P1399, DOI 10.1053/j.gastro.2015.07.054
   Bravo JA, 2011, P NATL ACAD SCI USA, V108, P16050, DOI 10.1073/pnas.1102999108
   Brenner DM, 2009, AM J GASTROENTEROL, V104, P1033, DOI 10.1038/ajg.2009.25
   Brenner DM, 2008, AM J GASTROEMTEROL, V104, P1033
   Buffington SA, 2016, CELL, V165, P1762, DOI 10.1016/j.cell.2016.06.001
   Cammarota G, 2014, J CLIN GASTROENTEROL, V48, P693, DOI 10.1097/MCG.0000000000000046
   Collado MC, 2016, SCI REP-UK, V6, DOI 10.1038/srep23129
   Chang JY, 2008, J INFECT DIS, V197, P435, DOI 10.1086/525047
   Cho I, 2012, NATURE, V488, P621, DOI 10.1038/nature11400
   Chumpitazi BP, 2015, ALIMENT PHARM THER, V42, P418, DOI 10.1111/apt.13286
   Clarke G, 2013, MOL PSYCHIATR, V18, P666, DOI 10.1038/mp.2012.77
   Clarke G, 2012, ALIMENT PHARM THER, V35, P403, DOI 10.1111/j.1365-2036.2011.04965.x
   Clooney AG, 2016, ALIMENT PHARM THER, V43, P974, DOI 10.1111/apt.13568
   Collins SM, 2012, NAT REV MICROBIOL, V10, P735, DOI 10.1038/nrmicro2876
   Cox LM, 2014, CELL, V158, P705, DOI 10.1016/j.cell.2014.05.052
   de Theije CGM, 2014, BRAIN BEHAV IMMUN, V37, P197, DOI 10.1016/j.bbi.2013.12.005
   Demaude J, 2006, GUT, V55, P655, DOI 10.1136/gut.2005.078675
   Deneve C, 2008, J MED MICROBIOL, V57, P732, DOI 10.1099/jmm.0.47676-0
   Desbonnet L, 2008, J PSYCHIATR RES, V43, P164, DOI 10.1016/j.jpsychires.2008.03.009
   Dicksved J, 2008, ISME J, V2, P716, DOI 10.1038/ismej.2008.37
   DiGiulio DB, 2008, PLOS ONE, V3, DOI 10.1371/journal.pone.0003056
   Dobbler PT, 2017, FRONT MICROBIOL, V8, DOI 10.3389/fmicb.2017.02243
   Dunlop SP, 2003, GASTROENTEROLOGY, V125, P1651, DOI 10.1053/j.gastro.2003.09.028
   Edwards LA, 2011, INFLAMM BOWEL DIS, V17, P1201, DOI 10.1002/ibd.21501
   Erickson AR, 2012, PLOS ONE, V7, DOI 10.1371/journal.pone.0049138
   Erny D, 2015, NAT NEUROSCI, V18, P965, DOI 10.1038/nn.4030
   Finegold SM, 2002, CLIN INFECT DIS, V35, pS6, DOI 10.1086/341914
   Finegold SM, 2010, ANAEROBE, V16, P444, DOI 10.1016/j.anaerobe.2010.06.008
   Flint HJ, 2012, GUT MICROBES, V3, P289, DOI 10.4161/gmic.19897
   Forsythe P, 2007, AM J RESP CRIT CARE, V175, P561, DOI 10.1164/rccm.200606-821OC
   Frank DN, 2011, INFLAMM BOWEL DIS, V17, P179, DOI 10.1002/ibd.21339
   Freedberg DE, 2015, GASTROENTEROLOGY, V149, P883, DOI 10.1053/j.gastro.2015.06.043
   Giamarellos-Bourboulis EJ, 2016, BMC GASTROENTEROL, V16, DOI 10.1186/s12876-016-0484-6
   Giel JL, 2010, PLOS ONE, V5, DOI 10.1371/journal.pone.0008740
   Gonia S, 2015, J NUTR, V145, P1992, DOI 10.3945/jn.115.214940
   Gosalbes MJ, 2013, CLIN EXP ALLERGY, V43, P198, DOI 10.1111/cea.12063
   Grenham S, 2011, FRONT PHYSIOL, V2, DOI 10.3389/fphys.2011.00094
   LeBlanc JG, 2013, CURR OPIN BIOTECH, V24, P160, DOI 10.1016/j.copbio.2012.08.005
   Halmos EP, 2014, GASTROENTEROLOGY, V146, P67, DOI [10.1053/j.gastro.2013.09.046, 10.1053/j.gastro.2014.04.034]
   Heijtza RD, 2011, P NATL ACAD SCI USA, V108, P3047, DOI 10.1073/pnas.1010529108
   Heikkila MP, 2003, J APPL MICROBIOL, V95, P471, DOI 10.1046/j.1365-2672.2003.02002.x
   Herbst T, 2011, AM J RESP CRIT CARE, V184, P198, DOI 10.1164/rccm.201010-1574OC
   Hollister EB, 2015, MICROBIOME, V3, DOI 10.1186/s40168-015-0101-x
   Huttenhower C, 2012, NATURE, V486, P207, DOI 10.1038/nature11234
   Imhann F, 2016, GUT, V65, P740, DOI 10.1136/gutjnl-2015-310376
   Jackson MA, 2016, GUT, V65, P749, DOI 10.1136/gutjnl-2015-310861
   Janarthanan S, 2012, AM J GASTROENTEROL, V107, P1001, DOI 10.1038/ajg.2012.179
   Jernberg C, 2007, ISME J, V1, P56, DOI 10.1038/ismej.2007.3
   Jimenez E, 2005, CURR MICROBIOL, V51, P270, DOI 10.1007/s00284-005-0020-3
   Jimenez E, 2008, RES MICROBIOL, V159, P187, DOI 10.1016/j.resmic.2007.12.007
   Kalliomaki M, 2008, AM J CLIN NUTR, V87, P534, DOI 10.1093/ajcn/87.3.534
   Kerckhoffs APM, 2011, J MED MICROBIOL, V60, P236, DOI 10.1099/jmm.0.022848-0
   Khan KJ, 2011, AM J GASTROENTEROL, V106, P661, DOI 10.1038/ajg.2011.72
   Khanna S, 2018, CLIN PHARMACOL THER, V103, P102, DOI 10.1002/cpt.923
   Koenig JE, 2011, P NATL ACAD SCI USA, V108, P4578, DOI 10.1073/pnas.1000081107
   Koren O, 2012, CELL, V150, P470, DOI 10.1016/j.cell.2012.07.008
   Korpela K, 2018, SCI REP-UK, V8, DOI 10.1038/s41598-018-20827-x
   Kostic AD, 2014, GASTROENTEROLOGY, V146, P1489, DOI 10.1053/j.gastro.2014.02.009
   Kramer MS, 2000, JAMA-J AM MED ASSOC, V284, P843, DOI 10.1001/jama.284.7.843
   Kruis W, 2004, GUT, V53, P1617, DOI 10.1136/gut.2003.037747
   Lacy BE, 2016, GASTROENTEROLOGY, V150, P1393, DOI 10.1053/j.gastro.2016.02.031
   Lange K, 2016, DIGEST DIS, V34, P260, DOI 10.1159/000443360
   Laursen MF, 2015, BMC MICROBIOL, V15, DOI 10.1186/s12866-015-0477-6
   Lee Yeong Yeh, 2017, Curr Gastroenterol Rep, V19, P56, DOI 10.1007/s11894-017-0595-4
   Lessa FC, 2015, NEW ENGL J MED, V372, P825, DOI [10.1056/NEJMoa1408913, 10.1056/NEJMc1505190]
   Li G, 2013, MICROBIOL-SGM, V159, P402, DOI 10.1099/mic.0.064139-0
   Lin AE, 2017, J BIOL CHEM, V292, P11243, DOI 10.1074/jbc.M117.789974
   Luna RA, 2017, CELL MOL GASTROENTER, V3, P218, DOI 10.1016/j.jcmgh.2016.11.008
   Macfarlane S, 2007, J APPL MICROBIOL, V102, P1187, DOI 10.1111/j.1365-2672.2007.03287.x
   Mai V, 2013, PLOS ONE, V8, DOI 10.1371/journal.pone.0052876
   Manichanh C, 2006, GUT, V55, P205, DOI 10.1136/gut.2005.073817
   Marra F, 2009, PEDIATRICS, V123, P1003, DOI 10.1542/peds.2008-1146
   Martinez RM, 2016, PLOS ONE, V11, DOI 10.1371/journal.pone.0146296
   Mayer EA, 2014, GASTROENTEROLOGY, V146, P1500, DOI 10.1053/j.gastro.2014.02.037
   Migliarini S, 2013, MOL PSYCHIATR, V18, P1106, DOI 10.1038/mp.2012.128
   Moayyedi P, 2010, GUT, V59, P325, DOI 10.1136/gut.2008.167270
   Moayyedi P, 2015, GASTROENTEROLOGY, V149, P102, DOI 10.1053/j.gastro.2015.04.001
   Moayyedi P, 2014, GASTROENTEROLOGY, V146, pS159
   Morgan XC, 2012, GENOME BIOL, V13, DOI 10.1186/gb-2012-13-9-r79
   Ng M, 2014, LANCET, V384, P766, DOI 10.1016/S0140-6736(14)60460-8
   O'Mahony SM, 2015, BEHAV BRAIN RES, V277, P32, DOI 10.1016/j.bbr.2014.07.027
   O'Mahony SM, 2011, PSYCHOPHARMACOLOGY, V214, P71, DOI 10.1007/s00213-010-2010-9
   O'Sullivan A, 2015, NUTR METAB INSIGHTS, V8, DOI 10.4137/NMI.S29530
   Ohkusa T, 2003, GUT, V52, P79, DOI 10.1136/gut.52.1.79
   Ohkusa T, 2002, J GASTROEN HEPATOL, V17, P849, DOI 10.1046/j.1440-1746.2002.02834.x
   Ortiz-Lucas M, 2013, REV ESP ENFERM DIG, V105, P19, DOI 10.4321/s1130-01082013000100005
   Palmer C, 2007, PLOS BIOL, V5, P1556, DOI 10.1371/journal.pbio.0050177
   Pammi M, 2017, MICROBIOME, V5, DOI 10.1186/s40168-017-0248-8
   Paramsothy S, 2017, LANCET, V389, P1218, DOI 10.1016/S0140-6736(17)30182-4
   Patel AL, 2016, J PEDIATR GASTR NUTR, V62, P292, DOI 10.1097/MPG.0000000000000913
   Penders J, 2007, GUT, V56, P661, DOI 10.1136/gut.2006.100164
   Penders J, 2006, PEDIATRICS, V118, P511, DOI 10.1542/peds.2005-2824
   Perez-Munoz ME, 2017, MICROBIOME, V5, DOI 10.1186/s40168-017-0268-4
   Praveen P, 2015, MICROBIOME, V3, DOI 10.1186/s40168-015-0104-7
   Raboni S, 2009, CELL MOL LIFE SCI, V66, P2391, DOI 10.1007/s00018-009-0028-0
   Rajilic-Stojanovic M, 2011, GASTROENTEROLOGY, V141, P1792, DOI 10.1053/j.gastro.2011.07.043
   Rautava S, 2012, NEONATOLOGY, V102, P178, DOI 10.1159/000339182
   Rhee SH, 2009, NAT REV GASTRO HEPAT, V6, P306, DOI 10.1038/nrgastro.2009.35
   Ringel-Kulka T, 2013, PLOS ONE, V8, DOI 10.1371/journal.pone.0064315
   Rossen NG, 2015, GASTROENTEROLOGY, V149, P110, DOI 10.1053/j.gastro.2015.03.045
   Rousseaux C, 2007, NAT MED, V13, P35, DOI 10.1038/nm1521
   Ruiz-Palacios GM, 2003, J BIOL CHEM, V278, P14112, DOI 10.1074/jbc.M207744200
   Russell SL, 2012, EMBO REP, V13, P440, DOI 10.1038/embor.2012.32
   Russell WR, 2013, CURR OPIN MICROBIOL, V16, P246, DOI 10.1016/j.mib.2013.07.002
   Sanders ME, 2013, GUT, V62, P787, DOI 10.1136/gutjnl-2012-302504
   Sandler RH, 2000, J CHILD NEUROL, V15, P429, DOI 10.1177/088307380001500701
   Sartor RB, 2011, MUCOSAL IMMUNOL, V4, P127, DOI 10.1038/mi.2010.87
   Sartor RB, 2008, GASTROENTEROLOGY, V134, P577, DOI 10.1053/j.gastro.2007.11.059
   Sartor RB, 2004, GASTROENTEROLOGY, V126, P1620, DOI 10.1053/j.gastro.2004.03.024
   Saulnier DM, 2011, GASTROENTEROLOGY, V141, P1782, DOI 10.1053/j.gastro.2011.06.072
   Schubert AM, 2014, MBIO, V5, DOI 10.1128/mBio.01021-14
   Sepehri S, 2007, INFLAMM BOWEL DIS, V13, P675, DOI 10.1002/ibd.20101
   Simren M, 2013, GUT, V62, P159, DOI 10.1136/gutjnl-2012-302167
   Smith MI, 2013, SCIENCE, V339, P548, DOI 10.1126/science.1229000
   Soderholm JD, 2002, AM J PHYSIOL-GASTR L, V283, pG1257, DOI 10.1152/ajpgi.00314.2002
   Sood A, 2009, CLIN GASTROENTEROL H, V7, P1202, DOI 10.1016/j.cgh.2009.07.016
   Spiller RC, 2000, GUT, V47, P804, DOI 10.1136/gut.47.6.804
   Stewart CJ, 2017, MICROBIOME, V5, DOI 10.1186/s40168-017-0295-1
   Strober W, 2007, J CLIN INVEST, V117, P514, DOI 10.1172/JCI30587
   Sudo N, 2004, J PHYSIOL-LONDON, V558, P263, DOI 10.1113/jphysiol.2004.063388
   Tun HM, 2018, JAMA PEDIATR, V172, P368, DOI 10.1001/jamapediatrics.2017.5535
   Tursi A, 2010, AM J GASTROENTEROL, V105, P2218, DOI 10.1038/ajg.2010.218
   Van Felius ID, 2003, NEUROGASTROENT MOTIL, V15, P267, DOI 10.1046/j.1365-2982.2003.00410.x
   van Nimwegen FA, 2011, J ALLERGY CLIN IMMUN, V128, P948, DOI 10.1016/j.jaci.2011.07.027
   van Nood E, 2013, NEW ENGL J MED, V368, P407, DOI 10.1056/NEJMoa1205037
   Ward RE, 2006, APPL ENVIRON MICROB, V72, P4497, DOI 10.1128/AEM.02515-05
   Weingarden AR, 2014, AM J PHYSIOL-GASTR L, V306, pG310, DOI 10.1152/ajpgi.00282.2013
   Yanofsky C, 2007, RNA, V13, P1141, DOI 10.1261/rna.620507
   Yatsunenko T, 2012, NATURE, V486, P222, DOI 10.1038/nature11053
   Zheng J, 2015, NUTRIENTS, V7, P6924, DOI 10.3390/nu7085315
NR 135
TC 44
Z9 48
U1 6
U2 22
PU ELSEVIER SCIENCE INC
PI NEW YORK
PA STE 800, 230 PARK AVE, NEW YORK, NY 10169 USA
SN 0002-9629
EI 1538-2990
J9 AM J MED SCI
JI Am. J. Med. Sci.
PD NOV
PY 2018
VL 356
IS 5
BP 413
EP 423
DI 10.1016/j.amjms.2018.08.005
PG 11
WC Medicine, General & Internal
WE Science Citation Index Expanded (SCI-EXPANDED)
SC General & Internal Medicine
GA GY4KL
UT WOS:000448530900005
PM 30384950
OA hybrid, Green Accepted
DA 2022-07-15
ER

PT J
AU Parekh, PJ
   Balart, LA
   Johnson, DA
AF Parekh, Parth J.
   Balart, Luis A.
   Johnson, David A.
TI The Influence of the Gut Microbiome on Obesity, Metabolic Syndrome and
   Gastrointestinal Disease
SO CLINICAL AND TRANSLATIONAL GASTROENTEROLOGY
LA English
DT Review
ID IRRITABLE-BOWEL-SYNDROME; FATTY LIVER-DISEASE; TOLL-LIKE RECEPTORS;
   RANDOMIZED CLINICAL-TRIAL; HELICOBACTER-PYLORI CAGA; ACTIVE
   CROHNS-DISEASE; DOUBLE-BLIND; ULCERATIVE-COLITIS; INTESTINAL MICROBIOTA;
   ANTIBIOTIC-THERAPY
AB There is a fine balance in the mutual relationship between the intestinal microbiota and its mammalian host. It is thought that disruptions in this fine balance contribute/account for the pathogenesis of many diseases. Recently, the significance of the relationship between gut microbiota and its mammalian host in the pathogenesis of obesity and the metabolic syndrome has been demonstrated. Emerging data has linked intestinal dysbiosis to several gastrointestinal diseases including inflammatory bowel disease, irritable bowel syndrome, nonalcoholic fatty liver disease, and gastrointestinal malignancy. This article is intended to review the role of gut microbiota maintenance/alterations of gut microbiota as a significant factor as a significant factor discriminating between health and common diseases. Based on current available data, the role of microbial manipulation in disease management remains to be further defined and a focus for further clinical investigation.
C1 [Parekh, Parth J.; Balart, Luis A.] Tulane Univ, Div Gastroenterol & Hepatol, Dept Internal Med, New Orleans, LA 70118 USA.
   [Johnson, David A.] Eastern Virginia Med Sch, Dept Internal Med, Div Gastroenterol & Hepatol, Norfolk, VA 23510 USA.
RP Johnson, DA (通讯作者)，Eastern Virginia Med Sch, Dept Internal Med, Div Gastroenterol & Hepatol, Norfolk, VA 23510 USA.
EM dajevms@aol.com
CR Abreu MT, 2014, GASTROENTEROLOGY, V146, P1534, DOI 10.1053/j.gastro.2014.01.001
   Abu Shanab A, 2011, DIGEST DIS SCI, V56, P1524, DOI 10.1007/s10620-010-1447-3
   AFDHAL NH, 1991, DIGEST DIS SCI, V36, P449, DOI 10.1007/BF01298873
   Ahmed I, 2013, PLOS ONE, V8, DOI [10.1371/journal.pone.0058204, 10.1371/journal.pone.0077869]
   Ajslev TA, 2011, INT J OBESITY, V35, P522, DOI 10.1038/ijo.2011.27
   Alang N, 2015, OPEN FORUM INFECT DI, V2, DOI 10.1093/ofid/ofv004
   Alisi A, 2014, ALIMENT PHARM THER, V39, P1276, DOI 10.1111/apt.12758
   Aron-Wisnewsky J, 2013, CLIN MICROBIOL INFEC, V19, P338, DOI 10.1111/1469-0691.12140
   Arthur JC, 2012, SCIENCE, V338, P120, DOI 10.1126/science.1224820
   Backhed F, 2004, P NATL ACAD SCI USA, V101, P15718, DOI 10.1073/pnas.0407076101
   Backhed F, 2007, P NATL ACAD SCI USA, V104, P979, DOI 10.1073/pnas.0605374104
   Benson AK, 2010, P NATL ACAD SCI USA, V107, P18933, DOI 10.1073/pnas.1007028107
   Beveridge TJ, 1999, J BACTERIOL, V181, P4725, DOI 10.1128/JB.181.16.4725-4733.1999
   Bjursell M, 2011, AM J PHYSIOL-ENDOC M, V300, pE211, DOI 10.1152/ajpendo.00229.2010
   Borody T, 2001, PROB PREB NEW FOODS
   Borody TJ, 2014, CURR OPIN GASTROEN, V30, P97, DOI 10.1097/MOG.0000000000000027
   Borody Thomas J, 2013, Curr Gastroenterol Rep, V15, P337, DOI 10.1007/s11894-013-0337-1
   BORODY TJ, 1989, MED J AUSTRALIA, V150, P604, DOI 10.5694/j.1326-5377.1989.tb136704.x
   Borody TJ, 2004, J CLIN GASTROENTEROL, V38, P475, DOI 10.1097/01.mcg.0000128988.13808.dc
   Borody TJ, 2003, J CLIN GASTROENTEROL, V37, P42, DOI 10.1097/00004836-200307000-00012
   Borody TJ, 2002, DIGEST LIVER DIS, V34, P29, DOI 10.1016/S1590-8658(02)80056-1
   Bouzourene H, 1999, HISTOPATHOLOGY, V34, P118
   Brant SR, 2011, INFLAMM BOWEL DIS, V17, P1, DOI 10.1002/ibd.21385
   Brenner DM, 2009, AM J GASTROENTEROL, V104, P1033, DOI 10.1038/ajg.2009.25
   Brint EK, 2011, AM J GASTROENTEROL, V106, P329, DOI 10.1038/ajg.2010.438
   Cario E, 2013, CURR OPIN GASTROEN, V29, P85, DOI 10.1097/MOG.0b013e32835a670e
   Cha BK, 2012, J CLIN GASTROENTEROL, V46, P220, DOI 10.1097/MCG.0b013e31823712b1
   Chassard C, 2012, ALIMENT PHARM THER, V35, P828, DOI 10.1111/j.1365-2036.2012.05007.x
   CHIODINI RJ, 1984, DIGEST DIS SCI, V29, P1073, DOI 10.1007/BF01317078
   Collins MT, 2000, J CLIN MICROBIOL, V38, P4373, DOI 10.1128/JCM.38.12.4373-4381.2000
   Collins SM, 2014, NAT REV GASTRO HEPAT, V11, P497, DOI 10.1038/nrgastro.2014.40
   Conterno L, 2011, GENES NUTR, V6, P241, DOI 10.1007/s12263-011-0230-1
   Cougnoux A, 2014, GUT, V63, P1932, DOI 10.1136/gutjnl-2013-305257
   Cox LM, 2014, CELL, V158, P705, DOI 10.1016/j.cell.2014.05.052
   Cremonini F, 2005, GASTROENTEROL CLIN N, V34, P189, DOI 10.1016/j.gtc.2005.02.008
   Cuche G, 2000, AM J PHYSIOL-GASTR L, V279, pG925, DOI 10.1152/ajpgi.2000.279.5.G925
   Darzi J, 2011, P NUTR SOC, V70, P119, DOI 10.1017/S0029665110004039
   Dasu MR, 2012, CLIN SCI, V122, P203, DOI 10.1042/CS20110357
   David LA, 2014, NATURE, V505, P559, DOI 10.1038/nature12820
   de Bernard M, 2014, HELICOBACTER, V19, P11, DOI 10.1111/hel.12160
   de Martel C, 2012, LANCET ONCOL, V13, DOI 10.1016/S1470-2045(12)70137-7
   Dominguez-Bello MG, 2011, GASTROENTEROLOGY, V140, P1713, DOI 10.1053/j.gastro.2011.02.011
   Esposito E, 2009, J NUTR, V139, P905, DOI 10.3945/jn.108.101808
   Fan YP, 2001, AM J PHYSIOL-GASTR L, V280, pG32, DOI 10.1152/ajpgi.2001.280.1.G32
   Fernandes J, 2014, NUTR DIABETES, V4, DOI 10.1038/nutd.2014.23
   Field BCT, 2010, DIABETES, V59, P1635, DOI 10.2337/db09-1859
   Francavilla R, 2010, PEDIATRICS, V126, pE1445, DOI 10.1542/peds.2010-0467
   Fu JX, 2011, J CLIN INVEST, V121, P1657, DOI 10.1172/JCI45538
   Fujimura KE, 2010, EXPERT REV ANTI-INFE, V8, P435, DOI [10.1586/eri.10.14, 10.1586/ERI.10.14]
   Gabele E, 2011, J HEPATOL, V55, P1391, DOI 10.1016/j.jhep.2011.02.035
   Garner CE, 2007, FASEB J, V21, P1675, DOI 10.1096/fj.06-6927com
   Grivennikov SI, 2012, NATURE, V491, P254, DOI 10.1038/nature11465
   Grivennikov SI, 2010, CELL, V140, P883, DOI 10.1016/j.cell.2010.01.025
   Guandalini S, 2015, BENEF MICROBES, V6, P209, DOI 10.3920/BM2014.0067
   Guarner F, 2003, LANCET, V361, P512, DOI 10.1016/S0140-6736(03)12489-0
   Gui GPH, 1997, J ANTIMICROB CHEMOTH, V39, P393, DOI 10.1093/jac/39.3.393
   Hall Lindsay J, 2014, Gastroenterology, V147, P932, DOI 10.1053/j.gastro.2014.08.014
   Halme L, 2006, WORLD J GASTROENTERO, V12, P3668, DOI 10.3748/wjg.v12.i23.3668
   Hayashi F, 2001, NATURE, V410, P1099, DOI 10.1038/35074106
   Hooper LV, 2012, SCIENCE, V336, P1268, DOI 10.1126/science.1223490
   Hwang I, FASEB J
   Jess T, 2014, NEW ENGL J MED, V371, P2526, DOI 10.1056/NEJMcibr1409799
   Johansson MEV, 2011, P NATL ACAD SCI USA, V108, P4659, DOI 10.1073/pnas.1006451107
   Kadooka Y, 2010, EUR J CLIN NUTR, V64, P636, DOI 10.1038/ejcn.2010.19
   Karra E, 2009, J PHYSIOL-LONDON, V587, P19, DOI 10.1113/jphysiol.2008.164269
   Kerckhoffs APM, 2011, J MED MICROBIOL, V60, P236, DOI 10.1099/jmm.0.022848-0
   Kerckhoffs APM, 2009, WORLD J GASTROENTERO, V15, P2887, DOI 10.3748/wjg.15.2887
   Khan KJ, 2011, AM J GASTROENTEROL, V106, P661, DOI 10.1038/ajg.2011.72
   Kim G, 2012, DIGEST DIS SCI, V57, P3213, DOI 10.1007/s10620-012-2197-1
   King T, 1996, Clin Nutr, V15, P143, DOI 10.1016/S0261-5614(96)80040-9
   Kostic AD, 2014, GASTROENTEROLOGY, V146, P1489, DOI 10.1053/j.gastro.2014.02.009
   Kwok T, 2007, NATURE, V449, P862, DOI 10.1038/nature06187
   Leiper K, 2000, ALIMENT PHARM THER, V14, P801
   Levri KM, 2005, J FAM PRACTICE, V54, P613
   Li ZP, 2003, HEPATOLOGY, V37, P343, DOI 10.1053/jhep.2003.50048
   Lin HP, 2012, PLOS ONE, V7, DOI [10.1371/journal.pone.0031286, 10.1371/journal.pone.0035240]
   Lorenzo-Zuniga V, 2014, WORLD J GASTROENTERO, V20, P8709, DOI 10.3748/wjg.v20.i26.8709
   Lu Q, 2013, J CANCER RES THER, V9, pS142, DOI 10.4103/0973-1482.122509
   Ma X, 2008, J HEPATOL, V49, P821, DOI 10.1016/j.jhep.2008.05.025
   Ma YY, 2013, WORLD J GASTROENTERO, V19, P6911, DOI 10.3748/wjg.v19.i40.6911
   Macsharry J, 2008, SCAND J GASTROENTERO, V43, P1467, DOI 10.1080/00365520802276127
   MADDEN MV, 1994, DIGEST DIS SCI, V39, P1193, DOI 10.1007/BF02093783
   Mantzaris GJ, 1997, AM J GASTROENTEROL, V92, P454
   Marshall JK, 2006, GASTROENTEROLOGY, V131, P445, DOI 10.1053/j.gastro.2006.05.053
   Martin ME, 2013, PLOS ONE, V8, DOI 10.1371/journal.pone.0076375
   McKernan DP, 2011, ALIMENT PHARM THER, V33, P1045, DOI 10.1111/j.1365-2036.2011.04624.x
   Menees SB, 2012, AM J GASTROENTEROL, V107, P28, DOI 10.1038/ajg.2011.355
   Mimuro H, 2007, CELL HOST MICROBE, V2, P250, DOI 10.1016/j.chom.2007.09.005
   Miura K, 2014, WORLD J GASTROENTERO, V20, P7381, DOI 10.3748/wjg.v20.i23.7381
   Mouzaki M, 2013, HEPATOLOGY, V58, P120, DOI 10.1002/hep.26319
   Mullner K, 2014, CURR PHARM DESIGN, V20, P4556, DOI 10.2174/13816128113196660727
   Nasrollahzadeh D, 2015, SCI REP-UK, V5, DOI 10.1038/srep08820
   Neal KR, 2002, GUT, V51, P410, DOI 10.1136/gut.51.3.410
   Nobaek S, 2000, AM J GASTROENTEROL, V95, P1231
   Nougayrede JP, 2006, SCIENCE, V313, P848, DOI 10.1126/science.1127059
   O'Mahony L, 2005, GASTROENTEROLOGY, V128, P541, DOI 10.1053/j.gastro.2004.11.050
   O'Sullivan MA, 2000, DIGEST LIVER DIS, V32, P294, DOI 10.1016/S1590-8658(00)80021-3
   Ogura Y, 2001, NATURE, V411, P603, DOI 10.1038/35079114
   Ohkusa T, 2002, J GASTROEN HEPATOL, V17, P849, DOI 10.1046/j.1440-1746.2002.02834.x
   Ohkusa T, 2009, J MED MICROBIOL, V58, P535, DOI 10.1099/jmm.0.005801-0
   Ohnishi N, 2008, P NATL ACAD SCI USA, V105, P1003, DOI 10.1073/pnas.0711183105
   Ott SJ, 2004, GUT, V53, P685, DOI 10.1136/gut.2003.025403
   Parekh PJ, 2014, FRONT ENDOCRINOL, V5, DOI 10.3389/fendo.2014.00047
   Peek RM, 2006, J PATHOL, V208, P233, DOI 10.1002/path.1868
   Philpott DJ, 2009, NAT IMMUNOL, V10, P455, DOI 10.1038/ni0509-455
   Pimentel M, 2000, AM J GASTROENTEROL, V95, P3503, DOI 10.1111/j.1572-0241.2000.03368.x
   Pimentel M, 2011, NEW ENGL J MED, V364, P22, DOI 10.1056/NEJMoa1004409
   Pinn D, 2013, ACG ANN SCI M, pP1688
   Pisetsky DS, 2011, SWISS MED WKLY, V141, DOI 10.4414/smw.2011.13256
   Plaza-Diaz J, 2014, PLOS ONE, V9, DOI 10.1371/journal.pone.0098401
   Poppe M, 2007, ONCOGENE, V26, P3462, DOI 10.1038/sj.onc.1210139
   PRANTERA C, 1994, AM J GASTROENTEROL, V89, P513
   Prantera C, 1996, AM J GASTROENTEROL, V91, P328
   Pyleris E, 2012, DIGEST DIS SCI, V57, P1321, DOI 10.1007/s10620-012-2033-7
   Qin JJ, 2010, NATURE, V464, P59, DOI 10.1038/nature08821
   Quigley EMM, 2013, IRISH J MED SCI, V182, P1, DOI 10.1007/s11845-012-0865-y
   Raman M, 2013, CLIN GASTROENTEROL H, V11, P868, DOI 10.1016/j.cgh.2013.02.015
   Rhee SH, 2011, J NEUROGASTROENTEROL, V17, P28, DOI 10.5056/jnm.2011.17.1.28
   Ridaura VK, 2013, SCIENCE, V341, P1079, DOI 10.1126/science.1241214
   Ritze Y, 2014, PLOS ONE, V9, DOI [10.1371/journal.pone.0080169, 10.1371/journal.pone.0101702]
   Rossen N, 2015, 10 C ECCO 8 21 FEBR
   Samuel BS, 2008, P NATL ACAD SCI USA, V105, P16767, DOI 10.1073/pnas.0808567105
   Sanchez M, 2014, BRIT J NUTR, V111, P1507, DOI 10.1017/S0007114513003875
   Sato K, 2009, HEPATO-GASTROENTEROL, V56, P1016
   Schnabl B, 2014, GASTROENTEROLOGY, V146, P1513, DOI 10.1053/j.gastro.2014.01.020
   Schwiertz A, 2010, OBESITY, V18, P190, DOI 10.1038/oby.2009.167
   Sears CL, 2014, CELL HOST MICROBE, V15, P317, DOI 10.1016/j.chom.2014.02.007
   Secher T, 2013, PLOS ONE, V8, DOI 10.1371/journal.pone.0077157
   Selbach M, 2002, J BIOL CHEM, V277, P6775, DOI 10.1074/jbc.C100754200
   Selby W, 2007, GASTROENTEROLOGY, V132, P2313, DOI 10.1053/j.gastro.2007.03.031
   Shaffer CL, 2011, PLOS PATHOG, V7, DOI 10.1371/journal.ppat.1002237
   Shafran I, 2005, CURR MED RES OPIN, V21, P1165, DOI 10.1185/030079905X53252
   Shafran I, 2002, DIGEST LIVER DIS, V34, P22, DOI 10.1016/S1590-8658(02)80055-X
   Shanahan F, 2014, GASTROENTEROLOGY, V146, P1554, DOI 10.1053/j.gastro.2014.01.050
   Shanahan F, 2013, CURR OPIN GASTROEN, V29, P49, DOI 10.1097/MOG.0b013e32835a3493
   Shen J, 2014, INFLAMM BOWEL DIS, V20, P21, DOI 10.1097/01.MIB.0000437495.30052.be
   Sisson G, 2014, ALIMENT PHARM THER, V40, P51, DOI 10.1111/apt.12787
   Sokol H, 2008, P NATL ACAD SCI USA, V105, P16731, DOI 10.1073/pnas.0804812105
   Spencer MD, 2011, GASTROENTEROLOGY, V140, P976, DOI 10.1053/j.gastro.2010.11.049
   Steinhart AH, 2002, GASTROENTEROLOGY, V123, P33, DOI 10.1053/gast.2002.34225
   Stevenson C, 2014, NUTRITION, V30, P1151, DOI 10.1016/j.nut.2014.02.010
   Strauss J, 2011, INFLAMM BOWEL DIS, V17, P1971, DOI 10.1002/ibd.21606
   Suskind DL, 2015, INFLAMM BOWEL DIS, V21, P556, DOI 10.1097/MIB.0000000000000307
   SUTHERLAND L, 1991, GUT, V32, P1071, DOI 10.1136/gut.32.9.1071
   Tamboli CP, 2004, GUT, V53, P1, DOI 10.1136/gut.53.1.1
   Teusink B, 2003, DIABETES, V52, P614, DOI 10.2337/diabetes.52.3.614
   Toral M, 2014, CLIN SCI, V127, P33, DOI 10.1042/CS20130339
   Tremaroli V, 2012, NATURE, V489, P242, DOI 10.1038/nature11552
   Tromm A, 2004, Z GASTROENTEROL, V42, P365, DOI 10.1055/s-2004-812709
   Turnbaugh PJ, 2006, NATURE, V444, P1027, DOI 10.1038/nature05414
   Ursell LK, 2013, BIOESSAYS, V35, P810, DOI 10.1002/bies.201300018
   Vaishnava S, 2011, SCIENCE, V334, P255, DOI 10.1126/science.1209791
   Velayudham A, 2009, HEPATOLOGY, V49, P989, DOI 10.1002/hep.22711
   Vernon G, 2011, ALIMENT PHARM THER, V34, P274, DOI 10.1111/j.1365-2036.2011.04724.x
   Vijay-Kumar M, 2010, SCIENCE, V328, P228, DOI 10.1126/science.1179721
   Vrieze A, 2012, GASTROENTEROLOGY, V143, P913, DOI 10.1053/j.gastro.2012.06.031
   Walter J, 2011, ANNU REV MICROBIOL, V65, P411, DOI 10.1146/annurev-micro-090110-102830
   Wang JJ, 2015, ISME J, V9, P1, DOI 10.1038/ismej.2014.99
   Wang ZN, 2011, NATURE, V472, P57, DOI 10.1038/nature09922
   Whorwell PJ, 2006, AM J GASTROENTEROL, V101, P1581, DOI 10.1111/j.1572-0241.2006.00734.x
   Winder WW, 1999, AM J PHYSIOL-ENDOC M, V277, pE1, DOI 10.1152/ajpendo.1999.277.1.E1
   Wroblewski LE, 2010, CLIN MICROBIOL REV, V23, P713, DOI 10.1128/CMR.00011-10
   Wu AH, 2003, INT J CANCER, V103, P815, DOI 10.1002/ijc.10887
   Wu SG, 2009, NAT MED, V15, P1016, DOI 10.1038/nm.2015
   Xin JG, 2014, APPL MICROBIOL BIOT, V98, P6817, DOI 10.1007/s00253-014-5752-1
   Xu G, 1996, MICROBIOL IMMUNOL, V40, P473, DOI 10.1111/j.1348-0421.1996.tb01097.x
   Yang LY, 2012, CLIN CANCER RES, V18, P2138, DOI 10.1158/1078-0432.CCR-11-0934
   Yang LY, 2009, GASTROENTEROLOGY, V137, P588, DOI 10.1053/j.gastro.2009.04.046
   Yu GQ, 2014, CANCER EPIDEM BIOMAR, V23, P735, DOI 10.1158/1055-9965.EPI-13-0855
   Zoetendal EG, 2006, NAT PROTOC, V1, P870, DOI 10.1038/nprot.2006.142
NR 170
TC 128
Z9 134
U1 3
U2 56
PU LIPPINCOTT WILLIAMS & WILKINS
PI PHILADELPHIA
PA TWO COMMERCE SQ, 2001 MARKET ST, PHILADELPHIA, PA 19103 USA
EI 2155-384X
J9 CLIN TRANSL GASTROEN
JI Clin. Transl. Gastroenterol.
PD JUN
PY 2015
VL 6
AR e91
DI 10.1038/ctg.2015.16
PG 12
WC Gastroenterology & Hepatology
WE Science Citation Index Expanded (SCI-EXPANDED)
SC Gastroenterology & Hepatology
GA CO9EU
UT WOS:000359476400004
PM 26087059
OA Green Published, gold
DA 2022-07-15
ER

PT J
AU Alshehri, D
   Saadah, O
   Mosli, M
   Edris, S
   Alhindi, R
   Bahieldin, A
AF Alshehri, Dikhnah
   Saadah, Omar
   Mosli, Mahmoud
   Edris, Sherif
   Alhindi, Rashad
   Bahieldin, Ahmed
TI Dysbiosis of gut microbiota in inflammatory bowel disease: Current
   therapies and potential for microbiota-modulating therapeutic approaches
SO BOSNIAN JOURNAL OF BASIC MEDICAL SCIENCES
LA English
DT Review
DE Inflammatory bowel disease; microbiota; dysbiosis; anti-TNF-alpha;
   microbiome-modulating therapy
ID CROHNS-DISEASE; FAECALIBACTERIUM-PRAUSNITZII; ULCERATIVE-COLITIS;
   INTESTINAL MICROBIOME; ESCHERICHIA-COLI; FECAL MICROBIOTA; TNF-ALPHA;
   MAINTENANCE; INFLIXIMAB; HEALTH
AB There is a growing body of evidence reinforcing the unique connections between the host microbiome, health, and diseases. Due to the extreme importance of the symbiotic relationship between the intestinal microbiome and the host, it is not surprising that any alteration in the gut microbiota would result in various diseases, including inflammatory bowel disease (IBD), Crohn's disease (CD) and ulcerative colitis (UC). IBD is a chronic, relapsing-remitting condition that is associated with significant morbidity, mortality, compromised quality of life, and costly medical care. Dysbiosis is believed to exacerbate the progression of IBD. One of the currently used treatments for IBD are anti-tumor necrosis factor (TNF) drugs, representing a biologic therapy that is reported to have an impact on the gut microbiota composition. The efficacy of anti-TNF agents is hindered by the possibility of non-response, which occurs in 10-20% of treated patients, and secondary loss of response, which occurs in up to 30% of treated patients. This underscores the need for novel therapies and studies that evaluate the role of the gut microbiota in these conditions. The success of any therapeutic strategy for IBD depends on our understanding of the interactions that occur between the gut microbiota and the host. In this review, the health and disease IBD-associated microbiota patterns will be discussed, in addition to the effect of currently used therapies for IBD on the gut microbiota composition, as well as new therapeutic approaches that can be used to overcome the current treatment constraints.
C1 [Alshehri, Dikhnah; Edris, Sherif; Alhindi, Rashad; Bahieldin, Ahmed] King Abdulaziz Univ, Fac Sci, Dept Biol Sci, Jeddah, Saudi Arabia.
   [Alshehri, Dikhnah] Tabuk Univ, Fac Sci, Dept Biol, Tabuk, Saudi Arabia.
   [Saadah, Omar] King Abdulaziz Univ, Fac Med, Dept Pediat, Jeddah, Saudi Arabia.
   [Saadah, Omar; Mosli, Mahmoud] King Abdulaziz Univ, Inflammatory Bowel Dis Res Grp, Jeddah, Saudi Arabia.
   [Mosli, Mahmoud] King Abdulaziz Univ, Fac Med, Dept Med, Jeddah, Saudi Arabia.
   [Edris, Sherif; Bahieldin, Ahmed] Ain Shams Univ, Fac Agr, Dept Genet, Cairo, Egypt.
   [Edris, Sherif] King Abdulaziz Univ, Fac Med, Princess Al Jawhara Albrahim Ctr Excellence Res H, Jeddah, Saudi Arabia.
RP Alshehri, D (通讯作者)，Univ Tabuk, Dept Biol, Fac Sci, Alrawdah 71411, Tabuk, Saudi Arabia.
EM dalsheheri@ut.edu.sa
RI Al-Hindi, Rashad R./AAA-3690-2020; Saadah, Omar I/G-2068-2011
OI Saadah, Omar I/0000-0002-3744-9907
CR Aagaard K, 2014, SCI TRANSL MED, V6, DOI 10.1126/scitranslmed.3008599
   Aagaard K, 2012, PLOS ONE, V7, DOI 10.1371/journal.pone.0036466
   Alipour M, 2016, J CROHNS COLITIS, V10, P462, DOI 10.1093/ecco-jcc/jjv223
   Atreya R, 2017, VISC MED, V33, P82, DOI 10.1159/000458006
   Atreya R, 2011, GASTROENTEROLOGY, V141, P2026, DOI 10.1053/j.gastro.2011.08.032
   Avershina E, 2014, FEMS MICROBIOL ECOL, V87, P280, DOI 10.1111/1574-6941.12223
   Backhed F, 2015, CELL HOST MICROBE, V17, P690, DOI [10.1016/j.chom.2015.04.004, 10.1016/j.chom.2015.05.012]
   Backhed F, 2012, CELL HOST MICROBE, V12, P611, DOI 10.1016/j.chom.2012.10.012
   Backhed F, 2011, ANN NUTR METAB, V58, P44, DOI 10.1159/000328042
   Ben-Horin S, 2015, BMC GASTROENTEROL, V15, DOI 10.1186/s12876-015-0408-x
   Biagi E, 2010, PLOS ONE, V5, DOI 10.1371/journal.pone.0010667
   Biagi E, 2013, PHARMACOL RES, V69, P11, DOI 10.1016/j.phrs.2012.10.005
   Biedermann L, 2013, PLOS ONE, V8, DOI 10.1371/journal.pone.0059260
   Bircher Johannes, 2005, Med Health Care Philos, V8, P335, DOI 10.1007/s11019-005-0538-y
   Bouma G, 2003, NAT REV IMMUNOL, V3, P521, DOI 10.1038/nri1132
   Brant SR, 2017, GASTROENTEROLOGY, V152, P206, DOI 10.1053/j.gastro.2016.09.032
   BRENNAN FM, 1992, BRIT J RHEUMATOL, V31, P293
   Brown SJ, 2007, AM J GASTROENTEROL, V102, P2058, DOI 10.1111/j.1572-0241.2007.01343.x
   Browne HP, 2016, NATURE, V533, P543, DOI 10.1038/nature17645
   Butto LF, 2016, INT J MED MICROBIOL, V306, P302, DOI 10.1016/j.ijmm.2016.02.010
   Byndloss MX, 2017, SCIENCE, V357, P570, DOI 10.1126/science.aam9949
   Caporaso JG, 2011, GENOME BIOL, V12, DOI 10.1186/gb-2011-12-5-r50
   Carlsson AH, 2013, SCAND J GASTROENTERO, V48, P1136, DOI 10.3109/00365521.2013.828773
   Celiberto LS, 2018, IMMUNOLOGY, V155, P36, DOI 10.1111/imm.12939
   Cenit MC, 2014, BBA-MOL BASIS DIS, V1842, P1981, DOI 10.1016/j.bbadis.2014.05.023
   Claesson MJ, 2012, NATURE, V488, P178, DOI 10.1038/nature11319
   Claesson MJ, 2011, P NATL ACAD SCI USA, V108, P4586, DOI 10.1073/pnas.1000097107
   Colombel JF, 2011, GASTROENTEROLOGY, V141, P1194, DOI 10.1053/j.gastro.2011.06.054
   Colombel JF, 2010, NEW ENGL J MED, V362, P1383, DOI 10.1056/NEJMoa0904492
   Costello EK, 2012, SCIENCE, V336, P1255, DOI 10.1126/science.1224203
   Cozzi S, 2019, REP PRACT ONCOL RADI, V24, P56, DOI 10.1016/j.rpor.2018.10.002
   D'Haens G, 2007, GASTROENTEROLOGY, V132, P763, DOI 10.1053/j.gastro.2006.12.038
   D'Haens GR, 1998, GASTROENTEROLOGY, V114, P262, DOI 10.1016/S0016-5085(98)70476-7
   Darfeuille-Michaud A, 2004, GASTROENTEROLOGY, V127, P412, DOI 10.1053/j.gastro.2004.04.061
   David LA, 2014, GENOME BIOL, V15, DOI 10.1186/gb-2014-15-7-r89
   David LA, 2014, NATURE, V505, P559, DOI 10.1038/nature12820
   De Fazio L, 2014, WORLD J GASTROENTERO, V20, P2051, DOI 10.3748/wjg.v20.i8.2051
   Dethlefsen L, 2011, P NATL ACAD SCI USA, V108, P4554, DOI 10.1073/pnas.1000087107
   Dethlefsen L, 2008, PLOS BIOL, V6, P2383, DOI 10.1371/journal.pbio.0060280
   Dicksved J, 2012, PLOS ONE, V7, DOI 10.1371/journal.pone.0046399
   Eichele DD, 2017, WORLD J GASTROENTERO, V23, P6016, DOI 10.3748/wjg.v23.i33.6016
   Elinav E, 2011, CELL, V145, P745, DOI 10.1016/j.cell.2011.04.022
   Eun CS, 2014, INFECT IMMUN, V82, P2239, DOI 10.1128/IAI.01513-13
   Fierer N, 2010, P NATL ACAD SCI USA, V107, P6477, DOI 10.1073/pnas.1000162107
   Flores GE, 2014, GENOME BIOL, V15, DOI 10.1186/s13059-014-0531-y
   Frank DN, 2007, P NATL ACAD SCI USA, V104, P13780, DOI 10.1073/pnas.0706625104
   Fujimoto J, 2012, J THORAC ONCOL, V7, P1747, DOI 10.1097/JTO.0b013e31826bb1ff
   Fujimoto T, 2013, J GASTROEN HEPATOL, V28, P613, DOI 10.1111/jgh.12073
   Gevers D, 2014, CELL HOST MICROBE, V15, P382, DOI 10.1016/j.chom.2014.02.005
   Gilbert JA, 2018, NAT MED, V24, P392, DOI 10.1038/nm.4517
   Gionchetti P, 2000, GASTROENTEROLOGY, V119, P305, DOI 10.1053/gast.2000.9370
   Gkouskou KK, 2014, FRONT CELL INFECT MI, V4, DOI 10.3389/fcimb.2014.00028
   Gunther C, 2011, NATURE, V477, P335, DOI 10.1038/nature10400
   Guinane CM, 2013, THER ADV GASTROENTER, V6, P295, DOI 10.1177/1756283X13482996
   Guinane CM, 2013, MBIO, V4, DOI 10.1128/mBio.00366-12
   Hanauer SB, 2002, LANCET, V359, P1541, DOI 10.1016/S0140-6736(02)08512-4
   Hansen Jonathan J, 2015, Curr Treat Options Gastroenterol, V13, P105, DOI 10.1007/s11938-014-0042-7
   Hansen R, 2013, PLOS ONE, V8, DOI 10.1371/journal.pone.0058825
   Hansen R, 2012, AM J GASTROENTEROL, V107, P1913, DOI 10.1038/ajg.2012.335
   Harrington LE, 2005, NAT IMMUNOL, V6, P1123, DOI 10.1038/ni1254
   Hoffmann C, 2013, PLOS ONE, V8, DOI 10.1371/journal.pone.0066019
   Huttenhower C, 2014, CELL, V159, P227, DOI 10.1016/j.cell.2014.09.022
   Huttenhower C, 2012, NATURE, V486, P207, DOI 10.1038/nature11234
   Imhann F, 2018, GUT, V67, P108, DOI 10.1136/gutjnl-2016-312135
   Jairath V, 2019, GUT, V68, P1162, DOI 10.1136/gutjnl-2018-316702
   Jakobsson HE, 2014, GUT, V63, P559, DOI 10.1136/gutjnl-2012-303249
   Jones-Hall YL, 2016, GUT MICROBES, V7, P58, DOI 10.1080/19490976.2015.1121364
   Kaakoush NO, 2012, J CLIN MICROBIOL, V50, P3258, DOI 10.1128/JCM.01396-12
   Kaser A, 2010, ANNU REV IMMUNOL, V28, P573, DOI 10.1146/annurev-immunol-030409-101225
   Knights D, 2013, GUT, V62, P1505, DOI 10.1136/gutjnl-2012-303954
   Knox Natalie C, 2019, Curr Treat Options Gastroenterol, V17, P115, DOI 10.1007/s11938-019-00221-w
   Koenig JE, 2011, P NATL ACAD SCI USA, V108, P4578, DOI 10.1073/pnas.1000081107
   Kovarik JJ, 2011, EUR J CLIN INVEST, V41, P291, DOI 10.1111/j.1365-2362.2010.02407.x
   Kuitunen M, 2009, J ALLERGY CLIN IMMUN, V123, P335, DOI 10.1016/j.jaci.2008.11.019
   Kwapisz L, 2015, SAUDI J GASTROENTERO, V21, P360, DOI 10.4103/1319-3767.170948
   Lagkouvardos I, 2017, GUT MICROBES, V8, P493, DOI 10.1080/19490976.2017.1320468
   Laubitz D, 2016, PLOS ONE, V11, DOI 10.1371/journal.pone.0152044
   Lewis JD, 2015, CELL HOST MICROBE, V18, P489, DOI 10.1016/j.chom.2015.09.008
   Litvak Y, 2017, CURR OPIN MICROBIOL, V39, P1, DOI 10.1016/j.mib.2017.07.003
   LIU Y, 1995, GASTROENTEROLOGY, V108, P1396, DOI 10.1016/0016-5085(95)90687-8
   Lopez-Siles M, 2012, APPL ENVIRON MICROB, V78, P420, DOI 10.1128/AEM.06858-11
   Lurie-Weinberger MN, 2015, PLOS PATHOG, V11, DOI 10.1371/journal.ppat.1004833
   Machiels K, 2017, GUT, V66, P79, DOI 10.1136/gutjnl-2015-309398
   Macpherson A, 1996, GUT, V38, P365, DOI 10.1136/gut.38.3.365
   Magnusson MK, 2016, J CROHNS COLITIS, V10, P943, DOI 10.1093/ecco-jcc/jjw051
   Malamut G, 2009, GASTROENTEROLOGY, V136, P81, DOI 10.1053/j.gastro.2008.09.069
   McIlroy J, 2018, ALIMENT PHARM THER, V47, P26, DOI 10.1111/apt.14384
   Rodriguez JM, 2015, MICROB ECOL HEALTH D, V26, DOI 10.3402/mehd.v26.26050
   Morgan XC, 2012, GENOME BIOL, V13, DOI 10.1186/gb-2012-13-9-r79
   Mosli MH, 2015, GUT, V64, P1765, DOI 10.1136/gutjnl-2014-307536
   Mosli MH, 2014, INFLAMM BOWEL DIS, V20, P564, DOI 10.1097/01.MIB.0000437986.00190.71
   Mosli MH, 2014, DRUGS, V74, P297, DOI 10.1007/s40265-013-0176-2
   Moustafa A, 2018, CLIN TRANSL GASTROEN, V9, DOI 10.1038/ctg.2017.58
   Neurath MF, 2019, NAT IMMUNOL, V20, P970, DOI 10.1038/s41590-019-0415-0
   Ng SC, 2017, LANCET, V390, P2769, DOI 10.1016/S0140-6736(17)32448-0
   Ni J, 2017, NAT REV GASTRO HEPAT, V14, P573, DOI 10.1038/nrgastro.2017.88
   Olivera P, 2019, NAT REV GASTRO HEPAT, V16, P312, DOI 10.1038/s41575-019-0102-5
   Ordas I, 2011, GUT, V60, P1754, DOI 10.1136/gutjnl-2011-300934
   Patwa LG, 2011, GASTROENTEROLOGY, V141, P1842, DOI 10.1053/j.gastro.2011.06.064
   Perrier C, 2013, INFLAMM BOWEL DIS, V19, P246, DOI 10.1002/ibd.23023
   PIRZER U, 1991, LANCET, V338, P1238, DOI 10.1016/0140-6736(91)92104-A
   Poggi A, 2019, FRONT IMMUNOL, V10, DOI 10.3389/fimmu.2019.00961
   Qin JJ, 2010, NATURE, V464, P59, DOI 10.1038/nature08821
   Quince C, 2015, AM J GASTROENTEROL, V110, P1718, DOI 10.1038/ajg.2015.357
   Rajca S, 2014, INFLAMM BOWEL DIS, V20, P978, DOI 10.1097/MIB.0000000000000036
   Rajilic-Stojanovic M, 2012, ENVIRON MICROBIOL, V2013, P12023
   Rajilic-Stojanovic M, 2013, INFLAMM BOWEL DIS, V19, P481, DOI 10.1097/MIB.0b013e31827fec6d
   Rehman A, 2016, GUT, V65, P238, DOI 10.1136/gutjnl-2014-308341
   Rossi O, 2015, PLOS ONE, V10, DOI 10.1371/journal.pone.0123013
   Rutgeerts P, 2005, NEW ENGL J MED, V353, P2462, DOI 10.1056/NEJMoa050516
   Rutgeerts P, 2012, GASTROENTEROLOGY, V142, P1102, DOI 10.1053/j.gastro.2012.01.035
   Salminen S, 2004, GUT, V53, P1388, DOI 10.1136/gut.2004.041640
   Sandborn WJ, 2013, ALIMENT PHARM THER, V37, P204, DOI 10.1111/apt.12145
   Sartor RB, 2017, GASTROENTEROLOGY, V152, P327, DOI 10.1053/j.gastro.2016.10.012
   Sartor RB, 2010, GASTROENTEROLOGY, V139, P1816, DOI 10.1053/j.gastro.2010.10.036
   Sartor RB, 2006, NAT CLIN PRACT GASTR, V3, P390, DOI 10.1038/ncpgasthep0528
   Schaffler H, 2016, ENV MICROBIOL REP, V8, P614, DOI 10.1111/1758-2229.12411
   Schenk M, 2005, J IMMUNOL, V174, P517, DOI 10.4049/jimmunol.174.1.517
   Schirmer M, 2016, CELL, V167, P1125, DOI 10.1016/j.cell.2016.10.020
   Schreiber S, 2018, J GASTROENTEROL, V53, P1048, DOI 10.1007/s00535-018-1480-0
   Schroeder B, 2016, NAT MED, V22, P1079, DOI 10.1038/nm.4185
   Schwiertz A, 2010, J PEDIATR-US, V157, P240, DOI 10.1016/j.jpeds.2010.02.046
   Shah R, 2016, GUT MICROBES, V7, P384, DOI 10.1080/19490976.2016.1190073
   Sharara AI, 2018, EXPERT REV GASTROENT, V12, P883, DOI 10.1080/17474124.2018.1503052
   Shaw KA, 2016, GENOME MED, V8, DOI 10.1186/s13073-016-0331-y
   Sokol H, 2008, P NATL ACAD SCI USA, V105, P16731, DOI 10.1073/pnas.0804812105
   Song SJ, 2013, ELIFE, V2, DOI 10.7554/eLife.00458
   Strober W, 2007, J CLIN INVEST, V117, P514, DOI 10.1172/JCI30587
   Tchaptchet S, 2013, INFECT IMMUN, V81, P3662, DOI 10.1128/IAI.00355-13
   Thursby E, 2017, BIOCHEM J, V474, P1823, DOI 10.1042/BCJ20160510
   Turnbaugh PJ, 2007, NATURE, V449, P804, DOI 10.1038/nature06244
   Ursell LK, 2013, BIOESSAYS, V35, P810, DOI 10.1002/bies.201300018
   van Nimwegen FA, 2011, J ALLERGY CLIN IMMUN, V128, P948, DOI 10.1016/j.jaci.2011.07.027
   Varela E, 2013, ALIMENT PHARM THER, V38, P151, DOI 10.1111/apt.12365
   Walker AW, 2011, ISME J, V5, P220, DOI 10.1038/ISMEJ.2010.118
   Wallace KL, 2014, WORLD J GASTROENTERO, V20, P6, DOI 10.3748/wjg.v20.i1.6
   Wang YZ, 2018, J CROHNS COLITIS, V12, P337, DOI 10.1093/ecco-jcc/jjx153
   Willing BP, 2010, GASTROENTEROLOGY, V139, P1844, DOI 10.1053/j.gastro.2010.08.049
   Woodmansey EJ, 2004, APPL ENVIRON MICROB, V70, P6113, DOI 10.1128/AEM.70.10.6113-6122.2004
   Wright EK, 2015, INFLAMM BOWEL DIS, V21, P1219, DOI 10.1097/MIB.0000000000000382
   Yoshihara T, 2017, INFLAMM BOWEL DIS, V23, P2172, DOI 10.1097/MIB.0000000000001260
NR 141
TC 8
Z9 8
U1 4
U2 7
PU ASSOC BASIC MEDICAL SCI FEDERATION BOSNIA & HERZEGOVINA SARAJEVO
PI CEKALUSA
PA UNIV SARAJEVO, MEDICAL FAC, CEKALUSA, SARAJEVO 90, BOSNIA & HERCEG
SN 1512-8601
EI 1840-4812
J9 BOSNIAN J BASIC MED
JI Bosnian J. Basic Med. Sci.
PY 2021
VL 21
IS 3
BP 270
EP 283
DI 10.17305/bjbms.2020.5016
PG 14
WC Medicine, Research & Experimental
WE Science Citation Index Expanded (SCI-EXPANDED)
SC Research & Experimental Medicine
GA RW0LX
UT WOS:000646217100003
PM 33052081
OA Green Published, gold
DA 2022-07-15
ER

PT J
AU Scanlan, PD
   Stensvold, CR
AF Scanlan, Pauline D.
   Stensvold, Christen R.
TI Blastocystis: getting to grips with our guileful guest
SO TRENDS IN PARASITOLOGY
LA English
DT Review
DE Blastoeystis; genomics; virulence; coevolution; microbiota; hygiene
   hypothesis
ID INFLAMMATORY-BOWEL-DISEASE; VIRUS-LIKE PARTICLES; GUT MICROBIOTA;
   ULCERATIVE-COLITIS; ENTAMOEBA-HISTOLYTICA; INDEPENDENT ANALYSIS;
   COLORECTAL-CANCER; GENETIC DIVERSITY; EPITHELIAL-CELLS; INFECTION
AB Blastocystis, a common single-celled intestinal parasite of humans and animals, continues to puzzle clinical microbiologists, gastroenterologists, and general practitioners who are still unsure of the clinical significance of the organism. Here we consider some less well-addressed areas of Blastocystis research, which, facilitated by recent technological advances, could potentially turn out to be significant pathways to knowledge. First and foremost we discuss new trends in Blastocystis research, including the 'omics' perspectives, and then highlight some aspects of Blastocystis research in the context of host coevolution, its potential as a biomarker of intestinal functionality, and its relationship to other components of the human intestinal microbiota.
C1 [Scanlan, Pauline D.] Natl Univ Ireland Univ Coll Cork, Alimentary Pharmabiot Ctr, Biosci Inst, Cork, Ireland.
   [Stensvold, Christen R.] Statens Serum Inst, Parasitol Lab, Dept Microbiol & Infect Control, DK-2300 Copenhagen S, Denmark.
RP Scanlan, PD (通讯作者)，Natl Univ Ireland Univ Coll Cork, Alimentary Pharmabiot Ctr, Biosci Inst, Cork, Ireland.
EM paulinescanlan@yahoo.co.uk; run@ssi.dk
RI Stensvold, Rune/H-3718-2011; Scanlan, Pauline/AAE-7713-2019
OI Stensvold, Rune/0000-0002-1417-7048; Scanlan,
   Pauline/0000-0002-6733-9653
CR Abraham C, 2009, NEW ENGL J MED, V361, P2066, DOI 10.1056/NEJMra0804647
   Alfellani MA, 2013, PROTIST, V164, P497, DOI 10.1016/j.protis.2013.05.003
   Alfellani MA, 2013, PARASITOLOGY, V140, P966, DOI 10.1017/S0031182013000255
   Alfellani MA, 2013, ACTA TROP, V126, P11, DOI 10.1016/j.actatropica.2012.12.011
   Andersen LO, 2013, ISME J, V7, P1253, DOI 10.1038/ismej.2013.21
   Arumugam M, 2011, NATURE, V473, P174, DOI 10.1038/nature09944
   Astbury SM, 2012, CURR DRUG METAB, V13, P815
   Baumgart DC, 2012, LANCET, V380, P1590, DOI 10.1016/S0140-6736(12)60026-9
   Chan KH, 2012, PARASITOL RES, V110, P2475, DOI 10.1007/s00436-011-2788-3
   Clark CG, 2013, ADV PARASIT, V82, P1, DOI 10.1016/B978-0-12-407706-5.00001-0
   Cosnes J, 2011, GASTROENTEROLOGY, V140, P1785, DOI 10.1053/j.gastro.2011.01.055
   Faust DM, 2012, MICROBES INFECT, V14, P1428, DOI 10.1016/j.micinf.2012.05.013
   Fichorova RN, 2012, PLOS ONE, V7, DOI 10.1371/journal.pone.0048418
   Figueroa-Angulo EE, 2012, MICROBES INFECT, V14, P1411, DOI 10.1016/j.micinf.2012.09.004
   Gould SB, 2013, INT J PARASITOL, V43, P707, DOI 10.1016/j.ijpara.2013.04.002
   Holmes E, 2012, CELL METAB, V16, P559, DOI 10.1016/j.cmet.2012.10.007
   Hussein EM, 2008, PARASITOL RES, V102, P853, DOI 10.1007/s00436-007-0833-z
   Hyman P, 2013, TRENDS MICROBIOL, V21, P215, DOI 10.1016/j.tim.2013.02.006
   Ives A, 2011, SCIENCE, V331, P775, DOI 10.1126/science.1199326
   Jeffery IB, 2012, NAT REV MICROBIOL, V10, P591, DOI 10.1038/nrmicro2859
   Joossens M, 2011, GUT, V60, P631, DOI 10.1136/gut.2010.223263
   Karanis P, 2007, J WATER HEALTH, V5, P1, DOI 10.2166/wh.2006.002
   Katsarou-Katsari A, 2008, ACTA DERM-VENEREOL, V88, P80, DOI 10.2340/00015555-0338
   Krogsgaard LR, 2013, SCAND J GASTROENTERO, V48, P523, DOI 10.3109/00365521.2013.775328
   Lal K, 2006, MOL BIOCHEM PARASIT, V148, P99, DOI 10.1016/j.molbiopara.2006.02.022
   Maizels Rick M., 2009, Journal of Biology (London), V8, P62, DOI 10.1186/jbiol166
   Mirza H, 2009, PARASITOL RES, V104, P355, DOI 10.1007/s00436-008-1203-1
   Mirza H, 2012, CELL MICROBIOL, V14, P1474, DOI 10.1111/j.1462-5822.2012.01814.x
   Mylonaki M, 2004, EUR J GASTROEN HEPAT, V16, P775, DOI 10.1097/01.meg.0000131040.38607.09
   Navarro-Llavat M, 2009, DIGESTION, V80, P25, DOI 10.1159/000212076
   Ohman Lena, 2013, Curr Gastroenterol Rep, V15, P323, DOI 10.1007/s11894-013-0323-7
   Ordas I, 2012, LANCET, V380, P1606, DOI 10.1016/S0140-6736(12)60150-0
   Pearson RJ, 2013, J BIOL CHEM, V288, P4462, DOI 10.1074/jbc.M112.423467
   Petersen AM, 2013, SCAND J GASTROENTERO, V48, P638, DOI 10.3109/00365521.2013.780094
   Puthia MK, 2008, EUKARYOT CELL, V7, P435, DOI 10.1128/EC.00371-07
   Puthia MK, 2005, PARASITOL RES, V97, P386, DOI 10.1007/s00436-005-1461-0
   Qin JJ, 2012, NATURE, V490, P55, DOI 10.1038/nature11450
   Rajilic-Stojanovic M, 2013, BEST PRACT RES CL GA, V27, P5, DOI 10.1016/j.bpg.2013.03.006
   Rajilic-Stojanovic M, 2013, INFLAMM BOWEL DIS, V19, P481, DOI 10.1097/MIB.0b013e31827fec6d
   Rascon AA, 2013, CURR MED CHEM, V20, P3078
   Rigottier-Gois L, 2013, ISME J, V7, P1256, DOI 10.1038/ismej.2013.80
   Rook GAW, 2010, CLIN EXP IMMUNOL, V160, P70, DOI 10.1111/j.1365-2249.2010.04133.x
   Rook GAW, 2012, CLIN REV ALLERG IMMU, V42, P5, DOI 10.1007/s12016-011-8285-8
   Sambuy Y, 2005, CELL BIOL TOXICOL, V21, P1, DOI 10.1007/s10565-005-0085-6
   Scanlan PD, 2008, ENVIRON MICROBIOL, V10, P789, DOI 10.1111/j.1462-2920.2007.01503.x
   Scanlan PD, 2012, TRENDS PARASITOL, V28, P327, DOI 10.1016/j.pt.2012.05.001
   Scanlan PD, 2008, ISME J, V2, P1183, DOI 10.1038/ismej.2008.76
   Scanlan PD, 2008, BMC MICROBIOL, V8, DOI 10.1186/1471-2180-8-79
   SchmidHempel P, 2011, EVOLUTIONARY PARASITOLOGY: THE INTEGRATED STUDY OF INFECTIONS, IMMUNOLOGY, ECOLOGY, AND GENETICS, P1
   Schuijt TJ, 2013, TRENDS MICROBIOL, V21, P221, DOI 10.1016/j.tim.2013.02.001
   Scicluna SM, 2006, PROTIST, V157, P77, DOI 10.1016/j.protis.2005.12.001
   Serrano-Luna J, 2013, J TROP MED-US, V2013, DOI 10.1155/2013/890603
   Smith PM, 2013, SCIENCE, V341, P569, DOI 10.1126/science.1241165
   Stensvold CR, 2012, INFECT GENET EVOL, V12, P263, DOI 10.1016/j.meegid.2011.11.002
   Stensvold CR, 2010, J CLIN GASTROENTEROL, V44, P85, DOI 10.1097/MCG.0b013e3181bb86ba
   Stensvold Christen Rune, 2013, Trop Parasitol, V3, P26, DOI 10.4103/2229-5070.113896
   Stensvold CR, 2012, TRENDS PARASITOL, V28, P305, DOI 10.1016/j.pt.2012.05.004
   Stenzel DJ, 1997, INT J PARASITOL, V27, P345, DOI 10.1016/S0020-7519(96)00202-0
   Tan Kevin S W, 2010, Curr Infect Dis Rep, V12, P28, DOI 10.1007/s11908-009-0073-8
   Tan TC, 2006, PARASITOL RES, V99, P737, DOI 10.1007/s00436-006-0214-z
   TEOW WL, 1992, INT J PARASITOL, V22, P1029, DOI 10.1016/0020-7519(92)90065-S
   Vermeiren J, 2012, FEMS MICROBIOL ECOL, V79, P685, DOI 10.1111/j.1574-6941.2011.01252.x
   Wijayawardena BK, 2013, TRENDS PARASITOL, V29, P329, DOI 10.1016/j.pt.2013.05.001
   Wilson IW, 2012, PARASITE IMMUNOL, V34, P90, DOI 10.1111/j.1365-3024.2011.01325.x
   Wohlgemuth S, 2011, GUT MICROBES, V2, P159, DOI 10.4161/gmic.2.3.16104
   Yatsunenko T, 2012, NATURE, V486, P222, DOI 10.1038/nature11053
NR 66
TC 79
Z9 82
U1 0
U2 38
PU ELSEVIER SCI LTD
PI OXFORD
PA THE BOULEVARD, LANGFORD LANE, KIDLINGTON, OXFORD OX5 1GB, OXON, ENGLAND
SN 1471-4922
EI 1471-5007
J9 TRENDS PARASITOL
JI Trends Parasitol.
PD NOV
PY 2013
VL 29
IS 11
BP 523
EP 529
DI 10.1016/j.pt.2013.08.006
PG 7
WC Parasitology
WE Science Citation Index Expanded (SCI-EXPANDED)
SC Parasitology
GA 261UN
UT WOS:000327690200003
PM 24080063
DA 2022-07-15
ER

PT J
AU Choi, RY
   Asquith, M
   Rosenbaum, JT
AF Choi, Rene Y.
   Asquith, Mark
   Rosenbaum, James T.
TI Fecal transplants in spondyloarthritis and uveitis: ready for a clinical
   trial?
SO CURRENT OPINION IN RHEUMATOLOGY
LA English
DT Review
DE ankylosing spondylitis; HLA-B27; microbiome; spondyloarthritis; uveitis
ID HLA-B27 TRANSGENIC RATS; RANDOMIZED CONTROLLED-TRIAL;
   INFLAMMATORY-BOWEL-DISEASE; ACTIVE ULCERATIVE-COLITIS; HL-A 27;
   ANKYLOSING-SPONDYLITIS; REACTIVE ARTHRITIS; GUT MICROBIOTA;
   CROHNS-DISEASE; PSORIATIC-ARTHRITIS
AB Purpose of review
   The intestinal microbiome is thought to play a role in the pathogenesis of inflammatory bowel disease (IBD). There are many shared clinical manifestations between IBD and spondyloarthritis (SpA), of which the most common are peripheral arthritis and uveitis. Clinical overlap along with similar genetics between these diseases suggests a possible shared pathogenetic mechanism, which might center on the intestinal microbiota. In this review, we discuss the available evidence that SpA is a microbiome-driven disease and indicate how SpA-associated uveitis could be tied to gut dysbiosis. We conclude by discussing different treatment paradigms targeting the intestinal microbiome for SpA.
   Recent findings
   Recent studies support the growing evidence of the intestinal microbiome as a crucial player in SpA disease pathogenesis. There is emerging evidence that the gut microbiome may play a causative role in uveitis.
   Summary
   The field is beginning to discover a new level of understanding how the intestinal microbiome is involved in SpA. Treatment methods to alter intestinal microbiota to treat SpA-related diseases are still in its infancy.
C1 [Choi, Rene Y.; Rosenbaum, James T.] Oregon Hlth & Sci Univ, Casey Eye Inst, Dept Ophthalmol, Portland, OR 97201 USA.
   [Asquith, Mark; Rosenbaum, James T.] Oregon Hlth & Sci Univ, Dept Ophthalmol, Div Arthrit & Rheumat Dis, 3181 SW Sam Jackson Pk Rd,L467Ad, Portland, OR 97239 USA.
   [Rosenbaum, James T.] Legacy Devers Eye Inst, Portland, OR USA.
RP Rosenbaum, JT (通讯作者)，Oregon Hlth & Sci Univ, Dept Ophthalmol, Div Arthrit & Rheumat Dis, 3181 SW Sam Jackson Pk Rd,L467Ad, Portland, OR 97239 USA.
EM rosenbaj@ohsu.edu
RI Asquith, Mark/M-1741-2019
FU NIH [RO1 EY028897]; Spondylitis Association of America; Abbvie; Gilead;
   UCB; Topivert; Genentech; Eye-vensys; Cavtherx; Pfizer; Alcon Research
   Institute
FX This work was supported in part by NIH grant RO1 EY028897 and the
   Spondylitis Association of America. M.A. and J.T.R. have an agreement
   with OpenBiome to collaborate in the identification of bacterial DNA in
   patient samples. J.T.R. receives support as a consultant from Abbvie,
   Gilead, UCB, Topivert, Genentech, Eye-vensys and Cavtherx. J.T.R. owns
   stock in Novartis. J.T.R. has received research support from Pfizer and
   Alcon Research Institute. J.T.R. receives royalties from UpToDate.
CR Aiko S, 1998, J PHARMACOL EXP THER, V284, P722
   Ajene AN, 2013, J HEALTH POPUL NUTR, V31, P299
   Asquith M, 2017, ARTHRITIS RHEUMATOL, V69, P1984, DOI 10.1002/art.40183
   Asquith M, 2016, CURR OPIN RHEUMATOL, V28, P405, DOI 10.1097/BOR.0000000000000299
   Asquith MJ, 2016, ARTHRITIS RHEUMATOL, V68, P2151, DOI 10.1002/art.39681
   Backhed F, 2015, CELL HOST MICROBE, V17, P690, DOI [10.1016/j.chom.2015.04.004, 10.1016/j.chom.2015.05.012]
   Bafeta A, 2017, ANN INTERN MED, V167, P34, DOI 10.7326/M16-2810
   BAYEN H, 1988, J FR OPHTALMOL, V11, P561
   Benham H, 2014, ARTHRITIS RHEUMATOL, V66, P1755, DOI 10.1002/art.38638
   Breban M, 2017, ANN RHEUM DIS, V76, P1614, DOI 10.1136/annrheumdis-2016-211064
   BREWERTON DA, 1973, LANCET, V2, P996, DOI 10.1016/S0140-6736(73)91091-X
   BREWERTON DA, 1974, LANCET, V1, P956
   BREWERTON DA, 1973, LANCET, V1, P904
   Castagnini C, 2009, BRIT J NUTR, V102, P1620, DOI 10.1017/S0007114509990936
   Ciccia F, 2017, ANN RHEUM DIS, V76, P1123, DOI 10.1136/annrheumdis-2016-210000
   Cortes A, 2013, NAT GENET, V45, P730, DOI 10.1038/ng.2667
   Costello ME, 2015, ARTHRITIS RHEUMATOL, V67, P686, DOI 10.1002/art.38967
   Davis JC, 2008, SEMIN ARTHRITIS RHEU, V38, P83, DOI 10.1016/j.semarthrit.2007.10.007
   de Vlam K, 2000, J RHEUMATOL, V27, P2860
   DeVos M, 1996, GASTROENTEROLOGY, V110, P1696, DOI 10.1053/gast.1996.v110.pm8964393
   Dieleman LA, 2003, GUT, V52, P370, DOI 10.1136/gut.52.3.370
   Dincer U, 2008, CLIN RHEUMATOL, V27, P457, DOI 10.1007/s10067-007-0727-6
   Dodds EM, 1999, OCUL IMMUNOL INFLAMM, V7, P85, DOI 10.1076/ocii.7.2.85.4015
   Dong M, 2017, BIOMED RES INT, V2017, DOI 10.1155/2017/8206281
   EBRINGER R, 1977, RHEUMATOL REHABIL, V16, P190, DOI 10.1093/rheumatology/16.3.190
   Eckburg PB, 2005, SCIENCE, V308, P1635, DOI 10.1126/science.1110591
   Friswell M, 2010, GUT LIVER, V4, P295, DOI 10.5009/gnl.2010.4.3.295
   Geuking MB, 2011, IMMUNITY, V34, P794, DOI 10.1016/j.immuni.2011.03.021
   Gill T, 2015, CURR OPIN RHEUMATOL, V27, P319, DOI 10.1097/BOR.0000000000000187
   Goel R, 2013, RHEUMATOL INT, V33, P2149, DOI 10.1007/s00296-011-2332-x
   Gopalakrishnan V, 2018, SCIENCE, V359, P97, DOI 10.1126/science.aan4236
   GRANFORS K, 1990, LANCET, V335, P685, DOI 10.1016/0140-6736(90)90804-E
   HAMMER RE, 1990, CELL, V63, P1099, DOI 10.1016/0092-8674(90)90512-D
   Hendrix S, 2013, J INT MED RES, V41, P1606, DOI 10.1177/0300060513496171
   Hirota K, 2007, J EXP MED, V204, P41, DOI 10.1084/jem.20062259
   Hoentjen F, 2005, INFLAMM BOWEL DIS, V11, P977, DOI 10.1097/01.MIB.0000183421.02316.d5
   Horai R, 2015, IMMUNITY, V43, P343, DOI 10.1016/j.immuni.2015.07.014
   Ivanov II, 2008, CELL HOST MICROBE, V4, P337, DOI 10.1016/j.chom.2008.09.009
   Ivanov II, 2009, CELL, V139, P485, DOI 10.1016/j.cell.2009.09.033
   Jenks K, 2010, J RHEUMATOL, V37, P2118, DOI 10.3899/jrheum.100193
   Kang S, 2010, INFLAMM BOWEL DIS, V16, P2034, DOI 10.1002/ibd.21319
   Khanna Sharma S, 2018, INT J RHEUM DIS, V21, P308, DOI 10.1111/1756-185X.13124
   Kim SJ, 2009, OCUL IMMUNOL INFLAMM, V17, P26, DOI 10.1080/09273940802553261
   Klingberg E, 2012, SCAND J GASTROENTERO, V47, P435, DOI 10.3109/00365521.2011.648953
   Lin P, 2014, PLOS ONE, V9, DOI 10.1371/journal.pone.0105684
   Manasson J, 2018, ARTHRITIS RHEUMATOL, V70, P242, DOI 10.1002/art.40359
   Manichanh C, 2012, NAT REV GASTRO HEPAT, V9, P599, DOI 10.1038/nrgastro.2012.152
   Matson V, 2018, SCIENCE, V359, P104, DOI 10.1126/science.aao3290
   MERILAHTIPALO R, 1991, ANN RHEUM DIS, V50, P87, DOI 10.1136/ard.50.2.87
   METZGER AL, 1975, ARTHRITIS RHEUM-US, V18, P111, DOI 10.1002/art.1780180203
   Mielants H, 1996, ACTA CLIN BELG, V51, P340, DOI 10.1080/22953337.1996.11718528
   MIELANTS H, 1995, J RHEUMATOL, V22, P2273
   Moayyedi P, 2015, GASTROENTEROLOGY, V149, P102, DOI 10.1053/j.gastro.2015.04.001
   Moghimi J, 2016, DRUG DES DEV THER, V10, P3065, DOI 10.2147/DDDT.S111568
   Monteleone G, 2015, NEW ENGL J MED, V372, P1104, DOI 10.1056/NEJMoa1407250
   Nakamura YK, 2017, SCI REP-UK, V7, DOI 10.1038/s41598-017-12163-3
   Nakamura YK, 2016, INVEST OPHTH VIS SCI, V57, P3747, DOI 10.1167/iovs.16-19733
   Ogrendik M, 2007, SOUTH MED J, V100, P366, DOI 10.1097/SMJ.0b013e31802fa2a8
   Paramsothy S, 2017, LANCET, V389, P1218, DOI 10.1016/S0140-6736(17)30182-4
   Parkes M, 2013, NAT REV GENET, V14, P661, DOI 10.1038/nrg3502
   Prindiville T, 2004, INFLAMM BOWEL DIS, V10, P824, DOI 10.1097/00054725-200411000-00017
   Puccetti A, 2017, PLOS ONE, V12, DOI 10.1371/journal.pone.0171073
   Rath HC, 1999, INFECT IMMUN, V67, P2969, DOI 10.1128/IAI.67.6.2969-2974.1999
   Rehaume LM, 2014, ARTHRITIS RHEUMATOL, V66, P2780, DOI 10.1002/art.38773
   Robinson PC, 2015, ARTHRITIS RHEUMATOL, V67, P140, DOI 10.1002/art.38873
   Rossen NG, 2015, GASTROENTEROLOGY, V149, P110, DOI 10.1053/j.gastro.2015.03.045
   Routy B, 2018, SCIENCE, V359, P91, DOI 10.1126/science.aan3706
   Ruutu M, 2012, ARTHRITIS RHEUM-US, V64, P2211, DOI 10.1002/art.34423
   Sanges M, 2009, EUR REV MED PHARMACO, V13, P233
   Scarpa R, 2000, J RHEUMATOL, V27, P1241
   SCHATTEMAN L, 1995, J RHEUMATOL, V22, P680
   Scher JU, 2015, ARTHRITIS RHEUMATOL, V67, P128, DOI 10.1002/art.38892
   Scher JU, 2013, ELIFE, V2, DOI 10.7554/eLife.01202
   SCHLOSSTEIN L, 1973, NEW ENGL J MED, V288, P704, DOI 10.1056/NEJM197304052881403
   Sefik E, 2015, SCIENCE, V349, P993, DOI 10.1126/science.aaa9420
   Sekirov I, 2010, PHYSIOL REV, V90, P859, DOI 10.1152/physrev.00045.2009
   Sherlock JP, 2015, LANCET, V385, P2017, DOI 10.1016/S0140-6736(15)60970-9
   Sherlock JP, 2015, CURR OPIN RHEUMATOL, V27, P71, DOI 10.1097/BOR.0000000000000132
   Sherlock JP, 2012, NAT MED, V18, P1069, DOI 10.1038/nm.2817
   Shivashankar R, 2013, J RHEUMATOL, V40, P1153, DOI 10.3899/jrheum.121029
   Shivashankar R, 2012, J RHEUMATOL, V39, P2148, DOI 10.3899/jrheum.120321
   Singh YP, 2011, J RHEUMATOL, V38, P161, DOI 10.3899/jrheum.100542
   SMITH MD, 1985, J RHEUMATOL, V12, P299
   Sommer F, 2013, NAT REV MICROBIOL, V11, P227, DOI 10.1038/nrmicro2974
   Stebbings S, 2002, RHEUMATOLOGY, V41, P1395, DOI 10.1093/rheumatology/41.12.1395
   STIEGLITZ H, 1993, ARTHRITIS RHEUM, V36, P1387, DOI 10.1002/art.1780361010
   Stoll ML, 2014, ARTHRITIS RES THER, V16, DOI 10.1186/s13075-014-0486-0
   Tannock GW, 2010, INT J INFLAMM, V2010, DOI 10.4061/2010/954051
   TAUROG JD, 1994, J EXP MED, V180, P2359, DOI 10.1084/jem.180.6.2359
   Tito RY, 2017, ARTHRITIS RHEUMATOL, V69, P114, DOI 10.1002/art.39802
   Tse SML, 2012, NAT REV RHEUMATOL, V8, P269, DOI 10.1038/nrrheum.2012.37
   van der Horst-Bruinsma IE, 2012, RHEUM DIS CLIN N AM, V38, P523, DOI 10.1016/j.rdc.2012.08.010
   van Nood E, 2013, NEW ENGL J MED, V368, P407, DOI 10.1056/NEJMoa1205037
   Van Praet L, 2013, ANN RHEUM DIS, V72, P414, DOI 10.1136/annrheumdis-2012-202135
   Viladomiu M, 2017, SCI TRANSL MED, V9, DOI 10.1126/scitranslmed.aaf9655
   Wu HJ, 2010, IMMUNITY, V32, P815, DOI 10.1016/j.immuni.2010.06.001
   Zhernakova A, 2008, AM J HUM GENET, V82, P1202, DOI 10.1016/j.ajhg.2008.03.016
NR 97
TC 12
Z9 12
U1 0
U2 8
PU LIPPINCOTT WILLIAMS & WILKINS
PI PHILADELPHIA
PA TWO COMMERCE SQ, 2001 MARKET ST, PHILADELPHIA, PA 19103 USA
SN 1040-8711
EI 1531-6963
J9 CURR OPIN RHEUMATOL
JI Curr. Opin. Rheumatol.
PD JUL
PY 2018
VL 30
IS 4
BP 303
EP 309
DI 10.1097/BOR.0000000000000506
PG 7
WC Rheumatology
WE Science Citation Index Expanded (SCI-EXPANDED)
SC Rheumatology
GA GI3WO
UT WOS:000434302900002
PM 29538010
DA 2022-07-15
ER

PT J
AU Holleran, G
   Lopetuso, LR
   Ianiro, G
   Pecere, S
   Pizzoferrato, M
   Petito, V
   Graziani, C
   McNamara, D
   Gasbarrini, A
   Scaldaferri, F
AF Holleran, Grainne
   Lopetuso, Loris R.
   Ianiro, Gianluca
   Pecere, Silvia
   Pizzoferrato, Marco
   Petito, Valentina
   Graziani, Cristina
   McNamara, Deirdre
   Gasbarrini, Antonio
   Scaldaferri, Franco
TI Gut microbiota and inflammatory bowel disease: so far so gut!
SO MINERVA GASTROENTEROLOGICA E DIETOLOGICA
LA English
DT Review
DE Inflammatory bowel diseases; Gastrointestinal microbiome; Fecal
   microbiota transplantation; Probiotics; Etiology
ID AVIUM SUBSPECIES PARATUBERCULOSIS; CLOSTRIDIUM-DIFFICILE INFECTION;
   GRADIENT GEL-ELECTROPHORESIS; CROHNS-DISEASE; ULCERATIVE-COLITIS;
   INTESTINAL MICROBIOTA; ESCHERICHIA-COLI; GASTROINTESTINAL MICROBIOTA;
   MAINTAINING REMISSION; ANTIBIOTIC-THERAPY
AB Major advances have occurred in the knowledge of the pathogenesis of inflammatory bowel disease (IBD) over the last decade, and perhaps the most major, and clinically advantageous of these advances has been the discovery of the microbiome as a key multifaceted component of inflammation. The gut microbiome is the largest known group of cells in the body, and is now recognized as an organ in its own right. Initial studies looking at a possible role of bacterial manipulation of the immune system in IBD, looked at identifying a specific bacterial species, and were not representative of a feasible model of inflammation in IBD overall. More recently there has been a shift towards the concept of dysbiosis, and the acceptance that a number of bacterial factors interact with the immune system in order for inflammation to occur. In the present review we will focus on past perspective of the role of microbiota in IBD, current evidences about dysbiosis in IBD and also the main therapeutic modalities to affect IBD by affecting gut microbiota: probiotics, prebiotics, fecal microbiota transplantation and emerging dietary intervention.
C1 [Holleran, Grainne; Lopetuso, Loris R.; Ianiro, Gianluca; Pecere, Silvia; Pizzoferrato, Marco; Petito, Valentina; Graziani, Cristina; Gasbarrini, Antonio; Scaldaferri, Franco] Sacro Cuore Catholic Univ, Digest Syst Endocrine & Metab Syst Ctr, A Gemelli Policlin, Gastroenterol Dept, Rome, Italy.
   [Holleran, Grainne; McNamara, Deirdre] Trinity Coll Dublin, Dept Clin Med, Dublin, Ireland.
RP Scaldaferri, F (通讯作者)，Sacro Cuore Catholic Univ, Digest Syst Endocrine & Metab Syst Ctr, A Gemelli Policlin, Gastroenterol Dept, Rome, Italy.
EM francoscaldaferri@gmail.com
RI Gasbarrini, Antonio/AAB-8487-2019; PETITO, VALENTINA O=/B-1239-2019;
   scaldaferri, franco/AAC-4056-2020; Ianiro, Gianluca/K-5578-2016; pecere,
   silvia/M-2541-2018; Pizzoferrato, Marco/AAC-5149-2022; PETITO,
   VALENTINA/K-3499-2016; graziani, cristina/A-8915-2019; Lopetuso, Loris
   Riccardo/AAC-9065-2019
OI scaldaferri, franco/0000-0001-8334-7541; Ianiro,
   Gianluca/0000-0002-8318-0515; pecere, silvia/0000-0002-4401-7344;
   Pizzoferrato, Marco/0000-0003-2017-7412; PETITO,
   VALENTINA/0000-0003-4396-1613; GRAZIANI, CRISTINA/0000-0003-3578-7571;
   Gasbarrini, Antonio/0000-0003-4863-6924; McNamara,
   Deirdre/0000-0003-2324-3382
CR Andrews CN, 2011, ALIMENT PHARM THER, V34, P374, DOI 10.1111/j.1365-2036.2011.04732.x
   Baquero F, 2012, CLIN MICROBIOL INFEC, V18, P2, DOI 10.1111/j.1469-0691.2012.03916.x
   Barnich N, 2007, CURR OPIN GASTROEN, V23, P16, DOI 10.1097/MOG.0b013e3280105a38
   Benjamin JL, 2011, GUT, V60, P923, DOI 10.1136/gut.2010.232025
   Bernstein CN, 2010, INFLAMM BOWEL DIS, V16, P112, DOI 10.1002/ibd.21048
   Berry D, 2013, BEST PRACT RES CL GA, V27, P47, DOI 10.1016/j.bpg.2013.03.005
   Birchenough GMH, 2013, INFECT IMMUN, V81, P3264, DOI 10.1128/IAI.00268-13
   Bird JJ, 1998, IMMUNITY, V9, P229, DOI 10.1016/S1074-7613(00)80605-6
   Boirivant M, 2007, CURR OPIN GASTROEN, V23, P679, DOI 10.1097/MOG.0b013e3282f0cffc
   Boltin D, 2013, J CLIN GASTROENTEROL, V47, P106, DOI 10.1097/MCG.0b013e3182688e73
   Butterworth AD, 2008, COCHRANE DB SYST REV, DOI 10.1002/14651858.CD006634.pub2
   Cammarota G, 2017, GUT, V66, P569, DOI 10.1136/gutjnl-2016-313017
   Cammarota G, 2015, PHARMACOL THERAPEUT, V149, P191, DOI 10.1016/j.pharmthera.2014.12.006
   Cao Y, 2014, GASTROENT RES PRACT, V2014, DOI 10.1155/2014/872725
   Casellas F, 2007, ALIMENT PHARM THER, V25, P1061, DOI 10.1111/j.1365-2036.2007.03288.x
   Chassaing B, 2011, J CLIN INVEST, V121, P966, DOI 10.1172/JCI44632
   Cui BT, 2015, J GASTROEN HEPATOL, V30, P51, DOI 10.1111/jgh.12727
   D'Haens GR, 2011, AM J GASTROENTEROL, V106, P199, DOI 10.1038/ajg.2010.392
   Damman CJ, 2013, DRUG DEVELOP RES, V74, P344, DOI 10.1002/ddr.21086
   David LA, 2014, NATURE, V505, P559, DOI 10.1038/nature12820
   Dessein R, 2009, GASTROEN CLIN BIOL, V33, pS131, DOI 10.1016/S0399-8320(09)73148-3
   Dey N, 2013, BMC GASTROENTEROL, V13, DOI 10.1186/1471-230X-13-131
   Dignass A, 2010, J CROHNS COLITIS, V4, P28, DOI 10.1016/j.crohns.2009.12.002
   Erickson AR, 2012, PLOS ONE, V7, DOI 10.1371/journal.pone.0049138
   Feller M, 2007, LANCET INFECT DIS, V7, P607, DOI 10.1016/S1473-3099(07)70211-6
   Fernandes P, 2016, CLIN EXP IMMUNOL, V183, P358, DOI 10.1111/cei.12732
   Floch MH, 2011, J CLIN GASTROENTEROL, V45, pS168, DOI 10.1097/MCG.0b013e318230928b
   Geuking MB, 2014, GUT MICROBES, V5, P411, DOI 10.4161/gmic.29330
   Gevers D, 2014, CELL HOST MICROBE, V15, P382, DOI 10.1016/j.chom.2014.02.005
   Glubb DM, 2011, WORLD J GASTROENTERO, V17, P2829, DOI 10.3748/wjg.v17.i23.2829
   Guslandi M, 2011, WORLD J GASTROENTERO, V17, P4643, DOI 10.3748/wjg.v17.i42.4643
   Hansen R, 2012, AM J GASTROENTEROL, V107, P1913, DOI 10.1038/ajg.2012.335
   Hold GL, 2014, WORLD J GASTROENTERO, V20, P1192, DOI 10.3748/wjg.v20.i5.1192
   Hviid A, 2011, GUT, V60, P49, DOI 10.1136/gut.2010.219683
   Ianiro G, 2016, GUT
   Ianiro G, 2014, MEDICINE, V93, DOI 10.1097/MD.0000000000000097
   Imhann F., 2016, GUT
   Jones-Hall YL, 2015, PLOS ONE, V10, DOI 10.1371/journal.pone.0119441
   Joossens M, 2011, GUT, V60, P631, DOI 10.1136/gut.2010.223263
   Jostins L, 2012, NATURE, V491, P119, DOI 10.1038/nature11582
   Kaakoush NO, 2015, CLIN TRANSL GASTROEN, V6, DOI 10.1038/ctg.2014.21
   Khan KJ, 2011, AM J GASTROENTEROL, V106, P661, DOI 10.1038/ajg.2011.72
   Kominsky DJ, 2011, J IMMUNOL, V186, P6505, DOI 10.4049/jimmunol.1002805
   Kruis W, 2004, GUT, V53, P1617, DOI 10.1136/gut.2003.037747
   Lees CW, 2011, GUT, V60, P1739, DOI 10.1136/gut.2009.199679
   Leser TD, 2009, ENVIRON MICROBIOL, V11, P2194, DOI 10.1111/j.1462-2920.2009.01941.x
   Maccaferri S, 2010, J ANTIMICROB CHEMOTH, V65, P2556, DOI 10.1093/jac/dkq345
   Mallon P, 2007, COCHRANE DB SYST REV, DOI 10.1002/14651858.CD005573.pub2
   Manosa M, 2013, INFLAMM BOWEL DIS, V19, P1889, DOI 10.1097/MIB.0b013e31828ef13f
   Maslowski KM, 2009, NATURE, V461, P1282, DOI 10.1038/nature08530
   Moayyedi P, 2015, GASTROENTEROLOGY, V149, P102, DOI 10.1053/j.gastro.2015.04.001
   Modi SR, 2013, NATURE, V499, P219, DOI 10.1038/nature12212
   Monaghan TM, 2015, INFLAMM BOWEL DIS, V21, P1957, DOI 10.1097/MIB.0000000000000461
   Morgun A, 2015, GUT, V64, P1732, DOI 10.1136/gutjnl-2014-308820
   Moschen AR, 2012, GUT LIVER, V6, P411, DOI 10.5009/gnl.2012.6.4.411
   Mukhopadhya I, 2015, MICROBES INFECT, V17, P304, DOI 10.1016/j.micinf.2014.12.001
   Nakase H, 2011, INFLAMM BOWEL DIS, V17, pE140, DOI 10.1002/ibd.21750
   Neurath MF, 2014, MUCOSAL IMMUNOL, V7, P6, DOI 10.1038/mi.2013.73
   Norman JM, 2015, CELL, V160, P447, DOI 10.1016/j.cell.2015.01.002
   Paramsothy S, 2016, J CROHNS COLITIS, V10, pS14
   Parkes M, 2012, DIGEST DIS, V30, P330, DOI 10.1159/000338119
   Pascal V, 2017, GUT
   Peng LY, 2007, PEDIATR RES, V61, P37, DOI 10.1203/01.pdr.0000250014.92242.f3
   Prosberg M, 2016, SCAND J GASTROENTERO, V51, P1407, DOI 10.1080/00365521.2016.1216587
   Qin JJ, 2010, NATURE, V464, P59, DOI 10.1038/nature08821
   Rao K, 2016, INFLAMM BOWEL DIS, V22, P1744, DOI 10.1097/MIB.0000000000000793
   Rehman A, 2016, GUT, V65, P238, DOI 10.1136/gutjnl-2014-308341
   Sang LX, 2010, WORLD J GASTROENTERO, V16, P1908, DOI 10.3748/wjg.v16.i15.1908
   Sartor RB, 2014, NESTLE NUTR WORKS SE, V79, P29, DOI 10.1159/000360674
   Sartor RB, 2005, GUT, V54, P896, DOI 10.1136/gut.2004.055889
   Scaldaferri F, 2015, GASTROENTEROLOGY, V148, pS852
   Scarpellini E, 2015, DIGEST LIVER DIS, V47, P1007, DOI 10.1016/j.dld.2015.07.008
   Seksik P, 2005, J CLIN MICROBIOL, V43, P4654, DOI 10.1128/JCM.43.9.4654-4658.2005
   Sepehri S, 2007, INFLAMM BOWEL DIS, V13, P675, DOI 10.1002/ibd.20101
   Shanahan F, 2012, NUTR REV, V70, pS31, DOI 10.1111/j.1753-4887.2012.00502.x
   Shaw SY, 2010, AM J GASTROENTEROL, V105, P2687, DOI 10.1038/ajg.2010.398
   Sheehan D, 2015, J GASTROENTEROL, V50, P495, DOI 10.1007/s00535-015-1064-1
   Sokol H., 2016, GUT
   Tang Y, 2011, AUTOPHAGY, V7, P235, DOI 10.4161/auto.7.2.14277
   Taur Y, 2014, NAT MED, V20, P246, DOI 10.1038/nm.3492
   Turnbaugh PJ, 2007, NATURE, V449, P804, DOI 10.1038/nature06244
   van Praagh JB, 2016, SURG ENDOSC, V30, P2259, DOI 10.1007/s00464-015-4508-z
   Vasquez N, 2007, INFLAMM BOWEL DIS, V13, P684, DOI 10.1002/ibd.20084
   Walker AW, 2011, BMC MICROBIOL, V11, DOI 10.1186/1471-2180-11-7
   Wang SL, 2012, EXP THER MED, V4, P1051, DOI 10.3892/etm.2012.718
   Willing BP, 2010, GASTROENTEROLOGY, V139, P1844, DOI 10.1053/j.gastro.2010.08.049
   Yatsunenko T, 2012, NATURE, V486, P222, DOI 10.1038/nature11053
   Zocco MA, 2006, ALIMENT PHARM THER, V23, P1567, DOI 10.1111/j.1365-2036.2006.02927.x
   Zoetendal EG, 2004, J NUTR, V134, P465, DOI 10.1093/jn/134.2.465
NR 89
TC 30
Z9 31
U1 2
U2 57
PU EDIZIONI MINERVA MEDICA
PI TURIN
PA CORSO BRAMANTE 83-85 INT JOURNALS DEPT., 10126 TURIN, ITALY
SN 0026-4776
EI 1827-1642
J9 MINERVA GASTROENTERO
JI Minerva Gastroenterol. Dietol.
PD DEC
PY 2017
VL 63
IS 4
BP 373
EP 384
DI 10.23736/S1121-421X.17.02386-8
PG 12
WC Gastroenterology & Hepatology
WE Emerging Sources Citation Index (ESCI)
SC Gastroenterology & Hepatology
GA FL2DK
UT WOS:000414024700010
PM 28293937
DA 2022-07-15
ER

PT B
AU Lavelle, A
   Sokol, H
AF Lavelle, Aonghus
   Sokol, Harry
BE Hedin, C
   Rioux, JD
   DAmato, M
TI The Gut Microbiome in Inflammatory Bowel Disease
SO MOLECULAR GENETICS OF INFLAMMATORY BOWEL DISEASE, 2ND EDITION
LA English
DT Article; Book Chapter
ID ARYL-HYDROCARBON RECEPTOR; CHAIN FATTY-ACIDS; INVASIVE ESCHERICHIA-COLI;
   ACTIVE ULCERATIVE-COLITIS; LONG-TERM INTAKE; CROHNS-DISEASE; FECAL
   MICROBIOTA; INTESTINAL MICROBIOME; EARLY-LIFE; METABOLIC SYNDROME
AB The role of the gut microbiota in inflammatory bowel disease (IBD), an early focus of microbiome science, is the topic of this chapter. Specifically, we investigate the evidence for the gut microbiota as an integral player in the development and maintenance of IBD, we outline the alterations in community composition ('dysbiosis') that have been reported in the literature and we also describe mechanisms that connect host genotype to a pro-inflammatory dysbiosis, completing a link between disease susceptibility, molecular genetics, microbiome alterations and the subsequent positive feedback cycle between inflammation and dysbiosis. The aim is to highlight how advances in molecular genetics and microbiome science may be brought together to improve our understanding of IBD, while providing a blueprint for developing the next generation of hypotheses, biomarkers, and therapies.
C1 [Lavelle, Aonghus] Sorbonne Univ, INSERM, Ctr Rech St Antoine CRSA, UMRS 938, Paris, France.
   [Sokol, Harry] Sorbonne Univ, Hop St Antoine, AP HP, Inserm,Ctr Rech St Antoine,CRSA,Serv Gastroentero, Paris, France.
   [Sokol, Harry] INRA, Micalis UMR1319, Jouy En Josas, France.
   [Sokol, Harry] AgroParisTech, Jouy En Josas, France.
RP Sokol, H (通讯作者)，Sorbonne Univ, Hop St Antoine, AP HP, Inserm,Ctr Rech St Antoine,CRSA,Serv Gastroentero, Paris, France.; Sokol, H (通讯作者)，INRA, Micalis UMR1319, Jouy En Josas, France.; Sokol, H (通讯作者)，AgroParisTech, Jouy En Josas, France.
EM harry.sokol@aphp.fr
RI Sokol, Harry/E-2290-2019
OI Sokol, Harry/0000-0002-2914-1822
CR Abubakar I, 2008, INFLAMM BOWEL DIS, V14, P401, DOI 10.1002/ibd.20276
   Adolph TE, 2013, NATURE, V503, P272, DOI 10.1038/nature12599
   Ananthakrishnan AN, 2017, CELL HOST MICROBE, V21, P603, DOI 10.1016/j.chom.2017.04.010
   Ananthakrishnan AN, 2014, GUT, V63, P776, DOI 10.1136/gutjnl-2013-305304
   Ananthakrishnan AN, 2013, GASTROENTEROLOGY, V145, P970, DOI 10.1053/j.gastro.2013.07.050
   Arumugam M, 2011, NATURE, V473, P174, DOI 10.1038/nature09944
   Atarashi K, 2017, SCIENCE, V358, P359, DOI 10.1126/science.aan4526
   Atarashi K, 2013, NATURE, V500, P232, DOI 10.1038/nature12331
   Azad MB, 2013, CAN MED ASSOC J, V185, P385, DOI 10.1503/cmaj.121189
   Beaugerie L, 2018, MED HYPOTHESES, V115, P19, DOI 10.1016/j.mehy.2018.03.009
   Ben-Amor K, 2005, APPL ENVIRON MICROB, V71, P4679, DOI 10.1128/AEM.71.8.4679-4689.2005
   Bokulich NA, 2016, SCI TRANSL MED, V8, DOI 10.1126/scitranslmed.aad7121
   Buffie CG, 2015, NATURE, V517, P205, DOI 10.1038/nature13828
   Cadwell K, 2010, CELL, V141, P1135, DOI 10.1016/j.cell.2010.05.009
   Carvalho FA, 2012, CELL HOST MICROBE, V12, P139, DOI 10.1016/j.chom.2012.07.004
   Chassaing B, 2017, GUT, V66, P1414, DOI 10.1136/gutjnl-2016-313099
   Chassaing B, 2015, NATURE, V519, P92, DOI 10.1038/nature14232
   Chassaing B, 2014, GASTROENTEROLOGY, V147, P1363, DOI 10.1053/j.gastro.2014.08.033
   Chu DM, 2017, NAT MED, V23, P314, DOI 10.1038/nm.4272
   Claesson MJ, 2012, NATURE, V488, P178, DOI 10.1038/nature11319
   Costea PI, 2018, NAT MICROBIOL, V3, DOI 10.1038/s41564-017-0072-8
   Couturier-Maillard A, 2013, J CLIN INVEST, V123, P700, DOI 10.1172/JCI62236
   Cullen TW, 2015, SCIENCE, V347, P170, DOI 10.1126/science.1260580
   Darfeuille-Michaud A, 1998, GASTROENTEROLOGY, V115, P1405, DOI 10.1016/S0016-5085(98)70019-8
   Darfeuille-Michaud A, 2004, GASTROENTEROLOGY, V127, P412, DOI 10.1053/j.gastro.2004.04.061
   de Aguero MG, 2016, SCIENCE, V351, P1296, DOI 10.1126/science.aad2571
   Devkota S, 2012, NATURE, V487, P104, DOI 10.1038/nature11225
   Duboc H, 2013, GUT, V62, P531, DOI 10.1136/gutjnl-2012-302578
   Eun CS, 2016, BMC GASTROENTEROL, V16, DOI 10.1186/s12876-016-0437-0
   Fadlallah J, 2018, SCI TRANSL MED, V10, DOI 10.1126/scitranslmed.aan1217
   Falony G, 2016, SCIENCE, V352, P560, DOI 10.1126/science.aad3503
   Frank DN, 2007, P NATL ACAD SCI USA, V104, P13780, DOI 10.1073/pnas.0706625104
   Frank DN, 2011, INFLAMM BOWEL DIS, V17, P179, DOI 10.1002/ibd.21339
   Fujimoto T, 2013, J GASTROEN HEPATOL, V28, P613, DOI 10.1111/jgh.12073
   Gaboriau-Routhiau V, 2009, IMMUNITY, V31, P677, DOI 10.1016/j.immuni.2009.08.020
   Garrett WS, 2007, CELL, V131, P33, DOI 10.1016/j.cell.2007.08.017
   Garrett WS, 2010, CELL HOST MICROBE, V8, P292, DOI 10.1016/j.chom.2010.08.004
   Gevers D, 2014, CELL HOST MICROBE, V15, P382, DOI 10.1016/j.chom.2014.02.005
   Gill T, 2018, ARTHRITIS RHEUMATOL, V70, P555, DOI 10.1002/art.40405
   Godefroy E, 2018, GASTROENTEROLOGY, V155, P1205, DOI 10.1053/j.gastro.2018.06.078
   Goodrich JK, 2014, CELL, V159, P789, DOI 10.1016/j.cell.2014.09.053
   Gordon H, 2015, INFLAMM BOWEL DIS, V21, P1428, DOI 10.1097/MIB.0000000000000393
   Graham DY, 2018, LB06 PHASE 3 RANDOMI
   Guerin E, 2018, CELL HOST MICROBE, V24, P653, DOI 10.1016/j.chom.2018.10.002
   Haberman Y, 2014, J CLIN INVEST, V124, P3617, DOI 10.1172/JCI75436
   Halfvarson J, 2017, NAT MICROBIOL, V2, DOI 10.1038/nmicrobiol.2017.4
   Hall AB, 2017, GENOME MED, V9, DOI 10.1186/s13073-017-0490-5
   Hedin CR, 2017, GUT MICROBES, V8, P359, DOI 10.1080/19490976.2017.1284733
   Hill MJ, 1997, EUR J CANCER PREV, V6, pS43, DOI 10.1097/00008469-199703001-00009
   Huttenhower C, 2012, NATURE, V486, P207, DOI 10.1038/nature11234
   Imhann F, 2018, GUT, V67, P108, DOI 10.1136/gutjnl-2016-312135
   Jacobs JP, 2016, CELL MOL GASTROENTER, V2, P750, DOI 10.1016/j.jcmgh.2016.06.004
   Jeffery IB, 2012, GUT, V61, P997, DOI 10.1136/gutjnl-2011-301501
   Joossens M, 2011, GUT, V60, P631, DOI 10.1136/gut.2010.223263
   Jostins L, 2012, NATURE, V491, P119, DOI 10.1038/nature11582
   Kaakoush NO, 2012, J CLIN MICROBIOL, V50, P3258, DOI 10.1128/JCM.01396-12
   Kang S, 2010, INFLAMM BOWEL DIS, V16, P2034, DOI 10.1002/ibd.21319
   Kang SS, 2008, PLOS MED, V5, P424, DOI 10.1371/journal.pmed.0050041
   Kashyap PC, 2013, P NATL ACAD SCI USA, V110, P17059, DOI 10.1073/pnas.1306070110
   Kelly CJ, 2015, CELL HOST MICROBE, V17, P662, DOI 10.1016/j.chom.2015.03.005
   Keubler LM, 2015, INFLAMM BOWEL DIS, V21, P1967, DOI 10.1097/MIB.0000000000000468
   Khanna S, 2017, CLIN GASTROENTEROL H, V15, P166, DOI 10.1016/j.cgh.2016.10.024
   Kim SC, 2005, GASTROENTEROLOGY, V128, P891, DOI 10.1053/j.gastro.2005.02.009
   Kiss EA, 2011, SCIENCE, V334, P1561, DOI 10.1126/science.1214914
   Knights D, 2014, GENOME MED, V6, DOI 10.1186/s13073-014-0107-1
   Koenig JE, 2011, P NATL ACAD SCI USA, V108, P4578, DOI 10.1073/pnas.1000081107
   Koh A, 2016, CELL, V165, P1332, DOI 10.1016/j.cell.2016.05.041
   Kolho KL, 2015, AM J GASTROENTEROL, V110, P921, DOI 10.1038/ajg.2015.149
   Korpela K, 2016, NAT COMMUN, V7, DOI 10.1038/ncomms10410
   Lamas B, 2018, GUT, V67, P1836, DOI 10.1136/gutjnl-2017-314195
   Lamas B, 2016, NAT MED, V22, P598, DOI 10.1038/nm.4102
   Lapaquette P, 2010, CELL MICROBIOL, V12, P99, DOI 10.1111/j.1462-5822.2009.01381.x
   Lathrop SK, 2011, NATURE, V478, P250, DOI 10.1038/nature10434
   Le Gall G, 2011, J PROTEOME RES, V10, P4208, DOI 10.1021/pr2003598
   Lee JC, 2017, NAT GENET, V49, P262, DOI 10.1038/ng.3755
   Lewis JD, 2015, CELL HOST MICROBE, V18, P489, DOI 10.1016/j.chom.2015.09.008
   Li DL, 2016, GASTROENTEROLOGY, V151, P724, DOI 10.1053/j.gastro.2016.06.051
   Li JH, 2014, NAT BIOTECHNOL, V32, P834, DOI 10.1038/nbt.2942
   Li KY, 2016, WORLD J GASTROENTERO, V22, P8929, DOI 10.3748/wjg.v22.i40.8929
   Li Y, 2014, SCAND J GASTROENTERO, V49, P834, DOI 10.3109/00365521.2014.910834
   Lloyd-Price J, 2017, NATURE, V550, P61, DOI 10.1038/nature23889
   Lupp C, 2007, CELL HOST MICROBE, V2, P119, DOI 10.1016/j.chom.2007.06.010
   Machiels K, 2014, GUT, V63, P1275, DOI 10.1136/gutjnl-2013-304833
   Magro F, 2017, J CROHNS COLITIS, V11, P649, DOI 10.1093/ecco-jcc/jjx008
   Maier L, 2018, NATURE, V555, P623, DOI 10.1038/nature25979
   Malik A, 2016, J CLIN INVEST, V126, P4469, DOI 10.1172/JCI88625
   Mar JS, 2016, MBIO, V7, DOI 10.1128/mBio.01072-16
   Marchesi JR, 2007, J PROTEOME RES, V6, P546, DOI 10.1021/pr060470d
   Martinez C, 2008, AM J GASTROENTEROL, V103, P643, DOI 10.1111/j.1572-0241.2007.01592.x
   Maslowski KM, 2009, NATURE, V461, P1282, DOI 10.1038/nature08530
   Mazmanian SK, 2008, NATURE, V453, P620, DOI 10.1038/nature07008
   McNees AL, 2015, EXPERT REV GASTROENT, V9, P1523, DOI 10.1586/17474124.2015.1093931
   McSorley HJ, 2013, INT J PARASITOL, V43, P301, DOI 10.1016/j.ijpara.2012.11.011
   Million M, 2013, INT J OBESITY, V37, P1460, DOI 10.1038/ijo.2013.20
   Moayyedi P, 2015, GASTROENTEROLOGY, V149, P102, DOI 10.1053/j.gastro.2015.04.001
   Mondot S, 2016, GUT, V65, P954, DOI 10.1136/gutjnl-2015-309184
   Monteleone I, 2011, GASTROENTEROLOGY, V141, P237, DOI 10.1053/j.gastro.2011.04.007
   Morgan XC, 2012, GENOME BIOL, V13, DOI 10.1186/gb-2012-13-9-r79
   Ng SC, 2013, GUT, V62, P630, DOI 10.1136/gutjnl-2012-303661
   Norman JM, 2015, CELL, V160, P447, DOI 10.1016/j.cell.2015.01.002
   Olszak T, 2012, SCIENCE, V336, P489, DOI 10.1126/science.1219328
   Palm NW, 2014, CELL, V158, P1000, DOI 10.1016/j.cell.2014.08.006
   Palmela C, 2018, GUT, V67, P574, DOI 10.1136/gutjnl-2017-314903
   Papa E, 2012, PLOS ONE, V7, DOI 10.1371/journal.pone.0039242
   Paramsothy S, 2017, LANCET, V389, P1218, DOI 10.1016/S0140-6736(17)30182-4
   Park J, 2015, MUCOSAL IMMUNOL, V8, P80, DOI 10.1038/mi.2014.44
   Parkes GC, 2014, J CROHNS COLITIS, V8, P717, DOI 10.1016/j.crohns.2014.02.002
   Pascal V, 2017, GUT, V66, P813, DOI 10.1136/gutjnl-2016-313235
   Pizarro TT, 2011, INFLAMM BOWEL DIS, V17, P2566, DOI 10.1002/ibd.21638
   Png CW, 2010, AM J GASTROENTEROL, V105, P2420, DOI 10.1038/ajg.2010.281
   Proctor LM, 2014, CELL HOST MICROBE, V16, P276, DOI 10.1016/j.chom.2014.08.014
   Quevrain E, 2016, GUT, V65, P415, DOI 10.1136/gutjnl-2014-307649
   Quince C, 2015, AM J GASTROENTEROL, V110, P1718, DOI 10.1038/ajg.2015.357
   Rajca S, 2014, INFLAMM BOWEL DIS, V20, P978, DOI 10.1097/MIB.0000000000000036
   Rajilic-Stojanovic M, 2013, INFLAMM BOWEL DIS, V19, P481, DOI 10.1097/MIB.0b013e31827fec6d
   Rakoff-Nahoum S, 2004, CELL, V118, P229, DOI 10.1016/j.cell.2004.07.002
   Rausch P, 2011, P NATL ACAD SCI USA, V108, P19030, DOI 10.1073/pnas.1106408108
   Rehman A, 2016, GUT, V65, P238, DOI 10.1136/gutjnl-2014-308341
   Renz-Polster H, 2005, CLIN EXP ALLERGY, V35, P1466, DOI 10.1111/j.1365-2222.2005.02356.x
   Ricanek P, 2010, J CROHNS COLITIS, V4, P561, DOI 10.1016/j.crohns.2010.05.003
   Richard ML, 2019, NAT REV GASTRO HEPAT, V16, P331, DOI 10.1038/s41575-019-0121-2
   Ridlon JM, 2014, CURR OPIN GASTROEN, V30, P332, DOI 10.1097/MOG.0000000000000057
   Rietdijk ST, 2013, J DIGEST DIS, V14, P282, DOI 10.1111/1751-2980.12048
   Rivas MA, 2011, NAT GENET, V43, P1066, DOI 10.1038/ng.952
   Robertson SJ, 2013, GUT MICROBES, V4, P222, DOI 10.4161/gmic.24373
   Rossen NG, 2015, GASTROENTEROLOGY, V149, P110, DOI 10.1053/j.gastro.2015.03.045
   Rothschild D, 2018, NATURE, V555, P210, DOI 10.1038/nature25973
   RUTGEERTS P, 1991, LANCET, V338, P771, DOI 10.1016/0140-6736(91)90663-A
   Sarrabayrouse G, 2015, FRONT IMMUNOL, V6, DOI 10.3389/fimmu.2015.00522
   Sarrabayrouse G, 2014, PLOS BIOL, V12, DOI 10.1371/journal.pbio.1001833
   Scanlan PD, 2008, ISME J, V2, P1183, DOI 10.1038/ismej.2008.76
   Schaubeck M, 2016, GUT, V65, P225, DOI 10.1136/gutjnl-2015-309333
   Scheer S, 2017, J LEUKOCYTE BIOL, V101, P893, DOI 10.1189/jlb.3MA0716-334RR
   Scher JU, 2013, ELIFE, V2, DOI 10.7554/eLife.01202
   Schirmer M, 2018, NAT MICROBIOL, V3, P337, DOI 10.1038/s41564-017-0089-z
   Shah R, 2016, GUT MICROBES, V7, P384, DOI 10.1080/19490976.2016.1190073
   Sharon G, 2016, CELL, V167, P915, DOI 10.1016/j.cell.2016.10.027
   Shkoporov AN, 2018, MICROBIOME, V6, DOI 10.1186/s40168-018-0446-z
   Singh N, 2014, IMMUNITY, V40, P128, DOI 10.1016/j.immuni.2013.12.007
   Sinha R, 2017, NAT BIOTECHNOL, V35, P1077, DOI 10.1038/nbt.3981
   Smith PM, 2013, SCIENCE, V341, P569, DOI 10.1126/science.1241165
   Sokol H, 2008, P NATL ACAD SCI USA, V105, P16731, DOI 10.1073/pnas.0804812105
   Sokol H, 2017, GUT, V66, P1039, DOI [10.1136/gutjnl-2015-310746, 10.1136/gutjnl-20]
   Sokol H, 2013, GASTROENTEROLOGY, V145, P591, DOI 10.1053/j.gastro.2013.05.047
   Sonnenburg ED, 2016, NATURE, V529, P212, DOI 10.1038/nature16504
   Sousa T, 2008, INT J PHARMACEUT, V363, P1, DOI 10.1016/j.ijpharm.2008.07.009
   Stappenbeck TS, 2016, NATURE, V534, P191, DOI 10.1038/nature18285
   Steck N, 2011, GASTROENTEROLOGY, V141, P959, DOI 10.1053/j.gastro.2011.05.035
   Stewart CJ, 2018, NATURE, V562, P583, DOI 10.1038/s41586-018-0617-x
   Swidsinski A, 2005, J CLIN MICROBIOL, V43, P3380, DOI 10.1128/JCM.43.7.3380-3389.2005
   Thaiss CA, 2016, CELL, V167, P1495, DOI 10.1016/j.cell.2016.11.003
   Tito RY, 2019, GUT, V68, P1180, DOI 10.1136/gutjnl-2018-316106
   Tong M, 2014, ISME J, V8, P2193, DOI 10.1038/ismej.2014.64
   Tschurtschenthaler M, 2017, J EXP MED, V214, P401, DOI 10.1084/jem.20160791
   Turnbaugh PJ, 2006, NATURE, V444, P1027, DOI 10.1038/nature05414
   Ungaro R, 2014, AM J GASTROENTEROL, V109, P1728, DOI 10.1038/ajg.2014.246
   Vandeputte D, 2017, NATURE, V551, P507, DOI 10.1038/nature24460
   Vatanen T, 2016, CELL, V165, P842, DOI 10.1016/j.cell.2016.04.007
   Vijay-Kumar M, 2010, SCIENCE, V328, P228, DOI 10.1126/science.1179721
   Wesemann DR, 2013, NATURE, V501, DOI 10.1038/nature12496
   Willing BP, 2010, GASTROENTEROLOGY, V139, P1844, DOI 10.1053/j.gastro.2010.08.049
   Wirtz S, 2007, NAT PROTOC, V2, P541, DOI 10.1038/nprot.2007.41
   Wright EK, 2017, J CROHNS COLITIS, V11, P191, DOI 10.1093/ecco-jcc/jjw136
   Wu GD, 2011, SCIENCE, V334, P105, DOI 10.1126/science.1208344
   Yassour M, 2016, SCI TRANSL MED, V8, DOI 10.1126/scitranslmed.aad0917
   Yatsunenko T, 2012, NATURE, V486, P222, DOI 10.1038/nature11053
   Yu J, 2017, GUT, V66, P70, DOI 10.1136/gutjnl-2015-309800
   Zeevi D, 2015, CELL, V163, P1079, DOI 10.1016/j.cell.2015.11.001
   Zelante T, 2013, IMMUNITY, V39, P372, DOI 10.1016/j.immuni.2013.08.003
   Zenewicz LA, 2013, J IMMUNOL, V190, P5306, DOI 10.4049/jimmunol.1300016
   Zhou YL, 2018, MSYSTEMS, V3, DOI 10.1128/mSystems.00188-17
   Zitvogel L, 2018, SCIENCE, V359, P1366, DOI 10.1126/science.aar6918
NR 172
TC 0
Z9 0
U1 0
U2 1
PU SPRINGER INTERNATIONAL PUBLISHING AG
PI CHAM
PA GEWERBESTRASSE 11, CHAM, CH-6330, SWITZERLAND
BN 978-3-030-28703-0; 978-3-030-28702-3
PY 2019
BP 347
EP 377
DI 10.1007/978-3-030-28703-0_16
D2 10.1007/978-3-030-28703-0
PG 31
WC Gastroenterology & Hepatology; Genetics & Heredity
WE Book Citation Index– Science (BKCI-S)
SC Gastroenterology & Hepatology; Genetics & Heredity
GA BR6SZ
UT WOS:000663910700017
DA 2022-07-15
ER

PT J
AU Khanna, S
AF Khanna, Sahil
TI Microbiota Replacement Therapies: Innovation in Gastrointestinal Care
SO CLINICAL PHARMACOLOGY & THERAPEUTICS
LA English
DT Article
ID CLOSTRIDIUM-DIFFICILE INFECTION; INFLAMMATORY-BOWEL-DISEASE;
   GASTRIC-ACID SUPPRESSION; FECAL MICROBIOTA; GUT MICROBIOTA; LONG-TERM;
   INTESTINAL MICROBIOTA; ULCERATIVE-COLITIS; TRANSPLANT FMT; RECURRENT
AB There has been an increasing interest in the association between human disease and altered gut microbiota, and therapeutics to modulate microbiota to treat disease. Healthy human gastrointestinal microbiota is highly diverse and rich, and harbors between 500 and 2,000 species. Diseases associated with dysbiotic microbiota include antibiotic-associated diarrhea, Clostridium difficile infection, multidrug-resistant organisms, inflammatory bowel disease, obesity, metabolic syndrome, diabetes mellitus, neuropsychiatric diseases, and systemic autoimmune diseases. Microbiota replacement therapies have shown immense promise in treatment of recurrent C. difficile infection and are being studied for other indications. Microbiota replacement therapies for indications other than C. difficile infection should be performed only in research settings. There is an immense need for standardized microbiota replacement therapies for C. difficile infection. Studies are needed to elucidate long-term safety and adverse events from these therapies.
C1 [Khanna, Sahil] Mayo Clin, Div Gastroenterol & Hepatol, Rochester, MN 55905 USA.
RP Khanna, S (通讯作者)，Mayo Clin, Div Gastroenterol & Hepatol, Rochester, MN 55905 USA.
EM khanna.sahil@mayo.edu
FU Rebiotix, Inc.
FX S.K. receives research support from Rebiotix, Inc., and serves as a
   consultant to Rebiotix, Inc. (paid directly to Mayo Clinic). S.K. serves
   as a consultant to Assembly biosciences, Probio Tech, LLC, and Shire
   Pharmaceuticals.
CR Agrawal M, 2016, J CLIN GASTROENTEROL, V50, P403, DOI 10.1097/MCG.0000000000000410
   Alang N, 2015, OPEN FORUM INFECT DI, V2, DOI 10.1093/ofid/ofv004
   Backhed F, 2004, P NATL ACAD SCI USA, V101, P15718, DOI 10.1073/pnas.0407076101
   Bafeta A, 2017, ANN INTERN MED, V167, P34, DOI 10.7326/M16-2810
   Bajaj JS, 2017, HEPATOLOGY, V66, P1727, DOI 10.1002/hep.29306
   Barnes Danielle, 2017, Curr Gastroenterol Rep, V19, P10, DOI 10.1007/s11894-017-0548-y
   Baxter M, 2016, J HOSP INFECT, V92, P117, DOI 10.1016/j.jhin.2015.10.024
   Bilinski J, 2017, CLIN INFECT DIS, V65, P364, DOI 10.1093/cid/cix252
   Borody TJ, 2014, CURR OPIN GASTROEN, V30, P97, DOI 10.1097/MOG.0000000000000027
   Brandt LJ, 2015, J CLIN GASTROENTEROL, V49, pS65, DOI 10.1097/MCG.0000000000000346
   Brandt LJ, 2013, AM J GASTROENTEROL, V108, P177, DOI 10.1038/ajg.2012.450
   Brandt LJ, 2012, AM J GASTROENTEROL, V107, P1079, DOI 10.1038/ajg.2012.60
   Cammarota G, 2017, GUT, V66, P569, DOI 10.1136/gutjnl-2016-313017
   Colman RJ, 2014, J CROHNS COLITIS, V8, P1569, DOI 10.1016/j.crohns.2014.08.006
   Colombel JF, 2014, NAT REV GASTRO HEPAT, V11, P652, DOI 10.1038/nrgastro.2014.170
   Dave M, 2012, TRANSL RES, V160, P246, DOI 10.1016/j.trsl.2012.05.003
   de Souza HSP, 2016, NAT REV GASTRO HEPAT, V13, P13, DOI [10.1038/nrgastro.2015.186, 10.1038/nrgastro.2016.186]
   Dubberke ER, 2016, OPEN FORUM INFECT DI, V3, DOI 10.1093/ofid/ofw133
   EISEMAN B, 1958, SURGERY, V44, P854
   Gupta Arjun, 2017, JAMA, V318, P102, DOI 10.1001/jama.2017.6466
   Gupta A, 2017, J NATL COMPR CANC NE, V15, P466, DOI 10.6004/jnccn.2017.0046
   Gupta A, 2016, JAMA-J AM MED ASSOC, V316, P2422, DOI 10.1001/jama.2016.17173
   Halkjaer SI, 2017, WORLD J GASTROENTERO, V23, P4112, DOI 10.3748/wjg.v23.i22.4112
   Hu MY, 2009, GASTROENTEROLOGY, V136, P1206, DOI 10.1053/j.gastro.2008.12.038
   Kassam Z, 2013, AM J GASTROENTEROL, V108, P500, DOI 10.1038/ajg.2013.59
   Kassinen A, 2007, GASTROENTEROLOGY, V133, P24, DOI 10.1053/j.gastro.2007.04.005
   Kelly CR, 2016, ANN INTERN MED, V165, P609, DOI 10.7326/M16-0271
   Kelly CR, 2015, GASTROENTEROLOGY, V149, P223, DOI 10.1053/j.gastro.2015.05.008
   Kelly CR, 2014, AM J GASTROENTEROL, V109, P1065, DOI 10.1038/ajg.2014.133
   Khanna S, 2017, GASTROENTEROL CLIN N, V46, P481, DOI 10.1016/j.gtc.2017.05.004
   Khanna S, 2017, GASTROENTEROLOGY, V152, pS46, DOI 10.1016/S0016-5085(17)30518-8
   Khanna S, 2017, MICROBIOME, V5, DOI 10.1186/s40168-017-0269-3
   Khanna S, 2016, INTERN EMERG MED, V11, P657, DOI 10.1007/s11739-015-1366-6
   Khanna S, 2016, EXPERT REV GASTROENT, V10, P1145, DOI 10.1586/17474124.2016.1158097
   Khanna S, 2016, J INFECT DIS, V214, P173, DOI 10.1093/infdis/jiv766
   Khanna S, 2014, THER ADV GASTROENTER, V7, P72, DOI 10.1177/1756283X13508519
   Khanna S, 2014, MAYO CLIN PROC, V89, P107, DOI 10.1016/j.mayocp.2013.10.011
   Khanna S, 2013, CLIN INFECT DIS, V56, P1401, DOI 10.1093/cid/cit075
   Khanna S, 2012, MAYO CLIN PROC, V87, P1106, DOI 10.1016/j.mayocp.2012.07.016
   Khanna S, 2012, MAYO CLIN PROC, V87, P636, DOI 10.1016/j.mayocp.2011.12.021
   Khanna S, 2012, AM J GASTROENTEROL, V107, P89, DOI 10.1038/ajg.2011.398
   Khoruts A, 2016, CLIN GASTROENTEROL H, V14, P1433, DOI 10.1016/j.cgh.2016.02.018
   Kulecka M, 2016, NUTR METAB, V13, DOI 10.1186/s12986-016-0116-8
   Kumar R, 2017, NPJ BIOFILMS MICROBI, V3, DOI 10.1038/s41522-017-0020-7
   Kumar R, 2016, BMC MICROBIOL, V16, DOI 10.1186/s12866-015-0622-2
   Law CCY, 2017, ALIMENT PHARM THER, V45, P1011, DOI 10.1111/apt.13972
   Lee CH, 2016, JAMA-J AM MED ASSOC, V315, P142, DOI 10.1001/jama.2015.18098
   Ley RE, 2005, P NATL ACAD SCI USA, V102, P11070, DOI 10.1073/pnas.0504978102
   Loo VG, 2011, NEW ENGL J MED, V365, P1693, DOI 10.1056/NEJMoa1012413
   Moayyedi P, 2016, CURR OPIN GASTROEN, V32, P282, DOI 10.1097/MOG.0000000000000285
   Moayyedi P, 2015, GASTROENTEROLOGY, V149, P102, DOI 10.1053/j.gastro.2015.04.001
   Moss EL, 2017, PLOS ONE, V12, DOI 10.1371/journal.pone.0182585
   Ohman Lena, 2013, Curr Gastroenterol Rep, V15, P323, DOI 10.1007/s11894-013-0323-7
   Orenstein R, 2016, CLIN INFECT DIS, V62, P596, DOI 10.1093/cid/civ938
   Ott SJ, 2017, GASTROENTEROLOGY, V152, P799, DOI 10.1053/j.gastro.2016.11.010
   Paramsothy S, 2017, J CROHNS COLITIS, V11, P1180, DOI 10.1093/ecco-jcc/jjx063
   Qin JJ, 2010, NATURE, V464, P59, DOI 10.1038/nature08821
   Quera R, 2014, J CROHNS COLITIS, V8, P252, DOI 10.1016/j.crohns.2013.10.002
   Ray A, 2016, FUTURE MICROBIOL, V11, P611, DOI 10.2217/fmb.16.10
   Rossen NG, 2015, GASTROENTEROLOGY, V149, P110, DOI 10.1053/j.gastro.2015.03.045
   Saffouri G, 2016, AM J GASTROENTEROL, V111, pS103, DOI 10.14309/00000434-201610001-00216
   SCHWAN A, 1983, LANCET, V2, P845
   Sender R, 2016, PLOS BIOL, V14, DOI 10.1371/journal.pbio.1002533
   Shankar V, 2014, MICROBIOME, V2, DOI 10.1186/2049-2618-2-13
   Shen TCD, 2017, NESTLE NUTR WORKS SE, V88, P117, DOI 10.1159/000455220
   Shen TCD, 2015, J CLIN INVEST, V125, P2841, DOI 10.1172/JCI79214
   Shin H, 2013, PLOS ONE, V8, DOI [10.1371/journal.pone.0075729, 10.1371/journal.pone.0081330]
   Staley C, 2016, MBIO, V7, DOI 10.1128/mBio.01965-16
   Suskind DL, 2015, INFLAMM BOWEL DIS, V21, P556, DOI 10.1097/MIB.0000000000000307
   Tariq R., 2016, J CLIN GASTROENTEROL
   Tariq R, 2017, CLIN INFECT DIS, V65, P1745, DOI 10.1093/cid/cix618
   Tariq R, 2017, JAMA INTERN MED, V177, P784, DOI 10.1001/jamainternmed.2017.0212
   Tariq R, 2016, AM J GASTROENTEROL, V111, P751, DOI 10.1038/ajg.2016.67
   Tlaskalova-Hogenova H, 2011, CELL MOL IMMUNOL, V8, P110, DOI 10.1038/cmi.2010.67
   Tosh PK, 2012, CLIN INFECT DIS, V54, P707, DOI 10.1093/cid/cir899
   Turnbaugh PJ, 2006, NATURE, V444, P1027, DOI 10.1038/nature05414
   van Nood E, 2013, NEW ENGL J MED, V368, P407, DOI 10.1056/NEJMoa1205037
   von Martels JZH, 2017, ANAEROBE, V44, P3, DOI 10.1016/j.anaerobe.2017.01.001
   Vrieze A, 2012, GASTROENTEROLOGY, V143, P913, DOI 10.1053/j.gastro.2012.06.031
   Wang SA, 2016, PLOS ONE, V11, DOI 10.1371/journal.pone.0161174
   Youngster I, 2016, BMC MED, V14, DOI 10.1186/s12916-016-0680-9
   Zhang FM, 2012, AM J GASTROENTEROL, V107, P1755, DOI 10.1038/ajg.2012.251
NR 82
TC 40
Z9 44
U1 1
U2 33
PU WILEY
PI HOBOKEN
PA 111 RIVER ST, HOBOKEN 07030-5774, NJ USA
SN 0009-9236
EI 1532-6535
J9 CLIN PHARMACOL THER
JI Clin. Pharmacol. Ther.
PD JAN
PY 2018
VL 103
IS 1
BP 102
EP 111
DI 10.1002/cpt.923
PG 10
WC Pharmacology & Pharmacy
WE Science Citation Index Expanded (SCI-EXPANDED)
SC Pharmacology & Pharmacy
GA FQ4UX
UT WOS:000418354800023
PM 29071710
DA 2022-07-15
ER

PT J
AU Merenstein, D
   El-Nachef, N
   Lynch, SV
AF Merenstein, Daniel
   El-Nachef, Najwa
   Lynch, Susan V.
TI Fecal Microbial Therapy: Promises and Pitfalls
SO JOURNAL OF PEDIATRIC GASTROENTEROLOGY AND NUTRITION
LA English
DT Review
DE clinical efficacy; clinical trials; fecal microbiota transplant;
   gastrointestinal microbiome
ID RECURRENT CLOSTRIDIUM-DIFFICILE; ULCERATIVE-COLITIS; INTESTINAL
   MICROBIOTA; RISK-FACTORS; TRANSPLANTATION; INFECTION; DISEASE;
   BACTERIOTHERAPY; EPIDEMIOLOGY; DIARRHEA
AB A rapidly expanding range of diverse human diseases is now associated with perturbations to the gastrointestinal microbiome. Fecal microbial transplant (FMT) has been used with high rates of efficacy to treat gastrointestinal microbiome perturbation associated with recurrent Clostridium difficile infection, and is now being considered for other indications. Here we discuss the gut microbiome, review published and ongoing studies using FMT as a treatment modality for human disease, consider the regulatory aspects of FMT, and outline some factors that should be considered in patients in whom this therapeutic strategy is being contemplated.
C1 [Merenstein, Daniel] Georgetown Univ, Med Ctr, Dept Family Med, Washington, DC 20007 USA.
   [El-Nachef, Najwa; Lynch, Susan V.] Univ Calif San Francisco, Dept Med, Div Gastroenterol, San Francisco, CA 94143 USA.
RP Lynch, SV (通讯作者)，Univ Calif San Francisco, Dept Med, Div Gastroenterol, 513 Parnassus Ave, San Francisco, CA 94143 USA.
EM susan.lynch@ucsf.edu
FU Janssen Pharmaceuticals; Pfizer; NATIONAL HEART, LUNG, AND BLOOD
   INSTITUTE [U01HL098964] Funding Source: NIH RePORTER; NATIONAL INSTITUTE
   OF ALLERGY AND INFECTIOUS DISEASES [R01AI097172, P01AI089473,
   R21AI113916] Funding Source: NIH RePORTER
FX The research of S.V.L. is funded by Janssen Pharmaceuticals and Pfizer.
   She has consulted to Janssen Pharmaceuticals, Regeneron, Theravance, and
   Boston Consulting Group. She sits on the scientific advisory board of
   Second Genome. The other authors report no conflicts of interest.
CR Abreu NA, 2012, SCI TRANSL MED, V4, DOI 10.1126/scitranslmed.3003783
   Angelberger S, 2013, AM J GASTROENTEROL, V108, P1620, DOI 10.1038/ajg.2013.257
   Bakken JS, 2011, CLIN GASTROENTEROL H, V9, P1044, DOI 10.1016/j.cgh.2011.08.014
   Bakken JS, 2009, ANAEROBE, V15, P285, DOI 10.1016/j.anaerobe.2009.09.007
   Borody TJ, 2014, CURR OPIN GASTROEN, V30, P97, DOI 10.1097/MOG.0000000000000027
   Borody TJ, 2004, J CLIN GASTROENTEROL, V38, P475, DOI 10.1097/01.mcg.0000128988.13808.dc
   Borody TJ, 2003, J CLIN GASTROENTEROL, V37, P42, DOI 10.1097/00004836-200307000-00012
   Brandt LJ, 2012, AM J GASTROENTEROL, V107, P1079, DOI 10.1038/ajg.2012.60
   Brandt LJ, 2011, J CLIN GASTROENTEROL, V45, pS159, DOI 10.1097/MCG.0b013e318222e603
   Costello EK, 2009, SCIENCE, V326, P1694, DOI 10.1126/science.1177486
   De Leon LM, 2013, CLIN GASTROENTEROL H, V11, P1036, DOI 10.1016/j.cgh.2013.04.045
   EISEMAN B, 1958, SURGERY, V44, P854
   Fekety R, 1997, CLIN INFECT DIS, V24, P324, DOI 10.1093/clinids/24.3.324
   Frank DN, 2008, CURR OPIN GASTROEN, V24, P4, DOI 10.1097/MOG.0b013e3282f2b0e8
   Frank DN, 2011, INFLAMM BOWEL DIS, V17, P179, DOI 10.1002/ibd.21339
   Fujimura KE, 2014, P NATL ACAD SCI USA, V111, P805, DOI 10.1073/pnas.1310750111
   Gough E, 2011, CLIN INFECT DIS, V53, P994, DOI 10.1093/cid/cir632
   Hamilton MJ, 2012, AM J GASTROENTEROL, V107, P761, DOI 10.1038/ajg.2011.482
   Han MK, 2012, THORAX, V67, P456, DOI 10.1136/thoraxjnl-2011-201183
   Hota SS, 2012, EMERG INFECT DIS, V18, P305, DOI [10.3201/eid1802.101611, 10.3201/eid1802.111611]
   Hsiao EY, 2013, CELL, V155, P1451, DOI 10.1016/j.cell.2013.11.024
   Huang YJ, 2011, J ALLERGY CLIN IMMUN, V127, P372, DOI 10.1016/j.jaci.2010.10.048
   Ivanov II, 2009, CELL, V139, P485, DOI 10.1016/j.cell.2009.09.033
   Karlsson F, 2013, DIABETES, V62, P3341, DOI 10.2337/db13-0844
   Kassam Z, 2013, AM J GASTROENTEROL, V108, P500, DOI 10.1038/ajg.2013.59
   Kunde S, 2013, J PEDIATR GASTR NUTR, V56, P597, DOI 10.1097/MPG.0b013e318292fa0d
   McFarland LV, 1998, DIGEST DIS, V16, P292, DOI 10.1159/000016879
   McFarland LV, 1999, INFECT CONT HOSP EP, V20, P43, DOI 10.1086/501553
   McFarland LV, 2002, AM J GASTROENTEROL, V97, P1769, DOI 10.1111/j.1572-0241.2002.05839.x
   Nagano Y, 2012, CURR OPIN IMMUNOL, V24, P392, DOI 10.1016/j.coi.2012.05.007
   Palmer C, 2007, PLOS BIOL, V5, P1556, DOI 10.1371/journal.pbio.0050177
   Quera R, 2014, J CROHNS COLITIS, V8, P252, DOI 10.1016/j.crohns.2013.10.002
   Rhee KJ, 2004, J IMMUNOL, V172, P1118, DOI 10.4049/jimmunol.172.2.1118
   Vaarala O, 2013, CURR DIABETES REP, V13, P601, DOI 10.1007/s11892-013-0409-5
   van Nood E, 2013, NEW ENGL J MED, V368, P407, DOI 10.1056/NEJMoa1205037
   Vujkovic-Cvijin I, 2013, SCI TRANSL MED, V5, DOI 10.1126/scitranslmed.3006438
   Walker AW, 2011, BMC MICROBIOL, V11, DOI 10.1186/1471-2180-11-7
   Wu GD, 2011, SCIENCE, V334, P105, DOI 10.1126/science.1208344
   Zemanick ET, 2013, PLOS ONE, V8, DOI 10.1371/journal.pone.0062917
NR 39
TC 9
Z9 9
U1 1
U2 45
PU LIPPINCOTT WILLIAMS & WILKINS
PI PHILADELPHIA
PA 530 WALNUT ST, PHILADELPHIA, PA 19106-3621 USA
SN 0277-2116
EI 1536-4801
J9 J PEDIATR GASTR NUTR
JI J. Pediatr. Gastroenterol. Nutr.
PD AUG
PY 2014
VL 59
IS 2
BP 157
EP 161
DI 10.1097/MPG.0000000000000415
PG 5
WC Gastroenterology & Hepatology; Nutrition & Dietetics; Pediatrics
WE Science Citation Index Expanded (SCI-EXPANDED)
SC Gastroenterology & Hepatology; Nutrition & Dietetics; Pediatrics
GA AM3TD
UT WOS:000339774800002
OA Green Accepted
DA 2022-07-15
ER

PT J
AU Zeng, W
   He, D
   Xing, YF
   Liu, JY
   Su, N
   Zhang, C
   Wang, Y
   Xing, XH
AF Zeng, Wen
   He, Dong
   Xing, Yifan
   Liu, Junyu
   Su, Nan
   Zhang, Chong
   Wang, Yi
   Xing, Xinhui
TI Internal connections between dietary intake and gut microbiota
   homeostasis in disease progression of ulcerative colitis: a review
SO FOOD SCIENCE AND HUMAN WELLNESS
LA English
DT Review
DE Ulcerative colitis; Dietary intake; Gut microbiome; Metabolite;
   Homeostasis
ID INFLAMMATORY-BOWEL-DISEASE; HIGH-FAT DIET; FECAL MICROBIOTA; INTESTINAL
   MICROBIOTA; MUCUS BARRIER; LIPOPOLYSACCHARIDE PRODUCTION; PRACTICE
   GUIDELINES; RISK-FACTORS; PROTEIN; PATHOGENESIS
AB Ulcerative colitis (UC) is a chronic systematic inflammation disorder with increasing incidence, unknown pathogenesis, limited drug treatment, and abundant medical expenses. Dietary intake, as a daily indispensable environment factor, is closely related to UC pathogenesis and prevention. The underlying interactions between dietary intake and UC progression are implicated with the modulation of gut microbiome as well as microbial metabolites, suggesting the complex and systematic characteristics of UC. However, the triangular relationships with dietary intake, gut microbiota homeostasis, and UC have not been well summarized so far. Here we review the recent studies of dietary intake on the regulation of gut microbiome homeostasis as well as modulation of UC progression. These findings suggest that varieties in dietary patterns result in the production of diverse microbial fermentation metabolites, which contribute to gut microbiome homeostasis through multiple manipulations including immune modulation, inflammation restriction as well as epithelial barrier maintenance, thus finally determine the fate of UC progression and give implications for functional food development for prevention and treatment of UC patients. (C) 2021 Beijing Academy of Food Sciences. Production and hosting by Elsevier B.V. on behalf of KeAi Communications Co., Ltd.
C1 [Zeng, Wen; He, Dong; Xing, Yifan; Liu, Junyu; Su, Nan; Zhang, Chong; Wang, Yi; Xing, Xinhui] Tsinghua Univ, Inst Biochem Engn, Dept Chem Engn, MOE Key Lab Ind Biocatalysis, Beijing 100084, Peoples R China.
   [Zhang, Chong; Xing, Xinhui] Tsinghua Univ, Ctr Synthet & Syst Biol, Beijing 100084, Peoples R China.
   [Xing, Xinhui] Tsinghua Shenzhen Int Grad Sch, Inst Biopharmaceut & Hlth Engn, Shenzhen 518055, Peoples R China.
RP Wang, Y; Xing, XH (通讯作者)，Tsinghua Univ, Inst Biochem Engn, Dept Chem Engn, Beijing 100084, Peoples R China.
EM wangyi671@mail.tsinghua.edu.cn; xhxing@tsinghua.edu.cn
OI Wang, Yi/0000-0003-4028-2471
FU National Key Research and Development Plan, China [2016YFD0400203-4]
FX This work was supported by the National Key Research and Development
   Plan, China (2016YFD0400203-4).
CR Abulizi N, 2019, NUTRIENTS, V11, DOI 10.3390/nu11020418
   Ahmad R, 2017, MUCOSAL IMMUNOL, V10, P307, DOI 10.1038/mi.2016.128
   Alex P, 2009, INFLAMM BOWEL DIS, V15, P341, DOI 10.1002/ibd.20753
   Ananthakrishnan AN, 2018, NAT REV GASTRO HEPAT, V15, P39, DOI 10.1038/nrgastro.2017.136
   Ananthakrishnan AN, 2015, NAT REV GASTRO HEPAT, V12, P205, DOI 10.1038/nrgastro.2015.34
   Ananthakrishnan AN, 2015, DIGEST DIS SCI, V60, P290, DOI 10.1007/s10620-014-3350-9
   Ananthakrishnan AN, 2014, GUT, V63, P776, DOI 10.1136/gutjnl-2013-305304
   Andersson P, 2009, DIGEST DIS, V27, P335, DOI 10.1159/000228570
   Bajer L, 2017, WORLD J GASTROENTERO, V23, P4548, DOI 10.3748/wjg.v23.i25.4548
   Barclay AR, 2009, J PEDIATR-US, V155, P421, DOI 10.1016/j.jpeds.2009.03.017
   Beaugerie L, 2015, NEW ENGL J MED, V373, P195, DOI 10.1056/NEJMc1505689
   Bibi S, 2018, J NUTR BIOCHEM, V51, P40, DOI 10.1016/j.jnutbio.2017.08.017
   Briefel RR, 2004, ANNU REV NUTR, V24, P401, DOI 10.1146/annurev.nutr.23.011702.073349
   Cai XK, 2019, FOOD FUNCT, V10, P6331, DOI 10.1039/c9fo01537j
   Cao GT, 2019, FRONT MICROBIOL, V9, DOI 10.3389/fmicb.2018.03260
   Chassaing B, 2015, NATURE, V519, P92, DOI 10.1038/nature14232
   Chassaing Benoit, 2014, Curr Protoc Immunol, V104, DOI 10.1002/0471142735.im1525s104
   Chen DL, 2017, ONCOTARGET, V8, P85838, DOI 10.18632/oncotarget.20689
   Chen LL, 2018, GASTROENTEROLOGY, V155, P1177, DOI 10.1053/j.gastro.2018.06.034
   Chen LP, 2014, MEDICINE, V93, DOI 10.1097/MD.0000000000000051
   Chen S, 2018, FOOD FUNCT, V9, P4143, DOI [10.1039/c8fo01025k, 10.1039/C8FO01025K]
   Chen XH, 2019, DEV COMP IMMUNOL, V92, P77, DOI 10.1016/j.dci.2018.09.006
   Chibbar R, 2015, J CLIN GASTROENTEROL, V49, pS50, DOI 10.1097/MCG.0000000000000368
   Cho JH, 2008, NAT REV IMMUNOL, V8, P458, DOI 10.1038/nri2340
   Cohen RD, 2010, ALIMENT PHARM THER, V31, P693, DOI 10.1111/j.1365-2036.2010.04234.x
   Conte MP, 2006, GUT, V55, P1760, DOI 10.1136/gut.2005.078824
   Cox SR, 2020, GASTROENTEROLOGY, V158, P176, DOI 10.1053/j.gastro.2019.09.024
   Cox SR, 2017, J CROHNS COLITIS, V11, P1420, DOI 10.1093/ecco-jcc/jjx073
   Csaki KF, 2019, FOOD SCI HUM WELL, V8, P126, DOI 10.1016/j.fshw.2019.04.001
   Damas O.M., 2019, OPTIONS GASTRO, V17, P313, DOI [10.1007/s11938-019-00231-8, DOI 10.1007/S11938-019-00231-8]
   DeCoffe D, 2016, J INFECT DIS, V213, P1846, DOI 10.1093/infdis/jiw084
   Desai MS, 2016, CELL, V167, P1339, DOI 10.1016/j.cell.2016.10.043
   Diether NE, 2019, MICROORGANISMS, V7, DOI 10.3390/microorganisms7010019
   Etienne-Mesmin Lucie, 2017, World J Gastrointest Pharmacol Ther, V8, P7, DOI 10.4292/wjgpt.v8.i1.7
   Feuerstein JD, 2014, MAYO CLIN PROC, V89, P1553, DOI 10.1016/j.mayocp.2014.07.002
   Fusi E, 2004, SMALL RUMINANT RES, V53, P1, DOI 10.1016/j.smallrumres.2003.07.009
   Gajendran M, 2019, DM-DIS MON, V65, DOI 10.1016/j.disamonth.2019.02.004
   Gearry RB, 2016, DIGEST DIS, V34, P84, DOI 10.1159/000442933
   Gibson TB, 2008, J OCCUP ENVIRON MED, V50, P1261, DOI 10.1097/JOM.0b013e318181b8ca
   Gosiewski T, 2012, J PEDIATR GASTR NUTR, V54, P20, DOI 10.1097/MPG.0b013e31822d53e5
   Green N, 2019, NUTRIENTS, V11, DOI 10.3390/nu11050947
   Han YH, 2019, J AGR FOOD CHEM, V67, P9168, DOI 10.1021/acs.jafc.8b05581
   Hartog A, 2015, J NUTR BIOCHEM, V26, P227, DOI 10.1016/j.jnutbio.2014.10.011
   He D, 2020, J FUNCT FOODS, V64, DOI 10.1016/j.jff.2019.103642
   Hirano A, 2018, J GASTROEN HEPATOL, V33, P1590, DOI 10.1111/jgh.14129
   Hu QH, 2019, MOL NUTR FOOD RES, V63, DOI 10.1002/mnfr.201801265
   Huang HL, 2017, NATURE, V547, P173, DOI 10.1038/nature22969
   Huttenhower C, 2014, IMMUNITY, V40, P843, DOI 10.1016/j.immuni.2014.05.013
   Ijssennagger N, 2016, TRENDS MOL MED, V22, P190, DOI 10.1016/j.molmed.2016.01.002
   Ijssennagger N, 2015, P NATL ACAD SCI USA, V112, P10038, DOI 10.1073/pnas.1507645112
   Jang HM, 2019, MOL NUTR FOOD RES, V63, DOI 10.1002/mnfr.201800978
   Jang SE, 2018, SCI REP-UK, V8, DOI 10.1038/s41598-018-25775-0
   Jeong JJ, 2015, INT IMMUNOPHARMACOL, V26, P416, DOI 10.1016/j.intimp.2015.04.021
   Jeong JJ, 2015, PLOS ONE, V10, DOI 10.1371/journal.pone.0116533
   Jeong MY, 2019, NEUROSCI LETT, V698, P51, DOI 10.1016/j.neulet.2019.01.006
   Kakodkar S, 2017, GASTROENTEROL CLIN N, V46, P745, DOI 10.1016/j.gtc.2017.08.016
   Kaplan GG, 2017, GASTROENTEROLOGY, V152, P313, DOI 10.1053/j.gastro.2016.10.020
   Kaser A, 2010, ANNU REV IMMUNOL, V28, P573, DOI 10.1146/annurev-immunol-030409-101225
   Khalili H, 2018, NAT REV GASTRO HEPAT, V15, P525, DOI 10.1038/s41575-018-0022-9
   Khalili H, 2015, INFLAMM BOWEL DIS, V21, P361, DOI 10.1097/MIB.0000000000000283
   Khan I, 2019, PATHOGENS, V8, DOI 10.3390/pathogens8030126
   Khor B, 2011, NATURE, V474, P307, DOI 10.1038/nature10209
   Kim Eunjung, 2016, Prev Nutr Food Sci, V21, P57, DOI [10.3746/pnf.2016.21.1.73, 10.3746/pnf.2016.21.1.57]
   Kim HI, 2019, NUTR RES, V67, P78, DOI 10.1016/j.nutres.2019.03.008
   Kim H, 2018, J FUNCT FOODS, V48, P243, DOI 10.1016/j.jff.2018.07.011
   Koleva P, 2014, PLOS ONE, V9, DOI 10.1371/journal.pone.0111717
   Kornbluth A, 2010, AM J GASTROENTEROL, V105, P501, DOI 10.1038/ajg.2009.727
   Kostic AD, 2014, GASTROENTEROLOGY, V146, P1489, DOI 10.1053/j.gastro.2014.02.009
   Kostovcikova K, 2019, FRONT IMMUNOL, V10, DOI 10.3389/fimmu.2019.00919
   Kurihara C., OMEGA 3 FATTY ACIDS, DOI [10.1002/ibd.20491, DOI 10.1002/IBD.20491]
   Laffin M, 2019, SCI REP-UK, V9, DOI 10.1038/s41598-019-48749-2
   Larsen JM, 2017, IMMUNOLOGY, V151, P363, DOI 10.1111/imm.12760
   Le Leu R, 2013, DIGEST DIS SCI, V58, P3475, DOI 10.1007/s10620-013-2844-1
   Lea JC, 2017, PLOS ONE, V12, DOI 10.1371/journal.pone.0187515
   Lee D, 2015, GASTROENTEROLOGY, V148, P1087, DOI 10.1053/j.gastro.2015.01.007
   Lepage P, 2011, GASTROENTEROLOGY, V141, P227, DOI 10.1053/j.gastro.2011.04.011
   Lichtenstein GR, 2020, CLIN GASTROENTEROL H, V18, P889, DOI 10.1016/j.cgh.2019.07.022
   Lim SM, 2017, NUTR RES, V41, P86, DOI 10.1016/j.nutres.2017.04.003
   Lim SM, 2016, NUTR RES, V36, P337, DOI 10.1016/j.nutres.2015.12.001
   Liso M, 2018, NUTRIENTS, V10, DOI 10.3390/nu10121862
   Liu RX, 2016, INT IMMUNOPHARMACOL, V40, P385, DOI 10.1016/j.intimp.2016.08.040
   Llewellyn SR, 2018, GASTROENTEROLOGY, V154, P1037, DOI 10.1053/j.gastro.2017.11.030
   Lloyd-Price J, 2016, GENOME MED, V8, DOI 10.1186/s13073-016-0307-y
   Long XY, 2018, FOOD SCI HUM WELL, V7, P209, DOI 10.1016/j.fshw.2018.06.002
   Lucke K, 2006, J MED MICROBIOL, V55, P617, DOI 10.1099/jmm.0.46198-0
   Macia L, 2015, NAT COMMUN, V6, DOI 10.1038/ncomms7734
   Mar JS, 2016, MBIO, V7, DOI 10.1128/mBio.01072-16
   Martin R, 2017, FEMS MICROBIOL REV, V41, pS49, DOI 10.1093/femsre/fux035
   Martinez KB, 2017, J BIOL CHEM, V292, P8553, DOI 10.1074/jbc.R116.752899
   Martinez-Medina Margarita, 2014, World J Gastrointest Pathophysiol, V5, P213, DOI 10.4291/wjgp.v5.i3.213
   Matsuoka K, 2018, J GASTROENTEROL, V53, P305, DOI 10.1007/s00535-018-1439-1
   McIlroy J, 2018, ALIMENT PHARM THER, V47, P26, DOI 10.1111/apt.14384
   Mijac DD, 2010, EUR J INTERN MED, V21, P315, DOI 10.1016/j.ejim.2010.04.012
   Miranda PM, 2018, MICROBIOME, V6, DOI 10.1186/s40168-018-0433-4
   Moukette BM, 2014, ANTIOXIDANTS-BASEL, V3, P866, DOI 10.3390/antiox3040866
   Mowat C, 2011, GUT, V60, P571, DOI 10.1136/gut.2010.224154
   Mu W, 2019, J AGR FOOD CHEM, V67, P9382, DOI 10.1021/acs.jafc.9b02391
   Mukhopadhya I, 2012, NAT REV GASTRO HEPAT, V9, P219, DOI 10.1038/nrgastro.2012.14
   Neurath MF, 2019, NAT IMMUNOL, V20, P970, DOI 10.1038/s41590-019-0415-0
   Ng SC, 2019, NAT REV GASTRO HEPAT, V16, P82, DOI 10.1038/s41575-018-0088-4
   Ng SC, 2017, LANCET, V390, P2769, DOI 10.1016/S0140-6736(17)32448-0
   Ng SC, 2013, GASTROENTEROLOGY, V145, P158, DOI 10.1053/j.gastro.2013.04.007
   Noor SO, 2010, BMC GASTROENTEROL, V10, DOI 10.1186/1471-230X-10-134
   Ohkusa T, 2015, J INFECT CHEMOTHER, V21, P761, DOI 10.1016/j.jiac.2015.07.010
   Ooi JH, 2014, PLOS ONE, V9, DOI 10.1371/journal.pone.0086366
   Ott C, 2013, NAT REV GASTRO HEPAT, V10, P585, DOI 10.1038/nrgastro.2013.117
   Ouyang XS, 2011, CELL IMMUNOL, V266, P208, DOI 10.1016/j.cellimm.2010.10.007
   Park JS, 2018, J TRANSL MED, V16, DOI 10.1186/s12967-018-1410-1
   Pei RS, 2019, MOL NUTR FOOD RES, V63, DOI 10.1002/mnfr.201800985
   Podolsky DK, 2002, NEW ENGL J MED, V347, P417, DOI 10.1056/NEJMra0804647
   Pugin Benoit, 2017, Microbial Ecology in Health and Disease, V28, P1353881, DOI 10.1080/16512235.2017.1353881
   Racine A, 2016, INFLAMM BOWEL DIS, V22, P345, DOI 10.1097/MIB.0000000000000638
   Rahim MBHA, 2019, ACTA DIABETOL, V56, P493, DOI 10.1007/s00592-019-01312-x
   Rajilic-Stojanovic M, 2013, INFLAMM BOWEL DIS, V19, P481, DOI 10.1097/MIB.0b013e31827fec6d
   Rangan P, 2019, CELL REP, V26, P2704, DOI 10.1016/j.celrep.2019.02.019
   Sartor RB, 2017, GASTROENTEROLOGY, V152, P327, DOI 10.1053/j.gastro.2016.10.012
   Sasaki Maiko, 2012, J Signal Transduct, V2012, P704953, DOI 10.1155/2012/704953
   Scarano A, 2018, FRONT NUTR, V4, DOI 10.3389/fnut.2017.00075
   Serban DE, 2015, NUTR CLIN PRACT, V30, P760, DOI 10.1177/0884533615606898
   Sha SM, 2013, DIAGN MICR INFEC DIS, V75, P245, DOI 10.1016/j.diagmicrobio.2012.11.022
   Shah R, 2016, GUT MICROBES, V7, P384, DOI 10.1080/19490976.2016.1190073
   Shen ZH, 2018, WORLD J GASTROENTERO, V24, P5, DOI 10.3748/wjg.v24.i1.5
   Sigall-Boneh R, 2017, J CROHNS COLITIS, V11, P1407, DOI 10.1093/ecco-jcc/jjx109
   Singh K.M., 2018, J SCI SOC, V45
   Singh K, 2019, FRONT CELL INFECT MI, V9, DOI 10.3389/fcimb.2019.00066
   Sokol H, 2009, INFLAMM BOWEL DIS, V15, P1183, DOI 10.1002/ibd.20903
   Sprong RC, 2010, J DAIRY SCI, V93, P1364, DOI 10.3168/jds.2009-2397
   Sridharan GV, 2014, NAT COMMUN, V5, DOI 10.1038/ncomms6492
   Stavsky J, 2019, NUTR METAB INSIGHTS, V12, DOI 10.1177/1178638819834526
   Stenson WF, 2014, CURR OPIN GASTROEN, V30, P347, DOI 10.1097/MOG.0000000000000075
   Sugimoto S, 2016, J GASTROENTEROL, V51, P853, DOI 10.1007/s00535-016-1220-2
   Sun M., MICROBIOTA METABOLIT, DOI [10.1007/s00535-016-1242-9, DOI 10.1007/S00535-016-1242-9]
   Suskind DL, 2018, J CLIN GASTROENTEROL, V52, P155, DOI 10.1097/MCG.0000000000000772
   Suskind DL, 2016, DIGEST DIS SCI, V61, P3255, DOI 10.1007/s10620-016-4307-y
   Sykora J, 2018, WORLD J GASTROENTERO, V24, P2741, DOI 10.3748/wjg.v24.i25.2741
   Tachon S, 2014, ENVIRON MICROBIOL, V16, P2915, DOI 10.1111/1462-2920.12297
   Tan J, 2014, ADV IMMUNOL, V121, P91, DOI 10.1016/B978-0-12-800100-4.00003-9
   Tatiya-aphiradee Nitima, 2019, Journal of Basic and Clinical Physiology and Pharmacology, V30, P1, DOI 10.1515/jbcpp-2018-0036
   Thompson AI, 2011, INFLAMM BOWEL DIS, V17, P831, DOI 10.1002/ibd.21375
   Thomson JM, 2011, PLOS ONE, V6, DOI 10.1371/journal.pone.0017184
   Tomasello G, 2016, BIOMED PAP, V160, P461, DOI 10.5507/bp.2016.052
   Trindade IA, 2015, DIGEST DIS SCI, V60, P3756, DOI 10.1007/s10620-015-3786-6
   Ungaro R, 2017, LANCET, V389, P1756, DOI 10.1016/S0140-6736(16)32126-2
   Vermeiren J, 2012, FEMS MICROBIOL ECOL, V79, P685, DOI 10.1111/j.1574-6941.2011.01252.x
   Vezza T, 2019, MOL NUTR FOOD RES, V63, DOI 10.1002/mnfr.201800653
   Vidal-Lletjos S, 2019, NUTRIENTS, V11, DOI 10.3390/nu11030514
   Vieira ELM, 2012, J NUTR BIOCHEM, V23, P430, DOI 10.1016/j.jnutbio.2011.01.007
   Vigsnaes LK, 2012, BENEF MICROBES, V3, P287, DOI 10.3920/BM2012.0018
   Vlamakis H, **DROPPED REF**, DOI [10.1038/s41579-019-0213-6, DOI 10.1038/S41579-019-0213-6]
   Wang M, 2007, DIGEST DIS SCI, V52, P620, DOI 10.1007/s10620-006-9461-1
   Wei YF, 2017, ONCOTARGET, V8, P70, DOI 10.18632/oncotarget.13783
   Weng YJ, 2019, J DIGEST DIS, V20, P447, DOI 10.1111/1751-2980.12795
   White R, 2017, GUT MICROBES, V8, P451, DOI 10.1080/19490976.2017.1334754
   Wong C, 2016, INT J MOL SCI, V17, DOI 10.3390/ijms17060919
   Xie RX, 2018, FRONT IMMUNOL, V9, DOI 10.3389/fimmu.2018.02608
   Yang BG, 2017, YONSEI MED J, V58, P1083, DOI 10.3349/ymj.2017.58.6.1083
   Yang H, 2014, PLOS ONE, V9, DOI 10.1371/journal.pone.0101296
   Zhang J, 2019, APPL SCI-BASEL, V9, DOI 10.3390/app9010005
   Zhang M, 2016, WORLD J GASTROENTERO, V22, P8905, DOI 10.3748/wjg.v22.i40.8905
   Zhang SL, 2017, FRONT IMMUNOL, V8, DOI 10.3389/fimmu.2017.01674
NR 160
TC 5
Z9 6
U1 5
U2 12
PU KEAI PUBLISHING LTD
PI BEIJING
PA 16 DONGHUANGCHENGGEN NORTH ST, BEIJING, DONGHENG DISTRICT 100717,
   PEOPLES R CHINA
EI 2213-4530
J9 FOOD SCI HUM WELL
JI Food Sci. Human Wellness
PD MAR
PY 2021
VL 10
IS 2
BP 119
EP 130
DI 10.1016/j.fshw.2021.02.016
PG 12
WC Food Science & Technology; Nutrition & Dietetics
WE Science Citation Index Expanded (SCI-EXPANDED)
SC Food Science & Technology; Nutrition & Dietetics
GA RB0TP
UT WOS:000631830600001
OA gold
DA 2022-07-15
ER

PT J
AU Nagao-Kitamoto, H
   Kitamoto, S
   Kuffa, P
   Kamada, N
AF Nagao-Kitamoto, Hiroko
   Kitamoto, Sho
   Kuffa, Peter
   Kamada, Nobuhiko
TI Pathogenic role of the gut microbiota in gastrointestinal diseases
SO INTESTINAL RESEARCH
LA English
DT Review
DE Gut microbiota; Gastrointestinal microbiome; Dysbiosis; Pathobiont;
   Gastrointestinal diseases
ID INFLAMMATORY-BOWEL-DISEASE; CLOSTRIDIUM-DIFFICILE INFECTION; REGULATORY
   T-CELLS; CELIAC-DISEASE; COLORECTAL-CANCER; FECAL MICROBIOTA; INTESTINAL
   MICROBIOTA; ULCERATIVE-COLITIS; BACTEROIDES-FRAGILIS; ANTIBIOTIC
   EXPOSURE
AB The gastrointestinal (GI) tract is colonized by a dense community of commensal microorganisms referred to as the gut microbiota. The gut microbiota and the host have co-evolved, and they engage in a myriad of immunogenic and metabolic interactions. The gut microbiota contributes to the maintenance of host health. However, when healthy microbial structure is perturbed, a condition termed dysbiosis, the altered gut microbiota can trigger the development of various GI diseases including inflammatory bowel disease, colon cancer, celiac disease, and irritable bowel syndrome. There is a growing body of evidence suggesting that multiple intrinsic and extrinsic factors, such as genetic variations, diet, stress, and medication, can dramatically affect the balance of the gut microbiota. Therefore, these factors regulate the development and progression of GI diseases by inducing dysbiosis. Herein, we will review the recent advances in the field, focusing on the mechanisms through which intrinsic and extrinsic factors induce dysbiosis and the role a dysbiotic microbiota plays in the pathogenesis of GI diseases.
C1 [Nagao-Kitamoto, Hiroko; Kitamoto, Sho; Kuffa, Peter; Kamada, Nobuhiko] Univ Michigan, Sch Med, Dept Internal Med, Div Gastroenterol, 1150 W Med Ctr Dr, Ann Arbor, MI 48109 USA.
RP Kamada, N (通讯作者)，Univ Michigan, Sch Med, Dept Internal Med, Div Gastroenterol, 1150 W Med Ctr Dr, Ann Arbor, MI 48109 USA.
EM nkamada@umich.edu
RI Kamada, Nobuhiko/AAW-3299-2020; Kitamoto, Sho/AAE-4549-2021
OI Kamada, Nobuhiko/0000-0002-1980-4178; Kitamoto, Sho/0000-0003-3597-6647
FU JSPS Postdoctoral Fellowship for Research Abroad; Crohn's and Colitis
   Foundation of America; Global Probiotics Council, and a Michigan
   Gastrointestinal Research Center pilot feasibility [DK034933]; NATIONAL
   INSTITUTE OF DIABETES AND DIGESTIVE AND KIDNEY DISEASES [P30DK034933]
   Funding Source: NIH RePORTER
FX This work was supported by a JSPS Postdoctoral Fellowship for Research
   Abroad (to H.N.-K. and S.K.), the Crohn's and Colitis Foundation of
   America, a Young Investigator Grant from the Global Probiotics Council,
   and a Michigan Gastrointestinal Research Center pilot feasibility grant
   (DK034933; to N.K.).
CR Akin H, 2014, J CLIN GASTROENTEROL, V48, pS67, DOI 10.1097/MCG.0000000000000252
   Akobeng AK, 2006, ARCH DIS CHILD, V91, P39, DOI 10.1136/adc.2005.082016
   Ananthakrishnan AN, 2015, NAT REV GASTRO HEPAT, V12, P205, DOI 10.1038/nrgastro.2015.34
   Arthur JC, 2012, SCIENCE, V338, P120, DOI 10.1126/science.1224820
   Atarashi K, 2011, SCIENCE, V331, P337, DOI 10.1126/science.1198469
   Aune D, 2011, BMJ-BRIT MED J, V343, DOI 10.1136/bmj.d6617
   Beatty JK, 2014, WORLD J GASTROENTERO, V20, P3976, DOI 10.3748/wjg.v20.i14.3976
   Biagi E, 2010, PLOS ONE, V5, DOI 10.1371/journal.pone.0010667
   Bohn E, 2006, INFLAMM BOWEL DIS, V12, P853, DOI 10.1097/01.mib.0000231574.73559.75
   Borody TJ, 2012, NAT REV GASTRO HEPAT, V9, P88, DOI 10.1038/nrgastro.2011.244
   Brown K, 2012, NUTRIENTS, V4, P1552, DOI [10.3390/nu4081095, 10.3390/nu4111552]
   Buffie CG, 2015, NATURE, V517, P205, DOI 10.1038/nature13828
   Canani RB, 2011, WORLD J GASTROENTERO, V17, P1519, DOI [10.3748/wjg.v17.i12.1519, 10.3748/wjg.v17.i12. 1519]
   Cao Y, 2014, GASTROENT RES PRACT, V2014, DOI 10.1155/2014/872725
   Cenit MC, 2015, NUTRIENTS, V7, P6900, DOI 10.3390/nu7085314
   Catassi C, 2010, ANN MED, V42, P530, DOI 10.3109/07853890.2010.514285
   Cho I, 2012, NATURE, V488, P621, DOI 10.1038/nature11400
   Chow J, 2011, CURR OPIN IMMUNOL, V23, P473, DOI 10.1016/j.coi.2011.07.010
   Collins SM, 2014, NAT REV GASTRO HEPAT, V11, P497, DOI 10.1038/nrgastro.2014.40
   Combs M R, 2009, Immunohematology, V25, P112
   Connor BA, 2005, CLIN INFECT DIS, V41, pS577, DOI 10.1086/432956
   Cosnes J, 2004, BEST PRACT RES CL GA, V18, P481, DOI 10.1016/j.bpg.2003.12.003
   Couturier-Maillard A, 2013, J CLIN INVEST, V123, P700, DOI 10.1172/JCI62236
   Crouzet L, 2013, NEUROGASTROENT MOTIL, V25, pe272, DOI 10.1111/nmo.12103
   Cuevas-Ramos G, 2010, P NATL ACAD SCI USA, V107, P11537, DOI 10.1073/pnas.1001261107
   de Roest RH, 2013, INT J CLIN PRACT, V67, P895, DOI 10.1111/ijcp.12128
   Devkota S, 2012, NATURE, V487, P104, DOI 10.1038/nature11225
   Devoss J, 2014, TOXICOL PATHOL, V42, P99, DOI 10.1177/0192623313509729
   Di Cagno R, 2011, BMC MICROBIOL, V11, DOI 10.1186/1471-2180-11-219
   Dridi B, 2011, ANAEROBE, V17, P56, DOI 10.1016/j.anaerobe.2011.03.001
   Duboc H, 2013, GUT, V62, P531, DOI 10.1136/gutjnl-2012-302578
   DuPont AW, 2008, CLIN INFECT DIS, V46, P594, DOI 10.1086/526774
   Elinav E, 2011, CELL, V145, P745, DOI 10.1016/j.cell.2011.04.022
   FalthMagnusson K, 1996, PEDIAT ALLERG IMM-UK, V7, P1, DOI 10.1111/j.1399-3038.1996.tb00098.x
   Frank DN, 2007, P NATL ACAD SCI USA, V104, P13780, DOI 10.1073/pnas.0706625104
   Furusawa Y, 2013, NATURE, V504, P446, DOI 10.1038/nature12721
   Galipeau HJ, 2015, AM J PATHOL, V185, P2969, DOI 10.1016/j.ajpath.2015.07.018
   Gerard P, 2014, PATHOGENS, V3, P14, DOI 10.3390/pathogens3010014
   Gianotti L, 2010, WORLD J GASTROENTERO, V16, P167, DOI 10.3748/wjg.v16.i2.167
   Gill CIR, 2002, BRIT J NUTR, V88, pS73, DOI 10.1079/BJN2002632
   Halmos EP, 2015, GUT, V64, P93, DOI 10.1136/gutjnl-2014-307264
   Henao-Mejia J, 2012, NATURE, V482, P179, DOI 10.1038/nature10809
   HENTGES DJ, 1977, CANCER RES, V37, P568
   Hourigan SK, 2015, ALIMENT PHARM THER, V42, P741, DOI 10.1111/apt.13326
   Hurd EA, 2004, INFECT IMMUN, V72, P4279, DOI 10.1128/IAI.72.7.4279-4281.2004
   Huxley RR, 2009, INT J CANCER, V125, P171, DOI 10.1002/ijc.24343
   Ishikawa H, 2005, INT J CANCER, V116, P762, DOI 10.1002/ijc.21115
   Issa M, 2007, CLIN GASTROENTEROL H, V5, P345, DOI 10.1016/j.cgh.2006.12.028
   Jeffery IB, 2012, GUT, V61, P997, DOI 10.1136/gutjnl-2011-301501
   Kahouli I, 2013, J MED MICROBIOL, V62, P1107, DOI 10.1099/jmm.0.048975-0
   Kamada N, 2014, GASTROENTEROLOGY, V146, P1477, DOI 10.1053/j.gastro.2014.01.060
   Kamada N, 2013, NAT IMMUNOL, V14, P685, DOI 10.1038/ni.2608
   Kamada N, 2013, NAT REV IMMUNOL, V13, P321, DOI 10.1038/nri3430
   Kapatral V, 2002, J BACTERIOL, V184, P2005, DOI 10.1128/JB.184.7.2005-2018.2002
   Kim G, 2012, DIGEST DIS SCI, V57, P3213, DOI 10.1007/s10620-012-2197-1
   Kim SC, 2007, INFLAMM BOWEL DIS, V13, P1457, DOI 10.1002/ibd.20246
   Kim SC, 2005, GASTROENTEROLOGY, V128, P891, DOI 10.1053/j.gastro.2005.02.009
   Kronman MP, 2012, PEDIATRICS, V130, pE794, DOI 10.1542/peds.2011-3886
   KRUIS W, 1986, DIGESTION, V35, P189, DOI 10.1159/000199367
   Lewis SJ, 1997, GUT, V41, P245, DOI 10.1136/gut.41.2.245
   Longstreth GF, 2006, GASTROENTEROLOGY, V130, P1480, DOI 10.1053/j.gastro.2005.11.061
   Lopez P, 2011, PLOS ONE, V6, DOI 10.1371/journal.pone.0024776
   Lucke K, 2006, J MED MICROBIOL, V55, P617, DOI 10.1099/jmm.0.46198-0
   Mahid SS, 2006, MAYO CLIN PROC, V81, P1462, DOI 10.4065/81.11.1462
   Makivuokko H, 2010, BRIT J NUTR, V103, P227, DOI 10.1017/S0007114509991553
   Manichanh C, 2012, NAT REV GASTRO HEPAT, V9, P599, DOI 10.1038/nrgastro.2012.152
   Marchesi JR, 2011, PLOS ONE, V6, DOI 10.1371/journal.pone.0020447
   Marild K, 2013, BMC GASTROENTEROL, V13, DOI 10.1186/1471-230X-13-109
   Mendall MA, 1998, EUR J GASTROEN HEPAT, V10, P59, DOI 10.1097/00042737-199801000-00011
   Morgan XC, 2012, GENOME BIOL, V13, DOI 10.1186/gb-2012-13-9-r79
   Mueller S, 2006, APPL ENVIRON MICROB, V72, P1027, DOI 10.1128/AEM.72.2.1027-1033.2006
   Mukherjee PK, 2015, NAT REV GASTRO HEPAT, V12, P77, DOI 10.1038/nrgastro.2014.188
   Musa S, 2010, SCAND J GASTROENTERO, V45, P261, DOI 10.3109/00365520903497098
   Mutlu EA, 2012, AM J PHYSIOL-GASTR L, V302, pG966, DOI 10.1152/ajpgi.00380.2011
   Muyzer G, 2008, NAT REV MICROBIOL, V6, P441, DOI 10.1038/nrmicro1892
   Mylonaki M, 2004, EUR J GASTROEN HEPAT, V16, P775, DOI 10.1097/01.meg.0000131040.38607.09
   Nell S, 2010, NAT REV MICROBIOL, V8, P564, DOI 10.1038/nrmicro2403
   Nieuwenhuizen WF, 2003, LANCET, V361, P2152, DOI 10.1016/S0140-6736(03)13695-1
   Nistal E, 2015, FRONT ONCOL, V5, DOI 10.3389/fonc.2015.00220
   Ohman L, 2015, NAT REV GASTRO HEPAT, V12, P36, DOI 10.1038/nrgastro.2014.200
   Olivares M, 2015, EUR J NUTR, V54, P119, DOI 10.1007/s00394-014-0692-1
   Oostindjer M, 2014, MEAT SCI, V97, P583, DOI 10.1016/j.meatsci.2014.02.011
   Ou JH, 2013, AM J CLIN NUTR, V98, P111, DOI 10.3945/ajcn.112.056689
   Palm NW, 2014, CELL, V158, P1000, DOI 10.1016/j.cell.2014.08.006
   Parkin DM, 2005, CA-CANCER J CLIN, V55, P74, DOI 10.3322/canjclin.55.2.74
   Parmar AS, 2012, TISSUE ANTIGENS, V80, P488, DOI 10.1111/tan.12016
   Peters U, 2001, ANN NUTR METAB, V45, P135, DOI 10.1159/000046720
   Qin JJ, 2010, NATURE, V464, P59, DOI 10.1038/nature08821
   Rath HC, 1999, INFECT IMMUN, V67, P2969, DOI 10.1128/IAI.67.6.2969-2974.1999
   Rautava S, 2012, NAT REV GASTRO HEPAT, V9, P565, DOI 10.1038/nrgastro.2012.144
   Rhee KJ, 2009, INFECT IMMUN, V77, P1708, DOI 10.1128/IAI.00814-08
   Rodemann JF, 2007, CLIN GASTROENTEROL H, V5, P339, DOI 10.1016/j.cgh.2006.12.027
   Rowan F, 2010, DIS COLON RECTUM, V53, P1530, DOI 10.1007/DCR.0b013e3181f1e620
   Rubinstein MR, 2013, CELL HOST MICROBE, V14, P195, DOI 10.1016/j.chom.2013.07.012
   Rupnik M, 2009, NAT REV MICROBIOL, V7, P526, DOI 10.1038/nrmicro2164
   SADLACK B, 1993, CELL, V75, P253, DOI 10.1016/0092-8674(93)80067-O
   Sanchez E, 2013, APPL ENVIRON MICROB, V79, P5472, DOI 10.1128/AEM.00869-13
   Schubert AM, 2015, MBIO, V6, DOI 10.1128/mBio.00974-15
   Sears CL, 2009, CLIN MICROBIOL REV, V22, P349, DOI 10.1128/CMR.00053-08
   Sellon RK, 1998, INFECT IMMUN, V66, P5224, DOI 10.1128/IAI.66.11.5224-5231.1998
   Shaw SY, 2010, AM J GASTROENTEROL, V105, P2687, DOI 10.1038/ajg.2010.398
   Sokol H, 2008, P NATL ACAD SCI USA, V105, P16731, DOI 10.1073/pnas.0804812105
   Sorg JA, 2008, J BACTERIOL, V190, P2505, DOI 10.1128/JB.01765-07
   Theriot CM, 2014, NAT COMMUN, V5, DOI 10.1038/ncomms4114
   Tong M, 2014, ISME J, V8, P2193, DOI 10.1038/ismej.2014.64
   Toprak NU, 2006, CLIN MICROBIOL INFEC, V12, P782, DOI 10.1111/j.1469-0691.2006.01494.x
   van Nood E, 2013, NEW ENGL J MED, V368, P407, DOI 10.1056/NEJMoa1205037
   Vassallo G, 2015, ALIMENT PHARM THER, V41, P917, DOI 10.1111/apt.13164
   Villarreal Armando A, 2012, WMJ, V111, P17
   Wacklin P, 2014, AM J GASTROENTEROL, V109, P1933, DOI 10.1038/ajg.2014.355
   Wacklin P, 2014, PLOS ONE, V9, DOI 10.1371/journal.pone.0094863
   Wright DP, 2000, FEMS MICROBIOL LETT, V190, P73, DOI 10.1111/j.1574-6968.2000.tb09265.x
   Wu SG, 2009, NAT MED, V15, P1016, DOI 10.1038/nm.2015
   Yan AW, 2011, HEPATOLOGY, V53, P96, DOI 10.1002/hep.24018
   Zhang CH, 2012, ISME J, V6, P1848, DOI 10.1038/ismej.2012.27
NR 115
TC 81
Z9 87
U1 5
U2 20
PU KOREAN ASSOC STUDY INTESTINAL DISEASES
PI SEOUL
PA LOTTEGOLDROSE 2-F, RM 305, 890-59, DAECHI-DONG, GANGNAM-GU, SEOUL,
   135-280, SOUTH KOREA
SN 1598-9100
J9 INTEST RES
JI Intest. Res.
PD APR
PY 2016
VL 14
IS 2
BP 127
EP 138
DI 10.5217/ir.2016.14.2.127
PG 12
WC Gastroenterology & Hepatology
WE Emerging Sources Citation Index (ESCI)
SC Gastroenterology & Hepatology
GA FA2PT
UT WOS:000405284000005
PM 27175113
OA Green Published, gold, Green Submitted
DA 2022-07-15
ER

PT J
AU Bashir, A
   Miskeen, AY
   Bhat, A
   Fazili, KM
   Ganai, BA
AF Bashir, Arif
   Miskeen, Abid Y.
   Bhat, Ashaqullah
   Fazili, Khalid M.
   Ganai, Bashir A.
TI Fusobacterium nucleatum: an emerging bug in colorectal tumorigenesis
SO EUROPEAN JOURNAL OF CANCER PREVENTION
LA English
DT Review
DE colon cancer screening; colorectal cancer; Crohn's disease;
   Fusobacterium nucleatum; inflammatory bowel disease; ulcerative colitis
ID GUT MICROBIOTA; EXTRACELLULAR-SUPEROXIDE; STREPTOCOCCUS-CRISTATUS;
   ULCERATIVE-COLITIS; EPITHELIAL-CELLS; COLON-CANCER; BACTERIA; MICE;
   INFLAMMATION; MECHANISMS
AB The human intestinal microbiota is a plethora of diverse microbial species, wherein certain bacteria considered as driver bacteria with procarcinogenic features contribute directly toward colonic epithelium cell damage to initiate colorectal carcinogenesis. However, some bacteria, in particular Fusobacterium nucleatum, which is otherwise a normal resident of the oral microflora and a relatively poor colonizer of the healthy gut, have also been considered to play a role in the development of colorectal cancer. Many studies have reported that F. nucleatum is associated with colorectal adenomas and advanced-stage colorectal cancer, but its precise role in the early stages of colorectal tumorigenesis is poorly understood. Here, we review some of the important features of F. nucleatum, its association with inflammatory bowel disease, modulation of the tumor-immune microenvironment, and E-cadherin/-catenin signaling.
C1 [Bashir, Arif; Fazili, Khalid M.] Univ Kashmir, Dept Biotechnol, Srinagar 190006, Jammu & Kashmir, India.
   [Miskeen, Abid Y.; Bhat, Ashaqullah; Ganai, Bashir A.] Univ Kashmir, Res Dev Ctr, Srinagar 190006, Jammu & Kashmir, India.
   [Miskeen, Abid Y.; Bhat, Ashaqullah] Punjabi Univ, Dept Human Genet, Patiala, Punjab, India.
RP Ganai, BA (通讯作者)，Univ Kashmir, Res Dev Ctr, Srinagar 190006, Jammu & Kashmir, India.
EM bbcganai@gmail.com
RI Fazili, d@61 Majid/I-9758-2017; Miskeen, Abid Yousuf/N-3060-2014
OI Fazili, d@61 Majid/0000-0003-3375-4784; Bashir, Arif/0000-0002-8404-8348
CR Allen-Vercoe E, 2011, GUT MICROBES, V2, P294, DOI 10.4161/gmic.2.5.18603
   Backhed F, 2004, P NATL ACAD SCI USA, V101, P15718, DOI 10.1073/pnas.0407076101
   Backhed F, 2005, SCIENCE, V307, P1915, DOI 10.1126/science.1104816
   Cario E, 2013, CURR OPIN GASTROEN, V29, P85, DOI 10.1097/MOG.0b013e32835a670e
   Castellarin M, 2012, GENOME RES, V22, P299, DOI 10.1101/gr.126516.111
   Citron DM, 2002, CLIN INFECT DIS, V35, pS22, DOI 10.1086/341916
   Couturier-Maillard A, 2013, J CLIN INVEST, V123, P700, DOI 10.1172/JCI62236
   Degirolamo C, 2011, TRENDS MOL MED, V17, P564, DOI 10.1016/j.molmed.2011.05.010
   Desvaux M, 2005, BBA-BIOMEMBRANES, V1713, P92, DOI 10.1016/j.bbamem.2005.05.002
   Dharmani P, 2011, INFECT IMMUN, V79, P2597, DOI 10.1128/IAI.05118-11
   Dharmani Poonam, 2008, Curr Mol Pharmacol, V1, P195
   Dominguez-Bello MG, 2011, GASTROENTEROLOGY, V140, P1713, DOI 10.1053/j.gastro.2011.02.011
   DuPont HL, 2009, NEW ENGL J MED, V361, P1560, DOI 10.1056/NEJMcp0904162
   Eckburg PB, 2005, SCIENCE, V308, P1635, DOI 10.1126/science.1110591
   Edwards AM, 2006, INFECT IMMUN, V74, P654, DOI 10.1128/IAI.74.1.654-662.2006
   Fardini Y, 2011, MOL MICROBIOL, V82, P1468, DOI 10.1111/j.1365-2958.2011.07905.x
   Flanagan L, 2014, EUR J CLIN MICROBIOL, V33, P1381, DOI 10.1007/s10096-014-2081-3
   Ford AC, 2013, BMJ-BRIT MED J, V346, DOI 10.1136/bmj.f432
   Fung KYC, 2012, BRIT J NUTR, V108, P820, DOI 10.1017/S0007114512001948
   Garrett WS, 2010, CELL, V140, P859, DOI 10.1016/j.cell.2010.01.023
   GHARBIA SE, 1990, ORAL MICROBIOL IMMUN, V5, P324, DOI 10.1111/j.1399-302X.1990.tb00434.x
   Gill SR, 2006, SCIENCE, V312, P1355, DOI 10.1126/science.1124234
   Gmur R, 2006, SYST APPL MICROBIOL, V29, P120, DOI 10.1016/j.syapm.2005.07.011
   GRIFFITHS JR, 1991, BRIT J CANCER, V64, P425, DOI 10.1038/bjc.1991.326
   Gronlund MM, 1999, J PEDIATR GASTR NUTR, V28, P19, DOI 10.1097/00005176-199901000-00007
   Gumbiner BM, 2005, NAT REV MOL CELL BIO, V6, P622, DOI 10.1038/nrm1699
   Gursoy UK, 2010, J PERIODONTOL, V81, P1084, DOI 10.1902/jop.2010.090664
   Gursoy UK, 2008, APMIS, V116, P1063, DOI 10.1111/j.1600-0463.2008.00868.x
   Han YPW, 2004, INFECT IMMUN, V72, P2272, DOI 10.1128/IAI.72.4.2272-2279.2004
   Han YW, 2005, J BACTERIOL, V187, P5330, DOI 10.1128/JB.187.15.5330-5340.2005
   Han YW, 2000, INFECT IMMUN, V68, P3140, DOI 10.1128/IAI.68.6.3140-3146.2000
   He XS, 2012, MICROB ECOL, V63, P532, DOI 10.1007/s00248-011-9989-2
   Heazlewood CK, 2008, PLOS MED, V5, P440, DOI 10.1371/journal.pmed.0050054
   Heiden MGV, 2009, SCIENCE, V324, P1029, DOI 10.1126/science.1160809
   Hooper LV, 2010, NAT REV IMMUNOL, V10, P159, DOI 10.1038/nri2710
   Hullar MAJ, 2014, CANCER TREAT RES, V159, P377, DOI 10.1007/978-3-642-38007-5_22
   Huttenhower C, 2012, NATURE, V486, P207, DOI 10.1038/nature11234
   Huycke MM, 2002, CARCINOGENESIS, V23, P529, DOI 10.1093/carcin/23.3.529
   Jakubovics NS, 2008, J BACTERIOL, V190, P3646, DOI 10.1128/JB.00088-08
   Jess T, 2012, CLIN GASTROENTEROL H, V10, P639, DOI 10.1016/j.cgh.2012.01.010
   Ji S, 2010, MOL CELLS, V30, P519, DOI 10.1007/s10059-010-0142-8
   Kai A, 2008, J MED MICROBIOL, V57, P668, DOI 10.1099/jmm.0.47710-0
   Kapatral V, 2003, GENOME RES, V13, P1180, DOI 10.1101/gr.566003
   Kapatral V, 2002, J BACTERIOL, V184, P2005, DOI 10.1128/JB.184.7.2005-2018.2002
   Kaplan CW, 2010, INFECT IMMUN, V78, P4773, DOI 10.1128/IAI.00567-10
   Kipanyula MJ, 2013, CELL SIGNAL, V25, P403, DOI 10.1016/j.cellsig.2012.10.014
   Kolenbrander PE, 2006, PERIODONTOL 2000, V42, P47, DOI 10.1111/j.1600-0757.2006.00187.x
   Kostic AD, 2013, CELL HOST MICROBE, V14, P207, DOI 10.1016/j.chom.2013.07.007
   Kostic AD, 2012, GENOME RES, V22, P292, DOI 10.1101/gr.126573.111
   Lagier JC, 2012, CLIN MICROBIOL INFEC, V18, P1185, DOI 10.1111/1469-0691.12023
   Leonel AJ, 2012, CURR OPIN CLIN NUTR, V15, P474, DOI 10.1097/MCO.0b013e32835665fa
   Ley RE, 2006, NATURE, V444, P1022, DOI 10.1038/4441022a
   Liu HQ, 2007, J IMMUNOL, V179, P2501, DOI 10.4049/jimmunol.179.4.2501
   Maggio-Price L, 2009, AM J PATHOL, V174, P317, DOI 10.2353/ajpath.2009.080485
   Mazmanian SK, 2008, NATURE, V453, P620, DOI 10.1038/nature07008
   McCoy AN, 2013, PLOS ONE, V8, DOI 10.1371/journal.pone.0053653
   Methe BA, 2012, NATURE, V486, P215, DOI 10.1038/nature11209
   Moore W E, 1994, Periodontol 2000, V5, P66, DOI 10.1111/j.1600-0757.1994.tb00019.x
   Morris ML, 1997, INT J SYST BACTERIOL, V47, P103, DOI 10.1099/00207713-47-1-103
   Mulder IE, 2011, PLOS ONE, V6, DOI 10.1371/journal.pone.0028279
   Nardin A, 2008, FRONT BIOSCI-LANDMRK, V13, P3494
   Nicholson JK, 2012, SCIENCE, V336, P1262, DOI 10.1126/science.1223813
   Nithianantham S, 2009, J BIOL CHEM, V284, P3865, DOI 10.1074/jbc.M805503200
   O'Hara AM, 2006, EMBO REP, V7, P688, DOI 10.1038/sj.embor.7400731
   Ohkusa T, 2003, GUT, V52, P79, DOI 10.1136/gut.52.1.79
   Penders J, 2006, PEDIATRICS, V118, P511, DOI 10.1542/peds.2005-2824
   Peterson DA, 2008, CELL HOST MICROBE, V3, P417, DOI 10.1016/j.chom.2008.05.001
   Proctor LM, 2011, CELL HOST MICROBE, V10, P287, DOI 10.1016/j.chom.2011.10.001
   Qin JJ, 2010, NATURE, V464, P59, DOI 10.1038/nature08821
   Reyes A, 2010, NATURE, V466, P334, DOI 10.1038/nature09199
   Rubinstein MR, 2013, CELL HOST MICROBE, V14, P195, DOI 10.1016/j.chom.2013.07.012
   Ruffell B, 2012, TRENDS IMMUNOL, V33, P119, DOI 10.1016/j.it.2011.12.001
   Sakamoto K, 2009, CLIN CANCER RES, V15, P2248, DOI 10.1158/1078-0432.CCR-08-1383
   Sansone P, 2011, CURR OPIN GENET DEV, V21, P80, DOI 10.1016/j.gde.2010.11.001
   Sears CL, 2011, J INFECT DIS, V203, P306, DOI 10.1093/jinfdis/jiq061
   Sears CL, 2009, CLIN MICROBIOL REV, V22, P349, DOI 10.1128/CMR.00053-08
   Sekirov I, 2010, PHYSIOL REV, V90, P859, DOI 10.1152/physrev.00045.2009
   Sica A, 2007, J CLIN INVEST, V117, P1155, DOI 10.1172/JCI31422
   Silva VL, 2005, MICROB PATHOGENESIS, V39, P131, DOI 10.1016/j.micpath.2005.07.002
   Sjogren K, 2012, J BONE MINER RES, V27, P1357, DOI 10.1002/jbmr.1588
   Sobhani I, 2013, THER ADV GASTROENTER, V6, P215, DOI 10.1177/1756283X12473674
   Strauss J, 2008, ANAEROBE, V14, P301, DOI 10.1016/j.anaerobe.2008.12.003
   Strauss J, 2011, INFLAMM BOWEL DIS, V17, P1971, DOI 10.1002/ibd.21606
   Suchett-Kaye G, 1998, J PERIODONTAL RES, V33, P179, DOI 10.1111/j.1600-0765.1998.tb02189.x
   Swidsinski A, 2011, GUT, V60, P34, DOI 10.1136/gut.2009.191320
   Tahara T, 2014, CANCER RES, V74, P1311, DOI 10.1158/0008-5472.CAN-13-1865
   Tjalsma H, 2012, NAT REV MICROBIOL, V10, P575, DOI 10.1038/nrmicro2819
   Turnbaugh PJ, 2007, NATURE, V449, P804, DOI 10.1038/nature06244
   Van der Sluis M, 2006, GASTROENTEROLOGY, V131, P117, DOI 10.1053/j.gastro.2006.04.020
   Velcich A, 2002, SCIENCE, V295, P1726, DOI 10.1126/science.1069094
   Viladomiu M, 2013, J NUTR BIOCHEM, V24, P929, DOI 10.1016/j.jnutbio.2013.01.006
   Walker AW, 2005, APPL ENVIRON MICROB, V71, P3692, DOI 10.1128/AEM.71.7.3692-3700.2005
   Wang XM, 2007, GASTROENTEROLOGY, V132, P551, DOI 10.1053/j.gastro.2006.11.040
   Wang XM, 2008, CANCER RES, V68, P9909, DOI 10.1158/0008-5472.CAN-08-1551
   Warren RL, 2013, MICROBIOME, V1, DOI 10.1186/2049-2618-1-16
   Weeks DF, 2010, EMERG RADIOL, V17, P323, DOI 10.1007/s10140-010-0858-y
   Xu J, 2003, P NATL ACAD SCI USA, V100, P10452, DOI 10.1073/pnas.1734063100
   Yang T, 2013, TRENDS MOL MED, V19, P714, DOI 10.1016/j.molmed.2013.08.005
   Zhang G, 2011, J PERIODONTAL RES, V46, P558, DOI 10.1111/j.1600-0765.2011.01373.x
NR 99
TC 31
Z9 38
U1 1
U2 31
PU LIPPINCOTT WILLIAMS & WILKINS
PI PHILADELPHIA
PA TWO COMMERCE SQ, 2001 MARKET ST, PHILADELPHIA, PA 19103 USA
SN 0959-8278
EI 1473-5709
J9 EUR J CANCER PREV
JI Eur. J. Cancer Prev.
PD SEP
PY 2015
VL 24
IS 5
BP 373
EP 385
DI 10.1097/CEJ.0000000000000116
PG 13
WC Oncology
WE Science Citation Index Expanded (SCI-EXPANDED)
SC Oncology
GA CP4KQ
UT WOS:000359850800002
PM 25569450
DA 2022-07-15
ER

PT J
AU Nishida, A
   Inoue, R
   Inatomi, O
   Bamba, S
   Naito, Y
   Andoh, A
AF Nishida, Atsushi
   Inoue, Ryo
   Inatomi, Osamu
   Bamba, Shigeki
   Naito, Yuji
   Andoh, Akira
TI Gut microbiota in the pathogenesis of inflammatory bowel disease
SO CLINICAL JOURNAL OF GASTROENTEROLOGY
LA English
DT Review
DE Inflammatory bowel disease; Microbiota; Dysbiosis; Fecal microbiota
   transplantation
ID SEGMENTED FILAMENTOUS BACTERIA; ACTIVE ULCERATIVE-COLITIS;
   SULFATE-REDUCING BACTERIA; TRANSPLANTATION INDUCES REMISSION; REGULATORY
   T-CELLS; FECAL MICROBIOTA; CROHNS-DISEASE; ESCHERICHIA-COLI;
   5-AMINOSALICYLIC ACID; INTESTINAL BACTERIA
AB Inflammatory bowel disease (IBD), including ulcerative colitis and Crohn's disease, is a chronic and relapsing inflammatory disorder of the intestine. Although its incidence is increasing globally, the precise etiology remains unclear and a cure for IBD has yet to be discovered. The most accepted hypothesis of IBD pathogenesis is that complex interactions between genetics, environmental factors, and the host immune system lead to aberrant immune responses and chronic intestinal inflammation. The human gut harbors a complex and abundant aggregation of microbes, collectively referred to as the gut microbiota. The gut microbiota has physiological functions associated with nutrition, the immune system, and defense of the host. Recent advances in next-generation sequencing technology have identified alteration of the composition and function of the gut microbiota, which is referred to as dysbiosis, in IBD. Clinical and experimental data suggest dysbiosis may play a pivotal role in the pathogenesis of IBD. This review is focused on the physiological function of the gut microbiota and the association between the gut microbiota and pathogenesis in IBD. In addition, we review the therapeutic options for manipulating the altered gut microbiota, such as probiotics and fecal microbiota transplantation.
C1 [Nishida, Atsushi; Inatomi, Osamu; Bamba, Shigeki; Andoh, Akira] Shiga Univ Med Sci, Dept Med, Otsu, Shiga 5202192, Japan.
   [Inoue, Ryo] Kyoto Prefectural Univ, Dept Agr & Life Sci, Lab Anim Sci, Kyoto 6068522, Japan.
   [Naito, Yuji] Kyoto Prefectural Univ Med, Dept Mol Gastroenterol & Hepatol, Kyoto 6028566, Japan.
RP Nishida, A (通讯作者)，Shiga Univ Med Sci, Dept Med, Otsu, Shiga 5202192, Japan.
EM atsuda@belle.shiga-med.ac.jp
RI Andoh, Akira/AAB-9303-2022
OI Bamba, Shigeki/0000-0002-4108-5894; Inatomi, Osamu/0000-0002-5837-6575
FU Ministry of Education, Culture, Sports, Science and Technology of Japan
   [15K08967, 15K19322]; Ministry of Health, Labor and Welfare of Japan
   [067]; Japan Agency for Medical Research and Development, AMED
   [15AeK0109047h0002]; Smoking Research Foundation [1848]
FX This study was supported in part by a Grant-inAid for Scientific
   Research from the Ministry of Education, Culture, Sports, Science and
   Technology of Japan (15K08967, 15K19322), a grant for the Intractable
   Diseases from the Ministry of Health, Labor and Welfare of Japan (067),
   a Grant from the Practical Research Project for Rare/Intractable
   Diseases from the Japan Agency for Medical Research and Development,
   AMED (15AeK0109047h0002), and a grant from the Smoking Research
   Foundation (1848).
CR Ahmed I, 2016, MICROORGANISMS, V4, DOI 10.3390/microorganisms4020020
   Andoh A, 2007, INFLAMM BOWEL DIS, V13, P955, DOI 10.1002/ibd.20151
   Andoh A, 2016, DIGESTION, V93, P176, DOI 10.1159/000444066
   Andrews CN, 2011, ALIMENT PHARM THER, V34, P374, DOI 10.1111/j.1365-2036.2011.04732.x
   Atarashi K, 2015, CELL, V163, P367, DOI 10.1016/j.cell.2015.08.058
   Atarashi K, 2013, NATURE, V500, P232, DOI 10.1038/nature12331
   Ayabe T, 2002, J BIOL CHEM, V277, P5219, DOI 10.1074/jbc.M109410200
   Baumgart M, 2007, ISME J, V1, P403, DOI 10.1038/ismej.2007.52
   Bouskra D, 2008, NATURE, V456, P507, DOI 10.1038/nature07450
   Brandl K, 2008, NATURE, V455, P804, DOI 10.1038/nature07250
   Buffie CG, 2013, NAT REV IMMUNOL, V13, P790, DOI 10.1038/nri3535
   Busquets D, 2015, J CROHNS COLITIS, V9, P899, DOI 10.1093/ecco-jcc/jjv119
   Butterworth AD, 2008, COCHRANE DB SYST REV, DOI 10.1002/14651858.CD006634.pub2
   Cash HL, 2006, SCIENCE, V313, P1126, DOI 10.1126/science.1127119
   Cebra JJ, 1999, AM J CLIN NUTR, V69, p1046S, DOI 10.1093/ajcn/69.5.1046s
   Chung HC, 2012, CELL, V149, P1578, DOI 10.1016/j.cell.2012.04.037
   Costello SP, 2017, GASTROENTEROLOGY, V152, pS198, DOI 10.1016/S0016-5085(17)30969-1
   Darfeuille-Michaud A, 2004, GASTROENTEROLOGY, V127, P412, DOI 10.1053/j.gastro.2004.04.061
   Eckburg PB, 2005, SCIENCE, V308, P1635, DOI 10.1126/science.1110591
   Edmond LM, 2003, INFLAMM BOWEL DIS, V9, P10, DOI 10.1097/00054725-200301000-00002
   Falk PG, 1998, MICROBIOL MOL BIOL R, V62, P1157, DOI 10.1128/MMBR.62.4.1157-1170.1998
   Frank DN, 2007, P NATL ACAD SCI USA, V104, P13780, DOI 10.1073/pnas.0706625104
   Fujimoto T, 2013, J GASTROEN HEPATOL, V28, P613, DOI 10.1111/jgh.12073
   Gaboriau-Routhiau V, 2009, IMMUNITY, V31, P677, DOI 10.1016/j.immuni.2009.08.020
   Goldsmith JR, 2014, J GASTROENTEROL, V49, P785, DOI 10.1007/s00535-014-0953-z
   Gradel KO, 2009, GASTROENTEROLOGY, V137, P495, DOI 10.1053/j.gastro.2009.04.001
   Greenstein RJ, 2007, PLOS ONE, V2, DOI 10.1371/journal.pone.0000161
   Greenstein RJ, 2007, PLOS ONE, V2, DOI 10.1371/journal.pone.0000516
   Guslandi M, 2000, DIGEST DIS SCI, V45, P1462, DOI 10.1023/A:1005588911207
   Hapfelmeier S, 2010, SCIENCE, V328, P1705, DOI 10.1126/science.1188454
   Honda K, 2012, ANNU REV IMMUNOL, V30, P759, DOI 10.1146/annurev-immunol-020711-074937
   Hooper LV, 2003, NAT IMMUNOL, V4, P269, DOI 10.1038/ni888
   Huang EY, 2015, INFLAMM BOWEL DIS, V21, P963, DOI 10.1097/MIB.0000000000000332
   Huang T, 2016, SCI REP-UK, V6, DOI [10.1038/srep35560, 10.1038/srep21997]
   Igarashi H, 2014, PLOS ONE, V9, DOI 10.1371/journal.pone.0107909
   Ivanov II, 2009, CELL, V139, P485, DOI 10.1016/j.cell.2009.09.033
   Kamada N, 2014, GASTROENTEROLOGY, V146, P1477, DOI 10.1053/j.gastro.2014.01.060
   Kamada N, 2012, SCIENCE, V336, P1325, DOI 10.1126/science.1222195
   Kaplan GG, 2017, GASTROENTEROLOGY, V152, P313, DOI 10.1053/j.gastro.2016.10.020
   Kaplan GG, 2015, NAT REV GASTRO HEPAT, V12, P720, DOI 10.1038/nrgastro.2015.150
   Kaser A, 2010, ANNU REV IMMUNOL, V28, P573, DOI 10.1146/annurev-immunol-030409-101225
   Kaufman J, 2009, INFLAMM BOWEL DIS, V15, P985, DOI 10.1002/ibd.20876
   Khor B, 2011, NATURE, V474, P307, DOI 10.1038/nature10209
   Kinnebrew MA, 2010, J INFECT DIS, V201, P534, DOI 10.1086/650203
   Kotlowski R, 2007, GUT, V56, P669, DOI 10.1136/gut.2006.099796
   Kruis W, 2004, GUT, V53, P1617, DOI 10.1136/gut.2003.037747
   LeBlanc JG, 2011, J APPL MICROBIOL, V111, P1297, DOI 10.1111/j.1365-2672.2011.05157.x
   Ley RE, 2008, SCIENCE, V320, P1647, DOI 10.1126/science.1155725
   Littman DR, 2010, CELL, V140, P845, DOI 10.1016/j.cell.2010.02.021
   Liu JZ, 2015, NAT GENET, V47, P979, DOI 10.1038/ng.3359
   Loubinoux J, 2002, FEMS MICROBIOL ECOL, V40, P107, DOI 10.1111/j.1574-6941.2002.tb00942.x
   Machiels K, 2014, GUT, V63, P1275, DOI 10.1136/gutjnl-2013-304833
   Macpherson AJ, 2004, NAT REV IMMUNOL, V4, P478, DOI 10.1038/nri1373
   Magnusson MK, 2016, J CROHNS COLITIS, V10, P943, DOI 10.1093/ecco-jcc/jjw051
   Malchow HA, 1997, J CLIN GASTROENTEROL, V25, P653, DOI 10.1097/00004836-199712000-00021
   Mallon P, 2007, COCHRANE DB SYST REV, DOI 10.1002/14651858.CD005573.pub2
   Manichanh C, 2006, GUT, V55, P205, DOI 10.1136/gut.2005.073817
   Marchesi JR, 2016, GUT, V65, P330, DOI 10.1136/gutjnl-2015-309990
   Mardini HE, 2014, INFLAMM BOWEL DIS, V20, P1562, DOI 10.1097/MIB.0000000000000084
   Marteau P, 2006, GUT, V55, P842, DOI 10.1136/gut.2005.076604
   Martin HM, 2004, GASTROENTEROLOGY, V127, P80, DOI 10.1053/j.gastro.2004.03.054
   Martinez C, 2008, AM J GASTROENTEROL, V103, P643, DOI 10.1111/j.1572-0241.2007.01592.x
   Moayyedi P, 2015, GASTROENTEROLOGY, V149, P102, DOI 10.1053/j.gastro.2015.04.001
   Mylonaki M, 2005, INFLAMM BOWEL DIS, V11, P481, DOI 10.1097/01.MIB.0000159663.62651.4f
   Naser SA, 2014, WORLD J GASTROENTERO, V20, P7403, DOI 10.3748/wjg.v20.i23.7403
   Neut C, 2002, AM J GASTROENTEROL, V97, P939, DOI 10.1111/j.1572-0241.2002.05613.x
   Nishino K, 2017, J GASTROENTEROL
   O'Hara AM, 2006, EMBO REP, V7, P688, DOI 10.1038/sj.embor.7400731
   Paramsothy S, 2017, J CROHNS COLITIS, V11, P1180, DOI 10.1093/ecco-jcc/jjx063
   Paramsothy S, 2017, LANCET, V389, P1218, DOI 10.1016/S0140-6736(17)30182-4
   Peterson DA, 2008, CELL HOST MICROBE, V3, P417, DOI 10.1016/j.chom.2008.05.001
   Pitcher MCL, 2000, GUT, V46, P64, DOI 10.1136/gut.46.1.64
   Png CW, 2010, AM J GASTROENTEROL, V105, P2420, DOI 10.1038/ajg.2010.281
   POMARE EW, 1985, J CLIN INVEST, V75, P1448, DOI 10.1172/JCI111847
   Putsep K, 2000, J BIOL CHEM, V275, P40478, DOI 10.1074/jbc.M007816200
   Qin JJ, 2010, NATURE, V464, P59, DOI 10.1038/nature08821
   Quraishi MN, 2017, ALIMENT PHARM THER, V46, P479, DOI 10.1111/apt.14201
   Rossen NG, 2015, GASTROENTEROLOGY, V149, P110, DOI 10.1053/j.gastro.2015.03.045
   Round JL, 2009, NAT REV IMMUNOL, V9, P313, DOI 10.1038/nri2515
   Rowan F, 2010, DIS COLON RECTUM, V53, P1530, DOI 10.1007/DCR.0b013e3181f1e620
   Sakaguchi S, 2008, CELL, V133, P775, DOI 10.1016/j.cell.2008.05.009
   Sartor RB, 2008, GASTROENTEROLOGY, V134, P577, DOI 10.1053/j.gastro.2007.11.059
   Sartor RB, 2017, GASTROENTEROLOGY, V152, P327, DOI 10.1053/j.gastro.2016.10.012
   Schrezenmeir J, 2001, AM J CLIN NUTR, V73, p361S, DOI 10.1093/ajcn/73.2.361s
   Schultsz C, 1999, GASTROENTEROLOGY, V117, P1089, DOI 10.1016/S0016-5085(99)70393-8
   Schultz BM, 2017, FRONT IMMUNOL, V8, DOI 10.3389/fimmu.2017.00191
   Sekirov I, 2010, PHYSIOL REV, V90, P859, DOI 10.1152/physrev.00045.2009
   Shanahan F, 2002, BEST PRACT RES CL GA, V16, P915, DOI 10.1053/bega.2002.0342
   Sheehan D, 2015, J GASTROENTEROL, V50, P495, DOI 10.1007/s00535-015-1064-1
   Shin SJ, 2008, ANTIMICROB AGENTS CH, V52, P418, DOI 10.1128/AAC.00678-07
   Sokol H, 2008, P NATL ACAD SCI USA, V105, P16731, DOI 10.1073/pnas.0804812105
   Sood A, 2009, CLIN GASTROENTEROL H, V7, P1202, DOI 10.1016/j.cgh.2009.07.016
   Sun MM, 2017, J GASTROENTEROL, V52, P1, DOI 10.1007/s00535-016-1242-9
   Swidsinski A, 2005, J CLIN MICROBIOL, V43, P3380, DOI 10.1128/JCM.43.7.3380-3389.2005
   Swidsinski A, 2002, GASTROENTEROLOGY, V122, P44, DOI 10.1053/gast.2002.30294
   Swidsinski A, 2007, INFLAMM BOWEL DIS, V13, P51, DOI 10.1002/ibd.20003
   Takahashi K, 2016, DIGESTION, V93, P59, DOI 10.1159/000441768
   Talham GL, 1999, INFECT IMMUN, V67, P1992
   Tursi A, 2004, MED SCI MONITOR, V10, pPI126
   UMESAKI Y, 1995, MICROBIOL IMMUNOL, V39, P555, DOI 10.1111/j.1348-0421.1995.tb02242.x
   Umesaki Y, 1999, INFECT IMMUN, V67, P3504, DOI 10.1128/IAI.67.7.3504-3511.1999
   van der Waaij LA, 2005, INFLAMM BOWEL DIS, V11, P865, DOI 10.1097/01.mib.0000179212.80778.d3
   van Nood E, 2013, NEW ENGL J MED, V368, P407, DOI 10.1056/NEJMoa1205037
   Varela E, 2013, ALIMENT PHARM THER, V38, P151, DOI 10.1111/apt.12365
   Walker AW, 2011, BMC MICROBIOL, V11, DOI 10.1186/1471-2180-11-7
   Wills ES, 2014, PLOS ONE, V9, DOI 10.1371/journal.pone.0090981
   Zinkevich V, 2000, FEMS MICROBIOL ECOL, V34, P147, DOI 10.1111/j.1574-6941.2000.tb00764.x
   Zocco MA, 2006, ALIMENT PHARM THER, V23, P1567, DOI 10.1111/j.1365-2036.2006.02927.x
   Zuo T, 2017, GUT, V372
NR 109
TC 443
Z9 467
U1 20
U2 116
PU SPRINGER JAPAN KK
PI TOKYO
PA SHIROYAMA TRUST TOWER 5F, 4-3-1 TORANOMON, MINATO-KU, TOKYO, 105-6005,
   JAPAN
SN 1865-7257
EI 1865-7265
J9 CLIN J GASTROENTEROL
JI Clin. J. Gastroenterol.
PD FEB
PY 2018
VL 11
IS 1
BP 1
EP 10
DI 10.1007/s12328-017-0813-5
PG 10
WC Gastroenterology & Hepatology
WE Emerging Sources Citation Index (ESCI)
SC Gastroenterology & Hepatology
GA FU4TN
UT WOS:000423845600001
PM 29285689
OA Bronze
DA 2022-07-15
ER

PT B
AU Ghattargi, VC
   Sape, K
   Kumbhare, SV
   Shouche, YS
AF Ghattargi, Vikas C.
   Sape, Kamala
   Kumbhare, Shreyas V.
   Shouche, Yogesh S.
BE Satyanarayana, T
   Johri, BN
   Das, SK
TI Mining Human Microbiome for Therapeutics
SO MICROBIAL DIVERSITY IN ECOSYSTEM SUSTAINABILITY AND BIOTECHNOLOGICAL
   APPLICATIONS: VOL 1. MICROBIAL DIVERSITY IN NORMAL & EXTREME
   ENVIRONMENTS
LA English
DT Article; Book Chapter
DE Human microbiome; Probiotics; Prebiotics; Fecal microbiota transplant
ID ANTIBIOTIC-ASSOCIATED DIARRHEA; IRRITABLE-BOWEL-SYNDROME;
   LACTOBACILLUS-FERMENTUM CECT5716; LACTIC-ACID BACTERIA;
   CLOSTRIDIUM-DIFFICILE; GUT MICROBIOTA; IN-VITRO; ULCERATIVE-COLITIS;
   INTESTINAL MICROBIOTA; PROBIOTIC PROPERTIES
AB Human microbiome is known to play a key role in human health along with the host genetic makeup and environmental factors. Research studies carried out in the past decade have now established a clear association of human microbiome with various metabolic and gastrointestinal diseases through the state of dysbiosis. Extensive efforts have been made to develop novel and effective methods such as the use of probiotics and fecal microbiota transplantation (FMT) as corrective measures to improve the human health. It is indeed now important to understand the concepts and developmental process of such alternative biotherapeutics to develop potential treatment regimens. This chapter gives insights into the history, development, and the current scenario of the use of these techniques. The process of how these techniques have been developed through mining of the human microbiome is discussed broadly.
C1 [Ghattargi, Vikas C.; Sape, Kamala; Kumbhare, Shreyas V.; Shouche, Yogesh S.] Natl Ctr Cell Sci NCCS, Natl Ctr Microbial Resources NCMR, SPPU, Pune, Maharashtra, India.
RP Shouche, YS (通讯作者)，Natl Ctr Cell Sci NCCS, Natl Ctr Microbial Resources NCMR, SPPU, Pune, Maharashtra, India.
EM yogesh@nccs.res.in
RI Kumbhare, Shreyas Vivek/ABB-3751-2020
OI Kumbhare, Shreyas Vivek/0000-0001-9650-0963
CR Abriouel H, 2015, FRONT MICROBIOL, V6, DOI 10.3389/fmicb.2015.01197
   Ahmad OF, 2016, BRIT MED BULL, V120, P91, DOI 10.1093/bmb/ldw038
   Alemka A, 2010, INFECT IMMUN, V78, P2812, DOI 10.1128/IAI.01249-09
   Allegretti J, 2017, INFLAMM BOWEL DIS, V23, P1710, DOI 10.1097/MIB.0000000000001247
   Amara AA, 2015, SAUDI PHARM J, V23, P107, DOI 10.1016/j.jsps.2013.07.001
   Aminov RI, 2010, FRONT MICROBIOL, V1, DOI 10.3389/fmicb.2010.00134
   Anandharaj M, 2015, RES MICROBIOL, V166, P428, DOI 10.1016/j.resmic.2015.03.002
   [Anonymous], 2013, J ANC DIS PREV REMED
   Arboleya S, 2012, ENG LIFE SCI, V12, P368, DOI 10.1002/elsc.201100129
   Arief II, 2016, J FOOD SCI, V81, pM2761, DOI 10.1111/1750-3841.13509
   Armas F, 2017, PLOS ONE, V12, P1, DOI [10.1371/JOURNAL.PONE.0169543, DOI 10.1371/J0URNAL.P0NE.0169543]
   Aroniadis OC, 2013, CURR OPIN GASTROEN, V29, P79, DOI 10.1097/MOG.0b013e32835a4b3e
   Arora M, 2015, INDIAN J MED MICROBI, V33, pS2, DOI 10.4103/0255-0857.150868
   Arroyo R, 2010, CLIN INFECT DIS, V50, P1551, DOI 10.1086/652763
   Ayichew T., 2017, J NUTR HLTH SCI, V4, P202, DOI [10.15744/2393- 9060.4.202, DOI 10.15744/2393-9060.4.202, 10.15744/2393-9060.4.202]
   Bakken JS, 2011, CLIN GASTROENTEROL H, V9, P1044, DOI 10.1016/j.cgh.2011.08.014
   Bakken JS, 2009, ANAEROBE, V15, P285, DOI 10.1016/j.anaerobe.2009.09.007
   Bakshi Anita, 2012, Gastroenterol Hepatol (N Y), V8, P582
   Baquero F, 2012, CLIN MICROBIOL INFEC, V18, P2, DOI 10.1111/j.1469-0691.2012.03916.x
   Bassols J, 2016, PEDIATR RES, V80, P777, DOI 10.1038/pr.2016.155
   Ben-Shachar R, 2012, THEOR BIOL MED MODEL, V9, DOI 10.1186/1742-4682-9-55
   BENNET JD, 1989, LANCET, V1, P164
   Bennet SMP, 2015, GUT LIVER, V9, P318, DOI 10.5009/gnl14344
   Bermudez-Brito M, 2012, ANN NUTR METAB, V61, P160, DOI 10.1159/000342079
   Bernardeau M, 2013, CLIN MICROBIOL INFEC, V19, P321, DOI 10.1111/1469-0691.12130
   Bernardeau M, 2006, FEMS MICROBIOL REV, V30, P487, DOI 10.1111/j.1574-6976.2006.00020.x
   BERNET MF, 1993, APPL ENVIRON MICROB, V59, P4121, DOI 10.1128/AEM.59.12.4121-4128.1993
   Bharucha AE, 2016, MAYO CLIN PROC, V91, P1118, DOI 10.1016/j.mayocp.2016.06.003
   Bhute S, 2016, FRONT MICROBIOL, V7, DOI 10.3389/fmicb.2016.00660
   Bibiloni R, 2005, AM J GASTROENTEROL, V100, P1539, DOI 10.1111/j.1572-0241.2005.41794.x
   Bischoff SC, 2014, BMC GASTROENTEROL, V14, DOI 10.1186/s12876-014-0189-7
   Bouchachia S, 2016, J FOOD NUTR SCI, V4, P86, DOI [10.11648/J.JFNS.20160404.12, DOI 10.11648/J.JFNS.20160404.12]
   Brandt LJ, 2012, AM J GASTROENTEROL, V107, P1079, DOI 10.1038/ajg.2012.60
   Brodmann T, 2017, FRONT MICROBIOL, V8, DOI 10.3389/fmicb.2017.01725
   Bron PA, 2017, BRIT J NUTR, V117, P93, DOI 10.1017/S0007114516004037
   Brown A.C., 2006, NIH PUBLIC ACCESS, V7, P56
   Brown KA, 2013, ANTIMICROB AGENTS CH, V57, P2326, DOI 10.1128/AAC.02176-12
   Buchler AC, 2014, BMC INFECT DIS, V14, DOI 10.1186/s12879-014-0607-z
   Calame W, 2018, GUM ARABIC ESTABLISH, P1269, DOI [10.1017/S0007114508981447, DOI 10.1017/S0007114508981447]
   Camilleri M, 1997, ALIMENT PHARM THERAP, V11, P3, DOI 10.1046/j.1365-2036.1997.84256000.x
   Cammarota G, 2017, GUT, V66, P569, DOI 10.1136/gutjnl-2016-313017
   Campbell JI, 2015, OFID S1, V2, P1, DOI DOI 10.1093/0FID/0FV010
   Canavan C, 2015, PLOS ONE, V10, DOI 10.1371/journal.pone.0139389
   Canavan C, 2014, CLIN EPIDEMIOL, V6, P71, DOI 10.2147/CLEP.S40245
   Cani PD, 2017, FRONT MICROBIOL, V8, DOI 10.3389/fmicb.2017.01765
   Cassanego D, 2018, FOOD SCI TECH-BRAZIL, V38, P59, DOI [10.1590/1678-457x.13617, 10.1590/1678-457X.13617]
   Cenit MC, 2014, BBA-MOL BASIS DIS, V1842, P1981, DOI 10.1016/j.bbadis.2014.05.023
   Choi HH, 2016, CLIN ENDOSC, V49, P257, DOI 10.5946/ce.2015.117
   Costanian C, 2015, WORLD J GASTROENTERO, V21, P3628, DOI 10.3748/wjg.v21.i12.3628
   Cui BT, 2016, GASTROENTEROLOGY, V150, P285, DOI 10.1053/j.gastro.2015.05.065
   Cunha AF, 2013, ARQ BRAS MED VET ZOO, V65, P1876, DOI 10.1590/S0102-09352013000600040
   Dalal SR, 2014, J CLIN INVEST, V124, P4190, DOI 10.1172/JCI72330
   Daliri E. B. M., 2015, Food Science and Human Wellness, V4, P56, DOI 10.1016/j.fshw.2015.06.002
   De Angelis M, 2006, BBA-MOL BASIS DIS, V1762, P80, DOI 10.1016/j.bbadis.2005.09.008
   De Filippis F, 2018, INFLAMM BOWEL DIS, V24, P2142, DOI 10.1093/ibd/izy080
   de Groot PF, 2017, GUT MICROBES, V8, P253, DOI 10.1080/19490976.2017.1293224
   Moraes LFD, 2014, CLIN MICROBIOL REV, V27, P482, DOI 10.1128/CMR.00106-13
   Derrien M, 2015, TRENDS MICROBIOL, V23, P354, DOI 10.1016/j.tim.2015.03.002
   Derwa Y, 2017, ALIMENT PHARM THER, V46, P389, DOI 10.1111/apt.14203
   Dimidi E, 2017, ADV NUTR, V8, P484, DOI 10.3945/an.116.014407
   Distrutti E, 2016, WORLD J GASTROENTERO, V22, P2219, DOI 10.3748/wjg.v22.i7.2219
   Druart C, 2014, ADV NUTR, V5, p624S, DOI 10.3945/an.114.005835
   El Fassi D, 2012, NEW ENGL J MED, V366, P862, DOI 10.1056/NEJMc1113995
   El-Tayeby H, 2017, RESULTS USING ILIZAR, P310, DOI [10.4103/MMJ.MMJ, DOI 10.4103/MMJ.MMJ]
   Elli M, 2008, J CLIN GASTROENTEROL, V42, pS174, DOI 10.1097/MCG.0b013e31817f183a
   Everard A, 2013, P NATL ACAD SCI USA, V110, P9066, DOI 10.1073/pnas.1219451110
   Evrensel A, 2016, CLIN PSYCHOPHARM NEU, V14, P231, DOI 10.9758/cpn.2016.14.3.231
   Fernandez L, 2013, PHARMACOL RES, V69, P1, DOI 10.1016/j.phrs.2012.09.001
   Ferreira RBR, 2010, PLOS PATHOG, V6, DOI 10.1371/journal.ppat.1001190
   Fijan S, 2014, INT J ENV RES PUB HE, V11, P4745, DOI 10.3390/ijerph110504745
   Fontana L, 2014, BRIT J NUTR, V111, P760, DOI 10.1017/S0007114513003127
   Fontana L, 2013, BRIT J NUTR, V109, pS35, DOI 10.1017/S0007114512004011
   Francisco S, 2012, J INT MED RES, V40, P211, DOI [10.1177/147323001204000122, DOI 10.1177/147323001204000122]
   Fuller R., 2012, PROBIOTICS SCI BASIS, DOI [10.1007/978-94- 011-2364-8, DOI 10.1007/978-94-011-2364-8, 10.1007/978-94-011-2364-8]
   GAVIN A, 1977, J FOOD PROTECT, V40, P614, DOI 10.4315/0362-028X-40.9.614
   Ghattargi VC, 2018, FUNCT INTEGR GENOMIC, V18, P385, DOI 10.1007/s10142-018-0596-x
   Ghose C, 2013, EMERG MICROBES INFEC, V2, DOI 10.1038/emi.2013.62
   Ghosh S, 2004, GUT, V53, P620, DOI 10.1136/gut.2003.034249
   Glanville J, 2015, NUTR J, V14, DOI 10.1186/s12937-015-0004-5
   Grover S, 2012, GUT PATHOG, V4, DOI 10.1186/1757-4749-4-15
   Gupta VK, 2017, FRONT MICROBIOL, V8, DOI 10.3389/fmicb.2017.01162
   Hassanzadazar Hassan, 2012, Vet Res Forum, V3, P181
   Hemarajata P, 2013, THER ADV GASTROENTER, V6, P39, DOI 10.1177/1756283X12459294
   Hickson Mary, 2011, Therap Adv Gastroenterol, V4, P185, DOI 10.1177/1756283X11399115
   Hill C, 2014, NAT REV GASTRO HEPAT, V11, P506, DOI 10.1038/nrgastro.2014.66
   Hoffmann D, 2017, SCIENCE, V358, P1390, DOI 10.1126/science.aaq0034
   Hoffmann DE, 2017, GUT MICROBES, V8, P208, DOI 10.1080/19490976.2017.1293223
   Hooper LV, 2012, SCIENCE, V336, P1268, DOI 10.1126/science.1223490
   Horvath A, 2011, ALIMENT PHARM THER, V33, P1302, DOI 10.1111/j.1365-2036.2011.04665.x
   Hung LP, 2014, J CLIN BIOCHEN NUTR, V54, P86, DOI [10.3164/JCBN.13, DOI 10.3164/JCBN.13]
   Hurtado JA, 2017, BREASTFEED MED, V12, P202, DOI 10.1089/bfm.2016.0173
   Issa I, 2014, WORLD J GASTROENTERO, V20, P17788, DOI 10.3748/wjg.v20.i47.17788
   Jabbar A, 2003, PRIMARY CARE, V30, P63, DOI 10.1016/S0095-4543(02)00060-X
   Jimenez E, 2008, APPL ENVIRON MICROB, V74, P4650, DOI 10.1128/AEM.02599-07
   John S. M., 2015, Songklanakarin Journal of Science and Technology, V37, P275
   JOHNSEN PH, 2018, FAECAL MICROBIOTA TR, V3, P17, DOI DOI 10.1016/S2468-1253(17)30338-2
   Jose Neethu Maria, 2015, Microorganisms, V3, P198, DOI 10.3390/microorganisms3020198
   Saez-Lara MJ, 2015, BIOMED RES INT, V2015, DOI 10.1155/2015/505878
   Jump Robin Lp, 2013, Aging health, V9, P403
   Kali A, 2015, J CLIN DIAGN RES, V9, pDE1, DOI 10.7860/JCDR/2015/14946.6570
   Kali A, 2016, BIOMED J, V39, P223, DOI 10.1016/j.bj.2015.11.004
   Kappelman MD, 2007, CLIN GASTROENTEROL H, V5, P1424, DOI 10.1016/j.cgh.2007.07.012
   Kelly CR, 2015, GASTROENTEROLOGY, V149, P223, DOI 10.1053/j.gastro.2015.05.008
   Kim KW, 2017, FRONT MICROBIOL, V8, DOI 10.3389/fmicb.2017.01827
   Kim S., 2017, CHEMCATCHEM, V9, P1, DOI DOI 10.1016/j.comcom.2017.09.001
   Kozak K, 2015, GUT MICROBES, V6, P341, DOI 10.1080/19490976.2015.1103425
   Kumar M, 2012, EXP DIABETES RES, DOI 10.1155/2012/902917
   Kumbhare SV, 2017, SCI REP-UK, V7, DOI 10.1038/s41598-017-11215-y
   La Fata G, 2018, PROBIOTICS ANTIMICRO, V10, P11, DOI 10.1007/s12602-017-9322-6
   Lam YY, 2018, GENOME MED, V10, DOI 10.1186/s13073-018-0573-y
   Langdon A, 2016, GENOME MED, V8, DOI 10.1186/s13073-016-0294-z
   Lee CM, 2008, ANN MICROBIOL, V58, P133, DOI 10.1007/BF03179457
   Leite AMO, 2015, J DAIRY SCI, V98, P3622, DOI 10.3168/jds.2014-9265
   Liu XF, 2015, J AGR FOOD CHEM, V63, P7885, DOI 10.1021/acs.jafc.5b02404
   Loftus EV, 2004, GASTROENTEROLOGY, V126, P1504, DOI 10.1053/j.gastro.2004.01.063
   Loh G, 2012, GUT MICROBES, V3, P544, DOI 10.4161/gmic.22156
   Lyra A, 2010, BMC GASTROENTEROL, V10, DOI 10.1186/1471-230X-10-110
   Mackowiak Philip A, 2013, Front Public Health, V1, P52, DOI 10.3389/fpubh.2013.00052
   Marcelino Kongo, 2013, LACTIC ACID BACTERIA, P589, DOI [10.5772/2825, DOI 10.5772/47766, 10.5772/47766.]
   Markowiak P, 2017, NUTRIENTS, V9, DOI 10.3390/nu9091021
   Martin R, 2009, APPL ENVIRON MICROB, V75, P965, DOI 10.1128/AEM.02063-08
   MARTINELLO Flávia, 2017, Arq. Gastroenterol., V54, P85, DOI [10.1590/s0004-2803.201700000-07, 10.1590/S0004-2803.201700000-07]
   Matricon J, 2010, M S-MED SCI, V26, P405, DOI 10.1051/medsci/2010264405
   Mazurak N, 2015, J NEUROGASTROENTEROL, V21, P471, DOI 10.5056/jnm15071
   McFarland LV, 2006, AM J GASTROENTEROL, V101, P812, DOI 10.1111/j.1572-0241.2006.00465.x
   McFarland LV, 2016, WORLD J GASTROENTERO, V22, P3078, DOI 10.3748/wjg.v22.i11.3078
   Mearin F, 2006, FUNCTIONAL BOWEL DIS, P1480, DOI [10.1053/J.GASTRO.2005.11.061, DOI 10.1053/J.GASTR0.2005.11.061]
   Meng-Que X, 2015, WORLD J GASTROENTERO, V21, P102
   Mennigen R, 2009, ANN NY ACAD SCI, V1165, P183, DOI 10.1111/j.1749-6632.2009.04059.x
   Mishra V, 2015, J AGR FOOD CHEM, V63, P3615, DOI 10.1021/jf506326t
   Misra S, 2019, CRIT REV FOOD SCI, V59, P1230, DOI 10.1080/10408398.2017.1399860
   Moayyedi P, 2015, GASTROENTEROLOGY, V149, P102, DOI 10.1053/j.gastro.2015.04.001
   Mohamadzadeh M, 2011, P NATL ACAD SCI USA, V108, P4623, DOI 10.1073/pnas.1005066107
   Murphy K, 2017, SCI REP-UK, V7, DOI 10.1038/srep40597
   Nakaya HI, 2015, EXPERT REV VACCINES, V14, P777, DOI 10.1586/14760584.2015.1040395
   Nanthakumar NN, 2000, P NATL ACAD SCI USA, V97, P6043, DOI 10.1073/pnas.97.11.6043
   Nicolucci AC, 2017, PEDIATR OBES, V12, P265, DOI 10.1111/ijpo.12140
   O'Toole PW, 2017, NAT MICROBIOL, V2, DOI 10.1038/nmicrobiol.2017.57
   Odamaki T, 2016, BMC MICROBIOL, V16, DOI 10.1186/s12866-016-0708-5
   Ottman N, 2012, FRONT CELL INFECT MI, V2, DOI 10.3389/fcimb.2012.00104
   Ozen M, 2015, BENEF MICROBES, V6, P159, DOI 10.3920/BM2014.0103
   Pandey KR, 2015, J FOOD SCI TECH MYS, V52, P7577, DOI 10.1007/s13197-015-1921-1
   Parvez S, 2006, J APPL MICROBIOL, V100, P1171, DOI 10.1111/j.1365-2672.2006.02963.x
   Patel Krish, 2018, Gastroenterol Hepatol Bed Bench, V11, P1
   Pelerin F, 2016, J NEUROGASTROENTEROL, V22, P542, DOI 10.5056/jnm16075
   Penesyan A, 2015, MOLECULES, V20, P5286, DOI 10.3390/molecules20045286
   Pereira DIA, 2003, APPL ENVIRON MICROB, V69, P4743, DOI 10.1128/AEM.69.8.4743-4752.2003
   Perez-Cano FJ, 2010, IMMUNOBIOLOGY, V215, P996, DOI 10.1016/j.imbio.2010.01.004
   Pimentel M, 2011, NEW ENGL J MED, V364, P22, DOI 10.1056/NEJMoa1004409
   Poornima Priyadharsani, 2014, INT J COMP APPL, P29
   Prabhurajeshwar C, 2017, BIOMED J, V40, P270, DOI 10.1016/j.bj.2017.06.008
   Prado MR, 2015, FRONT MICROBIOL, V6, DOI 10.3389/fmicb.2015.01177
   Praharaj I, 2015, PHILOS T R SOC B, V370, DOI 10.1098/rstb.2014.0144
   Rajilic-Stojanovic M, 2014, FEMS MICROBIOL REV, V38, P996, DOI 10.1111/1574-6976.12075
   Reid, 2007, COMMUNICATING CURREN, V1, P466
   Reid G, 2016, BEST PRACT RES CL GA, V30, P17, DOI 10.1016/j.bpg.2015.12.001
   Ridaura VK, 2014, SCIENCE 80, V341, P1, DOI DOI 10.1126/science.1241214.Cultured
   Riddle MS, 2016, AM J GASTROENTEROL, V111, P602, DOI 10.1038/ajg.2016.126
   Ritze Yvonne, 2014, PLOS ONE, V9, P1, DOI DOI 10.1371/J0URNAL.P0NE.0080169
   Rodriguez JM, 2014, ADV NUTR, V5, P779, DOI 10.3945/an.114.007229
   Rubin DC, 2012, FRONT IMMUNOL, V3, DOI 10.3389/fimmu.2012.00107
   Ruiz L, 2013, FRONT MICROBIOL, V4, DOI 10.3389/fmicb.2013.00396
   Sanders ME, 2013, GUT, V62, P787, DOI 10.1136/gutjnl-2012-302504
   Sarkar A, 2016, TRENDS NEUROSCI, V39, P763, DOI 10.1016/j.tins.2016.09.002
   Saulnier DMA, 2010, NIH PUBLIC ACCESS, V20, P135, DOI [10.1016/J.COPBIO.2009.01.002.MECHANISMS, DOI 10.1016/J.C0PBI0.2009.01.002.MECHANISMS]
   Sazawal S, 2006, LANCET INFECT DIS, V6, P374, DOI 10.1016/S1473-3099(06)70495-9
   Sbahi H, 2016, BMJ OPEN GASTROENTER, V3, DOI 10.1136/bmjgast-2016-000087
   Scaldaferri F, 2013, BIOMED RES INT, V2013, DOI 10.1155/2013/435268
   Schutte ML, 2013, ISOLATION IDENTIFICA, P116
   Sheil B, 2007, J NUTR, V137, p819S, DOI 10.1093/jn/137.3.819S
   Shewale R, 2014, INT J PROBIOTIC PREB, V9
   Shin JH, 2016, J PHYSIOL ANTHROPOL, V35, DOI 10.1186/s40101-016-0121-7
   Singh R.P., 2017, UNDERSTANDING HOST M, DOI [10.1007/978-981-10-5050-3, DOI 10.1007/978-981-10-5050-3]
   Slavin J, 2013, NUTRIENTS, V5, P1417, DOI 10.3390/nu5041417
   Smits LP, 2013, GASTROENTEROLOGY, V145, P946, DOI 10.1053/j.gastro.2013.08.058
   Soccol CR, 2010, FOOD TECHNOL BIOTECH, V48, P413
   Sornplang Pairat, 2016, Journal of Animal Science and Technology, V58, P26, DOI 10.1186/s40781-016-0108-2
   Starr J, 2005, BMJ-BRIT MED J, V331, P498, DOI 10.1136/bmj.331.7515.498
   Sun ZH, 2010, J GEN APPL MICROBIOL, V56, P1, DOI 10.2323/jgam.56.1
   Suskovic J, 2010, FOOD TECHNOL BIOTECH, V48, P296
   Sweeney TE, 2013, JAMA SURG, V148, P563, DOI 10.1001/jamasurg.2013.5
   TAMANG JP, 2016, FRONT MICROBIOL, V7, DOI DOI 10.3389/FMICB.2016
   Tannock GW, 2004, APPL ENVIRON MICROB, V70, P3189, DOI 10.1128/AEM.70.6.3189-3194.2004
   Tareb R, 2013, J MED MICROBIOL, V62, P637, DOI 10.1099/jmm.0.049965-0
   Tavakkoli A, 2013, J CLIN GASTROENTEROL, V47, P101, DOI 10.1097/MCG.0b013e31827b507d
   Tham DM, 1998, J CLIN ENDOCR METAB, V83, P2223, DOI 10.1210/jc.83.7.2223
   Tursi A, 2010, AM J GASTROENTEROL, V105, P2218, DOI 10.1038/ajg.2010.218
   Umu Ozgun C. O., 2017, Microbial Ecology in Health and Disease, V28, P1348886, DOI 10.1080/16512235.2017.1348886
   Uwlfoh SS, 2016, MORE MERDE, V44, P594
   Varankovich NV, 2015, FRONT MICROBIOL, V6, DOI 10.3389/fmicb.2015.00685
   Varma P, 2010, J FOOD SCI, V75, pM546, DOI 10.1111/j.1750-3841.2010.01818.x
   Velez MP, 2007, FEMS MICROBIOL LETT, V276, P140, DOI 10.1111/j.1574-6968.2007.00908.x
   Ventura M., 2015, DIET MICROBE INTERAC, P41, DOI [10.1016/B978-0-12-407825-3.00004-6, DOI 10.1016/B978-0-12-407825-3.00004-6]
   Videlock EJ, 2012, ALIMENT PHARM THER, V35, P1355, DOI 10.1111/j.1365-2036.2012.05104.x
   Vieira AT, 2013, FRONT IMMUNOL, V4, DOI 10.3389/fimmu.2013.00445
   Voreades N, 2014, FRONT MICROBIOL, V5, DOI 10.3389/fmicb.2014.00494
   Vrieze A, 2012, GASTROENTEROLOGY, V143, P913, DOI 10.1053/j.gastro.2012.06.031
   Walker WA, 2008, CLIN INFECT DIS, V46, pS87, DOI 10.1086/523335
   Wang Y, 2017, NUTRIENTS, V9, DOI 10.3390/nu9050521
   Weiss K, 2011, NEW ENGL J MED, V364, P422
   Wistrom J, 2001, J ANTIMICROB CHEMOTH, V47, P43, DOI 10.1093/jac/47.1.43
   Yan F, 2014, FUNCT FOOD REV, V4, P77
   Yu QH, 2015, FRONT CELL INFECT MI, V5, DOI 10.3389/fcimb.2015.00026
   Zeng XQ, 2010, J APPL MICROBIOL, V108, P2059, DOI 10.1111/j.1365-2672.2009.04608.x
   Zhang FM, 2012, AM J GASTROENTEROL, V107, P1755, DOI 10.1038/ajg.2012.251
   Zhang H, 2014, LACTIC ACID BACTERIA, DOI [10.1007/978-94-017-8841-0, DOI 10.1007/978-94-017-8841-0]
   Zheng J, 2017, FRONT PHYSIOL, V8, DOI 10.3389/fphys.2017.00675
NR 207
TC 0
Z9 0
U1 1
U2 2
PU SPRINGER-VERLAG SINGAPORE PTE LTD
PI SINGAPORE
PA 152 BEACH ROAD, #21-01/04 GATEWAY EAST, SINGAPORE, 189721, SINGAPORE
BN 978-981-13-8315-1; 978-981-13-8314-4
PY 2019
BP 573
EP 613
DI 10.1007/978-981-13-8315-1_18
D2 10.1007/978-981-13-8315-1
PG 41
WC Biotechnology & Applied Microbiology; Ecology; Microbiology
WE Book Citation Index– Science (BKCI-S)
SC Biotechnology & Applied Microbiology; Environmental Sciences & Ecology;
   Microbiology
GA BP5ED
UT WOS:000555336100019
DA 2022-07-15
ER

PT J
AU Nyangale, EP
   Mottram, DS
   Gibson, GR
AF Nyangale, Edna. P.
   Mottram, Donald. S.
   Gibson, Glenn. R.
TI Gut Microbial Activity, Implications for Health and Disease: The
   Potential Role of Metabolite Analysis
SO JOURNAL OF PROTEOME RESEARCH
LA English
DT Review
DE protein fermentation; phenol; indole; p-cresol; CRC; volatile analysis
ID CHAIN FATTY-ACIDS; COLORECTAL-CANCER RISK; VOLATILE ORGANIC-COMPOUNDS;
   HUMAN COLONIC MICROBIOTA; FORMULA-FED INFANTS; HETEROCYCLIC AMINES; RED
   MEAT; HYDROGEN-SULFIDE; BACTERIAL METABOLITES; INTESTINAL MICROBIOTA
AB Microbial metabolism of proteins and amino acids by human gut bacteria generates a variety of compounds including phenol, indole, and sulfur compounds and branched chain fatty acids, many of which have been shown to elicit a toxic effect on the lumen. Bacterial fermentation of amino acids and proteins occurs mainly in the distal colon, a site that is often fraught with symptoms from disorders including ulcerative colitis (UC) and colorectal cancer (CRC). In contrast to carbohydrate metabolism by the gut microbiota, proteolysis is less extensively researched. Many metabolites are low molecular weight, volatile compounds. This review will summarize the use of analytical methods to detect and identify compounds in order to elucidate the relationship between specific dietary proteinaceous substrates, their corresponding metabolites, and implications for gastrointestinal health.
C1 [Nyangale, Edna. P.; Gibson, Glenn. R.] Univ Reading, Food Microbial Sci Unit, Reading RG6 6AP, Berks, England.
RP Nyangale, EP (通讯作者)，Univ Reading, Food Microbial Sci Unit, POB 226, Reading RG6 6AP, Berks, England.
EM e.p.nyangale@reading.ac.uk
OI Nyangale, Edna/0000-0001-5149-8281
CR ARMSTRONG B, 1975, INT J CANCER, V15, P617, DOI 10.1002/ijc.2910150411
   Attene-Ramos MS, 2007, MOL CANCER RES, V5, P455, DOI 10.1158/1541-7786.MCR-06-0439
   Attene-Ramos MS, 2006, MOL CANCER RES, V4, P9, DOI 10.1158/1541-7786.MCR-05-0126
   Augustsson K, 1999, LANCET, V353, P703, DOI 10.1016/S0140-6736(98)06099-1
   Backhed F, 2004, P NATL ACAD SCI USA, V101, P15718, DOI 10.1073/pnas.0407076101
   Backhed F, 2010, BBA-MOL CELL BIOL L, V1801, P240, DOI 10.1016/j.bbalip.2009.09.009
   Bajad S, 2011, METHODS MOL BIOL, V708, P213, DOI 10.1007/978-1-61737-985-7_13
   BENNO Y, 1984, MICROBIOL IMMUNOL, V28, P975, DOI 10.1111/j.1348-0421.1984.tb00754.x
   Bertram HC, 2007, BRIT J NUTR, V97, P758, DOI 10.1017/S0007114507450322
   Bhan AK, 1999, IMMUNOL REV, V169, P195, DOI 10.1111/j.1600-065X.1999.tb01316.x
   Bingham S, 1997, CANCER LETT, V114, P25, DOI 10.1016/S0304-3835(97)04618-1
   Bingham SA, 1996, CARCINOGENESIS, V17, P515, DOI 10.1093/carcin/17.3.515
   BJORNEKLETT A, 1981, SCAND J GASTROENTERO, V16, P681, DOI 10.3109/00365528109182030
   Blachier F, 2007, AMINO ACIDS, V33, P547, DOI 10.1007/s00726-006-0477-9
   Blachier F, 2009, AM J CLIN NUTR, V90, p814S, DOI 10.3945/ajcn.2009.27462S
   Blaut M, 2007, J NUTR, V137, p751S, DOI 10.1093/jn/137.3.751S
   Blottiere HM, 2003, P NUTR SOC, V62, P101, DOI 10.1079/PNS2002215
   Butler LM, 2003, AM J EPIDEMIOL, V157, P434, DOI 10.1093/aje/kwf221
   Cao WQ, 2006, CLIN CHEM, V52, P800, DOI 10.1373/clinchem.2005.063545
   CASSIDY A, 1994, BRIT J CANCER, V69, P937, DOI 10.1038/bjc.1994.181
   Chao A, 2005, JAMA-J AM MED ASSOC, V293, P172, DOI 10.1001/jama.293.2.172
   CHUNG KT, 1975, J BACTERIOL, V124, P573, DOI 10.1128/JB.124.1.573-575.1975
   Conte MP, 2006, GUT, V55, P1760, DOI 10.1136/gut.2005.078824
   CORPET DE, 1995, CANCER J, V23, P271
   Cross AJ, 2003, CANCER RES, V63, P2358
   CUMMINGS JH, 1991, J APPL BACTERIOL, V70, P443, DOI 10.1111/j.1365-2672.1991.tb02739.x
   CUMMINGS JH, 1981, GUT, V22, P763, DOI 10.1136/gut.22.9.763
   CUMMINGS JH, 1987, AM J CLIN NUTR, V45, P1243, DOI 10.1093/ajcn/45.5.1243
   Cummings JH, 1997, NUTRITION, V13, P476, DOI 10.1016/S0899-9007(97)00114-7
   CUMMINGS JH, 1979, AM J CLIN NUTR, V32, P2094, DOI 10.1093/ajcn/32.10.2094
   DAVIES R, 1980, FOOD CHEM, V6, P115, DOI 10.1016/0308-8146(80)90027-8
   De Preter V, 2010, MOL NUTR FOOD RES, V54, P1791, DOI 10.1002/mnfr.201000136
   De Preter V, 2009, J CHROMATOGR A, V1216, P1476, DOI 10.1016/j.chroma.2008.12.095
   de Vogel J, 2006, GASTROENTEROLOGY, V130, pA118
   Delzenne NM, 2002, CURR OPIN LIPIDOL, V13, P61, DOI 10.1097/00041433-200202000-00009
   DEMOSS RD, 1969, J BACTERIOL, V98, P167, DOI 10.1128/JB.98.1.167-171.1969
   DIENER M, 1993, PFLUG ARCH EUR J PHY, V424, P216, DOI 10.1007/BF00384345
   Dou L, 2004, KIDNEY INT, V65, P442, DOI 10.1111/j.1523-1755.2004.00399.x
   DRASAR BS, 1973, P NUTR SOC, V32, P49, DOI 10.1079/PNS19730014
   Dumas ME, 2006, P NATL ACAD SCI USA, V103, P12511, DOI 10.1073/pnas.0601056103
   Duncan SH, 2004, BRIT J NUTR, V91, P915, DOI 10.1079/BJN20041150
   DURAN M, 1973, CLIN CHIM ACTA, V45, P341, DOI 10.1016/0009-8981(73)90034-X
   Durand M, 1997, REPROD NUTR DEV, V37, P267, DOI 10.1051/rnd:19970303
   EFSA, 2009, EFSA J, P9
   Elmore JS, 2001, ADV EXP MED BIOL, V488, P125
   ELSDEN SR, 1979, ARCH MICROBIOL, V123, P137, DOI 10.1007/BF00446812
   ELSDEN SR, 1976, ARCH MICROBIOL, V107, P283, DOI 10.1007/BF00425340
   English DR, 2004, CANCER EPIDEM BIOMAR, V13, P1509
   ESUMI H, 1989, JPN J CANCER RES, V80, P1176, DOI 10.1111/j.1349-7006.1989.tb01651.x
   Evenepoel P, 1998, J NUTR, V128, P1716, DOI 10.1093/jn/128.10.1716
   Evenepoel P, 1999, AM J PHYSIOL-GASTR L, V277, pG935, DOI 10.1152/ajpgi.1999.277.5.G935
   Evenepoel P, 2009, KIDNEY INT, V76, pS12, DOI 10.1038/ki.2009.402
   Fava F, 2006, CURR MED CHEM, V13, P3005, DOI 10.2174/092986706778521814
   FLORIN T, 1991, GUT, V32, P766, DOI 10.1136/gut.32.7.766
   Franks AH, 1998, APPL ENVIRON MICROB, V64, P3336
   Garner CE, 2007, FASEB J, V21, P1675, DOI 10.1096/fj.06-6927com
   Geypens B, 1997, GUT, V41, P70, DOI 10.1136/gut.41.1.70
   Gibney MJ, 2005, AM J CLIN NUTR, V82, P497, DOI 10.1093/ajcn/82.3.497
   GIBSON GR, 1995, J NUTR, V125, P1401, DOI 10.1093/jn/125.6.1401
   GIBSON JA, 1976, BRIT J NUTR, V35, P61, DOI 10.1079/BJN19760009
   Gisbert JP, 2004, ALIMENT PHARM THER, V20, P1001, DOI 10.1111/j.1365-2036.2004.02203.x
   Gratz S, 2009, MICROB ECOL, V57, P572
   Grisham MB, 2000, ALIMENT PHARM THERAP, V14, P3, DOI 10.1046/j.1365-2036.2000.014s1003.x
   Guarner F, 2003, LANCET, V361, P512, DOI 10.1016/S0140-6736(03)12489-0
   HALL CN, 1991, BRIT J CANCER, V64, P59, DOI 10.1038/bjc.1991.239
   Harmsen HJM, 2000, J PEDIATR GASTR NUTR, V30, P61, DOI 10.1097/00005176-200001000-00019
   HEERDT BG, 1994, CANCER RES, V54, P3288
   Hendrickson BA, 2002, CLIN MICROBIOL REV, V15, P79, DOI 10.1128/CMR.15.1.79-94.2002
   Hsiao-Ling Chen, 2010, Journal of Agricultural and Food Chemistry, V58, P10277
   Hughes R, 2000, Curr Issues Intest Microbiol, V1, P51
   Hughes R, 2008, NUTR CANCER, V60, P259, DOI 10.1080/01635580701649644
   ITO N, 1991, CARCINOGENESIS, V12, P1503, DOI 10.1093/carcin/12.8.1503
   JAGERSTAD M, 1983, ACS SYM SER, V215, P507
   Joosen AMCP, 2010, MUTAGENESIS, V25, P243, DOI 10.1093/mutage/gep070
   Joosen AMCP, 2009, CARCINOGENESIS, V30, P1402, DOI 10.1093/carcin/bgp130
   Jorgensen J, 2001, DIGEST DIS SCI, V46, P1722, DOI 10.1023/A:1010661706385
   Kelly D, 2005, TRENDS IMMUNOL, V26, P326, DOI 10.1016/j.it.2005.04.008
   Key TJ, 2002, LANCET, V360, P861, DOI 10.1016/S0140-6736(02)09958-0
   KIKUGAWA K, 1988, FOOD CHEM TOXICOL, V26, P209, DOI 10.1016/0278-6915(88)90121-4
   Klenow S, 2009, TOXICOL IN VITRO, V23, P400, DOI 10.1016/j.tiv.2009.01.004
   Knize MG, 2005, NUTR REV, V63, P158, DOI 10.1301/nr.2005.may.158-165
   Knize MG, 1998, J AGR FOOD CHEM, V46, P4648, DOI 10.1021/jf980639a
   Ku SY, 2006, ACTA CRYSTALLOGR D, V62, P814, DOI 10.1107/S0907444906019895
   Kuhnle GGC, 2010, NUTR HEALTH SER, P195, DOI 10.1007/978-1-60761-627-6_10
   Lapidus A, 2006, WORLD J GASTROENTERO, V12, P75, DOI 10.3748/wjg.v12.i1.75
   Larreta J, 2007, J SEP SCI, V30, P2293, DOI 10.1002/jssc.200700087
   Larsson SC, 2005, J NATL CANCER I, V97, P232, DOI 10.1093/jnci/dji032
   Levitt MD, 2002, J APPL PHYSIOL, V92, P1655, DOI 10.1152/japplphysiol.00907.2001
   Ley RE, 2005, P NATL ACAD SCI USA, V102, P11070, DOI 10.1073/pnas.0504978102
   Ley RE, 2006, NATURE, V444, P1022, DOI 10.1038/4441022a
   Lin HV, 2012, PLOS ONE, V7, DOI 10.1371/journal.pone.0035240
   LOCKIE AH, 1985, J ROY COLL GEN PRACT, V35, P333
   Louis P, 2007, J APPL MICROBIOL, V102, P1197, DOI 10.1111/j.1365-2672.2007.03322.x
   Macfarlane G. T., 1999, COLONIC MICROBIOTA N
   MACFARLANE GT, 1992, J APPL BACTERIOL, V72, P57, DOI 10.1111/j.1365-2672.1992.tb05187.x
   Madruga MS, 2009, FOOD CHEM, V115, P1081, DOI 10.1016/j.foodchem.2008.12.065
   Magee EA, 2000, AM J CLIN NUTR, V72, P1488
   MCINTYRE A, 1993, GUT, V34, P386, DOI 10.1136/gut.34.3.386
   MCKAY LF, 1985, GUT, V26, P69, DOI 10.1136/gut.26.1.69
   MEAD GC, 1971, J GEN MICROBIOL, V67, P47, DOI 10.1099/00221287-67-1-47
   Monleon D, 2009, NMR BIOMED, V22, P342, DOI 10.1002/nbm.1345
   Mouille B, 2004, AM J PHYSIOL-GASTR L, V287, pG344, DOI 10.1152/ajpgi.00445.2003
   Musch MW, 2001, AM J PHYSIOL-GASTR L, V280, pG687, DOI 10.1152/ajpgi.2001.280.4.G687
   Norat T, 2002, INT J CANCER, V98, P241, DOI 10.1002/ijc.10126
   Noverr MC, 2004, TRENDS MICROBIOL, V12, P562, DOI 10.1016/j.tim.2004.10.008
   Nowak A, 2006, ANAEROBE, V12, P80, DOI 10.1016/j.anaerobe.2005.10.003
   Pais P, 1999, J AGR FOOD CHEM, V47, P1098, DOI 10.1021/jf980644e
   Pedersen G, 2002, SCAND J GASTROENTERO, V37, P74, DOI 10.1080/003655202753387392
   Pitcher MCL, 1996, GUT, V39, P1, DOI 10.1136/gut.39.1.1
   Plummer SF, 2005, INT J ANTIMICROB AG, V26, P69, DOI 10.1016/j.ijantimicag.2005.04.004
   RAMAKRISHNA BS, 1991, GUT, V32, P46, DOI 10.1136/gut.32.1.46
   Rasmussen LG, 2012, NUTRIENTS, V4, P112, DOI 10.3390/nu4020112
   Rijnierse A, 2009, GASTROENTEROLOGY, V136, pA757
   Roediger WEW, 1997, GUT, V41, P731, DOI 10.1136/gut.41.6.731
   ROTH CW, 1971, J BACTERIOL, V106, P97, DOI 10.1128/JB.106.1.97-106.1971
   ROTIMI VO, 1981, J MED MICROBIOL, V14, P51, DOI 10.1099/00222615-14-1-51
   Round JL, 2009, NAT REV IMMUNOL, V9, P313, DOI 10.1038/nri2515
   RUSSELL JB, 1983, APPL ENVIRON MICROB, V45, P1566, DOI 10.1128/AEM.45.5.1566-1574.1983
   Sandhu MS, 2001, CANCER EPIDEM BIOMAR, V10, P439
   Sartor RB, 2006, NAT CLIN PRACT GASTR, V3, P390, DOI 10.1038/ncpgasthep0528
   SARTOR RB, 1991, IMMUNOL RES, V10, P465, DOI 10.1007/BF02919743
   SCHEPPACH W, 1994, GUT, V35, pS35, DOI 10.1136/gut.35.1_Suppl.S35
   Schicho R, 2012, J PROTEOME RES, V11, P3344, DOI 10.1021/pr300139q
   Schut HAJ, 1997, MUTAT RES-FUND MOL M, V376, P185, DOI 10.1016/S0027-5107(97)00042-0
   Sekirov I, 2008, INFECT IMMUN, V76, P4726, DOI 10.1128/IAI.00319-08
   Sesink ALA, 1999, CANCER RES, V59, P5704
   SINHA R, 1995, CANCER RES, V55, P4516
   STARK PL, 1982, J MED MICROBIOL, V15, P189, DOI 10.1099/00222615-15-2-189
   Stryer L., 1995, BIOCHEMISTRY-US, Vfourth
   Suarez F, 1998, AM J PHYSIOL-GASTR L, V274, pG727, DOI 10.1152/ajpgi.1998.274.4.G727
   SUMMERSKILL WH, 1970, AM J CLIN NUTR, V23, P633
   Tasevska N, 2009, AM J CLIN NUTR, V89, P1884, DOI 10.3945/ajcn.2008.27272
   Tian Y, 2012, J PROTEOME RES, V11, P1397, DOI 10.1021/pr2011507
   Toden S, 2007, CARCINOGENESIS, V28, P2355, DOI 10.1093/carcin/bgm216
   Topping DL, 2001, PHYSIOL REV, V81, P1031, DOI 10.1152/physrev.2001.81.3.1031
   TURESKY RJ, 1995, CARCINOGENESIS, V16, P2275, DOI 10.1093/carcin/16.9.2275
   Vance DE, 2008, CURR OPIN LIPIDOL, V19, P229, DOI 10.1097/MOL.0b013e3282fee935
   Velagapudi VR, 2010, J LIPID RES, V51, P1101, DOI 10.1194/jlr.M002774
   VISEK WJ, 1978, AM J CLIN NUTR, V31, pS216, DOI 10.1093/ajcn/31.10.S216
   Vita JA, 2002, CIRCULATION, V106, P640, DOI 10.1161/01.CIR.0000028581.07992.56
   Walker AW, 2005, APPL ENVIRON MICROB, V71, P3692, DOI 10.1128/AEM.71.7.3692-3700.2005
   WALTERS CL, 1978, ANALYST, V103, P1127, DOI 10.1039/an9780301127
   Wang SB, 2007, ENVIRON INT, V33, P694, DOI 10.1016/j.envint.2007.02.011
   Wang ZN, 2011, NATURE, V472, P57, DOI 10.1038/nature09922
   WEGNER GH, 1963, J BACTERIOL, V85, P53, DOI 10.1128/JB.85.1.53-61.1963
   WOLPERT E, 1971, LANCET, V2, P1387, DOI 10.1016/S0140-6736(71)90667-2
   Wong J. M. W., 2005, YAL PROB WORKSH
   Yamamoto T, 2000, WORLD J SURG, V24, P1258, DOI 10.1007/s002680010250
   YOKOYAMA MT, 1979, AM J CLIN NUTR, V32, P173
   Zhang AH, 2012, ANALYST, V137, P293, DOI 10.1039/c1an15605e
   Ziemer CJ, 1998, INT DAIRY J, V8, P473, DOI 10.1016/S0958-6946(98)00071-5
NR 151
TC 162
Z9 174
U1 4
U2 207
PU AMER CHEMICAL SOC
PI WASHINGTON
PA 1155 16TH ST, NW, WASHINGTON, DC 20036 USA
SN 1535-3893
EI 1535-3907
J9 J PROTEOME RES
JI J. Proteome Res.
PD DEC
PY 2012
VL 11
IS 12
BP 5573
EP 5585
DI 10.1021/pr300637d
PG 13
WC Biochemical Research Methods
WE Science Citation Index Expanded (SCI-EXPANDED)
SC Biochemistry & Molecular Biology
GA 048PV
UT WOS:000311925900001
PM 23116228
DA 2022-07-15
ER

PT J
AU Schulberg, J
   De Cruz, P
AF Schulberg, J.
   De Cruz, P.
TI Characterisation and therapeutic manipulation of the gut microbiome in
   inflammatory bowel disease
SO INTERNAL MEDICINE JOURNAL
LA English
DT Article
DE Crohn disease; ulcerative colitis; microbiota; antibiotics; prebiotics;
   probiotics; faecal microbiota transplantation
ID INTESTINAL MICROBIOTA; FECAL MICROBIOTA; CROHNS-DISEASE;
   ULCERATIVE-COLITIS; HOST GENETICS; TRANSPLANTATION; HEALTH;
   OLIGOFRUCTOSE; METAGENOMICS; ANTIBIOTICS
AB Inflammatory bowel diseases are thought to develop as a result of dysregulation of the relationship that exists between the gut microbiota, host genetics and the immune system. The advent of culture-independent techniques has revolutionised the ability to characterise the role of the gut microbiota in health and disease based on the microbiota's genetic make-up. Inflammatory bowel diseases are characterised by dysbiosis which is an imbalance between pro- and anti-inflammatory bacteria and a reduction in bacterial diversity. Emerging data suggest that it is not only the presence of the gut microbiota but the functional activity of the microbiota that appears to play an important role in health and disease. Current strategies to manipulate therapeutically the gut microbiota using dietary modification, prebiotics, probiotics, antibiotics and faecal microbiota transplantation aim to restore the balance to a state of normobiosis. However, the ability of such strategies to correct dysbiosis and thereby achieve therapeutic benefit is yet to be fully characterised.
C1 [Schulberg, J.; De Cruz, P.] Austin Hosp, Dept Gastroenterol, Melbourne, Vic 3084, Australia.
   [De Cruz, P.] Univ Melbourne, Dept Med, Melbourne, Vic 3084, Australia.
RP De Cruz, P (通讯作者)，Univ Melbourne, Austin Acad Ctr, Dept Med, Melbourne, Vic 3084, Australia.
EM ppdecruz@gmail.com
RI Schulberg, Julien/ABA-5878-2020
OI Schulberg, Julien/0000-0002-0257-6535
FU Gastroenterological Society of Australia Bushell Post Doctoral Award;
   University of Melbourne David Bickart Clinician Research Award
FX P. De Cruz is supported by a Gastroenterological Society of Australia
   Bushell Post Doctoral Award and University of Melbourne David Bickart
   Clinician Research Award.
CR Abubakar I, 2008, INFLAMM BOWEL DIS, V14, P401, DOI 10.1002/ibd.20276
   Backhed F, 2005, SCIENCE, V307, P1915, DOI 10.1126/science.1104816
   Benjamin JL, 2011, GUT, V60, P923, DOI 10.1136/gut.2010.232025
   Bictash M, 2010, J CLIN EPIDEMIOL, V63, P970, DOI 10.1016/j.jclinepi.2009.10.001
   Bouskra D, 2008, NATURE, V456, P507, DOI 10.1038/nature07450
   Burton PR, 2007, NATURE, V447, P661, DOI 10.1038/nature05911
   Cerf-Bensussan N, 2010, NAT REV IMMUNOL, V10, P735, DOI 10.1038/nri2850
   Cox LM, 2014, CELL, V158, P705, DOI 10.1016/j.cell.2014.05.052
   Darfeuille-Michaud A, 2004, GASTROENTEROLOGY, V127, P412, DOI 10.1053/j.gastro.2004.04.061
   De Cruz P, 2012, INFLAMM BOWEL DIS, V18, P372, DOI 10.1002/ibd.21751
   Duerkop BA, 2009, IMMUNITY, V31, P368, DOI 10.1016/j.immuni.2009.08.009
   Perez-Cobas AE, 2013, GUT, V62, P1591, DOI 10.1136/gutjnl-2012-303184
   Erickson AR, 2012, PLOS ONE, V7, DOI 10.1371/journal.pone.0049138
   Fallani M, 2010, J PEDIATR GASTR NUTR, V51, P77, DOI 10.1097/MPG.0b013e3181d1b11e
   Frank DN, 2011, INFLAMM BOWEL DIS, V17, P179, DOI 10.1002/ibd.21339
   GIBSON GR, 1995, GASTROENTEROLOGY, V108, P975, DOI 10.1016/0016-5085(95)90192-2
   Goldenberg JZ, 2013, COCHRANE DB SYST REV, DOI 10.1002/14651858.CD006095.pub3
   Hooper LV, 2010, NAT REV IMMUNOL, V10, P159, DOI 10.1038/nri2710
   Hutkins RW, 2016, CURR OPIN BIOTECH, V37, P1, DOI 10.1016/j.copbio.2015.09.001
   Joossens M, 2012, GUT, V61, P958, DOI 10.1136/gutjnl-2011-300413
   Kelly CR, 2015, GASTROENTEROLOGY, V149, P223, DOI 10.1053/j.gastro.2015.05.008
   Knights D, 2014, GENOME MED, V6, DOI 10.1186/s13073-014-0107-1
   Koenig JE, 2011, P NATL ACAD SCI USA, V108, P4578, DOI 10.1073/pnas.1000081107
   Lee D, 2015, GASTROENTEROLOGY, V148, P1087, DOI 10.1053/j.gastro.2015.01.007
   Ley RE, 2008, NAT REV MICROBIOL, V6, P776, DOI 10.1038/nrmicro1978
   Li JH, 2014, NAT BIOTECHNOL, V32, P834, DOI 10.1038/nbt.2942
   Li M, 2008, P NATL ACAD SCI USA, V105, P2117, DOI 10.1073/pnas.0712038105
   Mackie RI, 1999, AM J CLIN NUTR, V69, p1035S, DOI 10.1093/ajcn/69.5.1035s
   McHardy IH, 2013, MICROBIOME, V1, DOI 10.1186/2049-2618-1-17
   Millard AL, 2002, CLIN EXP IMMUNOL, V130, P245
   Mimura T, 2004, GUT, V53, P108, DOI 10.1136/gut.53.1.108
   Moayyedi P, 2015, GASTROENTEROLOGY, V149, P102, DOI 10.1053/j.gastro.2015.04.001
   Morgan XC, 2012, GENOME BIOL, V13, DOI 10.1186/gb-2012-13-9-r79
   Munyaka PM, 2014, FRONT PEDIATR, V2, DOI 10.3389/fped.2014.00109
   Norman JM, 2014, GASTROENTEROLOGY, V146, P1459, DOI 10.1053/j.gastro.2014.02.001
   Ott SJ, 2008, SCAND J GASTROENTERO, V43, P831, DOI 10.1080/00365520801935434
   Prideaux L, 2013, INFLAMM BOWEL DIS, V19, P2906, DOI 10.1097/01.MIB.0000435759.05577.12
   Qin JJ, 2010, NATURE, V464, P59, DOI 10.1038/nature08821
   Redon E, 2005, J BIOL CHEM, V280, P36380, DOI 10.1074/jbc.M506006200
   Rehman A, 2010, J MED MICROBIOL, V59, P1114, DOI 10.1099/jmm.0.021170-0
   Rossen NG, 2015, GASTROENTEROLOGY, V149, P110, DOI 10.1053/j.gastro.2015.03.045
   Sartor RB, 2004, GASTROENTEROLOGY, V126, P1620, DOI 10.1053/j.gastro.2004.03.024
   Savino F, 2011, ACTA PAEDIATR, V100, P75, DOI 10.1111/j.1651-2227.2010.01988.x
   Schachtschneider KM, 2013, PLOS ONE, V8, DOI 10.1371/journal.pone.0053969
   Sokol H, 2010, CURR OPIN GASTROEN, V26, P327, DOI 10.1097/MOG.0b013e328339536b
   Sood A, 2009, CLIN GASTROENTEROL H, V7, P1202, DOI 10.1016/j.cgh.2009.07.016
   Stewart JA, 2005, J MED MICROBIOL, V54, P1239, DOI 10.1099/jmm.0.46189-0
   Turnbaugh PJ, 2007, NATURE, V449, P804, DOI 10.1038/nature06244
   Ungaro R, 2014, AM J GASTROENTEROL, V109, P1728, DOI 10.1038/ajg.2014.246
   Van Limbergen J, 2014, NAT REV GASTRO HEPAT, V11, DOI 10.1038/nrgastro.2014.27
   van Nood E, 2013, NEW ENGL J MED, V368, P407, DOI 10.1056/NEJMoa1205037
   Walker AW, 2011, BMC MICROBIOL, V11, DOI 10.1186/1471-2180-11-7
   Wang WL, 2015, WORLD J GASTROENTERO, V21, P803, DOI 10.3748/wjg.v21.i3.803
   Wu GD, 2011, SCIENCE, V334, P105, DOI 10.1126/science.1208344
   Xu ZJ, 2015, BRIT J NUTR, V113, pS1, DOI 10.1017/S0007114514004127
   Zhang J, 2015, ISME J, V9, P1979, DOI 10.1038/ismej.2015.11
   Zoetendal EG, 1998, APPL ENVIRON MICROB, V64, P3854
NR 57
TC 17
Z9 22
U1 0
U2 20
PU WILEY
PI HOBOKEN
PA 111 RIVER ST, HOBOKEN 07030-5774, NJ USA
SN 1444-0903
EI 1445-5994
J9 INTERN MED J
JI Intern. Med. J.
PD MAR
PY 2016
VL 46
IS 3
BP 266
EP 273
DI 10.1111/imj.13003
PG 8
WC Medicine, General & Internal
WE Science Citation Index Expanded (SCI-EXPANDED)
SC General & Internal Medicine
GA DH8UT
UT WOS:000373073100003
PM 26968595
OA Bronze
DA 2022-07-15
ER

PT J
AU Aden, K
   Reindl, W
AF Aden, Konrad
   Reindl, Wolfgang
TI The Gut Microbiome in Inflammatory Bowel Diseases: Diagnostic and
   Therapeutic Implications
SO VISCERAL MEDICINE
LA English
DT Review
DE Inflammatory bowel disease; Microbiota; Dysbiosis; Fecal microbial
   transfer
ID CROHNS-DISEASE; FECAL MICROBIOTA; ULCERATIVE-COLITIS; RISK;
   TRANSPLANTATION; EPIDEMIOLOGY; ANTIBIOTICS; REMISSION; OBESITY; STREAM
AB The incidence of chronic inflammatory bowel diseases (IBD) is rising worldwide, and the interaction between the mucosal immune system and the intestinal microbiota is crucial for the understanding of these diseases. Due to new technologies, the data published on the intestinal microbiota has increased rapidly in the recent years. While many findings are descriptive, reporting associations between disease and microbial populations, recent advancement in technology made it possible to ask and answer more functional questions and to elucidate complex interactions between the intestinal microbiota and the mucosal immune system. In addition, first trials influenced the intestinal microbiota with the intention to treat IBD. This review summarizes aspects of the physiological function as well as the inflammation-induced changes of the gut microbiota and the association between the gut microbiota and pathogenesis in IBD. In addition, diagnostic and therapeutic options for treating IBD are reviewed.
C1 [Aden, Konrad] Univ Klinikum Schleswig Holstein, Klin Innere Med 1, Arnold Heller Str 3, DE-24105 Kiel, Germany.
   [Reindl, Wolfgang] Heidelberg Univ, Med Fak Mannheim, Univ Med Mannheim, Med Klin 2, Mannheim, Germany.
RP Aden, K (通讯作者)，Univ Klinikum Schleswig Holstein, Klin Innere Med 1, Arnold Heller Str 3, DE-24105 Kiel, Germany.
EM k.aden@ikmb.uni-kiel.de
RI Aden, Konrad/AAG-3290-2020; Aden, Konrad/H-1477-2014
OI Aden, Konrad/0000-0003-3482-7316
CR Aden K, 2019, GASTROENTEROLOGY, V157, P1279, DOI 10.1053/j.gastro.2019.07.025
   Aden K, 2018, J EXP MED, V215, P2868, DOI 10.1084/jem.20171029
   Aden K, 2016, CELL REP, V16, P2208, DOI 10.1016/j.celrep.2016.07.054
   Ananthakrishnan AN, 2015, INFLAMM BOWEL DIS, V21, P2311, DOI 10.1097/MIB.0000000000000501
   Bager P, 2012, INFLAMM BOWEL DIS, V18, P857, DOI 10.1002/ibd.21805
   Cosnes J, 2011, GASTROENTEROLOGY, V140, P1785, DOI 10.1053/j.gastro.2011.01.055
   Costello SP, 2019, JAMA-J AM MED ASSOC, V321, P156, DOI 10.1001/jama.2018.20046
   Couturier-Maillard A, 2013, J CLIN INVEST, V123, P700, DOI 10.1172/JCI62236
   Faith JJ, 2013, SCIENCE, V341, P44, DOI 10.1126/science.1237439
   Frank DN, 2007, P NATL ACAD SCI USA, V104, P13780, DOI 10.1073/pnas.0706625104
   Gevers D, 2014, CELL HOST MICROBE, V15, P382, DOI 10.1016/j.chom.2014.02.005
   HARPER PH, 1985, GUT, V26, P279, DOI 10.1136/gut.26.3.279
   Hernandez PP, 2015, NAT IMMUNOL, V16, P698, DOI 10.1038/ni.3180
   Hoentjen F, 2003, GUT, V52, P1721, DOI 10.1136/gut.52.12.1721
   Hou JK, 2011, AM J GASTROENTEROL, V106, P563, DOI 10.1038/ajg.2011.44
   Hyams JS, 2019, LANCET, V393, P1708, DOI 10.1016/S0140-6736(18)32592-3
   Jiang W, 2013, J EXP MED, V210, P2465, DOI 10.1084/jem.20122490
   Joossens M, 2011, GUT, V60, P631, DOI 10.1136/gut.2010.223263
   Jostins L, 2012, NATURE, V491, P119, DOI 10.1038/nature11582
   Kim D, 2016, NAT MED, V22, P524, DOI 10.1038/nm.4075
   KIRSNER JB, 1988, J CLIN GASTROENTEROL, V10, P286, DOI 10.1097/00004836-198806000-00012
   Ko Y, 2014, WORLD J GASTROENTERO, V20, P1238, DOI 10.3748/wjg.v20.i5.1238
   Lakatos PL, 2006, WORLD J GASTROENTERO, V12, P6102, DOI 10.3748/wjg.v12.i38.6102
   Litvak Y, 2018, SCIENCE, V362, P1017, DOI 10.1126/science.aat9076
   Liverani E, 2014, WORLD J GASTROENTERO, V20, P13060, DOI 10.3748/wjg.v20.i36.13060
   Machiels K, 2014, GUT, V63, P1275, DOI 10.1136/gutjnl-2013-304833
   Manichanh C, 2006, GUT, V55, P205, DOI 10.1136/gut.2005.073817
   Mathewson ND, 2016, NAT IMMUNOL, V17, P505, DOI 10.1038/ni.3400
   McLaughlin SD, 2010, ANN SURG, V252, P90, DOI 10.1097/SLA.0b013e3181e3dc8b
   Molodecky NA, 2012, GASTROENTEROLOGY, V142, P46, DOI 10.1053/j.gastro.2011.10.001
   Ng SC, 2017, LANCET, V390, P2769, DOI 10.1016/S0140-6736(17)32448-0
   Paramsothy S, 2019, GASTROENTEROLOGY, V156, P1440, DOI 10.1053/j.gastro.2018.12.001
   Paramsothy S, 2017, LANCET, V389, P1218, DOI 10.1016/S0140-6736(17)30182-4
   Petnicki-Ocwieja T, 2009, P NATL ACAD SCI USA, V106, P15813, DOI 10.1073/pnas.0907722106
   Prantera C, 2012, GASTROENTEROLOGY, V142, P473, DOI 10.1053/j.gastro.2011.11.032
   Rajca S, 2014, INFLAMM BOWEL DIS, V20, P978, DOI 10.1097/MIB.0000000000000036
   Rausch P, 2011, P NATL ACAD SCI USA, V108, P19030, DOI 10.1073/pnas.1106408108
   Rehman A, 2011, GUT, V60, P1354, DOI 10.1136/gut.2010.216259
   RUTGEERTS P, 1991, LANCET, V338, P771, DOI 10.1016/0140-6736(91)90663-A
   Sadabad MS, 2015, GUT, V64, P1546, DOI 10.1136/gutjnl-2014-307289
   Scanlan PD, 2006, J CLIN MICROBIOL, V44, P3980, DOI 10.1128/JCM.00312-06
   Seksik P, 2003, GUT, V52, P237, DOI 10.1136/gut.52.2.237
   Sellon RK, 1998, INFECT IMMUN, V66, P5224, DOI 10.1128/IAI.66.11.5224-5231.1998
   Sokol H, 2008, P NATL ACAD SCI USA, V105, P16731, DOI 10.1073/pnas.0804812105
   TAUROG JD, 1994, J EXP MED, V180, P2359, DOI 10.1084/jem.180.6.2359
   Tschurtschenthaler M, 2017, J EXP MED, V214, P401, DOI 10.1084/jem.20160791
   Ungaro R, 2014, AM J GASTROENTEROL, V109, P1728, DOI 10.1038/ajg.2014.246
   Wahlstrom A, 2016, CELL METAB, V24, P41, DOI 10.1016/j.cmet.2016.05.005
   Walters WA, 2014, FEBS LETT, V588, P4223, DOI 10.1016/j.febslet.2014.09.039
   Wang ZN, 2011, NATURE, V472, P57, DOI 10.1038/nature09922
   Wu GD, 2011, SCIENCE, V334, P105, DOI 10.1126/science.1208344
   Yilmaz B, 2019, NAT MED, V25, P323, DOI 10.1038/s41591-018-0308-z
   Zhu WH, 2018, NATURE, V553, P208, DOI 10.1038/nature25172
   Zou J, 2018, CELL HOST MICROBE, V23, P41, DOI 10.1016/j.chom.2017.11.003
NR 54
TC 2
Z9 2
U1 2
U2 11
PU KARGER
PI BASEL
PA ALLSCHWILERSTRASSE 10, CH-4009 BASEL, SWITZERLAND
SN 2297-4725
EI 2297-475X
J9 VISC MED
JI Visc. Med.
PD DEC
PY 2019
VL 35
IS 6
BP 332
EP 336
DI 10.1159/000504148
PG 5
WC Gastroenterology & Hepatology; Surgery
WE Science Citation Index Expanded (SCI-EXPANDED)
SC Gastroenterology & Hepatology; Surgery
GA KC7AU
UT WOS:000507326700002
PM 31934579
OA Green Published, Bronze
DA 2022-07-15
ER

PT J
AU Scaldaferri, F
   Pizzoferrato, M
   Pecere, S
   Forte, F
   Gasbarrini, A
AF Scaldaferri, Franco
   Pizzoferrato, Marco
   Pecere, Silvia
   Forte, Fabrizio
   Gasbarrini, Antonio
TI Bacterial Flora as a Cause or Treatment of Chronic Diarrhea
SO GASTROENTEROLOGY CLINICS OF NORTH AMERICA
LA English
DT Article
DE Gut microbiota; Chronic diarrhea; Intestinal homeostasis; Probiotics;
   Antibiotics
ID IRRITABLE-BOWEL-SYNDROME; ANTIBIOTIC-ASSOCIATED DIARRHEA;
   PLACEBO-CONTROLLED TRIAL; ACTIVE CROHNS-DISEASE; CLOSTRIDIUM-DIFFICILE
   INFECTION; PROTON PUMP INHIBITORS; METRONIDAZOLE PLUS CIPROFLOXACIN;
   QUALITY-OF-LIFE; DOUBLE-BLIND; ULCERATIVE-COLITIS
AB Intestinal microflora can be considered an organ of the body. It has several functions in the human gut, mostly metabolic and immunologic, and constantly interacts with the intestinal mucosa in a delicate equilibrium. Chronic diarrhea is associated with an alteration of gut microbiota when a pathogen invades the gut and also in several conditions associated with intestinal mucosa] damage or bowel dysfunction, as in inflammatory bowel disease, irritable bowel syndrome, or small bowel bacterial overgrowth. This article discusses the basis of gut microbiota modulation. Evidence for the efficacy of gut microbiota modulation in chronic conditions is also discussed.
C1 [Scaldaferri, Franco; Pizzoferrato, Marco; Pecere, Silvia; Forte, Fabrizio; Gasbarrini, Antonio] Univ Cattolica Sacro Cuore, Policlin A Gemelli Hosp, Div Gastroenterol & Internal Med, I-00168 Rome, Italy.
RP Gasbarrini, A (通讯作者)，Univ Cattolica Sacro Cuore, Policlin A Gemelli Hosp, Div Gastroenterol & Internal Med, Igo Gemelli 8, I-00168 Rome, Italy.
EM agasbarrini@rm.unicatt.it
RI Gasbarrini, Antonio/AAB-8487-2019; scaldaferri, franco/AAC-4056-2020;
   pecere, silvia/M-2541-2018; Pizzoferrato, Marco/AAC-5149-2022
OI scaldaferri, franco/0000-0001-8334-7541; pecere,
   silvia/0000-0002-4401-7344; Pizzoferrato, Marco/0000-0003-2017-7412;
   Gasbarrini, Antonio/0000-0003-4863-6924
CR [Anonymous], 1999, Gastroenterology, V116, P1461
   Backhed F, 2005, SCIENCE, V307, P1915, DOI 10.1126/science.1104816
   Backhed F, 2007, P NATL ACAD SCI USA, V104, P979, DOI 10.1073/pnas.0605374104
   Bleichner G, 1997, INTENS CARE MED, V23, P517, DOI 10.1007/s001340050367
   BRADLEY HK, 1987, J MED MICROBIOL, V23, P29, DOI 10.1099/00222615-23-1-29
   Burcelin R, 2011, ACTA DIABETOL, V48, P257, DOI 10.1007/s00592-011-0333-6
   Bures J, 2010, WORLD J GASTROENTERO, V16, P2978, DOI 10.3748/wjg.v16.i24.2978
   Can M, 2006, MED SCI MONITOR, V12, pPI19
   Castiglione F, 2003, ALIMENT PHARM THERAP, V18, P1107, DOI 10.1046/j.1365-2036.2003.01800.x
   Cha BK, 2012, J CLIN GASTROENTEROL, V46, P220, DOI 10.1097/MCG.0b013e31823712b1
   Cheng J, 2010, J PHARMACOL EXP THER, V335, P32, DOI 10.1124/jpet.110.170225
   Choi CH, 2011, J CLIN GASTROENTEROL, V45, P679, DOI 10.1097/MCG.0b013e318204593e
   Cimperman L, 2011, J CLIN GASTROENTEROL, V45, P785, DOI 10.1097/MCG.0b013e3182166a42
   Colombel JF, 1999, AM J GASTROENTEROL, V94, P674, DOI 10.1111/j.1572-0241.1999.935_q.x
   Cremonini F, 2002, AM J GASTROENTEROL, V97, P2744, DOI 10.1111/j.1572-0241.2002.07063.x
   D'Haens GR, 2008, GASTROENTEROLOGY, V135, P1123, DOI 10.1053/j.gastro.2008.07.010
   Damman Christopher J, 2009, Gastroenterology, V136, P722, DOI 10.1053/j.gastro.2008.12.020
   Darfeuille-Michaud A, 2004, GASTROENTEROLOGY, V127, P412, DOI 10.1053/j.gastro.2004.04.061
   de Sablet T, 2009, INFECT IMMUN, V77, P783, DOI 10.1128/IAI.01048-08
   Dial S, 2004, CAN MED ASSOC J, V171, P33, DOI 10.1503/cmaj.1040876
   Dignass A, 2010, J CROHNS COLITIS, V4, P28, DOI 10.1016/j.crohns.2009.12.002
   DONOWITZ M, 1995, NEW ENGL J MED, V332, P725, DOI 10.1056/NEJM199503163321107
   Eckburg PB, 2005, SCIENCE, V308, P1635, DOI 10.1126/science.1110591
   Endt K, 2010, PLOS PATHOG, V6, DOI 10.1371/journal.ppat.1001097
   FAO/WHO, 2006, PROB FOOD HLTH NUTR, P85
   Fiocchi C, 2008, INFLAMM BOWEL DIS, V14, pS77, DOI 10.1002/ibd.20618
   Flint HJ, 2008, NAT REV MICROBIOL, V6, P121, DOI 10.1038/nrmicro1817
   Frank DN, 2007, P NATL ACAD SCI USA, V104, P13780, DOI 10.1073/pnas.0706625104
   Gabrielli M, 2011, MOVEMENT DISORD, V26, P889, DOI 10.1002/mds.23566
   Gabrielli M, 2009, AM J GASTROENTEROL, V104, P1327, DOI 10.1038/ajg.2009.91
   Gade J, 1989, Scand J Prim Health Care, V7, P23, DOI 10.3109/02813438909103666
   Gareau MG, 2010, NAT REV GASTRO HEPAT, V7, P503, DOI 10.1038/nrgastro.2010.117
   Gasbarrini A, 2009, ALIMENT PHARM THER, V29, P1, DOI 10.1111/j.1365-2036.2009.03951.x
   Gawronska A, 2007, ALIMENT PHARM THER, V25, P177, DOI 10.1111/j.1365-2036.2006.03175.x
   Gionchetti P, 2000, GASTROENTEROLOGY, V119, P305, DOI 10.1053/gast.2000.9370
   Gionchetti P, 1999, ALIMENT PHARM THERAP, V13, P713, DOI 10.1046/j.1365-2036.1999.00553.x
   Gionchetti P, 2007, DIS COLON RECTUM, V50, P2075, DOI 10.1007/s10350-007-9068-4
   Guandalini S, 2010, J PEDIATR GASTR NUTR, V51, P24, DOI 10.1097/MPG.0b013e3181ca4d95
   Guarner F, 2006, DIGESTION, V73, P5, DOI 10.1159/000089775
   Guslandi M, 2000, DIGEST DIS SCI, V45, P1462, DOI 10.1023/A:1005588911207
   Hickson M, 2007, BMJ-BRIT MED J, V335, P80, DOI 10.1136/bmj.39231.599815.55
   Holubar SD, 2010, COCHRANE DB SYST REV, DOI 10.1002/14651858.CD001176.pub2
   Hoveyda N, 2009, BMC GASTROENTEROL, V9, DOI 10.1186/1471-230X-9-15
   Ishikawa H, 2011, DIGESTION, V84, P128, DOI 10.1159/000322977
   Ishikawa T, 2003, INTERNAL MED, V42, P318, DOI 10.2169/internalmedicine.42.318
   Jolley J, 2011, CLIN EXP GASTROENTER, V4, P43, DOI 10.2147/CEG.S18051
   Kajander K, 2005, ALIMENT PHARM THER, V22, P387, DOI 10.1111/j.1365-2036.2005.02579.x
   Kassinen A, 2007, GASTROENTEROLOGY, V133, P24, DOI 10.1053/j.gastro.2007.04.005
   Khanna S, 2010, EXPERT REV GASTROENT, V4, P409, DOI 10.1586/EGH.10.48
   Kim HJ, 2005, NEUROGASTROENT MOTIL, V17, P687, DOI 10.1111/j.1365-2982.2005.00695.x
   Kruis W, 1997, ALIMENT PHARM THER, V11, P853, DOI 10.1046/j.1365-2036.1997.00225.x
   Laine L, 2000, ALIMENT PHARM THER, V14, P651
   Laohachai KN, 2003, TOXICON, V42, P687, DOI 10.1016/j.toxicon.2003.08.010
   Lauritano EC, 2009, EUR REV MED PHARMACO, V13, P111
   Levine A, 2011, J CROHNS COLITIS, V5, P222, DOI 10.1016/j.crohns.2011.01.006
   LEVITT MD, 1969, NEW ENGL J MED, V281, P122, DOI 10.1056/NEJM196907172810303
   Macfarlane S, 2006, ALIMENT PHARM THER, V24, P701, DOI 10.1111/j.1365-2036.2006.03042.x
   Majewski M, 2007, AM J MED SCI, V333, P266, DOI 10.1097/MAJ.0b013e3180536784
   Malchow HA, 1997, J CLIN GASTROENTEROL, V25, P653, DOI 10.1097/00004836-199712000-00021
   Malinen E, 2005, AM J GASTROENTEROL, V100, P373, DOI 10.1111/j.1572-0241.2005.40312.x
   Matto J, 2005, FEMS IMMUNOL MED MIC, V43, P213, DOI 10.1016/j.femsim.2004.08.009
   Maukonen J, 2006, FEMS MICROBIOL ECOL, V58, P517, DOI 10.1111/j.1574-6941.2006.00179.x
   MCFARLAND LV, 1995, AM J GASTROENTEROL, V90, P439
   Na X, 2011, J CLIN GASTROENTEROL, V45, pS154, DOI 10.1097/MCG.0b013e31822ec787
   Neal KR, 1996, BRIT MED J, V312, P414
   Nemcova R, 1997, VET MED-CZECH, V42, P19
   Ng SC, 2009, INFLAMM BOWEL DIS, V15, P300, DOI 10.1002/ibd.20602
   Niedzielin K, 2001, EUR J GASTROEN HEPAT, V13, P1143, DOI 10.1097/00042737-200110000-00004
   O'Mahony L, 2005, GASTROENTEROLOGY, V128, P541, DOI 10.1053/j.gastro.2004.11.050
   Ohkusa T, 2005, SCAND J GASTROENTERO, V40, P1334, DOI 10.1080/00365520510023648
   Otte JM, 2004, AM J PHYSIOL-GASTR L, V286, pG613, DOI 10.1152/ajpgi.00341.2003
   Packey CD, 2009, CURR OPIN INFECT DIS, V22, P292, DOI 10.1097/QCO.0b013e32832a8a5d
   Payne CM, 2006, EUR J GASTROEN HEPAT, V18, P1047, DOI 10.1097/01.meg.0000231748.60889.be
   Pimentel M, 2003, AM J GASTROENTEROL, V98, P412, DOI 10.1016/S0002-9270(02)05902-6
   Pimentel M, 2000, AM J GASTROENTEROL, V95, P3503, DOI 10.1111/j.1572-0241.2000.03368.x
   Pimentel M, 2006, ANN INTERN MED, V145, P557, DOI 10.7326/0003-4819-145-8-200610170-00004
   Pimentel M, 2011, NEW ENGL J MED, V364, P22, DOI 10.1056/NEJMoa1004409
   Prantera C, 1996, AM J GASTROENTEROL, V91, P328
   Rahimi R, 2008, DIGEST DIS SCI, V53, P2524, DOI 10.1007/s10620-007-0171-0
   Rembacken BJ, 1999, LANCET, V354, P635, DOI 10.1016/S0140-6736(98)06343-0
   Ringel-Kulka T, 2011, J CLIN GASTROENTEROL, V45, P518, DOI 10.1097/MCG.0b013e31820ca4d6
   Roberfroid M, 2010, BRIT J NUTR, V104, pS1, DOI 10.1017/S0007114510003363
   Rodemann JF, 2007, CLIN GASTROENTEROL H, V5, P339, DOI 10.1016/j.cgh.2006.12.027
   Rolfe VE, 2006, COCHRANE DB SYST REV, DOI 10.1002/14651858.CD004826
   Ruszczynski M, 2008, ALIMENT PHARM THER, V28, P154, DOI 10.1111/j.1365-2036.2008.03714.x
   Rutgeerts P, 2005, GASTROENTEROLOGY, V128, P856, DOI 10.1053/j.gastro.2005.01.010
   RUTGEERTS P, 1995, GASTROENTEROLOGY, V108, P1617, DOI 10.1016/0016-5085(95)90121-3
   Sartor RB, 2008, GASTROENTEROLOGY, V134, P577, DOI 10.1053/j.gastro.2007.11.059
   Scaldaferri F, 2007, J DIGEST DIS, V8, P171, DOI 10.1111/j.1751-2980.2007.00310.x
   Scanlan PD, 2008, ISME J, V2, P1183, DOI 10.1038/ismej.2008.76
   Scarpellini E, 2007, ALIMENT PHARM THER, V25, P781, DOI 10.1111/j.1365-2036.2007.03259.x
   Scarpignato C, 2006, DIGESTION, V73, P13, DOI 10.1159/000089776
   Schey R, 2011, EXPERT REV GASTROENT, V5, P461, DOI [10.1586/EGH.11.50, 10.1586/egh.11.50]
   Selby W, 2007, GASTROENTEROLOGY, V132, P2313, DOI 10.1053/j.gastro.2007.03.031
   Shen B, 2001, INFLAMM BOWEL DIS, V7, P301, DOI 10.1097/00054725-200111000-00004
   Shen B, 2007, DIS COLON RECTUM, V50, P498, DOI 10.1007/s10350-006-0828-3
   Si JM, 2004, WORLD J GASTROENTERO, V10, P1802
   SIITONEN S, 1990, ANN MED, V22, P57, DOI 10.3109/07853899009147243
   Suau A, 1999, APPL ENVIRON MICROB, V65, P4799
   Sullivan A, 2001, Lancet Infect Dis, V1, P101, DOI 10.1016/S1473-3099(01)00066-4
   SURAWICZ CM, 1989, GASTROENTEROLOGY, V96, P981, DOI 10.1016/0016-5085(89)91613-2
   Swidsinski A, 2005, J CLIN MICROBIOL, V43, P3380, DOI 10.1128/JCM.43.7.3380-3389.2005
   Swidsinski A, 2002, GASTROENTEROLOGY, V122, P44, DOI 10.1053/gast.2002.30294
   Thia KT, 2009, INFLAMM BOWEL DIS, V15, P17, DOI 10.1002/ibd.20608
   Tomasello G, 2011, ANN ITAL CHIR, V82, P361
   Travis SPL, 2008, J CROHNS COLITIS, V2, P24, DOI 10.1016/j.crohns.2007.11.002
   Tsuchiya J, 2004, Chin J Dig Dis, V5, P169, DOI 10.1111/j.1443-9573.2004.00176.x
   Tursi A, 2010, AM J GASTROENTEROL, V105, P2218, DOI 10.1038/ajg.2010.218
   Turunen UM, 1998, GASTROENTEROLOGY, V115, P1072, DOI 10.1016/S0016-5085(98)70076-9
   Uehara T, 2010, J GASTROEN HEPATOL, V25, pS62, DOI 10.1111/j.1440-1746.2010.06231.x
   URSING B, 1982, GASTROENTEROLOGY, V83, P550
   Van Gossum A, 2007, INFLAMM BOWEL DIS, V13, P135, DOI 10.1002/ibd.20063
   Vanderhoof JA, 1999, J PEDIATR-US, V135, P564, DOI 10.1016/S0022-3476(99)70053-3
   Venturi A, 1999, ALIMENT PHARM THER, V13, P1103
   Williams C, 2006, ALIMENT PHARM THER, V23, P3, DOI 10.1111/j.1365-2036.2006.02707.x
   Williams EA, 2009, ALIMENT PHARM THER, V29, P97, DOI 10.1111/j.1365-2036.2008.03848.x
   Wood JD, 2007, J CLIN GASTROENTEROL, V41, pS7, DOI 10.1097/MCG.0b013e31802f1331
   Zocco MA, 2006, ALIMENT PHARM THER, V23, P1567, DOI 10.1111/j.1365-2036.2006.02927.x
   Zoetendal EG, 2008, GUT, V57, P1605, DOI 10.1136/gut.2007.133603
NR 119
TC 13
Z9 16
U1 1
U2 23
PU W B SAUNDERS CO-ELSEVIER INC
PI PHILADELPHIA
PA 1600 JOHN F KENNEDY BOULEVARD, STE 1800, PHILADELPHIA, PA 19103-2899 USA
SN 0889-8553
EI 1558-1942
J9 GASTROENTEROL CLIN N
JI Gastroenterol. Clin. North Am.
PD SEP
PY 2012
VL 41
IS 3
BP 581
EP +
DI 10.1016/j.gtc.2012.06.002
PG 23
WC Gastroenterology & Hepatology
WE Science Citation Index Expanded (SCI-EXPANDED)
SC Gastroenterology & Hepatology
GA 012NT
UT WOS:000309243900004
PM 22917165
DA 2022-07-15
ER

PT J
AU Li, Y
   Xie, ZY
   Gao, TT
   Li, L
   Chen, YD
   Xiao, D
   Liu, W
   Zou, BR
   Lu, BY
   Tian, X
   Han, B
   Guo, YP
   Zhang, SB
   Lin, L
   Wang, MX
   Li, P
   Liao, QF
AF Li, Yuan
   Xie, Zhiyong
   Gao, Tingting
   Li, Lin
   Chen, Yongda
   Xiao, Dan
   Liu, Wen
   Zou, Baorong
   Lu, Biyu
   Tian, Xing
   Han, Bo
   Guo, Yaping
   Zhang, Shaobao
   Lin, Lei
   Wang, Mengxia
   Li, Pei
   Liao, Qiongfeng
TI A holistic view of gallic acid-induced attenuation in colitis based on
   microbiome-metabolomics analysis
SO FOOD & FUNCTION
LA English
DT Article
ID INFLAMMATORY-BOWEL-DISEASE; GUT MICROBIOTA; INTESTINAL MICROBIOTA;
   AKKERMANSIA-MUCINIPHILA; ULCERATIVE-COLITIS; BIOFILM FORMATION;
   ESCHERICHIA-COLI; COLONIC-MUCOSA; BILE-ACIDS; METABOLISM
AB Gallic acid (GA), a plant phenol found in fruits and vegetables, has been recently reported to attenuate ulcerative colitis (UC). However, the mechanism of GA in UC remains unknown. In this study, we investigated the therapeutic effects of GA on UC from the perspective of gut microbiota and supervised the metabolic alterations in vivo with H-1 NMR-based metabolomics, which can provide a holistic view to understand the functions of GA in UC. Rats with dextra sulfate sodium (DSS)-induced colitis were rectally administrated with GA (6 mg kg(-1)) for 8 consecutive days. 16S gene sequencing was performed on feces samples to obtain bacterial community information. Urine and feces samples were analyzed with H-1 NMR spectroscopy, and short chain fatty acids (SCFAs) in feces and colon contents were detected with gas chromatography. Our results showed that UC syndromes in the GA group were significantly attenuated. The microbial alterations in the DSS group were characterized by a decrease of probiotic bacteria, such as Lactobacillaceae and Prevotellaceae, and an increase of some pathogenic species, mainly in the Firmicutes and Proteobacteria phyla. GA treatment could modulate the microbiota composition towards a similar proportion to the control group. Metabolic data further revealed that the GA-induced metabolic changes focus on increasing carbohydrate metabolism (gluco-related metabolism) and bile acid (BA) metabolism and decreasing amino acid metabolism, which also provides evidence for alteration of the microbiota because these feces metabolites are by-products of interactions between the host and the microbiota. These findings demonstrate GA-induced alterations in metabolic and bacterial profiles in DSS-colitis, providing new insight into the attenuation of GA in UC.
C1 [Li, Yuan; Gao, Tingting; Li, Lin; Chen, Yongda; Lu, Biyu; Wang, Mengxia; Li, Pei; Liao, Qiongfeng] Guangzhou Univ Chinese Med, Sch Pharmaceut Sci, Guangzhou, Guangdong, Peoples R China.
   [Xie, Zhiyong; Xiao, Dan; Liu, Wen; Zou, Baorong; Zhang, Shaobao; Lin, Lei] Sun Yat Sen Univ, Sch Pharmaceut Sci Shenzhen, Guangzhou, Guangdong, Peoples R China.
   [Xie, Zhiyong] Guangdong Prov Key Lab New Drug Design & Evaluat, Guangzhou, Guangdong, Peoples R China.
   [Tian, Xing; Han, Bo] Xinjiang Shihezi Univ, Sch Pharm, Shihezi, Xinjiang, Peoples R China.
   [Guo, Yaping] Xinjiang Shihezi Univ, Sch Med, Affiliated Hosp 1, Shihezi, Xinjiang, Peoples R China.
RP Liao, QF (通讯作者)，Guangzhou Univ Chinese Med, Sch Pharmaceut Sci, Guangzhou, Guangdong, Peoples R China.
FU National Natural Science Foundation of China [U1803123]; Key projects of
   Guangdong Natural Science Foundation [2017A030311022]; Zhongshan Science
   and Technology Program [2016C1015]; Science Program for Overseas Scholar
   of Guangzhou University of Chinese Medicine (Torch Program)
   [XH20170111]; Guangdong Provincial Key Laboratory of Construction
   Foundation [2017B030314030]
FX This work was supported by the National Natural Science Foundation of
   China (No. U1803123), Key projects of Guangdong Natural Science
   Foundation (No. 2017A030311022), the Zhongshan Science and Technology
   Program (No. 2016C1015), the Science Program for Overseas Scholar of
   Guangzhou University of Chinese Medicine (Torch Program) (No.
   XH20170111), and the Guangdong Provincial Key Laboratory of Construction
   Foundation (No. 2017B030314030).
CR Borges A, 2013, MICROB DRUG RESIST, V19, P256, DOI 10.1089/mdr.2012.0244
   Burke Kristin E, 2017, Curr Gastroenterol Rep, V19, P21, DOI 10.1007/s11894-017-0562-0
   Chen MH, 2019, NAT PROD RES, V33, P2897, DOI 10.1080/14786419.2018.1509333
   COOPER HS, 1993, LAB INVEST, V69, P238
   de la Cuesta-Zuluaga J, 2019, NUTRIENTS, V11, DOI 10.3390/nu11010051
   De Preter V, 2015, DIGEST DIS, V33, P2, DOI 10.1159/000437033
   Derrien M, 2017, MICROB PATHOGENESIS, V106, P171, DOI 10.1016/j.micpath.2016.02.005
   Derrien M, 2010, GUT MICROBES, V1, P254, DOI 10.4161/gmic.1.4.12778
   Du LJ, 2016, GASTROENT RES PRACT, V2016, DOI 10.1155/2016/7374197
   Duboc H, 2013, GUT, V62, P531, DOI 10.1136/gutjnl-2012-302578
   Dutta AK, 2016, WORLD J GASTROENTERO, V22, P1088, DOI 10.3748/wjg.v22.i3.1088
   Edgar RC, 2011, BIOINFORMATICS, V27, P2194, DOI 10.1093/bioinformatics/btr381
   Eler GJ, 2009, CHEM-BIOL INTERACT, V181, P390, DOI 10.1016/j.cbi.2009.07.006
   Everard A, 2013, P NATL ACAD SCI USA, V110, P9066, DOI 10.1073/pnas.1219451110
   Fan YJ, 2019, INT IMMUNOPHARMACOL, V70, P512, DOI 10.1016/j.intimp.2019.02.025
   Ferreyra JA, 2014, CELL HOST MICROBE, V16, P770, DOI 10.1016/j.chom.2014.11.003
   Fiorucci S, 2015, TRENDS MOL MED, V21, P702, DOI 10.1016/j.molmed.2015.09.001
   Hidalgo M, 2012, GENES NUTR, V7, P295, DOI 10.1007/s12263-011-0263-5
   Hsiang CY, 2013, FOOD CHEM, V136, P426, DOI 10.1016/j.foodchem.2012.08.009
   Jeong J. H., 2016, J PHYSL, V30, P338
   Kang JM, 2018, APPL MICROBIOL BIOT, V102, P1837, DOI 10.1007/s00253-017-8709-3
   Knudsen KEB, 2018, NUTRIENTS, V10, DOI 10.3390/nu10101499
   Kosuru RY, 2018, MOL NUTR FOOD RES, V62, DOI 10.1002/mnfr.201700699
   Langille MGI, 2013, NAT BIOTECHNOL, V31, P814, DOI 10.1038/nbt.2676
   Lee JE, 2011, J AGR FOOD CHEM, V59, P10579, DOI 10.1021/jf202304z
   Lemire J, 2017, J APPL MICROBIOL, V123, P798, DOI 10.1111/jam.13509
   Li LJ, 2017, ENGINEERING-PRC, V3, P1, DOI 10.1016/J.ENG.2017.01.021
   Lin MN, 2015, RSC ADV, V5, P65415, DOI 10.1039/c5ra10626e
   Litvak Y, 2018, SCIENCE, V362, P1017, DOI 10.1126/science.aat9076
   Liu DL, 2017, RSC ADV, V7, P48136, DOI 10.1039/c7ra07651g
   Liu H, 2018, ADV NUTR, V9, P21, DOI 10.1093/advances/nmx009
   Liu JZ, 2015, NAT GENET, V47, P979, DOI 10.1038/ng.3359
   Liu MH, 2017, FOOD CONTROL, V73, P613, DOI 10.1016/j.foodcont.2016.09.015
   Llewellyn SR, 2018, GASTROENTEROLOGY, V154, P1037, DOI 10.1053/j.gastro.2017.11.030
   Lu ZB, 2006, NEUROCHEM INT, V48, P263, DOI 10.1016/j.neuint.2005.10.010
   Luo L, 2018, RSC ADV, V8, P20166, DOI 10.1039/c8ra01432a
   Macfarlane S, 2003, P NUTR SOC, V62, P67, DOI 10.1079/PNS2002207
   Magoc T, 2011, BIOINFORMATICS, V27, P2957, DOI 10.1093/bioinformatics/btr507
   Maheshwari DT, 2011, FOOD CHEM TOXICOL, V49, P2422, DOI 10.1016/j.fct.2011.06.061
   Navas-Molina JA, 2013, METHOD ENZYMOL, V531, P371, DOI 10.1016/B978-0-12-407863-5.00019-8
   Ni J, 2017, NAT REV GASTRO HEPAT, V14, P573, DOI 10.1038/nrgastro.2017.88
   Ohkusa T, 2003, GUT, V52, P79, DOI 10.1136/gut.52.1.79
   Oi Y, 2012, PHYTOTHER RES, V26, P475, DOI 10.1002/ptr.3602
   Ott SJ, 2004, GUT, V53, P685, DOI 10.1136/gut.2003.025403
   Pandurangan AK, 2015, INT IMMUNOPHARMACOL, V28, P1034, DOI 10.1016/j.intimp.2015.08.019
   Pandurangan AK, 2015, DRUG DES DEV THER, V9, P3923, DOI 10.2147/DDDT.S86345
   Venegas DP, 2019, FRONT IMMUNOL, V10, DOI 10.3389/fimmu.2019.00277
   Prosberg M, 2016, SCAND J GASTROENTERO, V51, P1407, DOI 10.1080/00365521.2016.1216587
   Rodriguez-Nogales A, 2017, MOL NUTR FOOD RES, V61, DOI 10.1002/mnfr.201700144
   Rooks MG, 2014, ISME J, V8, P1403, DOI 10.1038/ismej.2014.3
   SAVERYMUTTU SH, 1986, GASTROENTEROLOGY, V90, P1121, DOI 10.1016/0016-5085(86)90376-8
   Segata N, 2011, GENOME BIOL, V12, DOI 10.1186/gb-2011-12-6-r60
   Seksik P, 2003, GUT, V52, P237, DOI 10.1136/gut.52.2.237
   Shao DY, 2015, J FOOD SCI, V80, pM1299, DOI 10.1111/1750-3841.12902
   Shen ZH, 2018, WORLD J GASTROENTERO, V24, P5, DOI 10.3748/wjg.v24.i1.5
   Shi XH, 2013, J PROTEOME RES, V12, P991, DOI 10.1021/pr301041k
   Smirnov KS, 2016, INT J MED MICROBIOL, V306, P266, DOI 10.1016/j.ijmm.2016.03.006
   Sokol H, 2010, CURR OPIN GASTROEN, V26, P327, DOI 10.1097/MOG.0b013e328339536b
   Sommer F, 2017, NAT REV MICROBIOL, V15, P630, DOI 10.1038/nrmicro.2017.58
   Spiga L, 2017, CELL HOST MICROBE, V22, P291, DOI 10.1016/j.chom.2017.07.018
   Staley C, 2017, APPL MICROBIOL BIOT, V101, P47, DOI 10.1007/s00253-016-8006-6
   Sun MM, 2017, J GASTROENTEROL, V52, P1, DOI 10.1007/s00535-016-1242-9
   Tian Y, 2018, J NUTR BIOCHEM, V57, P103, DOI 10.1016/j.jnutbio.2018.03.007
   Vallim TQD, 2013, CELL METAB, V17, P657, DOI 10.1016/j.cmet.2013.03.013
   Wahlstrom A, 2016, CELL METAB, V24, P41, DOI 10.1016/j.cmet.2016.05.005
   Wang MX, 2018, J FUNCT FOODS, V48, P252, DOI 10.1016/j.jff.2018.07.008
   Wang QY, 2019, FOOD CHEM, V287, P303, DOI 10.1016/j.foodchem.2019.02.041
   Wei GB, 2018, MED SCI MONITOR, V24, P827, DOI 10.12659/MSM.908550
   Yu W, 2017, SCI REP-UK, V7, DOI 10.1038/s41598-017-01335-w
   Yunusi K, 2015, BMC COMPLEM ALTERN M, V15, DOI 10.1186/s12906-015-0672-x
   Zhang HJ, 2017, EUR J PHARM SCI, V109, P56, DOI 10.1016/j.ejps.2017.07.028
   Zhao LY, 2017, ENGINEERING-PRC, V3, P90, DOI 10.1016/J.ENG.2017.01.012
   Zhu L, 2019, INT IMMUNOPHARMACOL, V67, P129, DOI 10.1016/j.intimp.2018.11.049
NR 73
TC 21
Z9 22
U1 9
U2 71
PU ROYAL SOC CHEMISTRY
PI CAMBRIDGE
PA THOMAS GRAHAM HOUSE, SCIENCE PARK, MILTON RD, CAMBRIDGE CB4 0WF, CAMBS,
   ENGLAND
SN 2042-6496
EI 2042-650X
J9 FOOD FUNCT
JI Food Funct.
PD JUL 1
PY 2019
VL 10
IS 7
BP 4046
EP 4061
DI 10.1039/c9fo00213h
PG 16
WC Biochemistry & Molecular Biology; Food Science & Technology
WE Science Citation Index Expanded (SCI-EXPANDED)
SC Biochemistry & Molecular Biology; Food Science & Technology
GA IK6GK
UT WOS:000476683600019
PM 31225554
DA 2022-07-15
ER

PT J
AU Lee, MH
AF Lee, Mong-Hong
TI Harness the functions of gut microbiome in tumorigenesis for cancer
   treatment
SO CANCER COMMUNICATIONS
LA English
DT Review
DE cancer biomarkers; chemotherapy; fecal microbiota transplantation; gut
   microbiome; immunotherapy; microbiota; probiotics
ID TRIMETHYLAMINE-N-OXIDE; COLORECTAL-CANCER; FUSOBACTERIUM-NUCLEATUM;
   INTESTINAL MICROBIOTA; TUMOR MICROBIOME; BACTERIAL METABOLITES;
   DIFFICILE INFECTION; ULCERATIVE-COLITIS; IMMUNE-RESPONSES; LIVER-CANCER
AB It has been shown that gut microbiota dysbiosis leads to physiological changes and links to a number of diseases, including cancers. Thus, many cancer categories and treatment regimens should be investigated in the context of the microbiome. Owing to the availability of metagenome sequencing and multiomics studies, analyses of species characterization, host genetic changes, and metabolic profile of gut microbiota have become feasible, which has facilitated an exponential knowledge gain about microbiota composition, taxonomic alterations, and host interactions during tumorigenesis. However, the complexity of the gut microbiota, with a plethora of uncharacterized host-microbe, microbe-microbe, and environmental interactions, still contributes to the challenge of advancing our knowledge of the microbiota-cancer interactions. These interactions manifest in signaling relay, metabolism, immunity, tumor development, genetic instability, sensitivity to cancer chemotherapy and immunotherapy. This review summarizes current studies/molecular mechanisms regarding the association between the gut microbiota and the development of cancers, which provides insights into the therapeutic strategies that could be harnessed for cancer diagnosis, treatment, or prevention.
C1 [Lee, Mong-Hong] Sun Yat Sen Univ, Res Inst Gastroenterol, Guangzhou 510020, Guangdong, Peoples R China.
   [Lee, Mong-Hong] Sun Yat Sen Univ, Guangdong Prov Key Lab Colorectal & Pelv Floor Di, Affiliated Hosp 6, Guangzhou 510020, Guangdong, Peoples R China.
RP Lee, MH (通讯作者)，Sun Yat Sen Univ, Affiliated Hosp 6, Res Inst Gastroenterol, Guangzhou 510020, Guangdong, Peoples R China.
EM limh33@mail.sysu.edu.cn
FU National key research and development program [2020YFA0803300,
   2018YFC0910300]; NationalNatural Science Foundation of China [81630072];
   ShenzhenMunicipal Government ofChina [KQTD20170810160226082]; China
   Association for Science andTechnology [2020YFA0803300, 2018YFC0910300]
FX National key research and development program, Grant/Award Numbers:
   2020YFA0803300, 2018YFC0910300; NationalNatural Science Foundation of
   China, Grant/Award Number: 81630072; ShenzhenMunicipal Government
   ofChina, Grant/AwardNumber: KQTD20170810160226082; China Association for
   Science andTechnology, Grant/Award Numbers: 2018YFC0910300,
   2020YFA0803300
CR Alexander JL, 2017, NAT REV GASTRO HEPAT, V14, P356, DOI 10.1038/nrgastro.2017.20
   Ansaldo E, 2019, SCIENCE, V364, P1179, DOI 10.1126/science.aaw7479
   Ansari I, 2020, NAT MICROBIOL, V5, P610, DOI 10.1038/s41564-019-0659-3
   Aron-Wisnewsky J, 2019, CURR DIABETES REP, V19, DOI 10.1007/s11892-019-1180-z
   Arpaia N, 2013, NATURE, V504, P451, DOI 10.1038/nature12726
   Aykut B, 2019, NATURE, V574, P264, DOI 10.1038/s41586-019-1608-2
   Aymeric L, 2018, P NATL ACAD SCI USA, V115, pE283, DOI 10.1073/pnas.1715112115
   Azizian K, 2021, J CELL PHYSIOL, V236, P4184, DOI 10.1002/jcp.30152
   Baba Y, 2017, ANN GASTROENT SURG, V1, P99, DOI 10.1002/ags3.12014
   Banna GL, 2017, FRONT PHARMACOL, V8, DOI 10.3389/fphar.2017.00603
   Baruch EN, 2021, SCIENCE, V371, P602, DOI 10.1126/science.abb5920
   Belkaid Y, 2017, IMMUNITY, V46, P562, DOI 10.1016/j.immuni.2017.04.008
   Belkaid Y, 2014, CELL, V157, P121, DOI 10.1016/j.cell.2014.03.011
   Bellone M, 2020, MICROBIOL MOL BIOL R, V84, DOI 10.1128/MMBR.00064-19
   Belzer C, 2017, MBIO, V8, DOI [10.1128/mBio.00770-17, 10.1128/mbio.00770-17]
   Bergstrom K, 2020, SCIENCE, V370, P467, DOI 10.1126/science.aay7367
   Bhatt AP, 2017, CA-CANCER J CLIN, V67, P327, DOI 10.3322/caac.21398
   Blander JM, 2017, NAT IMMUNOL, V18, P851, DOI 10.1038/ni.3780
   Borella F, 2021, ACS INFECT DIS, V7, P987, DOI 10.1021/acsinfecdis.0c00839
   Borody TJ, 2019, CURR OPIN PHARMACOL, V49, P43, DOI 10.1016/j.coph.2019.04.017
   Brennan CA, 2019, NAT REV MICROBIOL, V17, P156, DOI 10.1038/s41579-018-0129-6
   Britton RA, 2021, GASTROENTEROLOGY, V160, P614, DOI 10.1053/j.gastro.2020.11.047
   Buc E, 2013, PLOS ONE, V8, DOI 10.1371/journal.pone.0056964
   Candela M, 2014, WORLD J GASTROENTERO, V20, P908, DOI 10.3748/wjg.v20.i4.908
   Cervantes-Barragan L, 2017, SCIENCE, V357, P806, DOI 10.1126/science.aah5825
   Chan CWH, 2019, J CANCER, V10, P5874, DOI 10.7150/jca.31737
   Chen FD, 2019, CURR OPIN IMMUNOL, V56, P107, DOI 10.1016/j.coi.2018.12.003
   Chen J, 2019, BREAST CANCER RES TR, V178, P493, DOI 10.1007/s10549-019-05407-5
   Chen SJ, 2020, GUT MICROBES, V11, P511, DOI 10.1080/19490976.2019.1695494
   Chen SF, 2019, CELL METAB, V30, P1141, DOI 10.1016/j.cmet.2019.08.021
   Chen XD, 2017, INT J CANCER, V140, P626, DOI 10.1002/ijc.30484
   Chen ZG, 2020, CANCERS, V12, DOI 10.3390/cancers12113425
   Chitapanarux I, 2010, RADIAT ONCOL, V5, DOI 10.1186/1748-717X-5-31
   Choi HH, 2020, ADV SCI, V7, DOI 10.1002/advs.202000681
   Chou PC, 2021, CANCER COMMUN, V41, P414, DOI 10.1002/cac2.12147
   Chou YC, 2020, AM J CANCER RES, V10, P1170
   Choudhry H, 2021, MOLECULES, V26, DOI 10.3390/molecules26010206
   Christofi T, 2019, CANCERS, V11, DOI 10.3390/cancers11101472
   Cogdill AP, 2018, TRENDS IMMUNOL, V39, P900, DOI 10.1016/j.it.2018.09.007
   Coker OO, 2018, GUT, V67, P1024, DOI 10.1136/gutjnl-2017-314281
   Costello SP, 2019, JAMA-J AM MED ASSOC, V321, P156, DOI 10.1001/jama.2018.20046
   D'Amato A, 2020, MICROBIOME, V8, DOI 10.1186/s40168-020-00914-w
   Davar D, 2021, SCIENCE, V371, P595, DOI 10.1126/science.abf3363
   de Martel C, 2012, LANCET ONCOL, V13, DOI 10.1016/S1470-2045(12)70137-7
   De Palma G, 2017, SCI TRANSL MED, V9, DOI 10.1126/scitranslmed.aaf6397
   Dedrick RM, 2019, NAT MED, V25, P730, DOI 10.1038/s41591-019-0437-z
   DeFilipp Z, 2019, NEW ENGL J MED, V381, P2043, DOI 10.1056/NEJMoa1910437
   Dejea CM, 2018, SCIENCE, V359, P592, DOI 10.1126/science.aah3648
   DeLong K, 2019, FRONT CELL INFECT MI, V9, DOI 10.3389/fcimb.2019.00306
   Desai MS, 2016, CELL, V167, P1339, DOI 10.1016/j.cell.2016.10.043
   Di Pilato V, 2016, ANN NY ACAD SCI, V1381, P21, DOI 10.1111/nyas.13127
   Dohlman AB, 2021, CELL HOST MICROBE, V29, P281, DOI 10.1016/j.chom.2020.12.001
   Dominy SS, 2019, SCI ADV, V5, DOI 10.1126/sciadv.aau3333
   Dronkers TMG, 2020, HELIYON, V6, DOI 10.1016/j.heliyon.2020.e04467
   Dzutsev A, 2017, ANNU REV IMMUNOL, V35, P199, DOI 10.1146/annurev-immunol-051116-052133
   EISEMAN B, 1958, SURGERY, V44, P854
   Elinav E, 2019, NAT REV CANCER, V19, P371, DOI 10.1038/s41568-019-0155-3
   Elkrief A, 2019, GUT MICROBES, V10, P424, DOI 10.1080/19490976.2018.1527167
   Eslami M, 2019, J CELL PHYSIOL, V234, P17127, DOI 10.1002/jcp.28473
   Fan XZ, 2018, GUT, V67, P120, DOI 10.1136/gutjnl-2016-312580
   Farrell JJ, 2012, GUT, V61, P582, DOI 10.1136/gutjnl-2011-300784
   Feng Q, 2015, NAT COMMUN, V6, DOI 10.1038/ncomms7528
   Ferreira RM, 2018, GUT, V67, P226, DOI 10.1136/gutjnl-2017-314205
   Fischbach MA, 2018, CELL, V174, P785, DOI 10.1016/j.cell.2018.07.038
   Forslund K, 2015, NATURE, V528, P262, DOI 10.1038/nature15766
   Fu T, 2019, CELL, V176, P1098, DOI 10.1016/j.cell.2019.01.036
   Fuentes-Mattei E, 2014, JNCI-J NATL CANCER I, V106, DOI 10.1093/jnci/dju158
   Fulbright LE, 2017, PLOS PATHOG, V13, DOI 10.1371/journal.ppat.1006480
   Gao J, 2018, FRONT CELL INFECT MI, V8, DOI 10.3389/fcimb.2018.00013
   Gao Q, 2019, AGING-US, V11, P8642, DOI 10.18632/aging.102352
   Garrett WS, 2015, SCIENCE, V348, P80, DOI 10.1126/science.aaa4972
   Geller LT, 2017, SCIENCE, V357, P1156, DOI 10.1126/science.aah5043
   Gentile CL, 2018, SCIENCE, V362, P776, DOI 10.1126/science.aau5812
   Gholizadeh P, 2017, BIOMED PHARMACOTHER, V89, P918, DOI 10.1016/j.biopha.2017.02.102
   Gil-Cruz C, 2019, SCIENCE, V366, P881, DOI 10.1126/science.aav3487
   Gopalakrishnan V, 2018, SCIENCE, V359, P97, DOI 10.1126/science.aan4236
   Gopalakrishnan V, 2018, CANCER CELL, V33, P570, DOI 10.1016/j.ccell.2018.03.015
   Goradel NH, 2019, J CELL PHYSIOL, V234, P2337, DOI 10.1002/jcp.27250
   Guedj A, 2020, GUT, V69, P1064, DOI 10.1136/gutjnl-2019-318491
   Guo SH, 2021, GUT, V70, P1507, DOI 10.1136/gutjnl-2020-321187
   Hagan T, 2019, CELL, V178, P1313, DOI 10.1016/j.cell.2019.08.010
   Hajishengallis G, 2015, NAT REV IMMUNOL, V15, P30, DOI 10.1038/nri3785
   Hamada T, 2019, J PATHOL, V247, P615, DOI 10.1002/path.5236
   Han TT, 2020, J CLIN INVEST, V130, P3901, DOI 10.1172/JCI125581
   Han Y W, 2014, Adv Dent Res, V26, P47, DOI 10.1177/0022034514528334
   Han YW, 2021, FRONT MICROBIOL, V12, DOI 10.3389/fmicb.2021.643422
   Hang SY, 2019, NATURE, V576, P143, DOI 10.1038/s41586-019-1785-z
   He X, 2012, ANN ONCOL, V23, P1771, DOI 10.1093/annonc/mdr534
   He XX, 2011, ANN ONCOL, V22, P2640, DOI 10.1093/annonc/mdr020
   He Y, 2021, CELL METAB, V33, P988, DOI 10.1016/j.cmet.2021.03.002
   He Z, 2019, GUT, V68, P289, DOI 10.1136/gutjnl-2018-317200
   Helmink BA, 2019, NAT MED, V25, P377, DOI 10.1038/s41591-019-0377-7
   Heshiki Y, 2020, MICROBIOME, V8, DOI 10.1186/s40168-020-00811-2
   Hong J, 2021, GUT, V70, P2123, DOI 10.1136/gutjnl-2020-322780
   Hosseinkhani F, 2021, GUT MICROBES, V13, P1, DOI 10.1080/19490976.2021.1882927
   Hsieh YY, 2018, SCI REP-UK, V8, DOI 10.1038/s41598-017-18596-0
   Iida N, 2013, SCIENCE, V342, P967, DOI 10.1126/science.1240527
   Ingman WV, 2019, CANCER RES, V79, P3539, DOI 10.1158/0008-5472.CAN-19-1698
   Jain T, 2021, FRONT IMMUNOL, V12, DOI 10.3389/fimmu.2021.622064
   Jin CC, 2019, CELL, V176, P998, DOI 10.1016/j.cell.2018.12.040
   Johnson CH, 2015, CELL METAB, V21, P891, DOI 10.1016/j.cmet.2015.04.011
   Kadosh E, 2020, NATURE, V586, P133, DOI 10.1038/s41586-020-2541-0
   Kang DW, 2017, MICROBIOME, V5, DOI 10.1186/s40168-016-0225-7
   Kao D, 2017, JAMA-J AM MED ASSOC, V318, P1985, DOI 10.1001/jama.2017.17077
   Kelly CR, 2021, GASTROENTEROLOGY, V160, P183, DOI 10.1053/j.gastro.2020.09.038
   Khoruts A, 2021, NAT REV GASTRO HEPAT, V18, P67, DOI 10.1038/s41575-020-0350-4
   Kiss B, 2020, CANCERS, V12, DOI 10.3390/cancers12051068
   Koeth RA, 2013, NAT MED, V19, P576, DOI 10.1038/nm.3145
   Koh A, 2020, CELL METAB, V32, P643, DOI 10.1016/j.cmet.2020.07.012
   Koh A, 2018, CELL, V175, P947, DOI 10.1016/j.cell.2018.09.055
   Kolenbrander PE, 2010, NAT REV MICROBIOL, V8, P471, DOI 10.1038/nrmicro2381
   Konings EJM, 2001, AM J CLIN NUTR, V73, P765
   Korpela K, 2020, CELL, V183, P324, DOI 10.1016/j.cell.2020.08.047
   Kostic AD, 2013, CELL HOST MICROBE, V14, P207, DOI 10.1016/j.chom.2013.07.007
   Kovatcheva-Datchary P, 2015, CELL METAB, V22, P971, DOI 10.1016/j.cmet.2015.10.001
   Krautkramer KA, 2021, NAT REV MICROBIOL, V19, P77, DOI 10.1038/s41579-020-0438-4
   Kuang Z, 2019, SCIENCE, V365, P1428, DOI 10.1126/science.aaw3134
   Kumar H, 2011, INT REV IMMUNOL, V30, P16, DOI 10.3109/08830185.2010.529976
   La Rosa SL, 2019, NAT COMMUN, V10, DOI 10.1038/s41467-019-08812-y
   Lamont RJ, 2018, NAT REV MICROBIOL, V16, P745, DOI 10.1038/s41579-018-0089-x
   Laniewski P, 2020, NAT REV UROL, V17, P232, DOI 10.1038/s41585-020-0286-z
   Lau HCH, 2020, SIGNAL TRANSDUCT TAR, V5, DOI 10.1038/s41392-020-00336-y
   Lee MH, 2006, SEMIN CANCER BIOL, V16, P225, DOI 10.1016/j.semcancer.2006.03.009
   Leung A, 2015, EXPERT REV GASTROENT, V9, P651, DOI 10.1586/17474124.2015.1001745
   Lev-Sagie A, 2019, NAT MED, V25, P1500, DOI 10.1038/s41591-019-0600-6
   Li JJ, 2020, CANCER CELL INT, V20, DOI 10.1186/s12935-020-01545-9
   Li JJ, 2017, EMBO MOL MED, V9, P571, DOI 10.15252/emmm.201606987
   Li K, 2020, CELL RES, V30, P163, DOI 10.1038/s41422-019-0257-1
   Li L, 2019, NATURE, V567, P253, DOI 10.1038/s41586-019-0996-7
   Li Q, 2021, GASTROENTEROLOGY, V160, P1179, DOI 10.1053/j.gastro.2020.09.003
   Li Y, 2020, MICROBIOME, V8, DOI 10.1186/s40168-020-00884-z
   Liang QY, 2017, CLIN CANCER RES, V23, P2061, DOI 10.1158/1078-0432.CCR-16-1599
   Limeta A, 2020, JCI INSIGHT, V5, DOI 10.1172/jci.insight.140940
   Lin RR, 2020, ONCOGENE, V39, P4983, DOI 10.1038/s41388-020-1349-6
   Liu SY, 2020, J IMMUNOL, V205, P282, DOI 10.4049/jimmunol.1901138
   Long XH, 2019, NAT MICROBIOL, V4, P2319, DOI 10.1038/s41564-019-0541-3
   Longhi G, 2020, FRONT MICROBIOL, V11, DOI 10.3389/fmicb.2020.575072
   Louis P, 2014, NAT REV MICROBIOL, V12, P661, DOI 10.1038/nrmicro3344
   Lupton JR, 2004, J NUTR, V134, P479, DOI 10.1093/jn/134.2.479
   Ma C, 2018, SCIENCE, V360, DOI 10.1126/science.aan5931
   Ma WD, 2019, FRONT MICROBIOL, V10, DOI 10.3389/fmicb.2019.01050
   Maekawa T, 2014, CELL HOST MICROBE, V15, P768, DOI 10.1016/j.chom.2014.05.012
   Mager LF, 2020, SCIENCE, V369, P1481, DOI 10.1126/science.abc3421
   Malinowski B, 2019, INFECT AGENTS CANCER, V14, DOI 10.1186/s13027-019-0220-2
   Mao S, 2007, CELL MICROBIOL, V9, P1997, DOI 10.1111/j.1462-5822.2007.00931.x
   Marinelli L, 2017, SEMIN CANCER BIOL, V46, P182, DOI 10.1016/j.semcancer.2017.08.007
   Matson V, 2021, GASTROENTEROLOGY, V160, P600, DOI 10.1053/j.gastro.2020.11.041
   Matson V, 2018, SCIENCE, V359, P104, DOI 10.1126/science.aao3290
   McAllister F, 2019, CANCER CELL, V36, P577, DOI 10.1016/j.ccell.2019.11.004
   McQuade JL, 2020, CURR ONCOL REP, V22, DOI 10.1007/s11912-020-00913-y
   McQuade JL, 2019, LANCET ONCOL, V20, pE77, DOI 10.1016/S1470-2045(18)30952-5
   Michaudel C, 2020, CELL METAB, V32, P514, DOI 10.1016/j.cmet.2020.09.004
   Mima K, 2016, GUT, V65, P1973, DOI 10.1136/gutjnl-2015-310101
   Mima K, 2015, JAMA ONCOL, V1, P653, DOI 10.1001/jamaoncol.2015.1377
   Molinaro A, 2020, NAT COMMUN, V11, P5881, DOI 10.1038/s41467-020-19589-w
   Motevaseli E, 2017, INT J MOL CELL MED, V6, P66, DOI 10.22088/acadpub.BUMS.6.2.1
   Nardone G, 2017, LANCET GASTROENTEROL, V2, P298, DOI 10.1016/S2468-1253(16)30108-X
   Nejman D, 2020, SCIENCE, V368, P973, DOI 10.1126/science.aay9189
   Nomura M, 2020, JAMA NETW OPEN, V3, DOI 10.1001/jamanetworkopen.2020.2895
   O'Donnell MP, 2020, NATURE, V583, P415, DOI 10.1038/s41586-020-2395-5
   Ooijevaar RE, 2019, ANNU REV MED, V70, P335, DOI 10.1146/annurev-med-111717-122956
   Parkar SG, 2019, MICROORGANISMS, V7, DOI 10.3390/microorganisms7020041
   Patnode ML, 2019, CELL, V179, P59, DOI 10.1016/j.cell.2019.08.011
   Peek RM, 2006, J PATHOL, V208, P233, DOI 10.1002/path.1868
   Peterson CT, 2020, NUTRIENTS, V12, DOI 10.3390/nu12113380
   Plaza-Diaz J, 2019, ADV NUTR, V10, pS49, DOI 10.1093/advances/nmy063
   Plovier H, 2017, NAT MED, V23, P107, DOI 10.1038/nm.4236
   Poore GD, 2020, NATURE, V579, P567, DOI 10.1038/s41586-020-2095-1
   Puglisi R, 2021, CANCERS, V13, DOI 10.3390/cancers13122875
   Pushalkar S, 2018, CANCER DISCOV, V8, P403, DOI 10.1158/2159-8290.CD-17-1134
   Qin N, 2014, NATURE, V513, P59, DOI 10.1038/nature13568
   Quigley EMM, 2019, CLIN GASTROENTEROL H, V17, P333, DOI 10.1016/j.cgh.2018.09.028
   Rackaityte E, 2020, NAT COMMUN, V11, DOI 10.1038/s41467-020-18983-8
   Rajagopala SV, 2017, CANCER PREV RES, V10, P226, DOI 10.1158/1940-6207.CAPR-16-0249
   Rajpoot M, 2018, SEMIN CANCER BIOL, V52, P1, DOI 10.1016/j.semcancer.2018.02.003
   Ridlon JM, 2020, GUT MICROBES, V11, P381, DOI 10.1080/19490976.2019.1618173
   Ridlon JM, 2016, GUT MICROBES, V7, P201, DOI 10.1080/19490976.2016.1150414
   Riquelme E, 2019, CELL, V178, P795, DOI 10.1016/j.cell.2019.07.008
   Rooks MG, 2016, NAT REV IMMUNOL, V16, P341, DOI 10.1038/nri.2016.42
   Rosean CB, 2019, CANCER RES, V79, P3662, DOI 10.1158/0008-5472.CAN-18-3464
   Round JL, 2009, NAT REV IMMUNOL, V9, P313, DOI 10.1038/nri2515
   Routy B, 2018, NAT REV CLIN ONCOL, V15, P382, DOI 10.1038/s41571-018-0006-2
   Routy B, 2018, SCIENCE, V359, P91, DOI 10.1126/science.aan3706
   Roy S, 2017, NAT REV CANCER, V17, P271, DOI 10.1038/nrc.2017.13
   Sanders ME, 2019, NAT REV GASTRO HEPAT, V16, P605, DOI 10.1038/s41575-019-0173-3
   Sayed IM, 2020, J BIOL CHEM, V295, P11082, DOI 10.1074/jbc.RA119.009981
   Schirmer M, 2016, CELL, V167, P1125, DOI 10.1016/j.cell.2016.10.020
   Schroeder B, 2016, NAT MED, V22, P1079, DOI 10.1038/nm.4185
   Schroeder BO, 2019, GASTROENTEROL REP, V7, P3, DOI 10.1093/gastro/goy052
   Schroeder BO, 2018, CELL HOST MICROBE, V23, P27, DOI 10.1016/j.chom.2017.11.004
   Schulthess J, 2019, IMMUNITY, V50, P432, DOI 10.1016/j.immuni.2018.12.018
   Schwabe RF, 2013, NAT REV CANCER, V13, P800, DOI 10.1038/nrc3610
   Sears CL, 2014, CELL HOST MICROBE, V15, P317, DOI 10.1016/j.chom.2014.02.007
   Selma MV, 2017, FRONT MICROBIOL, V8, DOI 10.3389/fmicb.2017.01521
   Sender R, 2016, PLOS BIOL, V14, DOI 10.1371/journal.pbio.1002533
   Sierra JC, 2018, GUT, V67, P1247, DOI 10.1136/gutjnl-2016-312888
   Sims TT, 2021, COMMUN BIOL, V4, DOI 10.1038/s42003-021-01741-x
   Singh N, 2014, IMMUNITY, V40, P128, DOI 10.1016/j.immuni.2013.12.007
   Singh R, 2019, NAT COMMUN, V10, DOI 10.1038/s41467-018-07859-7
   Sivan A, 2015, SCIENCE, V350, P1084, DOI 10.1126/science.aac4255
   Smith P, 2017, ELIFE, V6, DOI 10.7554/eLife.27014
   Smits LP, 2013, GASTROENTEROLOGY, V145, P946, DOI 10.1053/j.gastro.2013.08.058
   Song XY, 2020, NATURE, V577, P410, DOI 10.1038/s41586-019-1865-0
   Stewart OA, 2020, GUT MICROBES, V11, P1220, DOI 10.1080/19490976.2020.1762520
   Strauss J, 2011, INFLAMM BOWEL DIS, V17, P1971, DOI 10.1002/ibd.21606
   Swidsinski A, 2011, GUT, V60, P34, DOI 10.1136/gut.2009.191320
   Tan W, 2020, J BIOL CHEM, V295, P5051, DOI 10.1074/jbc.RA120.012859
   Tanoue T, 2019, NATURE, V565, P600, DOI 10.1038/s41586-019-0878-z
   Tarrah A, 2018, FRONT MICROBIOL, V9, DOI 10.3389/fmicb.2018.02214
   Tegtmeyer N, 2017, CELL HOST MICROBE, V22, P552, DOI 10.1016/j.chom.2017.09.005
   Thangaraju M, 2009, CANCER RES, V69, P2826, DOI 10.1158/0008-5472.CAN-08-4466
   Thorburn AN, 2014, IMMUNITY, V40, P833, DOI 10.1016/j.immuni.2014.05.014
   Todoric J, 2016, CANCER PREV RES, V9, P895, DOI 10.1158/1940-6207.CAPR-16-0209
   Tomela K, 2020, LIFE-BASEL, V10, DOI 10.3390/life10100219
   Trompette A, 2014, NAT MED, V20, P159, DOI 10.1038/nm.3444
   van den Berg FF, 2021, GUT, V70, P915, DOI 10.1136/gutjnl-2019-320430
   Velazquez-Torres G, 2020, GASTROENTEROL REP, V8, P261, DOI 10.1093/gastro/goaa018
   Venkateswaran N, 2019, GENE DEV, V33, P1236, DOI 10.1101/gad.327056.119
   Verma R, 2018, SCI IMMUNOL, V3, DOI 10.1126/sciimmunol.aat6975
   Vicente-Duenas C, 2020, BLOOD, V136, P2003, DOI 10.1182/blood.2019004381
   Vivarelli S, 2019, CANCERS, V11, DOI 10.3390/cancers11010038
   Vuong HE, 2017, ANNU REV NEUROSCI, V40, P21, DOI 10.1146/annurev-neuro-072116-031347
   Wang LJ, 2020, GUT, V69, P1988, DOI 10.1136/gutjnl-2019-320105
   Wang LM, 2020, INT J CANCER, V146, P3160, DOI 10.1002/ijc.32733
   Wang YH, 2018, NAT MED, V24, P1804, DOI 10.1038/s41591-018-0238-9
   Wang ZN, 2015, CELL, V163, P1585, DOI 10.1016/j.cell.2015.11.055
   Wang ZK, 2020, FRONT MICROBIOL, V11, DOI 10.3389/fmicb.2020.00997
   Wang ZT, 2019, FRONT MICROBIOL, V10, DOI 10.3389/fmicb.2019.02498
   Wasilewska E, 2019, J DAIRY SCI, V102, P37, DOI 10.3168/jds.2018-14520
   Wei D, 2018, COCHRANE DB SYST REV, DOI 10.1002/14651858.CD008831.pub3
   Wilson MR, 2019, SCIENCE, V363, P709, DOI 10.1126/science.aar7785
   Wong SH, 2019, NAT REV GASTRO HEPAT, V16, P690, DOI 10.1038/s41575-019-0209-8
   Wong SH, 2017, GASTROENTEROLOGY, V153, P1621, DOI 10.1053/j.gastro.2017.08.022
   Wong-Rolle A, 2021, PROTEIN CELL, V12, P426, DOI 10.1007/s13238-020-00813-8
   Wu HQ, 2020, GUT MICROBES, V11, DOI 10.1080/19490976.2020.1734423
   Wu H, 2020, CELL METAB, V32, P379, DOI 10.1016/j.cmet.2020.06.011
   Xie C, 2019, FRONT MICROBIOL, V10, DOI 10.3389/fmicb.2019.01541
   Xie C, 2020, GUT MICROBES, V11, P1567, DOI 10.1080/19490976.2020.1774311
   Xing CS, 2021, CELL HOST MICROBE, V29, P959, DOI 10.1016/j.chom.2021.03.016
   Xu R, 2015, BMC GENOMICS, V16, DOI 10.1186/1471-2164-16-S7-S4
   Yamamura K, 2019, CLIN CANCER RES, V25, P6170, DOI 10.1158/1078-0432.CCR-19-0318
   Yamamura K, 2016, CLIN CANCER RES, V22, P5574, DOI 10.1158/1078-0432.CCR-16-1786
   Yang HY, 2003, MOL CELL BIOL, V23, P7096, DOI 10.1128/MCB.23.20.7096-7107.2003
   Yang J, 2018, PROTEIN CELL, V9, P474, DOI 10.1007/s13238-018-0543-6
   Yang LY, 2012, CLIN CANCER RES, V18, P2138, DOI 10.1158/1078-0432.CCR-11-0934
   Yang WX, 2021, FRONT CELL DEV BIOL, V9, DOI 10.3389/fcell.2021.641270
   Yang YZ, 2017, GASTROENTEROLOGY, V152, P851, DOI 10.1053/j.gastro.2016.11.018
   Ye CC, 2020, SCI REP-UK, V10, DOI 10.1038/s41598-020-72807-9
   Yen I, 2021, NATURE, V594, P418, DOI 10.1038/s41586-021-03515-1
   Yeoh YK, 2021, GUT, V70, P698, DOI 10.1136/gutjnl-2020-323020
   Yeom J, 2021, MICROORGANISMS, V9, DOI 10.3390/microorganisms9040673
   Yilmaz O, 2004, INFECT IMMUN, V72, P3743, DOI 10.1128/IAI.72.7.3743-3751.2004
   Yoshimoto S, 2013, NATURE, V499, P97, DOI 10.1038/nature12347
   Yu LX, 2017, NAT REV GASTRO HEPAT, V14, P527, DOI 10.1038/nrgastro.2017.72
   Yu TC, 2017, CELL, V170, P548, DOI 10.1016/j.cell.2017.07.008
   Yun JY, 2009, SCIENCE, V325, P1555, DOI 10.1126/science.1174229
   Zackular JP, 2014, CANCER PREV RES, V7, P1112, DOI 10.1158/1940-6207.CAPR-14-0129
   Zagato E, 2020, NAT MICROBIOL, V5, P511, DOI 10.1038/s41564-019-0649-5
   Zhang FM, 2012, AM J GASTROENTEROL, V107, P1755, DOI 10.1038/ajg.2012.251
   Zhang G, 2013, CURR OPIN MICROBIOL, V16, P779, DOI 10.1016/j.mib.2013.09.007
   Zhang GH, 2019, J CELL PHYSIOL, V234, P5163, DOI 10.1002/jcp.27320
   Zhang QF, 2021, CANCER DISCOV, V11, P1248, DOI 10.1158/2159-8290.CD-20-0304
   Zhou A, 2020, CANCER LETT, V474, P15, DOI 10.1016/j.canlet.2020.01.002
   Zhu J, 2018, MICROBIOME, V6, DOI 10.1186/s40168-018-0515-3
   Zierer J, 2018, NAT GENET, V50, P790, DOI 10.1038/s41588-018-0135-7
   Zitvogel L, 2017, NAT REV MICROBIOL, V15, P465, DOI 10.1038/nrmicro.2017.44
   Zou SM, 2018, GASTROENTEROL REP, V6, P1, DOI 10.1093/gastro/gox031
NR 267
TC 0
Z9 0
U1 8
U2 25
PU WILEY
PI HOBOKEN
PA 111 RIVER ST, HOBOKEN 07030-5774, NJ USA
EI 2523-3548
J9 CANCER COMMUN
JI Cancer Commun.
PD OCT
PY 2021
VL 41
IS 10
BP 937
EP 967
DI 10.1002/cac2.12200
EA AUG 2021
PG 31
WC Oncology
WE Science Citation Index Expanded (SCI-EXPANDED)
SC Oncology
GA WE3EE
UT WOS:000681615100001
PM 34355542
OA gold, Green Published
DA 2022-07-15
ER

PT J
AU Pop, OL
   Vodnar, DC
   Diaconeasa, Z
   Istrati, M
   Bintintan, A
   Bintintan, VV
   Suharoschi, R
   Gabbianelli, R
AF Pop, Oana Lelia
   Vodnar, Dan Cristian
   Diaconeasa, Zorita
   Istrati, Magdalena
   Bintintan, Adriana
   Bintintan, Vasile Virgil
   Suharoschi, Ramona
   Gabbianelli, Rosita
TI An Overview of Gut Microbiota and Colon Diseases with a Focus on
   Adenomatous Colon Polyps
SO INTERNATIONAL JOURNAL OF MOLECULAR SCIENCES
LA English
DT Review
DE microbiota; adenomatous colon polyps; colon diseases
ID CHAIN FATTY-ACIDS; QUALITY-OF-LIFE; RANDOMIZED CLINICAL-TRIAL;
   COLORECTAL-CANCER; FUSOBACTERIUM-NUCLEATUM; DIETARY FIBER; DOUBLE-BLIND;
   ULCERATIVE-COLITIS; RESISTANT STARCH; INCREASED RISK
AB It is known and accepted that the gut microbiota composition of an organism has an impact on its health. Many studies deal with this topic, the majority discussing gastrointestinal health. Adenomatous colon polyps have a high prevalence as colon cancer precursors, but in many cases, they are hard to diagnose in their early stages. Gut microbiota composition correlated with the presence of adenomatous colon polyps may be a noninvasive and efficient tool for diagnosis with a high impact on human wellbeing and favorable health care costs. This review is meant to analyze the gut microbiota correlated with the presence of adenomatous colon polyps as the first step for early diagnosis, prophylaxis, and treatment.
C1 [Pop, Oana Lelia; Vodnar, Dan Cristian; Diaconeasa, Zorita; Suharoschi, Ramona] Univ Agr Sci & Vet Med, Dept Food Sci, Cluj Napoca 400372, Romania.
   [Istrati, Magdalena] Reg Inst Gastroenterol & Hepatol Prof Dr Octavian, Cluj Napoca 400158, Romania.
   [Bintintan, Adriana] Emergency Cty Hosp, Dept Gastroenterol, Med Clin 1, Cluj Napoca 400006, Romania.
   [Bintintan, Vasile Virgil] Univ Med & Pharm Cluj Napoca, Dept Surg, Surg Clin 1, Cluj Napoca 400006, Romania.
   [Gabbianelli, Rosita] Univ Camerino, Sch Pharm, Unit Mol Biol, Via Gentile 3 Varano, I-62032 Camerino, Italy.
RP Suharoschi, R (通讯作者)，Univ Agr Sci & Vet Med, Dept Food Sci, Cluj Napoca 400372, Romania.; Gabbianelli, R (通讯作者)，Univ Camerino, Sch Pharm, Unit Mol Biol, Via Gentile 3 Varano, I-62032 Camerino, Italy.
EM oana.pop@usamvcluj.ro; dan.vodnar@usamvcluj.ro;
   zorita.diaconeasa@gmail.com; magdaistrati@yahoo.com;
   abintintan@yahoo.com; vasile.bintintan@umfcluj.ro;
   ramona.suharoschi@usamvcluj.ro; rosita.gabbianelli@unicam.it
RI Pop, Oana/AFX-8728-2022; Vodnar, Dan C./K-5634-2019; Vasile,
   Bintintan/ABH-7942-2020; Gabbianelli, Rosita/J-8217-2015; suharoschi,
   ramona/M-9711-2019; Diaconeasa, Zorita/C-6182-2018; Vodnar, Dan
   C./B-8423-2011
OI Pop, Oana/0000-0001-8939-7267; Vasile, Bintintan/0000-0002-1435-6791;
   Gabbianelli, Rosita/0000-0003-0037-7740; suharoschi,
   ramona/0000-0002-8306-8670; Diaconeasa, Zorita/0000-0002-5325-3859;
   Vodnar, Dan C./0000-0001-5407-8071
FU National Research Development Projects - Romanian Ministry of Research
   and Innovation [37/2018-2020]
FX The publication was supported by funds from the National Research
   Development Projects to finance excellence (PFE)-37/2018-2020 granted by
   the Romanian Ministry of Research and Innovation.
CR Aarons CB, 2014, WORLD J GASTROENTERO, V20, P16178, DOI 10.3748/wjg.v20.i43.16178
   Aghamohammadi D, 2019, TRIALS, V20, DOI 10.1186/s13063-019-3454-9
   Ahsan H, 1998, ANN INTERN MED, V128, P900, DOI 10.7326/0003-4819-128-11-199806010-00006
   Alang N, 2015, OPEN FORUM INFECT DI, V2, DOI 10.1093/ofid/ofv004
   Altun HK, 2019, TURK J GASTROENTEROL, V30, P313, DOI 10.5152/tjg.2019.18356
   Anhe FF, 2015, CURR OBES REP, V4, P389, DOI 10.1007/s13679-015-0172-9
   Arthur JC, 2012, SCIENCE, V338, P120, DOI 10.1126/science.1224820
   Azcarate-Peril MA, 2017, P NATL ACAD SCI USA, V114, pE367, DOI 10.1073/pnas.1606722113
   Azpiroz F, 2017, NEUROGASTROENT MOTIL, V29, DOI 10.1111/nmo.12911
   Balakumar M, 2018, EUR J NUTR, V57, P279, DOI 10.1007/s00394-016-1317-7
   BAYERDORFFER E, 1993, GASTROENTEROLOGY, V104, P137, DOI 10.1016/0016-5085(93)90845-4
   Bernstein C, 2011, ARCH TOXICOL, V85, P863, DOI 10.1007/s00204-011-0648-7
   Bienz M, 2002, NAT REV MOL CELL BIO, V3, P328, DOI 10.1038/nrm806
   Bjarnason I, 2019, INFLAMMOPHARMACOLOGY, V27, P465, DOI 10.1007/s10787-019-00595-4
   Bonder MJ, 2016, NAT GENET, V48, P1407, DOI 10.1038/ng.3663
   Bordoni L, 2019, BIOCHIMIE, V160, P156, DOI 10.1016/j.biochi.2019.03.006
   Bray F, 2018, CA-CANCER J CLIN, V68, P394, DOI 10.3322/caac.21492
   Brennan CA, 2016, ANNU REV MICROBIOL, V70, P395, DOI 10.1146/annurev-micro-102215-095513
   Brouns F, 2002, TRENDS FOOD SCI TECH, V13, P251, DOI 10.1016/S0924-2244(02)00131-0
   Bulow S, 2003, GUT, V52, P742, DOI 10.1136/gut.52.5.742
   Burns MB, 2015, GENOME MED, V7, DOI 10.1186/s13073-015-0177-8
   Cammarota G, 2014, INTERN EMERG MED, V9, P365, DOI 10.1007/s11739-014-1069-4
   Campana R, 2017, GUT PATHOG, V9, DOI 10.1186/s13099-017-0162-4
   Chai LJ, 2019, FRONT MICROBIOL, V10, DOI 10.3389/fmicb.2019.01397
   Church J, 2003, DIS COLON RECTUM, V46, P1001
   CLAUSEN MR, 1991, GUT, V32, P923, DOI 10.1136/gut.32.8.923
   Collins SL, 2018, APPL ENVIRON MICROB, V84, DOI 10.1128/AEM.02200-17
   Conteduca V, 2013, INT J ONCOL, V43, P973, DOI 10.3892/ijo.2013.2041
   Costello SP, 2019, JAMA-J AM MED ASSOC, V321, P156, DOI 10.1001/jama.2018.20046
   Cremonl C, 2018, CURR OPIN PHARMACOL, V43, P87, DOI 10.1016/j.coph.2018.08.010
   David LA, 2014, NATURE, V505, P559, DOI 10.1038/nature12820
   de Kok TMCM, 1999, DIGEST DIS SCI, V44, P2218, DOI 10.1023/A:1026644418142
   Delzenne NM, 2011, MICROB CELL FACT, V10, DOI 10.1186/1475-2859-10-S1-S10
   Desai MS, 2016, CELL, V167, P1339, DOI 10.1016/j.cell.2016.10.043
   Dethlefsen L, 2008, PLOS BIOL, V6, P2383, DOI 10.1371/journal.pbio.0060280
   Diaconeasa Z, 2015, ROM BIOTECH LETT, V20, P10679
   Dimidi E, 2019, ALIMENT PHARM THER, V49, P251, DOI 10.1111/apt.15073
   Dore MP, 2020, PROBIOTICS ANTIMICRO, V12, P152, DOI 10.1007/s12602-019-9517-0
   Dulal S, 2014, CANCER J, V20, P225, DOI 10.1097/PPO.0000000000000050
   Elinav E, 2011, CELL, V145, P745, DOI 10.1016/j.cell.2011.04.022
   Fedorak RN, 2015, CLIN GASTROENTEROL H, V13, P928, DOI 10.1016/j.cgh.2014.10.031
   FLESCH ALINE TABORDA, 2017, Rev. Col. Bras. Cir., V44, P567, DOI 10.1590/0100-69912017006004
   Fodde R, 2002, EUR J CANCER, V38, P867, DOI 10.1016/S0959-8049(02)00040-0
   Forestell CA, 2017, ANN NUTR METAB, V70, P17, DOI 10.1159/000478759
   Fouhy F, 2019, NAT COMMUN, V10, DOI 10.1038/s41467-019-09252-4
   Francavilla R, 2008, HELICOBACTER, V13, P127, DOI 10.1111/j.1523-5378.2008.00593.x
   Gabbianelli R, 2018, J NUTR BIOCHEM, V57, P1, DOI 10.1016/j.jnutbio.2018.01.014
   Gao M, 2017, WORLD J GASTROENTERO, V23, P2819, DOI 10.3748/wjg.v23.i16.2819
   Gao ZG, 2015, FRONT MICROBIOL, V6, DOI 10.3389/fmicb.2015.00020
   Giovannucci E, 2001, CANCER EPIDEM BIOMAR, V10, P725
   Golkhalkhali B, 2018, ASIA-PAC J CLIN ONCO, V14, P179, DOI 10.1111/ajco.12758
   Grahn Sarah W, 2008, Clin Colon Rectal Surg, V21, P247, DOI 10.1055/s-0028-1089939
   Gurjar RS, 2001, NAT MED, V7, P1245, DOI 10.1038/nm1101-1245
   Hale VL, 2017, CANCER EPIDEM BIOMAR, V26, P85, DOI 10.1158/1055-9965.EPI-16-0337
   Helenius TO, 2015, MOL BIOL CELL, V26, P2298, DOI 10.1091/mbc.E14-02-0736
   Hernegger GS, 2002, DIS COLON RECTUM, V45, P127
   Hibberd AA., 2017, BMJ OPEN GASTROENTER, V4, DOI [DOI 10.1136/BMJGAST-2017-000145, 10.1136/bmjgast-2017-000145]
   Hill CJ, 2017, MICROBIOME, V5, DOI 10.1186/s40168-016-0213-y
   Ishaque SM, 2018, BMC GASTROENTEROL, V18, DOI 10.1186/s12876-018-0788-9
   Islam Z, 2019, CANCER SCI, V110, P3603, DOI 10.1111/cas.14188
   Kamada N, 2013, NAT REV IMMUNOL, V13, P321, DOI 10.1038/nri3430
   Kang MG, 2020, NUTRIENTS, V12, DOI 10.3390/nu12051427
   KEARNEY J, 1995, CANCER CAUSE CONTROL, V6, P45, DOI 10.1007/BF00051680
   Kietsiriroje N, 2015, LIPIDS HEALTH DIS, V14, DOI 10.1186/s12944-015-0149-4
   Kim HB, 2014, CLIN RES HEPATOL GAS, V38, P649, DOI 10.1016/j.clinre.2014.01.004
   Kim M, 2020, MBIO, V11, DOI 10.1128/mBio.03186-19
   Kim SR, 2019, NUTRIENTS, V11, DOI 10.3390/nu11040826
   Kim YS, 2020, WORLD J MENS HEALTH, V38, P48, DOI 10.5534/wjmh.190009
   Knudsen KEB, 2018, NUTRIENTS, V10, DOI 10.3390/nu10101499
   Kojima Y, 2016, J ORAL BIOSCI, V58, P27, DOI 10.1016/j.job.2015.08.004
   KONO S, 1991, J CLIN EPIDEMIOL, V44, P1255, DOI 10.1016/0895-4356(91)90158-6
   Kotzampassi K, 2015, WORLD J SURG, V39, P2776, DOI 10.1007/s00268-015-3071-z
   Laitinen K, 2019, INT J MOL SCI, V20, DOI 10.3390/ijms20081835
   Lee A, 2017, NUTRIENTS, V9, DOI 10.3390/nu9060558
   Lei-Leston AC, 2017, FRONT IMMUNOL, V8, DOI 10.3389/fimmu.2017.01168
   Leslie A, 2002, BRIT J SURG, V89, P845, DOI 10.1046/j.1365-2168.2002.02120.x
   Li M, 2018, FRONT PHARMACOL, V9, DOI 10.3389/fphar.2018.00533
   Liang SY, 2020, INT J BIOL SCI, V16, P135, DOI 10.7150/ijbs.37399
   Liu H, 2018, ADV NUTR, V9, P21, DOI 10.1093/advances/nmx009
   Liu JH, 2015, BMC COMPLEM ALTERN M, V15, DOI 10.1186/s12906-015-0802-5
   Liu Z, 2011, ALIMENT PHARM THER, V33, P50, DOI 10.1111/j.1365-2036.2010.04492.x
   Louis P., 2016, PREBIOTICS MICROBIOT
   Louis P, 2014, NAT REV MICROBIOL, V12, P661, DOI 10.1038/nrmicro3344
   Macfarlane S, 2006, ALIMENT PHARM THER, V24, P701, DOI 10.1111/j.1365-2036.2006.03042.x
   Machiels K, 2017, GUT, V66, P79, DOI 10.1136/gutjnl-2015-309398
   Macia L, 2015, NAT COMMUN, V6, DOI 10.1038/ncomms7734
   Magdalena P.-Z., 2017, J PROB HLTH, V5, P163, DOI DOI 10.4172/2329-8901.1000163
   Malathi K., 2019, J HEPATOL GASTROINT, V10, P398
   Mangifesta M, 2018, SCI REP-UK, V8, DOI 10.1038/s41598-018-32413-2
   Markowiak P, 2017, NUTRIENTS, V9, DOI 10.3390/nu9091021
   Martin HM, 2004, GASTROENTEROLOGY, V127, P80, DOI 10.1053/j.gastro.2004.03.054
   Martoni CJ, 2020, NUTRIENTS, V12, DOI 10.3390/nu12020363
   McDade TW, 2014, P ROY SOC B-BIOL SCI, V281, DOI 10.1098/rspb.2013.3116
   McMillan L, 2000, BIOCHEM BIOPH RES CO, V273, P45, DOI 10.1006/bbrc.2000.2899
   Medawar E, 2019, TRANSL PSYCHIAT, V9, DOI 10.1038/s41398-019-0552-0
   Micka A, 2017, INT J FOOD SCI NUTR, V68, P82, DOI 10.1080/09637486.2016.1212819
   Milani C, 2017, MICROBIOL MOL BIOL R, V81, DOI 10.1128/MMBR.00036-17
   Mima K, 2016, CLIN TRANSL GASTROEN, V7, DOI 10.1038/ctg.2016.53
   Mima K, 2015, JAMA ONCOL, V1, P653, DOI 10.1001/jamaoncol.2015.1377
   Mira-Pascual L, 2015, J GASTROENTEROL, V50, P167, DOI 10.1007/s00535-014-0963-x
   Mirghafourvand M, 2016, IRAN RED CRESCENT ME, V18, DOI 10.5812/ircmj.39870
   Moraes C, 2016, EUR J NUTR, V55, P1813, DOI 10.1007/s00394-015-1138-0
   Moro G, 2006, ARCH DIS CHILD, V91, P814, DOI 10.1136/adc.2006.098251
   Morrison DJ, 2016, GUT MICROBES, V7, P189, DOI 10.1080/19490976.2015.1134082
   Mueller NT, 2017, GENES-BASEL, V8, DOI 10.3390/genes8120364
   Munjal U, 2009, BRIT J NUTR, V102, P663, DOI 10.1017/S0007114509274770
   NavaneethaKrishnan S, 2019, OXID MED CELL LONGEV, V2019, DOI 10.1155/2019/9051542
   Ni J, 2017, NAT REV GASTRO HEPAT, V14, P573, DOI 10.1038/nrgastro.2017.88
   Niccolai E, 2019, WORLD J GASTROENTERO, V25, P5543, DOI 10.3748/wjg.v25.i36.5543
   Nosho K, 2016, WORLD J GASTROENTERO, V22, P557, DOI 10.3748/wjg.v22.i2.557
   Oh JH, 2019, NUTRIENTS, V11, DOI 10.3390/nu11122887
   Oh TJ, 2019, SCI REP-UK, V9, DOI 10.1038/s41598-019-56684-5
   Ohara Tadashi, 2018, Euroasian J Hepatogastroenterol, V8, P11, DOI 10.5005/jp-journals-10018-1251
   Ortega-Quijano N, 2011, OPT COMMUN, V284, P4852, DOI 10.1016/j.optcom.2011.06.041
   Palumbo VD, 2016, BIOMED PAP, V160, P372, DOI 10.5507/bp.2016.044
   Pearson T, 2019, CANCER MED-US, V8, P617, DOI 10.1002/cam4.1965
   Peters BA, 2016, MICROBIOME, V4, DOI 10.1186/s40168-016-0218-6
   Pop O. L., 2019, DIET FIB PROP REC, P247, DOI DOI 10.1016/B978-0-12-816495-2.00008-3
   Pop O.L., 2012, BULL  UNIV AGR SCI C, V69, DOI [10.15835/buasvmcn-agr:8786, DOI 10.15835/BUASVMCN-AGR:8786]
   Pop O. L., 2019, ROLE ALTERNATIVE INN, P283, DOI [10.1016/B978-0- 12-816453-2.00010-3, DOI 10.1016/B978-0-12-816453-2.00010-3]
   Pop OL, 2016, J FOOD PROCESS ENG, V39, P433, DOI 10.1111/jfpe.12234
   Pop OL, 2015, B U A SCI VET MED CL, V72, P27, DOI 10.15835/buasvmcn-fst:10993
   Prosberg M, 2016, SCAND J GASTROENTERO, V51, P1407, DOI 10.1080/00365521.2016.1216587
   Rawla P, 2019, GASTROENTEROL REV, V14, P89, DOI 10.5114/pg.2018.81072
   Ray Katrina, 2011, Nat Rev Gastroenterol Hepatol, V8, P662, DOI 10.1038/nrgastro.2011.208
   Renehan AG, 2008, LANCET, V371, P569, DOI 10.1016/S0140-6736(08)60269-X
   Rezasoltani S, 2017, IRAN J MICROBIOL, V9, P55
   Richard ML, 2018, GUT MICROBES, V9, P131, DOI 10.1080/19490976.2017.1379637
   Ridlon JM, 2014, CURR OPIN GASTROEN, V30, P332, DOI 10.1097/MOG.0000000000000057
   Rusu IG, 2020, NUTRIENTS, V12, DOI 10.3390/nu12071993
   Rutter M.D., 2019, CLIN GASTROENTEROL H, DOI [10.1016/j.cgh.2019.09.02531563558, DOI 10.1016/J.CGH.2019.09.02531563558]
   Scepanovic P, 2019, MICROBIOME, V7, DOI 10.1186/s40168-019-0747-x
   Sherafat S.J., 2018, GASTROENTEROL HEPATO, V11, P101
   Shokryazdan Parisa, 2017, J Am Coll Nutr, V36, P666, DOI 10.1080/07315724.2017.1337529
   Siegel RL, 2019, CA-CANCER J CLIN, V69, P7, DOI 10.3322/caac.21551
   Sivaprakasam S, 2017, NUTRIENTS, V9, DOI 10.3390/nu9080856
   Smid A, 2016, J FUNCT FOODS, V24, P549, DOI 10.1016/j.jff.2016.04.031
   Song MY, 2017, CURR COLORECT CANC R, V13, P429, DOI 10.1007/s11888-017-0389-y
   Steinhagen E, 2010, SURG ONCOL CLIN N AM, V19, P711, DOI 10.1016/j.soc.2010.08.004
   Suharoschi R, 2019, DIETARY FIBER: PROPERTIES, RECOVERY, AND APPLICATIONS, P59, DOI 10.1016/B978-0-12-816495-2.00003-4
   Sun Chun-Hui, 2019, Chronic Dis Transl Med, V5, P178, DOI 10.1016/j.cdtm.2019.09.001
   Szulinska M, 2018, NUTRIENTS, V10, DOI 10.3390/nu10111672
   Tailford LE, 2015, FRONT GENET, V6, DOI 10.3389/fgene.2015.00081
   Tapiainen T, 2019, SCI REP-UK, V9, DOI 10.1038/s41598-019-46964-5
   Tarrah A, 2019, J FUNCT FOODS, V54, P489, DOI 10.1016/j.jff.2019.02.004
   Theodoropoulos GE, 2016, ANN GASTROENTEROL, V29, P56
   Thursby E, 2017, BIOCHEM J, V474, P1823, DOI 10.1042/BCJ20160510
   Tran TTT, 2019, MICROBIOME, V7, DOI 10.1186/s40168-019-0654-1
   Ustundag GH, 2017, CAN J GASTROENTEROL, V2017, DOI 10.1155/2017/8130596
   van den Brandt PA, 2019, EUR J EPIDEMIOL, V34, P351, DOI 10.1007/s10654-019-00483-9
   Vulevic J, 2008, AM J CLIN NUTR, V88, P1438, DOI 10.3945/ajcn.2008.26242
   Wang EL, 2010, BRIT J CANCER, V102, P908, DOI 10.1038/sj.bjc.6605558
   Wang G, 2017, FOOD FUNCT, V8, P3155, DOI 10.1039/c7fo00593h
   Wang TT, 2012, ISME J, V6, P320, DOI 10.1038/ismej.2011.109
   Watne AL, 1997, J SURG ONCOL, V66, P207, DOI 10.1002/(SICI)1096-9098(199711)66:3<207::AID-JSO10>3.3.CO;2-U
   WEAVER GA, 1988, GUT, V29, P1539, DOI 10.1136/gut.29.11.1539
   WINAWER SJ, 1993, NEW ENGL J MED, V329, P1977, DOI 10.1056/NEJM199312303292701
   Wlodarska M, 2014, CELL, V156, P1045, DOI 10.1016/j.cell.2014.01.026
   Xie XL, 2019, NUTRITION, V61, P132, DOI 10.1016/j.nut.2018.10.038
   Xu Lin, 2015, Zhonghua Wei Chang Wai Ke Za Zhi, V18, P267
   Yang J, 2018, PROTEIN CELL, V9, P474, DOI 10.1007/s13238-018-0543-6
   Yoon JY, 2018, DIGEST DIS SCI, V63, P2754, DOI 10.1007/s10620-018-5139-8
   Yoon JS, 2014, J GASTROEN HEPATOL, V29, P52, DOI 10.1111/jgh.12322
   Zheng Y, 2019, BMJ-BRIT MED J, V365, DOI 10.1136/bmj.l2110
   Zhou YL, 2016, ONCOTARGET, V7, P80794, DOI 10.18632/oncotarget.13094
   Zhu Xiang-Li, 2017, Zhongguo Dang Dai Er Ke Za Zhi, V19, P672
NR 166
TC 4
Z9 4
U1 14
U2 35
PU MDPI
PI BASEL
PA ST ALBAN-ANLAGE 66, CH-4052 BASEL, SWITZERLAND
EI 1422-0067
J9 INT J MOL SCI
JI Int. J. Mol. Sci.
PD OCT
PY 2020
VL 21
IS 19
AR 7359
DI 10.3390/ijms21197359
PG 21
WC Biochemistry & Molecular Biology; Chemistry, Multidisciplinary
WE Science Citation Index Expanded (SCI-EXPANDED)
SC Biochemistry & Molecular Biology; Chemistry
GA ON0YL
UT WOS:000586437800001
PM 33028024
OA Green Published, gold
DA 2022-07-15
ER

PT J
AU Zhao, BY
   Zhou, BL
   Dong, CY
   Zhang, R
   Xie, DY
   Tian, YM
   Yang, L
AF Zhao, Binyan
   Zhou, Bailing
   Dong, Chunyan
   Zhang, Rui
   Xie, Daoyuan
   Tian, Yaomei
   Yang, Li
TI Lactobacillus reuteri Alleviates Gastrointestinal Toxicity of Rituximab
   by Regulating the Proinflammatory T Cells in vivo
SO FRONTIERS IN MICROBIOLOGY
LA English
DT Article
DE rituximab; intestinal microbiota; Lactobacillus reuteri; gavage methods;
   gastrointestinal toxicity
ID GROWTH-FACTOR PROTECTS; INTESTINAL MUCOSITIS; ULCERATIVE-COLITIS; GUT
   MICROBIOTA; CHEMOTHERAPY; DIFFERENTIATION; PRETREATMENT; POLARIZATION;
   DYSFUNCTION; MODULATION
AB Rituximab (RTX) is a widely used anticancer drug with gastrointestinal side effects, such as nausea, vomiting, and diarrhea. The reason for these side effects is still poorly understood. Previous studies have reported that the intestinal microbiota is associated with the occurrence of disease and the therapeutic effect of drugs. In this study, we observed mucosal damage, inflammatory cell infiltration and increased intestinal inflammatory factor expression in RTX-treated mice. RTX also changed the diversity of the intestinal microbiota in mice, and decreased abundance of Lactobacillus reuteri was observed in RTX-treated mice. Further experiments revealed that intragastric administration of L. reuteri in RTX-treated mice attenuated the intestinal inflammatory response induced by RTX and regulated the proportion of helper T (Th) cells. In conclusion, our data characterize the effect of the intestinal microbiota on RTX-induced intestinal inflammation, suggesting that modifying the gut microbiota may represent a positive strategy for managing adverse reactions.
C1 [Yang, Li] Sichuan Univ, West China Hosp, Collaborat Innovat Ctr Biotherapy, State Key Lab Biotherapy, Chengdu, Peoples R China.
   Sichuan Univ, West China Hosp, Collaborat Innovat Ctr Biotherapy, Canc Ctr, Chengdu, Peoples R China.
RP Yang, L (通讯作者)，Sichuan Univ, West China Hosp, Collaborat Innovat Ctr Biotherapy, State Key Lab Biotherapy, Chengdu, Peoples R China.
EM yl.tracy73@gmail.com
FU National Science and Technology Major Project [2018ZX09201018-013,
   2018ZX09733001-001-007]; Leading Academic of Ten-thousand Talents
   Program; 1.3.5 project for disciplines of excellence, West China
   Hospital, Sichuan University
FX This study was supported by grants from the National Science and
   Technology Major Project (Nos. 2018ZX09201018-013 and
   2018ZX09733001-001-007), Leading Academic of Ten-thousand Talents
   Program and 1.3.5 project for disciplines of excellence, West China
   Hospital, Sichuan University. All the funding from these sources were
   used for data collection and analysis.
CR Acharya N, 2020, IMMUNITY, V53, P658, DOI 10.1016/j.immuni.2020.08.005
   Agathocleous A, 2010, BRIT J HAEMATOL, V151, P346, DOI 10.1111/j.1365-2141.2010.08340.x
   Alexander JL, 2017, NAT REV GASTRO HEPAT, V14, P356, DOI 10.1038/nrgastro.2017.20
   Ardelean DS, 2010, PEDIATRICS, V126, pE243, DOI 10.1542/peds.2009-3395
   Bau J, 2016, GASTROENTEROLOGY, V150, pS816, DOI 10.1016/S0016-5085(16)32764-0
   Bene KP, 2017, FRONT MICROBIOL, V8, DOI 10.3389/fmicb.2017.00321
   Beutheu S, 2014, CLIN NUTR, V33, P694, DOI 10.1016/j.clnu.2013.09.003
   Blombery P, 2011, J CLIN ONCOL, V29, pE110, DOI 10.1200/JCO.2010.31.8899
   Bokulich NA, 2013, NAT METHODS, V10, P57, DOI [10.1038/nmeth.2276, 10.1038/NMETH.2276]
   Boukhettala N, 2009, AM J PHYSIOL-ENDOC M, V296, pE182, DOI 10.1152/ajpendo.90459.2008
   Brisson G, 2010, J AGR FOOD CHEM, V58, P5612, DOI 10.1021/jf904381s
   Bullman S, 2017, SCIENCE, V358, P1443, DOI 10.1126/science.aal5240
   Carrasco A, 2017, DIGEST DIS SCI, V62, P2609, DOI 10.1007/s10620-017-4692-x
   Chae BS, 2018, TOX RESEARCH, V34, P65, DOI 10.5487/TR.2018.34.1.065
   Chaveli-Lopez Begonya, 2016, J Clin Exp Dent, V8, pe201, DOI 10.4317/jced.52917
   den Besten G, 2013, J LIPID RES, V54, P2325, DOI 10.1194/jlr.R036012
   Edgar RC, 2004, NUCLEIC ACIDS RES, V32, P1792, DOI 10.1093/nar/gkh340
   Edgar RC, 2013, NAT METHODS, V10, P996, DOI [10.1038/NMETH.2604, 10.1038/nmeth.2604]
   Edgar RC, 2011, BIOINFORMATICS, V27, P2194, DOI 10.1093/bioinformatics/btr381
   El Fassi D, 2008, GUT, V57, P714, DOI 10.1136/gut.2007.138305
   Farrell CL, 1998, CANCER RES, V58, P933
   Furusawa Y, 2013, NATURE, V504, P446, DOI 10.1038/nature12721
   Gibson RJ, 2009, CANCER BIOL THER, V8, P512, DOI 10.4161/cbt.8.6.7852
   Gopalakrishnan V, 2018, SCIENCE, V359, P97, DOI 10.1126/science.aan4236
   Haas BJ, 2011, GENOME RES, V21, P494, DOI 10.1101/gr.112730.110
   Isaacs-Ten A, 2020, HEPATOLOGY, V72, P2090, DOI 10.1002/hep.31228
   Kaegi C, 2019, FRONT IMMUNOL, V10, DOI 10.3389/fimmu.2019.01990
   Kumawat AK, 2013, MOL IMMUNOL, V55, P355, DOI 10.1016/j.molimm.2013.03.007
   Li HL, 2017, FRONT CELL INFECT MI, V7, DOI 10.3389/fcimb.2017.00455
   Li HK, 2016, EXPERT OPIN DRUG MET, V12, P31, DOI 10.1517/17425255.2016.1121234
   Lipka Seth, 2016, Gastroenterol Hepatol (N Y), V12, P58
   Liu YY, 2012, AM J PHYSIOL-GASTR L, V302, pG608, DOI 10.1152/ajpgi.00266.2011
   Luu M, 2019, NAT COMMUN, V10, DOI 10.1038/s41467-019-08711-2
   Madsen KL, 1999, GASTROENTEROLOGY, V116, P1107, DOI 10.1016/S0016-5085(99)70013-2
   Maesta I, 2018, GYNECOL ONCOL, V148, P161, DOI 10.1016/j.ygyno.2017.10.028
   Magoc T, 2011, BIOINFORMATICS, V27, P2957, DOI 10.1093/bioinformatics/btr507
   Mantovani A, 2002, TRENDS IMMUNOL, V23, P549, DOI 10.1016/S1471-4906(02)02302-5
   Manzi ND, 2016, J ADV NURS, V72, P735, DOI 10.1111/jan.12867
   Martinez Fernando O, 2014, F1000Prime Rep, V6, P13, DOI 10.12703/P6-13
   Matson V, 2018, SCIENCE, V359, P104, DOI 10.1126/science.aao3290
   Mu QH, 2018, FRONT MICROBIOL, V9, DOI 10.3389/fmicb.2018.00757
   Mu QH, 2017, MICROBIOME, V5, DOI 10.1186/s40168-017-0300-8
   Nagpal R, 2018, SCI REP-UK, V8, DOI 10.1038/s41598-018-30114-4
   Quast C, 2013, NUCLEIC ACIDS RES, V41, pD590, DOI 10.1093/nar/gks1219
   Rauber S, 2017, NAT MED, V23, P938, DOI 10.1038/nm.4373
   Rothhammer V, 2016, NAT MED, V22, P586, DOI 10.1038/nm.4106
   Routy B, 2018, SCIENCE, V359, P91, DOI 10.1126/science.aan3706
   Roy S, 2017, NAT REV CANCER, V17, P271, DOI 10.1038/nrc.2017.13
   Savino F, 2018, BENEF MICROBES, V9, P917, DOI [10.3920/BM2017.0194, 10.3920/bm2017.0194]
   Segata N, 2011, GENOME BIOL, V12, DOI 10.1186/gb-2011-12-6-r60
   Sekkach Y., 2011, Annales Pharmaceutiques Francaises, V69, P265, DOI 10.1016/j.pharma.2011.06.005
   Sender R, 2016, PLOS BIOL, V14, DOI 10.1371/journal.pbio.1002533
   Shahmohammadi S, 2018, MULT SCLER RELAT DIS, V22, P22, DOI 10.1016/j.msard.2018.02.030
   Shimamura Y, 2018, ANTICANCER RES, V38, P307, DOI 10.21873/anticanres.12223
   Sica A, 2007, J CLIN INVEST, V117, P1155, DOI 10.1172/JCI31422
   Sica A, 2012, J CLIN INVEST, V122, P787, DOI 10.1172/JCI59643
   Sivan A, 2015, SCIENCE, V350, P1084, DOI 10.1126/science.aac4255
   Stewart ML, 2009, MOL NUTR FOOD RES, V53, pS114, DOI 10.1002/mnfr.200700523
   Vetizou M, 2015, SCIENCE, V350, P1079, DOI 10.1126/science.aad1329
   Viaud S, 2013, SCIENCE, V342, P971, DOI 10.1126/science.1240537
   Wardill HR, 2017, CURR OPIN SUPPORT PA, V11, P125, DOI 10.1097/SPC.0000000000000265
   Wilson ID, 2017, TRANSL RES, V179, P204, DOI 10.1016/j.trsl.2016.08.002
   Yu CH, 2019, CELL DEATH DIS, V10, DOI 10.1038/s41419-019-1963-9
   Zhou BL, 2018, EBIOMEDICINE, V33, P122, DOI 10.1016/j.ebiom.2018.06.029
   Zietarska M, 2017, NUTRIENTS, V9, DOI 10.3390/nu9101108
   Zimmermann M, 2019, SCIENCE, V363, P600, DOI 10.1126/science.aat9931
NR 66
TC 1
Z9 1
U1 4
U2 5
PU FRONTIERS MEDIA SA
PI LAUSANNE
PA AVENUE DU TRIBUNAL FEDERAL 34, LAUSANNE, CH-1015, SWITZERLAND
EI 1664-302X
J9 FRONT MICROBIOL
JI Front. Microbiol.
PD OCT 12
PY 2021
VL 12
AR 645500
DI 10.3389/fmicb.2021.645500
PG 14
WC Microbiology
WE Science Citation Index Expanded (SCI-EXPANDED)
SC Microbiology
GA WP9MZ
UT WOS:000713450400001
PM 34712207
OA gold, Green Published
DA 2022-07-15
ER

PT J
AU Sheehan, D
   Moran, C
   Shanahan, F
AF Sheehan, Donal
   Moran, Carthage
   Shanahan, Fergus
TI The microbiota in inflammatory bowel disease
SO JOURNAL OF GASTROENTEROLOGY
LA English
DT Review
DE Inflammatory bowel disease; Gut microbiota; Mycobiome; Virome; Faecal
   microbial transplantation
ID BODY-MASS INDEX; CLOSTRIDIUM-DIFFICILE INFECTION; GENOME-WIDE
   ASSOCIATION; CHAIN FATTY-ACIDS; CROHNS-DISEASE; ULCERATIVE-COLITIS;
   INTESTINAL MICROBIOTA; GUT MICROBIOTA; CLINICAL CHARACTERISTICS;
   SMOKING-CESSATION
AB This review explores our current understanding of the complex interaction between environmental risk factors, genetic traits and the development of inflammatory bowel disease. The primacy of environmental risk factors is illustrated by the rapid increase in the incidence of the disease worldwide. We discuss how the gut microbiota is the proximate environmental risk factor for subsequent development of inflammatory bowel disease. The evolving fields of virome and mycobiome studies will further our understanding of the full potential of the gut microbiota in disease pathogenesis. Manipulating the gut microbiota is a promising therapeutic avenue.
C1 [Sheehan, Donal; Moran, Carthage; Shanahan, Fergus] Natl Univ Ireland Univ Coll Cork, Dept Med, Cork, Ireland.
   [Sheehan, Donal; Moran, Carthage; Shanahan, Fergus] Natl Univ Ireland Univ Coll Cork, Alimentary Pharmabiot Ctr, Cork, Ireland.
RP Shanahan, F (通讯作者)，Natl Univ Ireland Univ Coll Cork, Dept Med, Cork, Ireland.
EM donalsheehan@me.com; f.shanahan@ucc.ie
RI Shanahan, Fergus/ABF-2390-2020
OI Shanahan, Fergus/0000-0003-0467-0936; Shanahan,
   Fergus/0000-0001-8746-5932
FU Science Foundation Ireland [SFI/12/RC/2273, 12/RC/2273]
FX The authors are supported, in part, by Science Foundation Ireland in the
   form of a centre grant (Alimentary Pharmabiotic Centre: grants
   SFI/12/RC/2273 and 12/RC/2273).
CR Abraham C, 2009, NEW ENGL J MED, V361, P2066, DOI 10.1056/NEJMra0804647
   Abraham N, 2003, J GASTROEN HEPATOL, V18, P139, DOI 10.1046/j.1440-1746.2003.02953.x
   Ahmad MS, 2000, GUT, V46, P493, DOI 10.1136/gut.46.4.493
   Aldhous MC, 2011, PLOS ONE, V6, DOI 10.1371/journal.pone.0024715
   Anderson JL, 2012, ALIMENT PHARM THER, V36, P503, DOI 10.1111/j.1365-2036.2012.05220.x
   Angelberger S, 2013, AM J GASTROENTEROL, V108, P1620, DOI 10.1038/ajg.2013.257
   Bailey LC, 2014, JAMA PEDIATR, V168, P1063, DOI 10.1001/jamapediatrics.2014.1539
   Barreiro-de Acosta M, 2011, J CROHNS COLITIS, V5, P566, DOI 10.1016/j.crohns.2011.05.009
   Benjamin JL, 2012, INFLAMM BOWEL DIS, V18, P1092, DOI 10.1002/ibd.21864
   Bernstein CN, 2008, GUT, V57, P1185, DOI 10.1136/gut.2007.122143
   Bernstein CN, 2012, GUT, V61, P622, DOI 10.1136/gutjnl-2011-301397
   Biedermann L, 2014, INFLAMM BOWEL DIS, V20, P1496, DOI 10.1097/MIB.0000000000000129
   Birrenbach T, 2004, INFLAMM BOWEL DIS, V10, P848, DOI 10.1097/00054725-200411000-00019
   Blain A, 2002, CLIN NUTR, V21, P51, DOI 10.1054/clnu.2001.0503
   Brant SR, 2011, INFLAMM BOWEL DIS, V17, P1, DOI 10.1002/ibd.21385
   Cadwell K, 2008, NATURE, V456, P259, DOI 10.1038/nature07416
   Cadwell K, 2010, CELL, V141, P1135, DOI 10.1016/j.cell.2010.05.009
   Cario E, 2000, INFECT IMMUN, V68, P7010, DOI 10.1128/IAI.68.12.7010-7017.2000
   Chan SSM, 2013, AM J GASTROENTEROL, V108, P575, DOI 10.1038/ajg.2012.453
   Charpentier C, 2014, GUT, V63, P423, DOI 10.1136/gutjnl-2012-303864
   Chassaing B, 2015, NATURE, V519, P92, DOI 10.1038/nature14232
   Chassaing B, 2011, J CLIN INVEST, V121, P966, DOI 10.1172/JCI44632
   Claesson MJ, 2012, NATURE, V488, P178, DOI 10.1038/nature11319
   Cooney R, 2010, NAT MED, V16, P90, DOI 10.1038/nm.2069
   Cornish JA, 2008, AM J GASTROENTEROL, V103, P2394, DOI 10.1111/j.1572-0241.2008.02064.x
   Cosnes J, 2004, BEST PRACT RES CL GA, V18, P481, DOI 10.1016/j.bpg.2003.12.003
   Cosnes J, 2001, GASTROENTEROLOGY, V120, P1093, DOI 10.1053/gast.2001.23231
   Cosnes J, 2011, GASTROENTEROLOGY, V140, P1785, DOI 10.1053/j.gastro.2011.01.055
   Cox LM, 2014, CELL, V158, P705, DOI 10.1016/j.cell.2014.05.052
   Dalmasso M, 2014, TRENDS MICROBIOL, V22, P399, DOI 10.1016/j.tim.2014.02.010
   Darfeuille-Michaud A, 2004, GASTROENTEROLOGY, V127, P412, DOI 10.1053/j.gastro.2004.04.061
   De La Concha EG, 2000, GASTROENTEROLOGY, V119, P1491, DOI 10.1053/gast.2000.20258
   Devkota S, 2012, NATURE, V487, P104, DOI 10.1038/nature11225
   Diaz-Gallo LM, 2011, INFLAMM BOWEL DIS, V17, P2287, DOI 10.1002/ibd.21630
   Dollive S, 2012, GENOME BIOL, V13, DOI 10.1186/gb-2012-13-7-r60
   Duncan SH, 2002, INT J SYST EVOL MICR, V52, P2141, DOI [10.1099/ijs.0.02241-0, 10.1099/00207713-52-6-2141]
   FERGUSON A, 1994, BMJ-BRIT MED J, V308, P1259, DOI 10.1136/bmj.308.6939.1259
   Fisher SA, 2008, NAT GENET, V40, P710, DOI 10.1038/ng.145
   Flint HJ, 2008, NAT REV MICROBIOL, V6, P121, DOI 10.1038/nrmicro1817
   Franchimont D, 2004, GUT, V53, P987, DOI 10.1136/gut.2003.030205
   Franke A, 2008, NAT GENET, V40, P1319, DOI 10.1038/ng.221
   Gevers D, 2014, CELL HOST MICROBE, V15, P382, DOI 10.1016/j.chom.2014.02.005
   Glocker EO, 2009, NEW ENGL J MED, V361, P2033, DOI 10.1056/NEJMoa0907206
   Gough E, 2011, CLIN INFECT DIS, V53, P994, DOI 10.1093/cid/cir632
   Greenblum S, 2012, P NATL ACAD SCI USA, V109, P594, DOI 10.1073/pnas.1116053109
   Halfvarson J, 2003, GASTROENTEROLOGY, V124, P1767, DOI 10.1016/S0016-5085(03)00385-8
   Hampe J, 2007, NAT GENET, V39, P207, DOI 10.1038/ng1954
   Hand TW, 2012, SCIENCE, V337, P1553, DOI 10.1126/science.1220961
   Harper JW, 2013, INFLAMM BOWEL DIS, V19, P2118, DOI 10.1097/MIB.0b013e31829cf401
   Hataye JM, 2013, NEW ENGL J MED, V368, P2143, DOI 10.1056/NEJMc1303919
   Hedin CR, 2014, GUT, V63, P1578, DOI 10.1136/gutjnl-2013-306226
   Higuchi LM, 2012, AM J GASTROENTEROL, V107, P1399, DOI 10.1038/ajg.2012.196
   Hoffmann C, 2013, PLOS ONE, V8, DOI 10.1371/journal.pone.0066019
   Hugot JP, 2001, NATURE, V411, P599, DOI 10.1038/35079107
   Jess T, 2007, INFLAMM BOWEL DIS, V13, P481, DOI 10.1002/ibd.20036
   Jia HM, 2010, AM J PREV MED, V38, P138, DOI 10.1016/j.amepre.2009.09.043
   Jostins L, 2012, NATURE, V491, P119, DOI 10.1038/nature11582
   Juneja M, 2012, DIGEST DIS SCI, V57, P2408, DOI 10.1007/s10620-012-2083-x
   Kadooka Y, 2013, BRIT J NUTR, V110, P1696, DOI 10.1017/S0007114513001037
   Kang S, 2010, INFLAMM BOWEL DIS, V16, P2034, DOI 10.1002/ibd.21319
   Kaser A, 2010, MUCOSAL IMMUNOL, V3, P11, DOI 10.1038/mi.2009.122
   Kernbauer E, 2014, NATURE, V516, P94, DOI 10.1038/nature13960
   Khalili H, 2015, INFLAMM BOWEL DIS, V21, P361, DOI 10.1097/MIB.0000000000000283
   Khan KJ, 2011, AM J GASTROENTEROL, V106, P661, DOI 10.1038/ajg.2011.72
   Knights D, 2013, GUT, V62, P1505, DOI 10.1136/gutjnl-2012-303954
   Kong LC, 2013, AM J CLIN NUTR, V98, P16, DOI 10.3945/ajcn.113.058743
   Kostic AD, 2014, GASTROENTEROLOGY, V146, P1489, DOI 10.1053/j.gastro.2014.02.009
   Kostic AD, 2012, GENOME RES, V22, P292, DOI 10.1101/gr.126573.111
   Kugathasan S, 2007, J PEDIATR-US, V151, P523, DOI 10.1016/j.jpeds.2007.04.004
   Kumar V, 2013, INFLAMM BOWEL DIS, V19, P1254, DOI 10.1097/MIB.0b013e318281f454
   Kunde S, 2013, J PEDIATR GASTR NUTR, V56, P597, DOI 10.1097/MPG.0b013e318292fa0d
   Lepage P, 2008, GUT, V57, DOI 10.1136/gut.2007.134668
   Leung E, 2006, IMMUNOL CELL BIOL, V84, P233, DOI 10.1111/j.1440-1711.2006.01423.x
   Liou AP, 2013, SCI TRANSL MED, V5, DOI 10.1126/scitranslmed.3005687
   Long MD, 2011, INFLAMM BOWEL DIS, V17, P2162, DOI 10.1002/ibd.21585
   Manosa M, 2013, INFLAMM BOWEL DIS, V19, P1889, DOI 10.1097/MIB.0b013e31828ef13f
   Martinez-Medina Margarita, 2014, World J Gastrointest Pathophysiol, V5, P213, DOI 10.4291/wjgp.v5.i3.213
   Martinez-Medina M, 2009, INFLAMM BOWEL DIS, V15, P872, DOI 10.1002/ibd.20860
   Mendall MA, 2011, DIGEST DIS SCI, V56, P837, DOI 10.1007/s10620-010-1541-6
   Mills S, 2013, GUT MICROBES, V4, P4, DOI 10.4161/gmic.22371
   Minot S, 2011, GENOME RES, V21, P1616, DOI 10.1101/gr.122705.111
   Modi SR, 2013, NATURE, V499, P219, DOI 10.1038/nature12212
   Molodecky NA, 2012, GASTROENTEROLOGY, V142, P46, DOI 10.1053/j.gastro.2011.10.001
   Mondot S, 2012, GUT, V61, P634, DOI 10.1136/gutjnl-2011-300478
   Moran CP, 2014, BEST PRACT RES CL GA, V28, P585, DOI 10.1016/j.bpg.2014.07.005
   Moran GW, 2013, INFLAMM BOWEL DIS, V19, P2949, DOI 10.1097/MIB.0b013e31829936a4
   Morgan XC, 2012, GENOME BIOL, V13, DOI 10.1186/gb-2012-13-9-r79
   Moum B, 1996, SCAND J GASTROENTERO, V31, P362, DOI 10.3109/00365529609006411
   Mowat C, 2011, GUT, V60, P571, DOI 10.1136/gut.2010.224154
   Mukherjee PK, 2015, NAT REV GASTRO HEPAT, V12, P77, DOI 10.1038/nrgastro.2014.188
   Ng SC, 2013, GASTROENTEROLOGY, V145
   Ng SC, 2013, GUT, V62, P630, DOI 10.1136/gutjnl-2012-303661
   Nguyen GC, 2011, GASTROENTEROLOGY, V141, P90, DOI 10.1053/j.gastro.2011.03.050
   Nic Suibhne Treasa, 2013, J Crohns Colitis, V7, pe241, DOI 10.1016/j.crohns.2012.09.009
   Norman JM, 2015, CELL, V160, P447, DOI 10.1016/j.cell.2015.01.002
   Nuij VJAA, 2013, INFLAMM BOWEL DIS, V19, P2215, DOI 10.1097/MIB.0b013e3182961626
   Ogden CL, 2010, JAMA-J AM MED ASSOC, V303, P242, DOI 10.1001/jama.2009.2012
   Ogura Y, 2001, NATURE, V411, P603, DOI 10.1038/35079114
   Ohkusa T, 2002, J GASTROEN HEPATOL, V17, P849, DOI 10.1046/j.1440-1746.2002.02834.x
   Ott SJ, 2008, SCAND J GASTROENTERO, V43, P831, DOI 10.1080/00365520801935434
   Park SJ, 2014, WORLD J GASTROENTERO, V20, P11525, DOI 10.3748/wjg.v20.i33.11525
   Parkes M, 2007, NAT GENET, V39, P830, DOI 10.1038/ng2061
   Penna C, 1996, GUT, V38, P234, DOI 10.1136/gut.38.2.234
   Perez-Brocal V, 2013, CLIN TRANSL GASTROEN, V4, DOI 10.1038/ctg.2013.9
   Petrof EO, 2013, MICROBIOME, V1, DOI 10.1186/2049-2618-1-3
   Poltorak A, 1998, SCIENCE, V282, P2085, DOI 10.1126/science.282.5396.2085
   PROBERT CSJ, 1992, GUT, V33, P687, DOI 10.1136/gut.33.5.687
   Renehan AG, 2008, LANCET, V371, P569, DOI 10.1016/S0140-6736(08)60269-X
   Rodriguez-Valera F, 2009, NAT REV MICROBIOL, V7, P828, DOI 10.1038/nrmicro2235
   Rubinstein MR, 2013, CELL HOST MICROBE, V14, P195, DOI 10.1016/j.chom.2013.07.012
   Rungoe C, 2014, GUT, V63, P1607, DOI 10.1136/gutjnl-2013-305607
   Sartor RB, 2010, GASTROENTEROLOGY, V139, P1816, DOI 10.1053/j.gastro.2010.10.036
   Sears CL, 2014, CELL HOST MICROBE, V15, P317, DOI 10.1016/j.chom.2014.02.007
   Shanahan F, 2014, GASTROENTEROLOGY, V146, P1554, DOI 10.1053/j.gastro.2014.01.050
   Shaw SY, 2010, AM J GASTROENTEROL, V105, P2687, DOI 10.1038/ajg.2010.398
   Sibartie S, 2010, INFLAMM BOWEL DIS, V16, P296, DOI 10.1002/ibd.21052
   Smith PM, 2013, SCIENCE, V341, P569, DOI 10.1126/science.1241165
   Sokol H, 2008, P NATL ACAD SCI USA, V105, P16731, DOI 10.1073/pnas.0804812105
   Spehlmann ME, 2008, INFLAMM BOWEL DIS, V14, P968, DOI 10.1002/ibd.20380
   Steed H, 2009, OBESITY FACTS, V2, P370, DOI 10.1159/000262276
   Strauss J, 2011, INFLAMM BOWEL DIS, V17, P1971, DOI 10.1002/ibd.21606
   Tedelind S, 2007, WORLD J GASTROENTERO, V13, P2826, DOI 10.3748/wjg.v13.i20.2826
   Thia KT, 2010, GASTROENTEROLOGY, V139, P1147, DOI 10.1053/j.gastro.2010.06.070
   Travassos LH, 2010, NAT IMMUNOL, V11, P55, DOI 10.1038/ni.1823
   Trifan A, 2014, WORLD J GASTROENTERO, V20, P11736, DOI 10.3748/wjg.v20.i33.11736
   Turnbaugh PJ, 2006, NATURE, V444, P1027, DOI 10.1038/nature05414
   Uhlig HH, 2013, GUT, V62, P1795, DOI 10.1136/gutjnl-2012-303956
   Vrieze A, 2012, GASTROENTEROLOGY, V143, P913, DOI 10.1053/j.gastro.2012.06.031
   Wagner J, 2013, INFLAMM BOWEL DIS, V19, P1598, DOI 10.1097/MIB.0b013e318292477c
   Weinbauer MG, 2004, FEMS MICROBIOL REV, V28, P127, DOI 10.1016/j.femsre.2003.08.001
   Willing BP, 2010, GASTROENTEROLOGY, V139, P1844, DOI 10.1053/j.gastro.2010.08.049
   Young VB, 2013, MICROBIOME, V1, DOI 10.1186/2049-2618-1-9
NR 132
TC 148
Z9 154
U1 9
U2 81
PU SPRINGER JAPAN KK
PI TOKYO
PA CHIYODA FIRST BLDG EAST, 3-8-1 NISHI-KANDA, CHIYODA-KU, TOKYO, 101-0065,
   JAPAN
SN 0944-1174
EI 1435-5922
J9 J GASTROENTEROL
JI J. Gastroenterol.
PD MAY
PY 2015
VL 50
IS 5
BP 495
EP 507
DI 10.1007/s00535-015-1064-1
PG 13
WC Gastroenterology & Hepatology
WE Science Citation Index Expanded (SCI-EXPANDED)
SC Gastroenterology & Hepatology
GA CH6EN
UT WOS:000354129200001
PM 25808229
OA Bronze
DA 2022-07-15
ER

PT J
AU Scher, JU
   Ubeda, C
   Artacho, A
   Attur, M
   Isaac, S
   Reddy, SM
   Marmon, S
   Neimann, A
   Brusca, S
   Patel, T
   Manasson, J
   Pamer, EG
   Littman, DR
   Abramson, SB
AF Scher, Jose U.
   Ubeda, Carles
   Artacho, Alejandro
   Attur, Mukundan
   Isaac, Sandrine
   Reddy, Soumya M.
   Marmon, Shoshana
   Neimann, Andrea
   Brusca, Samuel
   Patel, Tejas
   Manasson, Julia
   Pamer, Eric G.
   Littman, Dan R.
   Abramson, Steven B.
TI Decreased Bacterial Diversity Characterizes the Altered Gut Microbiota
   in Patients With Psoriatic Arthritis, Resembling Dysbiosis in
   Inflammatory Bowel Disease
SO ARTHRITIS & RHEUMATOLOGY
LA English
DT Article
ID ULCERATIVE-COLITIS; FECAL MICROBIOTA; CROHNS-DISEASE; RANKL;
   SPONDYLOARTHRITIS; MUCIN; ALPHA; RISK
AB Objective. To characterize the diversity and taxonomic relative abundance of the gut microbiota in patients with never-treated, recent-onset psoriatic arthritis (PsA).
   Methods. High-throughput 16S ribosomal RNA pyrosequencing was utilized to compare the community composition of gut microbiota in patients with PsA (n = 16), patients with psoriasis of the skin (n = 15), and healthy, matched control subjects (n = 17). Samples were further assessed for the presence and levels of fecal and serum secretory IgA (sIgA), proinflammatory proteins, and fatty acids.
   Results. The gut microbiota observed in patients with PsA and patients with skin psoriasis was less diverse when compared to that in healthy controls. This could be attributed to the reduced presence of several taxa. Samples from both patient groups showed a relative decrease in abundance of Coprococcus species, while samples from PsA patients were also characterized by a significant reduction in Akkermansia, Ruminococcus, and Pseudobutyrivibrio. Supernatants of fecal samples from PsA patients revealed an increase in sIgA levels and decrease in RANKL levels. Analysis of fatty acids revealed low fecal quantities of hexanoate and heptanoate in both patients with PsA and patients with psoriasis.
   Conclusion. Patients with PsA and patients with skin psoriasis had a lower relative abundance of multiple intestinal bacteria. Although some genera were concomitantly decreased in both conditions, PsA samples had a lower abundance of reportedly beneficial taxa. This gut microbiota profile in PsA was similar to that previously described in patients with inflammatory bowel disease and was associated with changes in specific inflammatory proteins unique to this group, and distinct from that in patients with skin psoriasis and healthy controls. Thus, the role of the gut microbiome in the continuum of psoriasis-PsA pathogenesis and the associated immune response merits further study.
C1 [Scher, Jose U.; Attur, Mukundan; Reddy, Soumya M.; Marmon, Shoshana; Neimann, Andrea; Brusca, Samuel; Patel, Tejas; Manasson, Julia; Littman, Dan R.; Abramson, Steven B.] NYU, New York, NY 10003 USA.
   [Scher, Jose U.; Attur, Mukundan; Reddy, Soumya M.; Brusca, Samuel; Patel, Tejas; Manasson, Julia; Abramson, Steven B.] NYU, Hosp Joint Dis, New York, NY 10003 USA.
   [Ubeda, Carles] Fdn Promot Hlth & Biomed Res Valencia FISABIO, Ctr Publ Hlth Res, Valencia, Spain.
   [Ubeda, Carles] Ctr Biomed Res Network CIBER Epidemiol & Publ Hlt, Madrid, Spain.
   [Artacho, Alejandro; Isaac, Sandrine] FISABIO, Ctr Publ Hlth Res, Valencia, Spain.
   [Pamer, Eric G.] Mem Sloan Kettering Canc Ctr, New York, NY 10021 USA.
   [Littman, Dan R.] Skirball Inst, Kimmel Ctr Biol & Med, New York, NY USA.
RP Scher, JU (通讯作者)，NYU, Div Rheumatol, Hosp Joint Dis, 301 East 17th St,Room 1611, New York, NY 10003 USA.
EM Jose.Scher@nyumc.org
RI Artacho, Alejandro/Z-4613-2019; Ubeda, Carles/L-6815-2014; Attur,
   Mukundan/O-1578-2019; Manasson, Julia/AAZ-5391-2021
OI Ubeda, Carles/0000-0003-0560-4658; Attur, Mukundan/0000-0001-7080-8118;
   Manasson, Julia/0000-0003-3448-5520; Isaac,
   Sandrine/0000-0001-8306-3901; Abramson, Steven/0000-0002-0668-6344;
   Reddy, Soumya/0000-0002-8689-0387; Brusca, Samuel/0000-0003-3762-7918
FU NIH (National Institute of Arthritis and Musculoskeletal and Skin
   Diseases through the American Recovery and Reinvestment Act [ARRA])
   [K23-AR-064318, RC2-AR-058986]; European Union [PCIG09-GA-2011-293894];
   Spanish Ministry of Science and Innovation (MICINN) [SAF2011-29458];
   American Skin Association; Tow Foundation; Janssen and Johnson Johnson;
   NATIONAL CANCER INSTITUTE [P30CA008748] Funding Source: NIH RePORTER;
   NATIONAL INSTITUTE OF ARTHRITIS AND MUSCULOSKELETAL AND SKIN DISEASES
   [RC2AR058986, K23AR064318] Funding Source: NIH RePORTER; NATIONAL
   INSTITUTE OF DIABETES AND DIGESTIVE AND KIDNEY DISEASES [U24DK097153]
   Funding Source: NIH RePORTER
FX Supported by the NIH (National Institute of Arthritis and
   Musculoskeletal and Skin Diseases grants K23-AR-064318 to Dr. Scher and
   RC2-AR-058986 through the American Recovery and Reinvestment Act [ARRA]
   of 2009 to Drs. Littman and Abramson), the European Union Seventh
   Framework Programme (Marie-Curie Career Integration grant
   PCIG09-GA-2011-293894 to Dr. Ubeda), the Spanish Ministry of Science and
   Innovation (MICINN grant SAF2011-29458 to Dr. Ubeda), and the American
   Skin Association (grant to Dr. Marmon). The Lucille Castori Center for
   Microbes, Inflammation, and Cancer at Memorial Sloan-Kettering Cancer
   Center is supported by the Tow Foundation.; Dr. Littman has received
   consulting fees, speaking fees, and/or honoraria from Janssen and
   Johnson & Johnson (less than $10,000 each).
CR Arumugam M, 2011, NATURE, V473, P174, DOI 10.1038/nature09944
   Bassaganya-Riera J, 2012, CLIN NUTR, V31, P721, DOI 10.1016/j.clnu.2012.03.002
   Bassaganya-Riera J, 2012, PLOS ONE, V7, DOI 10.1371/journal.pone.0031238
   Chandran V, 2010, RHEUMATOLOGY, V49, P1399, DOI 10.1093/rheumatology/keq105
   Ciccia F, 2012, ARTHRITIS RHEUM-US, V64, P1869, DOI 10.1002/art.34355
   Collado MC, 2007, APPL ENVIRON MICROB, V73, P7767, DOI 10.1128/AEM.01477-07
   Cua DJ, 2011, NAT MED, V17, P1055, DOI 10.1038/nm0911-1055
   De Preter V, 2014, GUT
   Eder L, 2012, ANN RHEUM DIS, V71, P50, DOI 10.1136/ard.2011.155044
   Elinav E, 2011, CELL, V145, P745, DOI 10.1016/j.cell.2011.04.022
   Garner CE, 2007, FASEB J, V21, P1675, DOI 10.1096/fj.06-6927com
   Joossens M, 2011, GUT, V60, P631, DOI 10.1136/gut.2010.223263
   Knoop KA, 2009, J IMMUNOL, V183, P5738, DOI 10.4049/jimmunol.0901563
   Li WQ, 2013, ANN RHEUM DIS, V72, P1200, DOI 10.1136/annrheumdis-2012-202143
   Liberato MV, 2012, PLOS ONE, V7, DOI 10.1371/journal.pone.0036297
   Manichanh C, 2006, GUT, V55, P205, DOI 10.1136/gut.2005.073817
   Mensah KA, 2010, J CELL PHYSIOL, V223, P76, DOI 10.1002/jcp.22012
   MIELANTS H, 1995, J RHEUMATOL, V22, P2273
   Morgan XC, 2012, GENOME BIOL, V13, DOI 10.1186/gb-2012-13-9-r79
   Moschen AR, 2005, GUT, V54, P479, DOI 10.1136/gut.2004.044370
   Nielsen OH, 1999, AM J GASTROENTEROL, V94, P2923, DOI 10.1016/S0002-9270(99)00495-5
   Orchard TR, 1998, GUT, V42, P387, DOI 10.1136/gut.42.3.387
   Png CW, 2010, AM J GASTROENTEROL, V105, P2420, DOI 10.1038/ajg.2010.281
   Rajilic-Stojanovic M, 2013, INFLAMM BOWEL DIS, V19, P481, DOI 10.1097/MIB.0b013e31827fec6d
   Rath HC, 1996, J CLIN INVEST, V98, P945, DOI 10.1172/JCI118878
   Reveille JD, 2012, NAT REV RHEUMATOL, V8, P296, DOI 10.1038/nrrheum.2012.41
   Ritchlin CT, 2003, J CLIN INVEST, V111, P821, DOI 10.1172/JCI200316069
   Ruutu M, 2012, ARTHRITIS RHEUM-US, V64, P2211, DOI 10.1002/art.34423
   Scarpa R, 2000, J RHEUMATOL, V27, P1241
   Scher JU, 2013, ELIFE, V2, DOI 10.7554/eLife.01202
   Scher JU, 2012, ARTHRITIS RHEUM-US, V64, P3083, DOI 10.1002/art.34539
   Scutari M, 2010, J STAT SOFTW, V35, P1, DOI 10.18637/jss.v035.i03
   Segata N, 2011, GENOME BIOL, V12, DOI 10.1186/gb-2011-12-6-r60
   Sheneman L, 2006, BIOINFORMATICS, V22, P2823, DOI 10.1093/bioinformatics/btl478
   Sherlock JP, 2012, NAT MED, V18, P1069, DOI 10.1038/nm.2817
   Smith PM, 2013, SCIENCE, V341, P569, DOI 10.1126/science.1241165
   Stebbings S, 2002, RHEUMATOLOGY, V41, P1395, DOI 10.1093/rheumatology/41.12.1395
   Taylor W, 2006, ARTHRITIS RHEUM, V54, P2665, DOI 10.1002/art.21972
   Toberer F, 2011, EXP DERMATOL, V20, P600, DOI 10.1111/j.1600-0625.2011.01303.x
   Van Praet L, 2013, ANN RHEUM DIS, V72, P414, DOI 10.1136/annrheumdis-2012-202135
   Van Praet L, 2011, CURR RHEUMATOL REP, V13, P409, DOI 10.1007/s11926-011-0198-2
   Vigsnaes LK, 2012, BENEF MICROBES, V3, P287, DOI 10.3920/BM2012.0018
   Willing BP, 2010, GASTROENTEROLOGY, V139, P1844, DOI 10.1053/j.gastro.2010.08.049
   Winchester R, 2012, ARTHRITIS RHEUM-US, V64, P1134, DOI 10.1002/art.33415
   Xue Y, 2012, PLOS ONE, V7, DOI 10.1371/journal.pone.0046740
NR 45
TC 417
Z9 443
U1 1
U2 95
PU WILEY
PI HOBOKEN
PA 111 RIVER ST, HOBOKEN 07030-5774, NJ USA
SN 2326-5191
EI 2326-5205
J9 ARTHRITIS RHEUMATOL
JI Arthritis Rheumatol.
PD JAN
PY 2015
VL 67
IS 1
BP 128
EP 139
DI 10.1002/art.38892
PG 12
WC Rheumatology
WE Science Citation Index Expanded (SCI-EXPANDED)
SC Rheumatology
GA AX4QY
UT WOS:000346917700014
PM 25319745
OA Green Accepted
HC Y
HP N
DA 2022-07-15
ER

PT J
AU Moore-Connors, JM
   Dunn, KA
   Bielawski, JP
   Van Limbergen, J
AF Moore-Connors, Jessica M.
   Dunn, Katherine A.
   Bielawski, Joseph P.
   Van Limbergen, Johan
TI Novel Strategies for Applied Metagenomics
SO INFLAMMATORY BOWEL DISEASES
LA English
DT Article
DE metagenomics; microbiome; ulcerative colitis; bioinformatics; Crohn's
   disease
ID INFLAMMATORY BOWEL DISEASES; VIRUS-LIKE PARTICLES; GUT MICROBIOTA;
   INTERINDIVIDUAL VARIATION; INTESTINAL MICROBIOME; FUNGAL MICROBIOTA;
   FECAL MICROBIOTA; COMMENSAL FUNGI; MUCOSAL; DIVERSITY
AB Detailed analyses of the gut microbiome and its effect on human physiology and disease are emerging, thanks to advances in high-throughput DNA-sequencing technology and the burgeoning field of metagenomics. Metagenomics examines the structure and functional potential of microbial communities in their native habitats through the direct isolation and analysis of community DNA. In inflammatory bowel disease, gut microbiome studies have shown an association with perturbations in community composition and, especially, function. In this review, we discuss the application of next-generation sequencing to microbiome research and highlight the importance of modeling microbiome structure and function to the future of inflammatory bowel disease research and treatment.
C1 [Moore-Connors, Jessica M.; Van Limbergen, Johan] Dalhousie Univ, Dept Pediat, IWK Hlth Ctr, Div Pediat Gastroenterol & Nutr, 5850-5980 Univ Ave,POB 9700, Halifax, NS B3K 6R8, Canada.
   [Dunn, Katherine A.] Dalhousie Univ, Dept Biol, Halifax, NS B3K 6R8, Canada.
   [Bielawski, Joseph P.] Dalhousie Univ, Dept Math & Stat, Halifax, NS B3K 6R8, Canada.
   [Van Limbergen, Johan] Dalhousie Univ, Dept Microbiol & Immunol, Halifax, NS B3K 6R8, Canada.
RP Van Limbergen, J (通讯作者)，Dalhousie Univ, Dept Pediat, IWK Hlth Ctr, Div Pediat Gastroenterol & Nutr, 5850-5980 Univ Ave,POB 9700, Halifax, NS B3K 6R8, Canada.
EM johanvanlimbergen@dal.ca
RI Van Limbergen, Johan/L-1855-2019
OI Van Limbergen, Johan/0000-0001-5822-4371; Bielawski,
   Joseph/0000-0002-1621-1772; Dunn, Katherine/0000-0002-9516-589X
FU NASPGHAN/CCFA Young Investigator Development award; Nova Scotia Health
   Research Foundation (NSHRF); Future Leaders in Inflammatory Bowel
   Disease (FLIBD) Program grant; Dalhousie Medical Research Foundation;
   Canadian Institutes of Health Research (CIHR)-CAG-CCC New Investigator
   Award [201412XGP-340307-205026]; NSHRF Development and Innovation Grant;
   Canadian Institutes of Health Research [CMF-108026]; Atlantic
   Computational Excellence Network [ACEnet 2011-2285]
FX J. Van Limbergen is supported by a NASPGHAN/CCFA Young Investigator
   Development award (2013-2015), a Nova Scotia Health Research Foundation
   (NSHRF) establishment award (2015-2017), a Future Leaders in
   Inflammatory Bowel Disease (FLIBD) Program grant (2015-2016), a
   Dalhousie Medical Research Foundation equipment grant (2015-2016), and a
   Canadian Institutes of Health Research (CIHR)-CAG-CCC New Investigator
   Award (2015-2020: 201412XGP-340307-205026). Part of this work was
   supported by a NSHRF Development and Innovation Grant to Nikhil A.
   Thomas and Anthony R. Otley. J. P. Bielawski is supported by grants from
   the Canadian Institutes of Health Research (CMF-108026) and the Atlantic
   Computational Excellence Network (ACEnet 2011-2285).
CR Abubucker S, 2012, PLOS COMPUT BIOL, V8, DOI 10.1371/journal.pcbi.1002358
   ALTSCHUL SF, 1990, J MOL BIOL, V215, P403, DOI 10.1006/jmbi.1990.9999
   Arumugam M, 2011, NATURE, V473, P174, DOI 10.1038/nature09944
   Backhed F, 2005, SCIENCE, V307, P1915, DOI 10.1126/science.1104816
   Bajaj JS, 2012, AM J PHYSIOL-GASTR L, V303, pG675, DOI 10.1152/ajpgi.00152.2012
   Baker GC, 2003, J MICROBIOL METH, V55, P541, DOI 10.1016/j.mimet.2003.08.009
   Baquero F, 2012, CLIN MICROBIOL INFEC, V18, P2, DOI 10.1111/j.1469-0691.2012.03916.x
   Booijink CCGM, 2010, ENVIRON MICROBIOL, V12, P3213, DOI 10.1111/j.1462-2920.2010.02294.x
   Buchfink B, 2015, NAT METHODS, V12, P59, DOI 10.1038/nmeth.3176
   Caporaso JG, 2010, NAT METHODS, V7, P335, DOI 10.1038/nmeth.f.303
   Carr R, 2014, PLOS ONE, V9, DOI 10.1371/journal.pone.0105776
   Chakravorty S, 2007, J MICROBIOL METH, V69, P330, DOI 10.1016/j.mimet.2007.02.005
   Chehoud C, 2015, INFLAMM BOWEL DIS, V21, P1948, DOI 10.1097/MIB.0000000000000454
   Chen WG, 2012, PLOS ONE, V7, DOI 10.1371/journal.pone.0039743
   Cole JR, 2009, NUCLEIC ACIDS RES, V37, pD141, DOI 10.1093/nar/gkn879
   Dave M, 2012, TRANSL RES, V160, P246, DOI 10.1016/j.trsl.2012.05.003
   Davila AM, 2013, PHARMACOL RES, V68, P95, DOI 10.1016/j.phrs.2012.11.005
   Dethlefsen L, 2011, P NATL ACAD SCI USA, V108, P4554, DOI 10.1073/pnas.1000087107
   Edgar RC, 2013, NAT METHODS, V10, P996, DOI [10.1038/NMETH.2604, 10.1038/nmeth.2604]
   Edgar RC, 2010, BIOINFORMATICS, V26, P2460, DOI 10.1093/bioinformatics/btq461
   Evans JM, 2013, J ENDOCRINOL, V218, pR37, DOI 10.1530/JOE-13-0131
   Felczykowska A, 2015, ACTA BIOCHIM POL, V62, P161, DOI 10.18388/abp.2014_917
   Fung TC, 2014, IMMUNOL REV, V260, P35, DOI 10.1111/imr.12186
   Gevers D, 2014, CELL HOST MICROBE, V15, P382, DOI 10.1016/j.chom.2014.02.005
   Goodrich JK, 2014, CELL, V158, P250, DOI 10.1016/j.cell.2014.06.037
   Halmos EP, 2015, GUT, V64, P93, DOI 10.1136/gutjnl-2014-307264
   Hansen R, 2012, AM J GASTROENTEROL, V107, P1913, DOI 10.1038/ajg.2012.335
   Harrell L, 2012, PLOS ONE, V7, DOI 10.1371/journal.pone.0032545
   Hoyles L, 2014, RES MICROBIOL, V165, P803, DOI 10.1016/j.resmic.2014.10.006
   Huson DH, 2007, GENOME RES, V17, P377, DOI 10.1101/gr.5969107
   Huttenhower C, 2012, NATURE, V486, P207, DOI 10.1038/nature11234
   Iliev ID, 2012, SCIENCE, V336, P1314, DOI 10.1126/science.1221789
   Jalanka J, 2015, GUT, V64, P1562, DOI 10.1136/gutjnl-2014-307240
   Ji BY, 2015, FRONT GENET, V6, DOI 10.3389/fgene.2015.00219
   Kleiner M, 2015, BMC GENOMICS, V16, DOI 10.1186/s12864-014-1207-4
   Klindworth A, 2012, NUCLEIC ACIDS RES, V2012
   Knights D, 2011, FEMS MICROBIOL REV, V35, P343, DOI 10.1111/j.1574-6976.2010.00251.x
   Konstantinidis KT, 2006, PHILOS T R SOC B, V361, P1929, DOI 10.1098/rstb.2006.1920
   Konwar KM, 2013, BMC BIOINFORMATICS, V14, DOI 10.1186/1471-2105-14-202
   Kuczynski J, 2012, NAT REV GENET, V13, P47, DOI 10.1038/nrg3129
   Lavelle A, 2015, GUT, V64, P1553, DOI 10.1136/gutjnl-2014-307873
   Lindahl BD, 2013, NEW PHYTOL, V199, P288, DOI 10.1111/nph.12243
   Liu B, 2011, BMC GENOMICS, V12, DOI 10.1186/1471-2164-12-S2-S4
   Liu L, 2012, J BIOMED BIOTECHNOL, V2012
   Longman RS, 2015, CURR OPIN RHEUMATOL, V27, P381, DOI 10.1097/BOR.0000000000000190
   Lozupone CA, 2012, NATURE, V489, P220, DOI 10.1038/nature11550
   Manichanh C, 2006, GUT, V55, P205, DOI 10.1136/gut.2005.073817
   Manichanh C, 2012, NAT REV GASTRO HEPAT, V9, P599, DOI 10.1038/nrgastro.2012.152
   Mardis ER, 2013, ANNU REV ANAL CHEM, V6, P287, DOI 10.1146/annurev-anchem-062012-092628
   Margulies M, 2005, NATURE, V437, P376, DOI 10.1038/nature03959
   Markowitz VM, 2012, NUCLEIC ACIDS RES, V40, pD123, DOI 10.1093/nar/gkr975
   Martinez I, 2013, PLOS ONE, V8, DOI 10.1371/journal.pone.0069621
   McDermott AJ, 2014, IMMUNOLOGY, V142, P24, DOI 10.1111/imm.12231
   McDonald D, 2012, ISME J, V6, P610, DOI 10.1038/ismej.2011.139
   Metzker ML, 2010, NAT REV GENET, V11, P31, DOI 10.1038/nrg2626
   Meyer F, 2008, BMC BIOINFORMATICS, V9, DOI 10.1186/1471-2105-9-386
   Minot S, 2011, GENOME RES, V21, P1616, DOI 10.1101/gr.122705.111
   Morgan XC, 2012, PLOS COMPUT BIOL, V8, DOI 10.1371/journal.pcbi.1002808
   Morgan XC, 2012, GENOME BIOL, V13, DOI 10.1186/gb-2012-13-9-r79
   Mukhopadhya I, 2015, MICROBES INFECT, V17, P304, DOI 10.1016/j.micinf.2014.12.001
   Norman JM, 2015, CELL, V160, P447, DOI 10.1016/j.cell.2015.01.002
   O'Hara AM, 2006, EMBO REP, V7, P688, DOI 10.1038/sj.embor.7400731
   Ochman H, 2000, NATURE, V405, P299, DOI 10.1038/35012500
   Ott SJ, 2004, GUT, V53, P685, DOI 10.1136/gut.2003.025403
   Ott SJ, 2008, SCAND J GASTROENTERO, V43, P831, DOI 10.1080/00365520801935434
   Perna NT, 2001, NATURE, V409, P529, DOI 10.1038/35054089
   Prosser JI, 2007, NAT REV MICROBIOL, V5, P384, DOI 10.1038/nrmicro1643
   Qin JJ, 2010, NATURE, V464, P59, DOI 10.1038/nature08821
   Quast C, 2013, NUCLEIC ACIDS RES, V41, pD590, DOI 10.1093/nar/gks1219
   Ramette A, 2007, FEMS MICROBIOL ECOL, V62, P142, DOI 10.1111/j.1574-6941.2007.00375.x
   Rangel I, 2015, ALIMENT PHARM THER, V42, P1211, DOI 10.1111/apt.13399
   Reyes A, 2010, NATURE, V466, P334, DOI 10.1038/nature09199
   Richard ML, 2015, INFLAMM BOWEL DIS, V21, P656, DOI 10.1097/MIB.0000000000000261
   Ringel Y, 2015, GUT MICROBES, V6, P173, DOI 10.1080/19490976.2015.1044711
   Ruppert D., 2010, J ROY STAT SOC, V99, P567, DOI [10.1007/978-0-387-84858-7, DOI 10.1007/BF02985802]
   SANGER F, 1977, P NATL ACAD SCI USA, V74, P5463, DOI 10.1073/pnas.74.12.5463
   Sartor RB, 2015, NAT REV GASTRO HEPAT, V12, P253, DOI 10.1038/nrgastro.2015.46
   Schloss PD, 2011, APPL ENVIRON MICROB, V77, P3219, DOI 10.1128/AEM.02810-10
   Schloss PD, 2009, APPL ENVIRON MICROB, V75, P7537, DOI 10.1128/AEM.01541-09
   Segata N, 2012, NAT METHODS, V9, P811, DOI [10.1038/NMETH.2066, 10.1038/nmeth.2066]
   Shafiei M, 2015, MICROBIOME, V3, DOI 10.1186/s40168-015-0073-x
   Shafiei M, 2014, PLOS COMPUT BIOL, V10, DOI 10.1371/journal.pcbi.1003918
   Shokralla S, 2012, MOL ECOL, V21, P1794, DOI 10.1111/j.1365-294X.2012.05538.x
   Starke IC, 2014, MOL BIOL INT, V2014
   Stearns JC, 2011, SCI REP-UK, V1, DOI 10.1038/srep00170
   Tilg H, 2011, J CLIN INVEST, V121, P2126, DOI 10.1172/JCI58109
   Tremblay J, 2015, FRONT MICROBIOL, V6, DOI 10.3389/fmicb.2015.00771
   Underhill DM, 2014, NAT REV IMMUNOL, V14, P405, DOI 10.1038/nri3684
   Wagner J, 2013, INFLAMM BOWEL DIS, V19, P1598, DOI 10.1097/MIB.0b013e318292477c
   Wang WW, 2015, INFLAMM BOWEL DIS, V21, P1419, DOI 10.1097/MIB.0000000000000344
   Wang Y, 2009, PLOS ONE, V4, DOI 10.1371/journal.pone.0007401
   Xu J, 2003, P NATL ACAD SCI USA, V100, P10452, DOI 10.1073/pnas.1734063100
   Zhang ZG, 2014, ISME J, V8, P881, DOI 10.1038/ismej.2013.185
   Zhaxybayeva O, 2011, CURR BIOL, V21, pR242, DOI 10.1016/j.cub.2011.01.045
   Zoetendal EG, 2002, APPL ENVIRON MICROB, V68, P3401, DOI 10.1128/AEM.68.7.3401-3407.2002
NR 95
TC 11
Z9 13
U1 3
U2 39
PU OXFORD UNIV PRESS INC
PI CARY
PA JOURNALS DEPT, 2001 EVANS RD, CARY, NC 27513 USA
SN 1078-0998
EI 1536-4844
J9 INFLAMM BOWEL DIS
JI Inflamm. Bowel Dis.
PD MAR
PY 2016
VL 22
IS 3
BP 709
EP 718
DI 10.1097/MIB.0000000000000717
PG 10
WC Gastroenterology & Hepatology
WE Science Citation Index Expanded (SCI-EXPANDED)
SC Gastroenterology & Hepatology
GA DF6YG
UT WOS:000371503700023
PM 26848519
OA Bronze
DA 2022-07-15
ER

PT J
AU Bazin, T
   Hooks, KB
   Barnetche, T
   Truchetet, ME
   Enaud, R
   Richez, C
   Dougados, M
   Hubert, C
   Barre, A
   Nikolski, M
   Schaeverbeke, T
AF Bazin, Thomas
   Hooks, Katarzyna B.
   Barnetche, Thomas
   Truchetet, Marie-Elise
   Enaud, Raphael
   Richez, Christophe
   Dougados, Maxime
   Hubert, Christophe
   Barre, Aurelien
   Nikolski, Macha
   Schaeverbeke, Thierry
TI Microbiota Composition May Predict Anti-Tnf Alpha Response in
   Spondyloarthritis Patients: an Exploratory Study
SO SCIENTIFIC REPORTS
LA English
DT Article
ID ANTITUMOR NECROSIS FACTOR; ANKYLOSING-SPONDYLITIS; GUT MICROBIOTA; AXIAL
   SPONDYLOARTHRITIS; INTESTINAL MICROBIOME; CROHNS-DISEASE;
   ULCERATIVE-COLITIS; TRANSGENIC RATS; INFLAMMATION; ARTHRITIS
AB Spondyloarthritis (SpA) pathophysiology remains largely unknown. While the association with genetic factors has been established for decades, the influence of gut microbiota is only an emerging direction of research. Despite the remarkable efficacy of anti-TNF-alpha treatments, non-responders are frequent and no predictive factors of patient outcome have been identified. Our objective was to investigate the modifications of intestinal microbiota composition in patients suffering from SpA three months after an anti-TNF-alpha treatment. We performed 16S rDNA sequencing of 38 stool samples from 19 spondyloarthritis patients before and three months after anti-TNF-alpha treatment onset. SpA activity was assessed at each time using ASDAS and BASDAI scores. Some modifications of the microbiota composition were observed after three months of anti-TNF-alpha treatment, but no specific taxon was modified, whatever the clinical response. We identified a particular taxonomic node before anti-TNF-alpha treatment that can predict the clinical response as a biomarker, with a higher proportion of Burkholderiales order in future responder patients. This study suggests a cross-influence between anti-TNF-alpha treatment and intestinal microbiota. If its results are confirmed on larger groups of patients, it may pave the way to the development of predictive tests suitable for clinical practices.
C1 [Bazin, Thomas; Schaeverbeke, Thierry] Univ Bordeaux, INRA, Mycoplasmal & Chlamydial Infect Humans, EA 3671, F-33000 Bordeaux, France.
   [Bazin, Thomas] Bordeaux Hosp Univ Ctr, Dept Hepatogastroenterol, F-33600 Pessac, France.
   [Hooks, Katarzyna B.; Barre, Aurelien; Nikolski, Macha] Univ Bordeaux, Bordeaux Bioinformat Ctr, F-33000 Bordeaux, France.
   [Hooks, Katarzyna B.] Univ Bordeaux, CNRS, Immunoconcept, UMR 5164, F-330003 Bordeaux, France.
   [Barnetche, Thomas; Truchetet, Marie-Elise; Richez, Christophe; Schaeverbeke, Thierry] Bordeaux Hosp Univ Ctr, Dept Rheumatol, F-33000 Bordeaux, France.
   [Enaud, Raphael] Univ Bordeaux, Ctr Rech Cardiothorac Bordeaux, U1045, FHU ACRONIM,Lab Parasitol Mycol 8, F-33000 Bordeaux, France.
   [Enaud, Raphael] CHU Bordeaux, Unite Hepatol Gastroenterol & Nutr Pediat, CRCM Pediat, Serv Explorat Fonct Resp,Serv Rhumatol 10, F-33000 Bordeaux, France.
   [Enaud, Raphael] INSERM, Ctr Rech Cardiothorac Bordeaux, U1045, F-33000 Bordeaux, France.
   [Dougados, Maxime] Cochin Hosp Univ Ctr, AP HP, Dept Rheumatol, F-75014 Paris, France.
   [Hubert, Christophe] Univ Bordeaux, INSERM, Rare Dis Genet & Metab, U1211, F-33000 Bordeaux, France.
   [Hubert, Christophe] Univ Bordeaux, Genome Transcriptome Facil Bordeaux, F-33000 Bordeaux, France.
   [Nikolski, Macha] Univ Bordeaux, CNRS, LaBRI, UMR 5800, F-33400 Talence, France.
RP Schaeverbeke, T (通讯作者)，Univ Bordeaux, INRA, Mycoplasmal & Chlamydial Infect Humans, EA 3671, F-33000 Bordeaux, France.; Schaeverbeke, T (通讯作者)，Bordeaux Hosp Univ Ctr, Dept Rheumatol, F-33000 Bordeaux, France.
EM thierry.schaeverbeke@chu-bordeaux.fr
RI Hooks, Katarzyna B/P-1773-2016
OI Hooks, Katarzyna B/0000-0003-0687-4393; Bazin,
   Thomas/0000-0002-3262-3902; Enaud, Raphael/0000-0001-9493-5218;
   Nikolski, Macha/0000-0001-6059-577X
FU Association Aquitaine pour la Recherche Clinique en Rhumatologie; Agence
   Nationale de la Recherche [ANR-10-IDEX-03-02]
FX We thank ACRONIM FHU, Bordeaux Bioinformatics Center and Genome
   Transcriptome Facility of Bordeaux. This study was funded by Association
   Aquitaine pour la Recherche Clinique en Rhumatologie. KH was supported
   by Agence Nationale de la Recherche (ANR-10-IDEX-03-02) awarded to
   Maureen O'Malley.
CR Alonso-Alemany D, 2014, BIOINFORMATICS, V30, P17, DOI 10.1093/bioinformatics/btt256
   Arends S, 2011, ARTHRITIS RES THER, V13, DOI 10.1186/ar3369
   Baert FJ, 1999, GASTROENTEROLOGY, V116, P22, DOI 10.1016/S0016-5085(99)70224-6
   Braun J, 2014, CLIN EXP RHEUMATOL, V32, pS96
   Breban M, 2017, ANN RHEUM DIS, V76, P1614, DOI 10.1136/annrheumdis-2016-211064
   Brown M. A., 2017, ANN RHEUM DIS
   Brown MA, 2016, NAT REV RHEUMATOL, V12, P81, DOI 10.1038/nrrheum.2015.133
   Busquets D, 2015, J CROHNS COLITIS, V9, P899, DOI 10.1093/ecco-jcc/jjv119
   Byng-Maddick R, 2015, RHEUMATOLOGY, V54, P768, DOI 10.1093/rheumatology/keu487
   Ciccia F, 2016, CURR OPIN RHEUMATOL, V28, P89, DOI 10.1097/BOR.0000000000000239
   Clemente JC, 2012, CELL, V148, P1258, DOI 10.1016/j.cell.2012.01.035
   Costello M. E., 2014, ARTHRITIS RHEUMATOL
   Costello ME, 2015, BEST PRACT RES CL RH, V29, P202, DOI 10.1016/j.berh.2015.08.001
   Coyte KZ, 2015, SCIENCE, V350, P663, DOI 10.1126/science.aad2602
   Cypers H, 2014, CURR OPIN RHEUMATOL, V26, P371, DOI 10.1097/BOR.0000000000000070
   DeSantis TZ, 2006, APPL ENVIRON MICROB, V72, P5069, DOI 10.1128/AEM.03006-05
   Dubin K, 2016, NAT COMMUN, V7, DOI 10.1038/ncomms10391
   Gagniere J, 2016, WORLD J GASTROENTERO, V22, P501, DOI 10.3748/wjg.v22.i2.501
   Garrett WS, 2015, SCIENCE, V348, P80, DOI 10.1126/science.aaa4972
   Hong PY, 2011, PLOS ONE, V6, DOI 10.1371/journal.pone.0025042
   Hughes DT, 2008, NAT REV MICROBIOL, V6, P111, DOI 10.1038/nrmicro1836
   Iida N, 2013, SCIENCE, V342, P967, DOI 10.1126/science.1240527
   Kim TH, 2005, CURR OPIN RHEUMATOL, V17, P400, DOI 10.1097/01.bor.0000163447.44037.c4
   Kruglov AA, 2013, SCIENCE, V342, P1243, DOI 10.1126/science.1243364
   Langille MGI, 2013, NAT BIOTECHNOL, V31, P814, DOI 10.1038/nbt.2676
   Leirisalo-Repo M, 1998, RHEUM DIS CLIN N AM, V24, P737, DOI 10.1016/S0889-857X(05)70039-9
   Lesouhaitier O, 2009, SENSORS-BASEL, V9, P6967, DOI 10.3390/s90906967
   Li H, 2009, BIOINFORMATICS, V25, P1754, DOI 10.1093/bioinformatics/btp324
   Lin P, 2014, PLOS ONE, V9, DOI 10.1371/journal.pone.0105684
   Lozupone C, 2011, ISME J, V5, P169, DOI 10.1038/ismej.2010.133
   Lukas C, 2016, RMD OPEN, V2, DOI 10.1136/rmdopen-2015-000204
   LUO GY, 1993, INFECT IMMUN, V61, P830, DOI 10.1128/IAI.61.3.830-835.1993
   Magnusson MK, 2016, J CROHNS COLITIS, V10, P943, DOI 10.1093/ecco-jcc/jjw051
   Maxwell LJ, 2015, COCHRANE DB SYST REV, DOI 10.1002/14651858.CD005468.pub2
   McMurdie PJ, 2013, PLOS ONE, V8, DOI 10.1371/journal.pone.0061217
   Mielants H, 1996, BAILLIERE CLIN RHEUM, V10, P147
   Molto A, 2014, ARTHRITIS RHEUMATOL, V66, P1734, DOI 10.1002/art.38613
   Nesbitt A, 2007, INFLAMM BOWEL DIS, V13, P1323, DOI 10.1002/ibd.20225
   Oksanen J, 2017, VEGAN COMMUNITY ECOL
   Patel RK, 2012, PLOS ONE, V7, DOI 10.1371/journal.pone.0030619
   Phillips Robert, 2015, Nat Rev Rheumatol, V11, P502, DOI 10.1038/nrrheum.2015.109
   Rajca S, 2014, INFLAMM BOWEL DIS, V20, P978, DOI 10.1097/MIB.0000000000000036
   Rashid T, 2013, CLIN DEV IMMUNOL, DOI 10.1155/2013/872632
   Rath HC, 1996, J CLIN INVEST, V98, P945, DOI 10.1172/JCI118878
   Rocha CS, 2014, PLOS ONE, V9, DOI 10.1371/journal.pone.0085923
   Rognes T, 2016, PEERJ, V4, DOI 10.7717/peerj.2584
   Routy B, 2018, SCIENCE, V359, P91, DOI 10.1126/science.aan3706
   Sedger LM, 2014, CYTOKINE GROWTH F R, V25, P453, DOI 10.1016/j.cytogfr.2014.07.016
   Segata N, 2011, GENOME BIOL, V12, DOI 10.1186/gb-2011-12-6-r60
   Shin NR, 2015, TRENDS BIOTECHNOL, V33, P496, DOI 10.1016/j.tibtech.2015.06.011
   Shivashankar R, 2013, J RHEUMATOL, V40, P1153, DOI 10.3899/jrheum.121029
   Shivashankar R, 2012, J RHEUMATOL, V39, P2148, DOI 10.3899/jrheum.120321
   Sivan A, 2015, SCIENCE, V350, P1084, DOI 10.1126/science.aac4255
   Societe Francaise de Rhumatologie, FICH ANTITNF ALPH
   Stoll ML, 2014, ARTHRITIS RES THER, V16, DOI 10.1186/s13075-014-0486-0
   TAUROG JD, 1994, J EXP MED, V180, P2359, DOI 10.1084/jem.180.6.2359
   Tito R. Y., 2016, ARTHRITIS RHEUMATOL
   Tracey D, 2008, PHARMACOL THERAPEUT, V117, P244, DOI 10.1016/j.pharmthera.2007.10.001
   Van Praet L, 2012, NAT REV RHEUMATOL, V8, P288, DOI 10.1038/nrrheum.2012.42
   Vetizou M, 2015, SCIENCE, V350, P1079, DOI 10.1126/science.aad1329
   Ward MM, 2016, ARTHRITIS RHEUMATOL, V68, P282, DOI 10.1002/art.39298
   Wen CP, 2017, GENOME BIOL, V18, DOI 10.1186/s13059-017-1271-6
   Wright ES, 2012, APPL ENVIRON MICROB, V78, P717, DOI 10.1128/AEM.06516-11
   Zhang X, 2015, NAT MED, V21, P895, DOI 10.1038/nm.3914
NR 64
TC 42
Z9 43
U1 1
U2 7
PU NATURE PUBLISHING GROUP
PI LONDON
PA MACMILLAN BUILDING, 4 CRINAN ST, LONDON N1 9XW, ENGLAND
SN 2045-2322
J9 SCI REP-UK
JI Sci Rep
PD APR 3
PY 2018
VL 8
AR 5446
DI 10.1038/s41598-018-23571-4
PG 11
WC Multidisciplinary Sciences
WE Science Citation Index Expanded (SCI-EXPANDED)
SC Science & Technology - Other Topics
GA GB3XP
UT WOS:000428994100039
PM 29615661
OA gold, Green Published
DA 2022-07-15
ER

PT J
AU Jordan, KR
   Loman, BR
   Bailey, MT
   Pyter, LM
AF Jordan, Kelley R.
   Loman, Brett R.
   Bailey, Michael T.
   Pyter, Leah M.
TI Gut Microbiota-Immune-Brain Interactions in Chemotherapy-Associated
   Behavioral Comorbidities
SO CANCER
LA English
DT Review
DE chemotherapy; cognition; gut microbiome; inflammation; mood
ID BREAST-CANCER SURVIVORS; BUTYRATE-PRODUCING BACTERIA; COGNITIVE
   IMPAIRMENT; FECAL MICROBIOTA; CYTOTOXIC CHEMOTHERAPY; INTESTINAL
   MICROBIOTA; ULCERATIVE-COLITIS; DOUBLE-BLIND; INFLAMMATORY CYTOKINES;
   NEUROTROPHIC FACTOR
AB Increasing scientific attention is focused on the gut-brain axis, including the ability of the gastrointestinal (GI) tract to modulate central nervous system function. Changes in the intestinal microbiome can influence affective-like behavior, cognitive performance, fatigue, and sleep in rodents and humans. Patients with cancer who are receiving chemotherapy experience similar negative behavioral changes and concurrent GI symptoms. These chemotherapy comorbidities can be long-lasting and may reduce patients' quality of life and motivation to comply with treatment. This review summarizes the clinical and preclinical evidence supporting a role for the intestinal microbiome in mediating behavioral comorbidities through peripheral immune activation in patients with cancer who are receiving chemotherapy. In addition, evidence suggesting that targeted modification of the intestinal microbiome during cancer treatment could ameliorate associated behavioral comorbidities is reviewed. (C) 2018 American Cancer Society.
C1 [Jordan, Kelley R.; Bailey, Michael T.; Pyter, Leah M.] Ohio State Univ, Inst Behav Med Res, Columbus, OH 43210 USA.
   [Jordan, Kelley R.; Pyter, Leah M.] Ohio State Univ, Dept Neurosci, Columbus, OH 43210 USA.
   [Loman, Brett R.; Bailey, Michael T.] Nationwide Childrens Hosp, Res Inst, Ctr Microbial Pathogenesis, Columbus, OH USA.
   [Bailey, Michael T.] Ohio State Univ, Dept Pediat, Columbus, OH 43210 USA.
   [Pyter, Leah M.] Ohio State Univ, Dept Psychiat & Behav Hlth, Columbus, OH 43210 USA.
RP Pyter, LM (通讯作者)，Ohio State Univ, Inst Behav Med Res 219, 460 Med Ctr Dr, Columbus, OH 43210 USA.
EM leah.pyter@osumc.edu
OI Loman, Brett/0000-0001-8830-7506; Bailey, Michael/0000-0002-2222-3980
FU National Institutes of Health [CA201681, CA216290]; Ohio State Wexner
   Medical Center; Research Institute at Nationwide Children's Hospital;
   NATIONAL CANCER INSTITUTE [R01CA216290, R03CA201681] Funding Source: NIH
   RePORTER
FX The authors are supported by grants CA201681 and CA216290 from the
   National Institutes of Health and by the Ohio State Wexner Medical
   Center (K.R.J. and L.M.P.) and by The Research Institute at Nationwide
   Children's Hospital (B.R.L and M.T.B.).
CR Akbari E, 2016, FRONT AGING NEUROSCI, V8, DOI 10.3389/fnagi.2016.00256
   Akkasheh G, 2016, NUTRITION, V32, P315, DOI 10.1016/j.nut.2015.09.003
   Bajaj JS, 2012, AM J PHYSIOL-GASTR L, V303, pG675, DOI 10.1152/ajpgi.00152.2012
   Bellm LA, 2000, SUPPORT CARE CANCER, V8, P33
   Bharwani A, 2017, BMC MED, V15, DOI 10.1186/s12916-016-0771-7
   Bocker U, 2003, CLIN EXP IMMUNOL, V131, P53, DOI 10.1046/j.1365-2249.2003.02056.x
   Borniger JC, 2015, BRAIN BEHAV IMMUN, V47, P218, DOI 10.1016/j.bbi.2014.11.001
   Boussios S, 2012, ANN GASTROENTEROL, V25, P106
   Bower JE, 2014, NAT REV CLIN ONCOL, V11, P597, DOI 10.1038/nrclinonc.2014.127
   Bower JE, 2014, PSYCHONEUROENDOCRINO, V43, P20, DOI 10.1016/j.psyneuen.2014.01.019
   Bower JE, 2012, CANCER-AM CANCER SOC, V118, P3766, DOI 10.1002/cncr.26702
   Bower JE, 2011, J CLIN ONCOL, V29, P3517, DOI 10.1200/JCO.2011.36.1154
   Bower JE, 2011, BRAIN BEHAV IMMUN, V25, P147, DOI 10.1016/j.bbi.2010.09.010
   Boyette-Davis JA, 2015, PAIN MANAG, V5, P285, DOI [10.2217/pmt.15.19, 10.2217/PMT.15.19]
   Bruce-Keller AJ, 2015, BIOL PSYCHIAT, V77, P607, DOI 10.1016/j.biopsych.2014.07.012
   Capuron L, 2000, J CLIN ONCOL, V18, P2143, DOI 10.1200/JCO.2000.18.10.2143
   Capuron L, 2002, NEUROPSYCHOPHARMACOL, V26, P643, DOI 10.1016/S0893-133X(01)00407-9
   Cebra JJ, 1999, AM J CLIN NUTR, V69, p1046S, DOI 10.1093/ajcn/69.5.1046s
   CUMMINGS JH, 1987, GUT, V28, P1221, DOI 10.1136/gut.28.10.1221
   Daniele B, 2001, J CLIN GASTROENTEROL, V32, P228, DOI 10.1097/00004836-200103000-00010
   Dantzer R, 2008, NAT REV NEUROSCI, V9, P46, DOI 10.1038/nrn2297
   David LA, 2014, NATURE, V505, P559, DOI 10.1038/nature12820
   DeSantis CE, 2014, CA-CANCER J CLIN, V64, P252, DOI 10.3322/caac.21235
   DesPalma G, 2017, SCI TRANSL MED, V9
   Dietrich J, 2015, NEUROSCIENCE, V309, P224, DOI 10.1016/j.neuroscience.2015.06.016
   Dinan TG, 2013, BIOL PSYCHIAT, V74, P720, DOI 10.1016/j.biopsych.2013.05.001
   Erny D, 2015, NAT NEUROSCI, V18, P965, DOI 10.1038/nn.4030
   Ferreira TM, 2012, LIPIDS, V47, P669, DOI 10.1007/s11745-012-3680-3
   Fiebiger U, 2016, EUR J MICROBIOL IMMU, V6, P253, DOI 10.1556/1886.2016.00036
   Frohlich EE, 2016, BRAIN BEHAV IMMUN, V56, P140, DOI 10.1016/j.bbi.2016.02.020
   Gao CX, 2017, AM J PATHOL, V187, P2323, DOI 10.1016/j.ajpath.2017.06.011
   Gao CX, 2015, MBIO, V6, DOI 10.1128/mBio.01358-15
   Gianotti Robert J, 2017, Gastroenterol Hepatol (N Y), V13, P209
   Giloteaux L, 2016, MICROBIOME, V4, DOI 10.1186/s40168-016-0171-4
   Gustinetti G, 2016, VIRULENCE, V7, P280, DOI 10.1080/21505594.2016.1156821
   Hefazi M, 2017, MAYO CLIN PROC, V92, P1617, DOI 10.1016/j.mayocp.2017.08.016
   Heijtza RD, 2011, P NATL ACAD SCI USA, V108, P3047, DOI 10.1073/pnas.1010529108
   Howren MB, 2009, PSYCHOSOM MED, V71, P171, DOI 10.1097/PSY.0b013e3181907c1b
   Huang RX, 2016, NUTRIENTS, V8, DOI 10.3390/nu8080483
   Jackson ML, 2015, SLEEP SCI, V8, P124, DOI 10.1016/j.slsci.2015.10.001
   Jiang HY, 2015, BRAIN BEHAV IMMUN, V48, P186, DOI 10.1016/j.bbi.2015.03.016
   Jim HSL, 2012, J CLIN ONCOL, V30, P3578, DOI 10.1200/JCO.2011.39.5640
   Jones KA, 2013, MOL CELL NEUROSCI, V53, P52, DOI 10.1016/j.mcn.2012.10.002
   Kennedy PJ, 2014, PSYCHOL MED, V44, P1553, DOI 10.1017/S0033291713002171
   Kesler S, 2013, BRAIN BEHAV IMMUN, V30, pS109, DOI 10.1016/j.bbi.2012.05.017
   Kiecolt-Glaser JK, 2014, J CLIN ONCOL, V32, P1040, DOI 10.1200/JCO.2013.51.8860
   Kitamura Y, 2015, BEHAV BRAIN RES, V292, P184, DOI 10.1016/j.bbr.2015.06.007
   Klein GL, 2013, CURR OPIN SUPPORT PA, V7, P361, DOI 10.1097/SPC.0000000000000017
   Krebber AMH, 2014, PSYCHO-ONCOLOGY, V23, P121, DOI 10.1002/pon.3409
   Ktsoyan ZA, 2016, FRONT MICROBIOL, V7, DOI 10.3389/fmicb.2016.00776
   Kumari R, 2013, WORLD J GASTROENTERO, V19, P3404, DOI 10.3748/wjg.v19.i22.3404
   Lawrence DP, 2004, J NATL CANCER INST M, P40, DOI [10.1093/jncimonographs/lgh027, DOI 10.1093/JNCIMONOGRAPHS/LGH027]
   Lee JY, 2014, DIGEST LIVER DIS, V46, P1126, DOI 10.1016/j.dld.2014.09.004
   Lindner OC, 2014, NEUROPSYCHOLOGY, V28, P726, DOI 10.1037/neu0000064
   Liu Z, 2011, ALIMENT PHARM THER, V33, P50, DOI 10.1111/j.1365-2036.2010.04492.x
   Lurie I, 2015, J CLIN PSYCHIAT, V76, P1522, DOI 10.4088/JCP.15m09961
   Maass SWMC, 2015, MATURITAS, V82, P100, DOI 10.1016/j.maturitas.2015.04.010
   Maier L, 2018, NATURE, V555, P623, DOI 10.1038/nature25979
   Mannelli LD, 2014, EXP NEUROL, V261, P22, DOI 10.1016/j.expneurol.2014.06.016
   Mayer EA, 2015, J CLIN INVEST, V125, P926, DOI 10.1172/JCI76304
   McKean J, 2017, J ALTERN COMPLEM MED, V23, P249, DOI 10.1089/acm.2016.0023
   Meyers CA, 2005, CANCER-AM CANCER SOC, V104, P788, DOI 10.1002/cncr.21234
   Mizuno S, 2017, INTEST RES, V15, P68, DOI 10.5217/ir.2017.15.1.68
   Mohle L, 2016, CELL REP, V15, P1945, DOI 10.1016/j.celrep.2016.04.074
   Monk JP, 2006, J CLIN ONCOL, V24, P1852, DOI 10.1200/JCO.2005.04.2838
   Montassier E, 2015, ALIMENT PHARM THER, V42, P515, DOI 10.1111/apt.13302
   Montassier E, 2014, MICROB ECOL, V67, P690, DOI 10.1007/s00248-013-0355-4
   Nagy-Szakal D, 2017, MICROBIOME, V5, DOI 10.1186/s40168-017-0261-y
   Palesh OG, 2010, J CLIN ONCOL, V28, P292, DOI 10.1200/JCO.2009.22.5011
   Penson RT, 2000, INT J GYNECOL CANCER, V10, P33, DOI 10.1046/j.1525-1438.2000.00003.x
   Pusztai L, 2004, CYTOKINE, V25, P94, DOI 10.1016/j.cyto.2003.10.004
   Quan N, 2014, BRAIN BEHAV IMMUN, V40, P1, DOI 10.1016/j.bbi.2014.02.006
   Raison CL, 2013, JAMA PSYCHIAT, V70, P31, DOI 10.1001/2013.jamapsychiatry.4
   Raison CL, 2006, TRENDS IMMUNOL, V27, P24, DOI 10.1016/j.it.2005.11.006
   Ray MA, 2011, COMPARATIVE MED, V61, P119
   Reece JC, 2013, GEN HOSP PSYCHIAT, V35, P376, DOI 10.1016/j.genhosppsych.2013.03.017
   Reichenberg A, 2001, ARCH GEN PSYCHIAT, V58, P445, DOI 10.1001/archpsyc.58.5.445
   Rigby RJ, 2016, GUT MICROBES, V7, P414, DOI 10.1080/19490976.2016.1215806
   Savignac HM, 2013, NEUROCHEM INT, V63, P756, DOI 10.1016/j.neuint.2013.10.006
   Schmidt K, 2015, PSYCHOPHARMACOLOGY, V232, P1793, DOI 10.1007/s00213-014-3810-0
   Schubert C, 2007, BRAIN BEHAV IMMUN, V21, P413, DOI 10.1016/j.bbi.2006.11.004
   Segain JP, 2000, GUT, V47, P397, DOI 10.1136/gut.47.3.397
   Seigers R, 2016, BEHAV BRAIN RES, V299, P19, DOI 10.1016/j.bbr.2015.10.057
   Seigers R, 2015, PSYCHOPHARMACOLOGY, V232, P17, DOI 10.1007/s00213-014-3636-9
   Shen SQ, 2017, NAT NEUROSCI, V20, P1213, DOI 10.1038/nn.4606
   Smith HR, 2015, ONCOL LETT, V9, P1509, DOI 10.3892/ol.2015.2944
   Smith LB, 2014, BRAIN BEHAV IMMUN, V38, P66, DOI 10.1016/j.bbi.2013.12.022
   Stringer AM, 2013, SUPPORT CARE CANCER, V21, P1843, DOI 10.1007/s00520-013-1741-7
   Stringer AM, 2009, INT J EXP PATHOL, V90, P489, DOI 10.1111/j.1365-2613.2009.00671.x
   Takahashi K, 2016, DIGESTION, V93, P59, DOI 10.1159/000441768
   Thompson RS, 2017, FRONT BEHAV NEUROSCI, V10, DOI 10.3389/fnbeh.2016.00240
   Thornton LM, 2008, CANCER-AM CANCER SOC, V113, P638, DOI 10.1002/cncr.23589
   Toma W, 2017, NEUROPHARMACOLOGY, V117, P305, DOI 10.1016/j.neuropharm.2017.02.020
   Tonelli LH, 2008, ACTA PSYCHIAT SCAND, V117, P198, DOI 10.1111/j.1600-0447.2007.01128.x
   Torres MA, 2013, CANCER-AM CANCER SOC, V119, P1951, DOI 10.1002/cncr.28003
   Torres-Platas SG, 2014, BRAIN BEHAV IMMUN, V42, P50, DOI 10.1016/j.bbi.2014.05.007
   Touchefeu Y, 2014, ALIMENT PHARM THER, V40, P409, DOI 10.1111/apt.12878
   Tsavaris N, 2002, BRIT J CANCER, V87, P21, DOI 10.1038/sj.bjc.6600347
   van Vliet MJ, 2009, CLIN INFECT DIS, V49, P262, DOI 10.1086/599346
   Vichaya EG, 2015, FRONT NEUROSCI-SWITZ, V9, DOI 10.3389/fnins.2015.00131
   Villaran RF, 2010, J NEUROCHEM, V114, P1687, DOI 10.1111/j.1471-4159.2010.06879.x
   Vinolo MAR, 2011, PLOS ONE, V6, DOI 10.1371/journal.pone.0021205
   von Bultzingslowen I, 2003, ORAL MICROBIOL IMMUN, V18, P278, DOI 10.1034/j.1399-302X.2003.00075.x
   Wang XS, 2010, BRAIN BEHAV IMMUN, V24, P968, DOI 10.1016/j.bbi.2010.03.009
   Wells JM, 2011, MICROB CELL FACT, V10, DOI 10.1186/1475-2859-10-S1-S17
   Weymann KB, 2014, BRAIN BEHAV IMMUN, V37, P84, DOI 10.1016/j.bbi.2013.11.003
   Wigmore Peter, 2013, Curr Top Behav Neurosci, V15, P211, DOI 10.1007/7854_2012_235
   Williams AM, 2018, J NEUROIMMUNOL, V314, P17, DOI 10.1016/j.jneuroim.2017.10.005
   Xu XF, 2015, MICROBIOL RES, V171, P97, DOI 10.1016/j.micres.2014.11.002
   Yang H, 2016, ASIA-PAC J CLIN ONCO, V12, pE92, DOI 10.1111/ajco.12120
   Yang J, 2013, EUR J PHARMACOL, V714, P120, DOI 10.1016/j.ejphar.2013.06.006
   Zheng P, 2016, MOL PSYCHIATR, V21, P786, DOI 10.1038/mp.2016.44
   Zitvogel L, 2008, B ACAD NAT MED PARIS, V192, P1469, DOI 10.1016/S0001-4079(19)32694-9
   Zwielehner J, 2011, PLOS ONE, V6, DOI 10.1371/journal.pone.0028654
NR 114
TC 38
Z9 38
U1 5
U2 19
PU WILEY
PI HOBOKEN
PA 111 RIVER ST, HOBOKEN 07030-5774, NJ USA
SN 0008-543X
EI 1097-0142
J9 CANCER-AM CANCER SOC
JI Cancer
PD OCT 15
PY 2018
VL 124
IS 20
BP 3990
EP 3999
DI 10.1002/cncr.31584
PG 10
WC Oncology
WE Science Citation Index Expanded (SCI-EXPANDED); Social Science Citation Index (SSCI)
SC Oncology
GA HA0ZB
UT WOS:000449939900010
PM 29975400
OA Green Accepted, Bronze
DA 2022-07-15
ER

PT B
AU Gupta, C
   Prakash, D
   Rostagno, MH
   Callaway, TR
AF Gupta, Charu
   Prakash, Dhan
   Rostagno, Marcos H.
   Callaway, Todd R.
BE Prakash, D
   Sharma, G
TI Synbiotics: Promoting Gastrointestinal Health
SO PHYTOCHEMICALS OF NUTRACEUTICAL IMPORTANCE
LA English
DT Article; Book Chapter
ID HUMAN COLONIC MICROBIOTA; GUT MICROBIOTA; DOUBLE-BLIND; INTESTINAL
   MICROBIOTA; PROBIOTIC SUPPLEMENTATION; BIFIDOBACTERIUM-BIFIDUM;
   ULCERATIVE-COLITIS; DIETARY MODULATION; TRAVELERS DIARRHEA; PREBIOTICS
C1 [Gupta, Charu; Prakash, Dhan] Amity Univ, Amity Inst Herbal Res & Studies, Noida, India.
   [Rostagno, Marcos H.] ARS, USDA, W Lafayette, IN 47907 USA.
   [Callaway, Todd R.] ARS, USDA, College Stn, TX 77845 USA.
RP Gupta, C (通讯作者)，Amity Univ, Amity Inst Herbal Res & Studies, Noida, India.
EM charumicro@gmail.com; dprakash_in@yahoo.com
RI Gupta, Charu/ABF-1883-2020; Callaway, Todd/AAG-9380-2020
OI Gupta, Charu/0000-0001-6023-8289; 
CR Amalaradjou MAR, 2012, ADV FOOD NUTR RES, V67, P185, DOI 10.1016/B978-0-12-394598-3.00005-8
   Andersson H., 2001, Scandinavian Journal of Nutrition/Naringsforskning, V45, P58, DOI 10.1080/11026480410033539
   Armuzzi A, 2001, DIGESTION, V63, P1, DOI 10.1159/000051865
   Aziz Q, 2013, NEUROGASTROENT MOTIL, V25, P4, DOI 10.1111/nmo.12046
   Baffoni L., 2008, MICROBIOLOGIA AGROAM, P147
   Barbut F, 2001, CLIN MICROBIOL INFEC, V7, P405, DOI 10.1046/j.1198-743x.2001.00289.x
   BARON JH, 1964, BRIT MED J, V1, P89, DOI 10.1136/bmj.1.5375.89
   Barone C, 2000, Minerva Pediatr, V52, P161
   Bartosch S, 2005, CLIN INFECT DIS, V40, P28, DOI 10.1086/426027
   Bengmark S, 1996, CLIN NUTR, V15, P1, DOI 10.1016/S0261-5614(96)80253-6
   Bengmark S, 1998, GUT, V42, P2, DOI 10.1136/gut.42.1.2
   Bergogne-Berezin E, 2000, INT J ANTIMICROB AG, V16, P521, DOI 10.1016/S0924-8579(00)00293-4
   Boirivant M, 2007, CURR OPIN GASTROEN, V23, P679, DOI 10.1097/MOG.0b013e3282f0cffc
   Bosscher D, 2009, J PHYSIOL PHARMACOL, V60, P5
   Bravo JA, 2012, CURR OPIN PHARMACOL, V12, P667, DOI 10.1016/j.coph.2012.09.010
   Candela M, 2012, TRENDS MICROBIOL, V20, P385, DOI 10.1016/j.tim.2012.05.003
   Casiraghi MC, 2007, J APPL MICROBIOL, V103, P499, DOI 10.1111/j.1365-2672.2006.03273.x
   Collins JK, 1998, INT DAIRY J, V8, P487, DOI 10.1016/S0958-6946(98)00073-9
   Collins SM, 2012, NAT REV MICROBIOL, V10, P735, DOI 10.1038/nrmicro2876
   Cui HH, 2004, WORLD J GASTROENTERO, V10, P1521
   de Vrese M, 2008, ADV BIOCHEM ENG BIOT, V111, P1, DOI 10.1007/10_2008_097
   Dinan TG, 2012, PSYCHONEUROENDOCRINO, V37, P1369, DOI 10.1016/j.psyneuen.2012.03.007
   Perez-Cobas AE, 2013, GUT, V62, P1591, DOI 10.1136/gutjnl-2012-303184
   Elmer GW, 1996, JAMA-J AM MED ASSOC, V275, P870, DOI 10.1001/jama.275.11.870
   FABIA R, 1993, DIGESTION, V54, P248, DOI 10.1159/000201045
   FAO WHO, 2006, PROB FOOD HLTH NUTR
   Fujimori S, 2007, J GASTROEN HEPATOL, V22, P1199, DOI 10.1111/j.1440-1746.2006.04535.x
   FULLER R, 1991, GUT, V32, P439, DOI 10.1136/gut.32.4.439
   Furrie E, 2005, GUT, V54, P242, DOI 10.1136/gut.2004.044834
   Gibson GR, 2004, NUTR RES REV, V17, P259, DOI 10.1079/NRR200479
   GIBSON GR, 1995, J NUTR, V125, P1401, DOI 10.1093/jn/125.6.1401
   Gill HS, 2001, BRIT J BIOMED SCI, V58, P94
   Gionchetti P, 2000, GASTROENTEROLOGY, V119, P305, DOI 10.1053/gast.2000.9370
   GORBACH SL, 1987, LANCET, V2, P1519
   Gotteland M, 2005, ACTA PAEDIATR, V94, P1747, DOI 10.1080/08035250500252120
   GOTZ V, 1979, AM J HOSP PHARM, V36, P754, DOI 10.1093/ajhp/36.6.754
   Gourbeyre P, 2011, J LEUKOCYTE BIOL, V89, P685, DOI 10.1189/jlb.1109753
   Grandy G, 2010, BMC INFECT DIS, V10, DOI 10.1186/1471-2334-10-253
   Guslandi M, 2008, J CLIN GASTROENTEROL, V42, P1066, DOI 10.1097/MCG.0b013e318061662f
   Henke JM, 2004, TRENDS CELL BIOL, V14, P648, DOI 10.1016/j.tcb.2004.09.012
   Hickson M, 2007, BMJ-BRIT MED J, V335, P80, DOI 10.1136/bmj.39231.599815.55
   Hill AVS, 1999, NATURE, V398, P668, DOI 10.1038/19431
   Jalanka-Tuovinen J, 2011, PLOS ONE, V6, DOI 10.1371/journal.pone.0023035
   Jernberg C, 2010, MICROBIOL-SGM, V156, P3216, DOI 10.1099/mic.0.040618-0
   Johnson AM, 2009, INFECT IMMUN, V77, P341, DOI 10.1128/IAI.01097-08
   Kanamori Y, 2004, J PEDIATR SURG, V39, P1686, DOI 10.1016/j.jpedsurg.2004.07.013
   Kanauchi O, 2009, CURR PHARM DESIGN, V15, P2074, DOI 10.2174/138161209788489195
   Kane EM, 2004, REV PANAM SALUD PUBL, V16, P371, DOI 10.1590/S1020-49892004001200002
   Kelly G, 2008, ALTERN MED REV, V13, P315
   Kitazawa H., 1997, PROBIOTICS, P89
   Kruszewska D., 2002, MICROB ECOL HEALTH D, V29
   Kukkonen K, 2008, PEDIATRICS, V122, P8, DOI 10.1542/peds.2007-1192
   Kukkonen K, 2007, J ALLERGY CLIN IMMUN, V119, P192, DOI 10.1016/j.jaci.2006.09.009
   Leyer GJ, 2009, PEDIATRICS, V124, pE172, DOI 10.1542/peds.2008-2666
   Liong MT, 2007, NUTR REV, V65, P316, DOI [10.1301/nr.2007.jul.316-328, 10.1111/j.1753-4887.2007.tb00309.x]
   Liong MT, 2006, J DAIRY SCI, V89, P1390, DOI 10.3168/jds.S0022-0302(06)72207-X
   Ljungh A., 2002, Microbial Ecology in Health and Disease, P4, DOI 10.1080/089106002760003279
   Macfarlane GT, 1999, BRIT MED J, V318, P999, DOI 10.1136/bmj.318.7189.999
   Macfarlane S, 2009, CRIT REV CL LAB SCI, V46, P25, DOI [10.1080/10408360802485792 , 10.1080/10408360802485792]
   MAJAMAA H, 1995, J PEDIATR GASTR NUTR, V20, P333, DOI 10.1097/00005176-199504000-00012
   Manzanares W, 2008, CURR OPIN CLIN NUTR, V11, P782, DOI 10.1097/MCO.0b013e328312c4f9
   McCracken VJ, 2001, CELL MICROBIOL, V3, P1, DOI 10.1046/j.1462-5822.2001.00090.x
   McFarland Lynne V, 2007, Travel Med Infect Dis, V5, P97, DOI 10.1016/j.tmaid.2005.10.003
   Nicholson JK, 2012, SCIENCE, V336, P1262, DOI 10.1126/science.1223813
   Nobaek S, 2000, AM J GASTROENTEROL, V95, P1231
   Ogawa T, 2006, FEMS IMMUNOL MED MIC, V46, P400, DOI 10.1111/j.1574-695X.2006.00046.x
   Panigrahi P, 2008, J PEDIATR GASTR NUTR, V47, P45, DOI 10.1097/MPG.0b013e31815a5f2c
   Passeron T, 2006, ALLERGY, V61, P431, DOI 10.1111/j.1398-9995.2005.00956.x
   Pathmakanthan S, 2002, GUT, V51, pA307
   Pereira DIA, 2002, CRIT REV BIOCHEM MOL, V37, P259, DOI 10.1080/10409230290771519
   Peuranen S, 2004, BRIT J NUTR, V91, P905, DOI 10.1079/BJN20041114
   Plummer S, 2004, INT MICROBIOL, V7, P59
   Pregliasco F, 2008, J CLIN GASTROENTEROL, V42, pS224, DOI 10.1097/MCG.0b013e31817e1c91
   Rastall RA, 2002, CURR OPIN BIOTECH, V13, P490, DOI 10.1016/S0958-1669(02)00365-8
   Rayes N, 2009, LANGENBECK ARCH SURG, V394, P547, DOI 10.1007/s00423-008-0445-9
   Roberfroid M, 2007, J NUTR, V137, p830S, DOI 10.1093/jn/137.3.830S
   Rosenfeldt V, 2002, PEDIATR INFECT DIS J, V21, P411, DOI 10.1097/00006454-200205000-00012
   SAAVEDRA JM, 1994, LANCET, V344, P1046, DOI 10.1016/S0140-6736(94)91708-6
   Salminen S, 1998, LACTIC ACIDS BACTERI, V2nd, P211
   SAMADI AR, 1983, B WORLD HEALTH ORGAN, V61, P471
   Sansonetti PJ, 2004, NAT REV IMMUNOL, V4, P953, DOI 10.1038/nri1499
   Schley PD, 2002, BRIT J NUTR, V87, pS221, DOI 10.1079/BJN/2002541
   Sekirov I, 2010, PHYSIOL REV, V90, P859, DOI 10.1152/physrev.00045.2009
   Sen S, 2001, GUT, V48, pA57
   Shimizu K, 2009, DIGEST DIS SCI, V54, P1071, DOI 10.1007/s10620-008-0460-2
   SIMON GL, 1984, GASTROENTEROLOGY, V86, P174
   Songisepp E, 2004, J DAIRY SCI, V87, P2017, DOI 10.3168/jds.S0022-0302(04)70019-3
   Takahashi O, 2007, J CLIN GASTROENTEROL, V41, P336, DOI 10.1097/01.mcg.0000225546.34374.6d
   TANNOCK GW, 1983, HUMAN INTESTINAL MIC, P517, DOI DOI 10.1016/B978-0-12-341280-5.50026-4
   Tilg H, 2011, J CLIN INVEST, V121, P2126, DOI 10.1172/JCI58109
   Timmerman HM, 2004, INT J FOOD MICROBIOL, V96, P219, DOI 10.1016/j.ijfoodmicro.2004.05.012
   Tsuchiya J, 2004, Chin J Dig Dis, V5, P169, DOI 10.1111/j.1443-9573.2004.00176.x
   Van Loo J, 1999, BRIT J NUTR, V81, P121, DOI 10.1017/S0007114599000252
   VANEMBDEN JGHR, 1994, GUT, V35, P658, DOI 10.1136/gut.35.5.658
NR 94
TC 0
Z9 0
U1 0
U2 4
PU CABI PUBLISHING-C A B INT
PI WALLINGFORD
PA CABI PUBLISHING, WALLINGFORD 0X10 8DE, OXON, ENGLAND
BN 978-1-78064-363-2
PY 2014
BP 61
EP 78
D2 10.1079/9781780643632.0000
PG 18
WC Nutrition & Dietetics; Pharmacology & Pharmacy
WE Book Citation Index– Science (BKCI-S)
SC Nutrition & Dietetics; Pharmacology & Pharmacy
GA BB2JB
UT WOS:000341813300006
DA 2022-07-15
ER

PT J
AU Bibbo, S
   Ianiro, G
   Gasbarrini, A
   Cammarota, G
AF Bibbo, Stefano
   Ianiro, Gianluca
   Gasbarrini, Antonio
   Cammarota, Giovanni
TI Fecal microbiota transplantation: past, present and future perspectives
SO MINERVA GASTROENTEROLOGICA E DIETOLOGICA
LA English
DT Review
DE Fecal microbiota transplantation; Clostridium difficile; Inflammatory
   bowel diseases; Irritable bowel syndrome; Gastrointestinal microbiome
ID CLOSTRIDIUM-DIFFICILE-INFECTION; INFLAMMATORY-BOWEL-DISEASE;
   GUT-MICROBIOTA; INTESTINAL MICROBIOTA; ULCERATIVE-COLITIS; RISK-FACTORS;
   RECURRENT; EFFICACY; HEALTH; DONOR
AB Gut microbiota is known to play a main role in regulating both health and disease in humans. Strategies for the therapeutic modulation of gut microbiota are therefore expected to give a relevant contribution in the management of disorders associated with its impairment. Among these options, one of the most renowned is fecal microbiota transplantation (FMT). A growing body of evidence showed clearly that FMT is an effective treatment against recurrent Clostridium difficile infection. Moreover, it was shown to be a promising therapy for the management of several noncommunicable disorders, including inflammatory bowel diseases and metabolic disorders. Standardization of procedural protocols for different disorders will surely increase the therapeutic power of FMT. The aim of this narrative review was to make an overview of methodology, indications, and future perspectives of FMT for the management of disorders associated with gut microbiota impairment.
C1 [Bibbo, Stefano; Ianiro, Gianluca; Gasbarrini, Antonio; Cammarota, Giovanni] Univ Cattolica Sacro Cuore, A Gemelli Hosp, Internal Med Gastroenterol & Liver Unit, Rome, Italy.
RP Cammarota, G (通讯作者)，Univ Cattolica Sacro Cuore, A Gemelli Hosp, Largo A Gemelli 8, I-00168 Rome, Italy.
EM giovanni.cammarota@unicatt.it
RI Ianiro, Gianluca/K-5578-2016; Cammarota, Giovanni/AAD-1732-2022; Bibbo,
   Stefano/AAA-9851-2019; Gasbarrini, Antonio/AAB-8487-2019
OI Ianiro, Gianluca/0000-0002-8318-0515; Cammarota,
   Giovanni/0000-0002-3626-6148; Bibbo, Stefano/0000-0002-8043-4807;
   Gasbarrini, Antonio/0000-0003-4863-6924
CR Abreu MT, 2014, GASTROENTEROLOGY, V146, P1534, DOI 10.1053/j.gastro.2014.01.001
   Allen-Vercoe E, 2013, EXPERT REV GASTROENT, V7, P291, DOI [10.1586/egh.13.16, 10.1586/EGH.13.16]
   ANDREWS PJ, 1993, MED J AUSTRALIA, V159, P633, DOI 10.5694/j.1326-5377.1993.tb138063.x
   Bennet SMP, 2015, GUT LIVER, V9, P318, DOI 10.5009/gnl14344
   Bibbo S, 2017, ANN MED, V49, P11, DOI 10.1080/07853890.2016.1222449
   Bibbo S, 2014, J IMMUNOL RES, V2014, DOI 10.1155/2014/462740
   Bilinski J, 2016, ARCH IMMUNOL THER EX, V64, P255, DOI 10.1007/s00005-016-0387-9
   Borody T.J., 2012, ACNEM J, V31, P3
   Borody Thomas J, 2013, Curr Gastroenterol Rep, V15, P337, DOI 10.1007/s11894-013-0337-1
   BORODY TJ, 1989, MED J AUSTRALIA, V150, P604, DOI 10.5694/j.1326-5377.1989.tb136704.x
   Borody TJ, 2000, AM J GASTROENTEROL, V95, P3028
   Borody TJ, 2004, J CLIN GASTROENTEROL, V38, P475, DOI 10.1097/01.mcg.0000128988.13808.dc
   Brandt LJ, 2015, AM J GASTROENTEROL, V110, P18, DOI [10.1038/ajg.2014.395, 10.1038/ajg.2014.295]
   Cammarota G, 2015, ALIMENT PHARM THER, V41, P835, DOI 10.1111/apt.13144
   Cammarota G, 2017, GUT, V66, P569, DOI 10.1136/gutjnl-2016-313017
   Cammarota G, 2016, DIGEST DIS, V34, P279, DOI 10.1159/000443362
   Cammarota G, 2015, ANN INTERN MED, V163, P487, DOI 10.7326/L15-5139
   Cammarota G, 2015, PHARMACOL THERAPEUT, V149, P191, DOI 10.1016/j.pharmthera.2014.12.006
   Cammarota G, 2014, J CLIN GASTROENTEROL, V48, pS80, DOI 10.1097/MCG.0000000000000244
   Cammarota G, 2014, J CLIN GASTROENTEROL, V48, P693, DOI 10.1097/MCG.0000000000000046
   Cammarota G, 2014, INTERN EMERG MED, V9, P365, DOI 10.1007/s11739-014-1069-4
   Cani PD, 2007, CURR OPIN CLIN NUTR, V10, P729, DOI 10.1097/MCO.0b013e3282efdebb
   Chapman BC, 2016, J TRAUMA ACUTE CARE, V81, P756, DOI 10.1097/TA.0000000000001195
   Colman RJ, 2014, J CROHNS COLITIS, V8, P1569, DOI 10.1016/j.crohns.2014.08.006
   Curro D, 2017, BRIT J PHARMACOL, V174, P1426, DOI 10.1111/bph.13632
   Debast SB, 2014, CLIN MICROBIOL INFEC, V20, P1, DOI 10.1111/1469-0691.12418
   Drekonja D, 2015, ANN INTERN MED, V162, P630, DOI 10.7326/M14-2693
   EISEMAN B, 1958, SURGERY, V44, P854
   Evrensel A, 2016, CLIN PSYCHOPHARM NEU, V14, P231, DOI 10.9758/cpn.2016.14.3.231
   Fischer M, 2016, AM J GASTROENTEROL, V111, P1024, DOI 10.1038/ajg.2016.180
   Furuya-Kanamori L, 2017, J CLIN GASTROENTEROL, V51, P145, DOI 10.1097/MCG.0000000000000511
   Gasbarrini G, 2016, J CLIN GASTROENTEROL, V50, pS116, DOI 10.1097/MCG.0000000000000697
   Ge XL, 2016, ARCH MED RES, V47, P236, DOI 10.1016/j.arcmed.2016.06.005
   Ianiro G, 2017, CLIN MICROBIOL INFEC, V23, DOI 10.1016/j.cmi.2016.12.025
   Ianiro G, 2014, MEDICINE, V93, DOI 10.1097/MD.0000000000000097
   Ianiro G, 2014, CURR DRUG TARGETS, V15, P762, DOI 10.2174/1389450115666140606111402
   Jayasinghe TN, 2016, FRONT CELL INFECT MI, V6, DOI 10.3389/fcimb.2016.00015
   Kakihana K, 2016, BLOOD, V128, P2083, DOI 10.1182/blood-2016-05-717652
   Kassam Z, 2013, AM J GASTROENTEROL, V108, P500, DOI 10.1038/ajg.2013.59
   Kelly CP, 2012, CLIN MICROBIOL INFEC, V18, P21, DOI 10.1111/1469-0691.12046
   Kelly Ciaran P, 2008, N Engl J Med, V359, P1932, DOI 10.1056/NEJMra0707500
   Kelly CR, 2015, GASTROENTEROLOGY, V149, P223, DOI 10.1053/j.gastro.2015.05.008
   Lee CH, 2016, JAMA-J AM MED ASSOC, V315, P142, DOI 10.1001/jama.2015.18098
   Li M, 2015, FRONT MICROBIOL, V6, DOI 10.3389/fmicb.2015.00692
   Li Q, 2016, NEUROSCIENCE, V324, P131, DOI 10.1016/j.neuroscience.2016.03.013
   Li SS, 2016, SCIENCE, V352, P586, DOI 10.1126/science.aad8852
   Lo Vecchio A, 2012, CURR OPIN GASTROEN, V28, P1, DOI 10.1097/MOG.0b013e32834bc9a9
   Marotz Clarisse A., 2016, Yale Journal of Biology and Medicine, V89, P383
   Mayer EA, 2014, GASTROENTEROLOGY, V146, P1500, DOI 10.1053/j.gastro.2014.02.037
   Moayyedi P, 2015, GASTROENTEROLOGY, V149, P102, DOI 10.1053/j.gastro.2015.04.001
   Nieuwdorp M, 2014, GASTROENTEROLOGY, V146, P1525, DOI 10.1053/j.gastro.2014.02.008
   Ott SJ, 2017, GASTROENTEROLOGY, V152, P799, DOI 10.1053/j.gastro.2016.11.010
   Owyang C, 2014, GASTROENTEROLOGY, V146, P1433, DOI 10.1053/j.gastro.2014.03.032
   Petrof EO, 2013, MICROBIOME, V1, DOI 10.1186/2049-2618-1-3
   Pinn DM, 2015, NEUROGASTROENT MOTIL, V27, P19, DOI 10.1111/nmo.12479
   Prince BT, 2015, PEDIATR CLIN N AM, V62, P1479, DOI 10.1016/j.pcl.2015.07.007
   Rajilic-Stojanovic M, 2014, FEMS MICROBIOL REV, V38, P996, DOI 10.1111/1574-6976.12075
   Rajilic-Stojanovic M, 2013, BEST PRACT RES CL GA, V27, P5, DOI 10.1016/j.bpg.2013.03.006
   Ringel Y, 2013, AM J PHYSIOL-GASTR L, V305, pG529, DOI 10.1152/ajpgi.00207.2012
   Rossen NG, 2015, GASTROENTEROLOGY, V149, P110, DOI 10.1053/j.gastro.2015.03.045
   Sartor RB, 2008, GASTROENTEROLOGY, V134, P577, DOI 10.1053/j.gastro.2007.11.059
   Scaldaferri F, 2016, TRANSPL P, V48, P402, DOI 10.1016/j.transproceed.2015.12.040
   Schnabl B, 2014, GASTROENTEROLOGY, V146, P1513, DOI 10.1053/j.gastro.2014.01.020
   SCHWAN A, 1983, LANCET, V2, P845
   Sekirov I, 2010, PHYSIOL REV, V90, P859, DOI 10.1152/physrev.00045.2009
   Shin H, 2013, PLOS ONE, V8, DOI [10.1371/journal.pone.0075729, 10.1371/journal.pone.0081330]
   Simren M, 2013, GUT, V62, P159, DOI 10.1136/gutjnl-2012-302167
   Sohn KM, 2016, INFECT CONT HOSP EP, V37, P1519, DOI 10.1017/ice.2016.229
   Surawicz CM, 2013, AM J GASTROENTEROL, V108, P478, DOI 10.1038/ajg.2013.4
   Turnbaugh PJ, 2007, NATURE, V449, P804, DOI 10.1038/nature06244
   van Nood E, 2013, NEW ENGL J MED, V368, P407, DOI 10.1056/NEJMoa1205037
   Vermeire S, 2016, J CROHNS COLITIS, V10, P387, DOI 10.1093/ecco-jcc/jjv203
   Viggiano D, 2015, EUR REV MED PHARMACO, V19, P1077
   Vrieze A, 2012, GASTROENTEROLOGY, V143, P913, DOI 10.1053/j.gastro.2012.06.031
   Wei YL, 2016, CRIT CARE, V20, DOI 10.1186/s13054-016-1491-2
   Wei Y, 2015, GASTROENT RES PRACT, V2015, DOI 10.1155/2015/517597
   Youngster I, 2016, BMC MED, V14, DOI 10.1186/s12916-016-0680-9
   Youngster I, 2014, CLIN INFECT DIS, V58, P1515, DOI 10.1093/cid/ciu135
   Zhang FM, 2012, AM J GASTROENTEROL, V107, P1755, DOI 10.1038/ajg.2012.251
NR 79
TC 24
Z9 27
U1 2
U2 48
PU EDIZIONI MINERVA MEDICA
PI TURIN
PA CORSO BRAMANTE 83-85 INT JOURNALS DEPT., 10126 TURIN, ITALY
SN 0026-4776
EI 1827-1642
J9 MINERVA GASTROENTERO
JI Minerva Gastroenterol. Dietol.
PD DEC
PY 2017
VL 63
IS 4
BP 420
EP 430
DI 10.23736/S1121-421X.17.02374-1
PG 11
WC Gastroenterology & Hepatology
WE Emerging Sources Citation Index (ESCI)
SC Gastroenterology & Hepatology
GA FL2DK
UT WOS:000414024700014
PM 28927251
DA 2022-07-15
ER

PT J
AU Liu, DL
   Lin, L
   Lin, YX
   Zhong, YP
   Zhang, SB
   Liu, W
   Zou, BR
   Liao, QF
   Xie, ZY
AF Liu, Deliang
   Lin, Lei
   Lin, Yixuan
   Zhong, Yuping
   Zhang, Shaobao
   Liu, Wen
   Zou, Baorong
   Liao, Qiongfeng
   Xie, Zhiyong
TI Zengye decoction induces alterations to metabolically active gut
   microbiota in aged constipated rats
SO BIOMEDICINE & PHARMACOTHERAPY
LA English
DT Article
DE Constipation; Gut microbiome; Metabolism; 16s rRNA; Zengye decoction
ID CHAIN FATTY-ACIDS; SULFATE-REDUCING BACTERIA; ULCERATIVE-COLITIS;
   DEFICIENCY; BURDEN
AB Zengye decoction (ZYD), a traditional Chinese medicinal formula, has been used in the treatment of various chronic diseases, such as constipation and skin dryness syndrome. Clinically, the specific mechanisms and targets of ZYD for treating disease remain unclear. The present study was undertaken to investigate the effects of ZYD on the gut microbiota and host metabolites in aged constipated rats and the relationship between the intestinal microbiota and the host. Rats were divided randomly into three groups, the control group (n = 10), recovery group (n = 10) and ZYD group (n = 10). First, the aged constipation model was established for the ZYD group and recovery group. Then, rats in the ZYD group were treated with ZYD. Urinary and faecal samples of each animal were collected in microcentrifuge tubes. Next, 16s rRNA gene sequencing was employed to analyse the composition of the gut microbiome in faecal samples and afterwards the metabolic function of the altered gut microbiota was predicted. Additionally, H-1 NMR profiling was used to detect the alterations of host metabolites in urine and faecal samples to verify the metabolic function results obtained from sequencing. As a result, ZYD reduced the level of harmful bacteria, such as Desulfovibrio, Ruminococcus, Prevotella and Dorea, and increased the abundance of Oxalobacter, Clostridium and Roseburia. The functional prediction of changes in the gut microbiota induced by ZYD revealed that ZYD promoted energy storage, regulated amino acid metabolism, inhibited methane metabolism, strengthened the physiological function of glutathione and reduced bacterial toxin. The H-1 NMR profiles revealed that ZYD regulated the carbohydrates, short chain fatty acids, amino acids and amines in the aged constipated rats. In addition, most metabolic changes observed were related to the function of intestinal microbiota. These results suggest that ZYD can regulate the intestinal microbiota of constipated rats to normal levels and change the endogenous metabolites of the host through the intestinal microbiota to achieve therapeutic effects.
C1 [Liu, Deliang; Liu, Wen; Zou, Baorong; Xie, Zhiyong] Sun Yat Sen Univ, Sch Pharmaceut Sci Shenzhen, Guangzhou 510006, Guangdong, Peoples R China.
   [Lin, Lei; Zhang, Shaobao; Xie, Zhiyong] Sun Yat Sen Univ, Sch Pharmaceut Sci, Guangzhou 510006, Guangdong, Peoples R China.
   [Lin, Yixuan; Zhong, Yuping; Liao, Qiongfeng] Guangzhou Univ Chinese Med, Sch Chinese Mat Med, Guangzhou 510006, Guangdong, Peoples R China.
RP Xie, ZY (通讯作者)，Sun Yat Sen Univ, Sch Pharmaceut Sci Shenzhen, Guangzhou 510006, Guangdong, Peoples R China.; Liao, QF (通讯作者)，Guangzhou Univ Chinese Med, Sch Chinese Mat Med, Guangzhou 510006, Guangdong, Peoples R China.
EM liaoqf2075@yahoo.com; xiezy2074@yahoo.com
FU National Natural Science Foundation of China [81473319, 81473540]; Key
   projects of Guangdong Natural Science Foundation [2017A030311022];
   Zhongshan Science and Technology Program [2016C1015]; Science Program
   for Overseas Scholar of Guangzhou University of Chinese Medicine (Torch
   Program) [XH20170111]
FX This work was supported by the National Natural Science Foundation of
   China (No. 81473319 and No. 81473540), Key projects of Guangdong Natural
   Science Foundation (No. 2017A030311022), and the Zhongshan Science and
   Technology Program (No. 2016C1015), the Science Program for Overseas
   Scholar of Guangzhou University of Chinese Medicine (Torch Program) (No.
   XH20170111).
CR ALLISON MJ, 1985, ARCH MICROBIOL, V141, P1, DOI 10.1007/BF00446731
   Bar F, 2009, NEUROGASTROENT MOTIL, V21, P575, DOI 10.1111/j.1365-2982.2008.01258.x
   Beckonert O, 2007, NAT PROTOC, V2, P2692, DOI 10.1038/nprot.2007.376
   Campieri C, 2001, KIDNEY INT, V60, P1097, DOI 10.1046/j.1523-1755.2001.0600031097.x
   Caporaso JG, 2010, BIOINFORMATICS, V26, P266, DOI 10.1093/bioinformatics/btp636
   Cavaglieri CR, 2003, LIFE SCI, V73, P1683, DOI 10.1016/S0024-3205(03)00490-9
   Chen L., 2014, CHIN ARCH TRADIT CHI, V32, P1235
   Correa P, 1997, J Physiol Pharmacol, V48 Suppl 4, P19
   Davis CD, 2009, J NUTR BIOCHEM, V20, P743, DOI 10.1016/j.jnutbio.2009.06.001
   Dennison C, 2005, PHARMACOECONOMICS, V23, P461, DOI 10.2165/00019053-200523050-00006
   Dong FC, 2013, J PROTEOME RES, V12, P2958, DOI 10.1021/pr4002383
   Du Z., 2014, CHIN J EXP TRADIT ME, V20, P76
   Duncan SH, 2002, INT J SYST EVOL MICR, V52, P2141, DOI [10.1099/ijs.0.02241-0, 10.1099/00207713-52-6-2141]
   Gotz JM, 1997, GUT, V40, P591, DOI 10.1136/gut.40.5.591
   Hofer U, 2014, NAT REV MICROBIOL, V12, DOI 10.1038/nrmicro3180
   Hokama S, 2000, MICROBIOL IMMUNOL, V44, P235, DOI 10.1111/j.1348-0421.2000.tb02489.x
   Hulin SJ, 2002, ALIMENT PHARM THERAP, V16, P325, DOI 10.1046/j.1365-2036.2002.01164.x
   Humblot C, 2004, J CHROMATOGR B, V802, P231, DOI 10.1016/j.jchromb.2003.11.018
   Inoue T, 2017, EUR J PHARMACOL, V806, P25, DOI 10.1016/j.ejphar.2017.04.010
   Jahng J, 2012, NEUROGASTROENT MOTIL, V24, P185, DOI 10.1111/j.1365-2982.2011.01819.x
   Jones DP, 2006, ANTIOXID REDOX SIGN, V8, P1865, DOI 10.1089/ars.2006.8.1865
   Kim DH, 2001, ARCH PHARM RES, V24, P564, DOI 10.1007/BF02975166
   Le Gall G, 2011, J PROTEOME RES, V10, P4208, DOI 10.1021/pr2003598
   Li CM., 2014, CHINESE J NONFERROUS, V1, P1
   Liu DL, 2017, RSC ADV, V7, P48136, DOI 10.1039/c7ra07651g
   Liu ZH, 2015, DESALIN WATER TREAT, V53, P2799, DOI 10.1080/19443994.2014.943023
   Loubinoux J, 2002, FEMS MICROBIOL ECOL, V40, P107, DOI 10.1111/j.1574-6941.2002.tb00942.x
   Manichanh C, 2006, GUT, V55, P205, DOI 10.1136/gut.2005.073817
   Markland AD, 2013, AM J GASTROENTEROL, V108, P796, DOI 10.1038/ajg.2013.73
   Nellesen D, 2013, J MANAGE CARE PHARM, V19, P755, DOI 10.18553/jmcp.2013.19.9.755
   Pare P, 2001, AM J GASTROENTEROL, V96, P3130, DOI 10.1111/j.1572-0241.2001.05259.x
   Ponsoda X, 1999, BIOCHEM PHARMACOL, V58, P1579, DOI 10.1016/S0006-2952(99)00249-X
   Roccarina D, 2010, AM J GASTROENTEROL, V105, P1250, DOI 10.1038/ajg.2009.744
   Sellin JH, 1998, GASTROENTEROLOGY, V114, P737, DOI 10.1016/S0016-5085(98)70587-6
   Shi XH, 2013, J PROTEOME RES, V12, P991, DOI 10.1021/pr301041k
   Stark ME, 1999, AM J GASTROENTEROL, V94, P567
   Tanca A, 2017, MICROBIOME, V5, DOI 10.1186/s40168-017-0293-3
   Tian Y, 2012, J PROTEOME RES, V11, P1397, DOI 10.1021/pr2011507
   Vinolo MAR, 2011, J NUTR BIOCHEM, V22, P849, DOI 10.1016/j.jnutbio.2010.07.009
   Wei-Jia W.U, 2014, CHIN J MICROECOL, V31, P199
   Wu JF, 2010, ANALYST, V135, P1023, DOI 10.1039/b927543f
   Wu Y. Y., 2015, J GANSU COLL TCM, V32, P16
   Yao L., 2015, CHIN MED MODE DIST E, V13, P54
   Yin Y., 2006, GUID J TCM, V32, P117
   Zhang M, 2015, WORLD J GASTROENTERO, V21, P13368, DOI 10.3748/wjg.v21.i47.13368
   Zheng HH, 2017, FRONT MICROBIOL, V8, DOI 10.3389/fmicb.2017.01703
   Zhu LX, 2014, PHYSIOL GENOMICS, V46, P679, DOI 10.1152/physiolgenomics.00082.2014
NR 47
TC 14
Z9 14
U1 4
U2 22
PU ELSEVIER FRANCE-EDITIONS SCIENTIFIQUES MEDICALES ELSEVIER
PI ISSY-LES-MOULINEAUX
PA 65 RUE CAMILLE DESMOULINS, CS50083, 92442 ISSY-LES-MOULINEAUX, FRANCE
SN 0753-3322
EI 1950-6007
J9 BIOMED PHARMACOTHER
JI Biomed. Pharmacother.
PD JAN
PY 2019
VL 109
BP 1361
EP 1371
DI 10.1016/j.biopha.2018.11.013
PG 11
WC Medicine, Research & Experimental; Pharmacology & Pharmacy
WE Science Citation Index Expanded (SCI-EXPANDED)
SC Research & Experimental Medicine; Pharmacology & Pharmacy
GA HD5AE
UT WOS:000452539100149
PM 30551387
OA gold
DA 2022-07-15
ER

PT J
AU De Musis, C
   Granata, L
   Dallio, M
   Miranda, A
   Gravina, AG
   Romano, M
AF De Musis, Cristiana
   Granata, Lucia
   Dallio, Marcello
   Miranda, Agnese
   Gravina, Antonietta G.
   Romano, Marco
TI Inflammatory Bowel Diseases: The Role of Gut Microbiota
SO CURRENT PHARMACEUTICAL DESIGN
LA English
DT Review
DE Inflammatory bowel diseases; gut microbiota composition; microbiota
   alteration; epigenetic changes; dysbiosis; ulcerative colitis; Crohn's
   disease; probiotics; prebiotics; symbiotics; fecal transplantation
ID GERMINATED BARLEY FOODSTUFF; ESCHERICHIA-COLI NISSLE-1917;
   SODIUM-INDUCED COLITIS; ULCERATIVE-COLITIS; CROHNS-DISEASE;
   SACCHAROMYCES-BOULARDII; INTESTINAL MICROBIOTA; CLOSTRIDIUM-DIFFICILE;
   MAINTAINING REMISSION; COMMENSAL MICROBIOTA
AB Inflammatory bowel diseases (IBD) are chronic multifactorial diseases characterized by partially unclear pathogenic mechanisms including changes in intestinal microbiota. Despite the microbiota, alteration is well established in IBD patients, as reported by 16RNA sequencing analysis, an important goal is to define if it is just a consequence of the disease progression or a trigger factor of the disease itself. To date, gut microbiota composition and gut microbiota-related metabolites seem to affect the host healthy state both by modulating metabolic pathways or acting on the expression of different genes through epigenetic effects. Because of this, it has been suggested that intestinal microbiota might represent a promising therapeutic target for IBD patients. The aim of this review is to summarize both the most recent acquisitions in the field of gut microbiota and its involvement in intestinal inflammation together with the available strategies for the modulation of microbiota, such as prebiotics and/or probiotics administration or fecal microbiota transplantation.
C1 [De Musis, Cristiana; Granata, Lucia; Dallio, Marcello; Miranda, Agnese; Gravina, Antonietta G.; Romano, Marco] Univ Campania Luigi Vanvitelli, Dept Precis Med, Via Pansini 5, Naples, Italy.
   [De Musis, Cristiana; Granata, Lucia; Dallio, Marcello; Miranda, Agnese; Gravina, Antonietta G.; Romano, Marco] Univ Campania Luigi Vanvitelli, Dept Polyspecialist Internal Med, Via Pansini 5, Naples, Italy.
   [De Musis, Cristiana; Granata, Lucia; Dallio, Marcello; Miranda, Agnese; Gravina, Antonietta G.; Romano, Marco] Univ Hosp, Dept Precis Med, Via Pansini 5, Naples, Italy.
   [De Musis, Cristiana; Granata, Lucia; Dallio, Marcello; Miranda, Agnese; Gravina, Antonietta G.; Romano, Marco] Univ Hosp, Dept Polyspecialist Internal Med, Via Pansini 5, Naples, Italy.
RP Romano, M (通讯作者)，Univ Campania Luigi Vanvitelli, Dept Precis Med, Via Pansini 5, Naples, Italy.; Romano, M (通讯作者)，Univ Campania Luigi Vanvitelli, Dept Polyspecialist Internal Med, Via Pansini 5, Naples, Italy.; Romano, M (通讯作者)，Univ Hosp, Dept Precis Med, Via Pansini 5, Naples, Italy.; Romano, M (通讯作者)，Univ Hosp, Dept Polyspecialist Internal Med, Via Pansini 5, Naples, Italy.
EM marco.romano@unicampania.it
RI Dallio, Marcello/ABG-7693-2020
OI Dallio, Marcello/0000-0003-4153-815X; Gravina, Antonietta
   Gerarda/0000-0001-8049-0115; Granata, Lucia/0000-0002-1370-0394; De
   Musis, Cristiana/0000-0001-7011-5047
FU project VALERE
FX The study was supported by the project VALERE.
CR Alenghat T, 2015, TOXICOL PATHOL, V43, P101, DOI 10.1177/0192623314553805
   Allen JM, 2018, MED SCI SPORT EXER, V50, P747, DOI [10.1249/MSS.0000000000001495, 10.1249/mss.0000000000001495]
   Araki Y, 2000, BIOSCI BIOTECH BIOCH, V64, P1794, DOI 10.1271/bbb.64.1794
   Arumugam M, 2011, NATURE, V473, P174, DOI 10.1038/nature09944
   Bak SH, 2017, INTEST RES, V15, P244, DOI 10.5217/ir.2017.15.2.244
   Becker C, 2015, ILAR J, V56, P192, DOI 10.1093/ilar/ilv030
   Bengmark S, 2001, CURR OPIN CLIN NUTR, V4, P571, DOI 10.1097/00075197-200111000-00019
   Bibiloni R, 2005, AM J GASTROENTEROL, V100, P1539, DOI 10.1111/j.1572-0241.2005.41794.x
   Bilotta AJ, 2019, PRECIS CLIN MED, V2, P110, DOI 10.1093/pcmedi/pbz008
   Blum HE, 2017, ADV MED SCI-POLAND, V62, P414, DOI 10.1016/j.advms.2017.04.005
   Bojanova DP, 2016, PLOS BIOL, V14, DOI 10.1371/journal.pbio.1002503
   Borody TJ, 2012, GASTROENTEROL CLIN N, V41, P781, DOI 10.1016/j.gtc.2012.08.008
   Borody TJ, 2003, J CLIN GASTROENTEROL, V37, P42, DOI 10.1097/00004836-200307000-00012
   Burcelin Remy, 2017, Biologie Aujourd hui, V211, P1, DOI 10.1051/jbio/2017008
   Cain AM, 2011, ALTERN THER HEALTH M, V17, P72
   Cani PD, 2018, GUT, V67, P1716, DOI 10.1136/gutjnl-2018-316723
   Cario E, 2000, INFECT IMMUN, V68, P7010, DOI 10.1128/IAI.68.12.7010-7017.2000
   Chassaing B, 2011, GASTROENTEROLOGY, V140, P1720, DOI 10.1053/j.gastro.2011.01.054
   Colman RJ, 2014, J CROHNS COLITIS, V8, P1569, DOI 10.1016/j.crohns.2014.08.006
   Costello SP, 2019, JAMA-J AM MED ASSOC, V321, P156, DOI 10.1001/jama.2018.20046
   Coufal S, 2019, CELLS-BASEL, V8, DOI 10.3390/cells8070719
   Cui BT, 2015, J GASTROEN HEPATOL, V30, P51, DOI 10.1111/jgh.12727
   Davis WC, 2015, WORLD J GASTROENTERO, V21, P13411, DOI 10.3748/wjg.v21.i48.13411
   Duboc H, 2013, GUT, V62, P531, DOI 10.1136/gutjnl-2012-302578
   Elguezabal N, 2012, GUT PATHOG, V4, DOI 10.1186/1757-4749-4-6
   ELIN RJ, 1976, ANNU REV MED, V27, P127, DOI 10.1146/annurev.me.27.020176.001015
   Forbes JD, 2019, FRONT MICROBIOL, V9, DOI 10.3389/fmicb.2018.03249
   Frank DN, 2007, P NATL ACAD SCI USA, V104, P13780, DOI 10.1073/pnas.0706625104
   Gaboriau-Routhiau V, 2016, M S-MED SCI, V32, P961, DOI 10.1051/medsci/20163211011
   Gilbert JA, 2016, NATURE, V535, P94, DOI 10.1038/nature18850
   Gradel KO, 2009, GASTROENTEROLOGY, V137, P495, DOI 10.1053/j.gastro.2009.04.001
   Grunstein M, 1997, NATURE, V389, P349, DOI 10.1038/38664
   Guslandi M, 2000, DIGEST DIS SCI, V45, P1462, DOI 10.1023/A:1005588911207
   Guslandi M, 2003, EUR J GASTROEN HEPAT, V15, P697, DOI 10.1097/00042737-200306000-00017
   Gutin L, 2019, UNITED EUR GASTROENT, V7, P807, DOI 10.1177/2050640619845986
   Harris KG, 2018, CLIN SCI, V132, P2013, DOI 10.1042/CS20171110
   Holubar SD, 2010, COCHRANE DB SYST REV, DOI 10.1002/14651858.CD001176.pub2
   Hooper LV, 2010, NAT REV IMMUNOL, V10, P159, DOI 10.1038/nri2710
   Hugot JP, 2001, NATURE, V411, P599, DOI 10.1038/35079107
   Huseyin CE, 2017, FRONT MICROBIOL, V8, DOI 10.3389/fmicb.2017.01432
   Hviid A, 2011, GUT, V60, P49, DOI 10.1136/gut.2010.219683
   Issa M, 2007, CLIN GASTROENTEROL H, V5, P345, DOI 10.1016/j.cgh.2006.12.028
   Izcue A, 2009, ANNU REV IMMUNOL, V27, P313, DOI 10.1146/annurev.immunol.021908.132657
   Janssens S, 2003, CLIN MICROBIOL REV, V16, P637, DOI 10.1128/CMR.16.4.637-646.2003
   Kanauchi O, 2003, INT J MOL MED, V12, P701
   Kanauchi O, 1997, BIOSCI BIOTECH BIOCH, V61, P29, DOI 10.1271/bbb.61.29
   Kanauchi O, 1998, J GASTROENTEROL, V33, P179, DOI 10.1007/s005350050067
   Kanauchi O, 2001, J GASTROEN HEPATOL, V16, P160, DOI 10.1046/j.1440-1746.2001.02427.x
   Kapitan M, 2019, CURR TOP MICROBIOL, V422, P265, DOI 10.1007/82_2018_117
[truncated: 4,927,585 more chars]
