# Supplementary material for: Global trends in intestinal flora and ulcerative colitis research during the past 10 years: A bibliometric analysis
Source: Front Microbiol. 2022 Sep 7;13:1003905. doi: 10.3389/fmicb.2022.1003905 (PMC9490179; doi:10.3389/fmicb.2022.1003905)
Supplement: Supplementary file 1 [file Data_Sheet_1.ZIP › data/download_1001-1500.txt]

FN Clarivate Analytics Web of Science
VR 1.0
PT J
AU Duranti, S
   Gaiani, F
   Mancabelli, L
   Milani, C
   Grandi, A
   Bolchi, A
   Santoni, A
   Lugli, GA
   Ferrario, C
   Mangifesta, M
   Viappiani, A
   Bertoni, S
   Vivo, V
   Serafini, F
   Barbaro, MR
   Fugazza, A
   Barbara, G
   Gioiosa, L
   Palanza, P
   Cantoni, AM
   de'Angelis, GL
   Barocelli, E
   de'Angelis, N
   van Sinderen, D
   Ventura, M
   Turroni, F
AF Duranti, Sabrina
   Gaiani, Federica
   Mancabelli, Leonardo
   Milani, Christian
   Grandi, Andrea
   Bolchi, Angelo
   Santoni, Andrea
   Lugli, Gabriele Andrea
   Ferrario, Chiara
   Mangifesta, Marta
   Viappiani, Alice
   Bertoni, Simona
   Vivo, Valentina
   Serafini, Fausta
   Barbaro, Maria Raffaella
   Fugazza, Alessandro
   Barbara, Giovanni
   Gioiosa, Laura
   Palanza, Paola
   Cantoni, Anna Maria
   de'Angelis, Gian Luigi
   Barocelli, Elisabetta
   de'Angelis, Nicola
   van Sinderen, Douwe
   Ventura, Marco
   Turroni, Francesca
TI Elucidating the gut microbiome of ulcerative colitis: bifidobacteria as
   novel microbial biomarkers
SO FEMS MICROBIOLOGY ECOLOGY
LA English
DT Article
DE ulcerative colitis; intestinal inflammation; gut microbiota;
   metagenomics; dysbiosis; probiotic bacteria
ID INFLAMMATORY-BOWEL-DISEASE; SORTASE-DEPENDENT PILI; BIFIDUM PRL2010;
   FAECALIBACTERIUM-PRAUSNITZII; LACTOCOCCUS-LACTIS; ANTIGENS; BACTERIA;
   MODEL; EXPRESSION; HEALTH
AB Ulcerative colitis (UC) is associated with a substantial alteration of specific gut commensals, some of which may be involved in microbiota-mediated protection. In this study, microbiota cataloging of UC patients by 16S rRNA microbial profiling revealed a marked reduction of bifidobacteria, in particular the Bifidobacterium bifidum species, thus suggesting that this taxon plays a biological role in the aetiology of UC. We investigated this further through an in vivo trial by testing the effects of oral treatment with B. bifidum PRL2010 in a wild-type murine colitis model. TNBS-treated mice receiving 10(9) cells of B. bifidum PRL2010 showed a marked reduction of all colitis-associated histological indices as well as maintenance of mucosal integrity as it was shown by the increase in the expression of many tight junction-encoding genes. The protective role of B. bifidum PRL2010, as well as its sortase-dependent pili, appears to be established through the induction of an innate immune response of the host. These results highlight the importance of B. bifidum as a microbial biomarker for UC, revealing its role in protection against experimentally induced colitis.
C1 [Duranti, Sabrina; Mancabelli, Leonardo; Milani, Christian; Lugli, Gabriele Andrea; Ferrario, Chiara; Serafini, Fausta; Ventura, Marco; Turroni, Francesca] Univ Parma, Dept Life Sci, Lab Probiogen, Parco Area Sci 11A, I-43124 Parma, Italy.
   [Gaiani, Federica; Fugazza, Alessandro; de'Angelis, Gian Luigi] Univ Hosp Parma, Gastroenterol Unit, Via Gramsci 14, I-43126 Parma, Italy.
   [Grandi, Andrea; Bertoni, Simona; Vivo, Valentina; Barocelli, Elisabetta] Univ Parma, Dept Pharm, Parco Area Sci 27-A, I-43124 Parma, Italy.
   [Bolchi, Angelo; Santoni, Andrea] Univ Parma, Dept Life Sci, Mol Biol Lab, Parco Area Sci 11, I-43124 Parma, Italy.
   [Mangifesta, Marta; Viappiani, Alice] GenProbio Srl, Parco Area Sci 11A, I-43124 Parma, Italy.
   [Barbaro, Maria Raffaella; Barbara, Giovanni] Univ Bologna, Dept Med & Surg Sci, Via Massarenti 9, I-40138 Bologna, Italy.
   [Barbaro, Maria Raffaella; Barbara, Giovanni] Univ Bologna, Ctr Appl Biomed Res CRBA, Via Massarenti 9, I-40138 Bologna, Italy.
   [Gioiosa, Laura; Palanza, Paola] Univ Parma, Dept Neurosci, I-43124 Parma, Italy.
   [Cantoni, Anna Maria] Univ Parma, Dept Vet Sci, Via Taglio 10, I-43126 Parma, Italy.
   [de'Angelis, Nicola] Henri Mondor Hosp, Unit Digest Hepatopancreatobiliary Surg & Liver T, 51 Ave Marechal de Lattre de Tassigny, F-94010 Creteil, France.
   [van Sinderen, Douwe] Natl Univ Ireland, APC Microbiome Inst, Cork, Ireland.
   [van Sinderen, Douwe] Natl Univ Ireland, Sch Microbiol, Cork, Ireland.
RP Turroni, F (通讯作者)，Univ Parma, Dept Life Sci, Parco Area Sci 11-a, I-43124 Parma, Italy.
EM francesca.turroni@gmail.com
RI Milani, Christian/ABA-8160-2020; mangifesta, marta/AAW-1521-2020;
   de'Angelis, Gian Luigi/AAC-7901-2021; BARBARO, MARIA
   RAFFAELLA/AAA-9729-2020; Van Sinderen, Douwe/A-6778-2015; Duranti,
   Sabrina/AAI-7916-2020; Fugazza, Alessandro/ABG-9381-2021; Mancabelli,
   Leonardo/AAV-5147-2021; ventura, marco/M-8230-2015; Lugli, Gabriele
   Andrea/AAV-5150-2021; Ferrario, Carlos/ABB-4165-2021; de'Angelis,
   Nicola/Q-7759-2016; Turroni, Francesca/K-9660-2016; Bertoni,
   Simona/AAJ-8961-2020
OI mangifesta, marta/0000-0002-0933-1071; de'Angelis, Gian
   Luigi/0000-0002-8254-6917; BARBARO, MARIA RAFFAELLA/0000-0003-4438-554X;
   Van Sinderen, Douwe/0000-0003-1823-7957; Duranti,
   Sabrina/0000-0002-7724-5669; Fugazza, Alessandro/0000-0003-0485-4903;
   Mancabelli, Leonardo/0000-0002-1744-2214; Lugli, Gabriele
   Andrea/0000-0002-3024-0537; de'Angelis, Nicola/0000-0002-1211-4916;
   Turroni, Francesca/0000-0001-5363-0231; Gaiani,
   Federica/0000-0001-9615-0086; Grandi, Andrea/0000-0001-7625-1381;
   Santoni, Andrea/0000-0001-7404-8099
FU GenProbio srl; Fondazione Caritro, Trento, Italy; Science Foundation
   Ireland (SFI), through the Irish Government's National Development Plan
   [SFI/12/RC/2273]; SFI [13/IA/1953]; EU Joint Programming Initiative-A
   Healthy Diet for a Healthy Life (JPI HDHL; MIUR
FX We thank GenProbio srl for financial support of the Laboratory of
   Probiogenomics. SD is supported by Fondazione Caritro, Trento, Italy.
   DvS is a member of The APC Microbiome Institute funded by Science
   Foundation Ireland (SFI), through the Irish Government's National
   Development Plan (grant no. SFI/12/RC/2273). DvS is supported by an
   SFI-funded Investigator award (grant no. 13/IA/1953). This work was
   funded by the EU Joint Programming Initiative-A Healthy Diet for a
   Healthy Life (JPI HDHL, http://www.healthydietforhealthylife.eu/) and
   the MIUR.
CR Audouy SAL, 2007, VACCINE, V25, P2497, DOI 10.1016/j.vaccine.2006.09.026
   Audouy SAL, 2006, VACCINE, V24, P5434, DOI 10.1016/j.vaccine.2006.03.054
   Bischoff SC, 2009, AM J PHYSIOL-GASTR L, V296, pG685, DOI 10.1152/ajpgi.90685.2008
   Bosma T, 2006, APPL ENVIRON MICROB, V72, P880, DOI 10.1128/AEM.72.1.880-889.2006
   Capaldo CT, 2009, BBA-BIOMEMBRANES, V1788, P864, DOI 10.1016/j.bbamem.2008.08.027
   Caporaso JG, 2010, NAT METHODS, V7, P335, DOI 10.1038/nmeth.f.303
   Carlsson AH, 2013, SCAND J GASTROENTERO, V48, P1136, DOI 10.3109/00365521.2013.828773
   COOPER HS, 1993, LAB INVEST, V69, P238
   Edgar RC, 2010, BIOINFORMATICS, V26, P2460, DOI 10.1093/bioinformatics/btq461
   EFSA (European Food Safety Authority), 2015, EFSA J, V13, P4249, DOI DOI 10.2903/J.EFSA.2015.4249
   Fink LN, 2007, INT IMMUNOL, V19, P1319, DOI 10.1093/intimm/dxm103
   Fink LN, 2007, FEMS IMMUNOL MED MIC, V51, P535, DOI 10.1111/j.1574-695X.2007.00333.x
   Frank DN, 2007, P NATL ACAD SCI USA, V104, P13780, DOI 10.1073/pnas.0706625104
   Galdeano CM, 2007, CLIN VACCINE IMMUNOL, V14, P485, DOI 10.1128/CVI.00406-06
   Gevers D, 2014, CELL HOST MICROBE, V15, P382, DOI 10.1016/j.chom.2014.02.005
   Huttenhower C, 2014, IMMUNITY, V40, P843, DOI 10.1016/j.immuni.2014.05.013
   Khan WI, 2002, INFECT IMMUN, V70, P5931, DOI 10.1128/IAI.70.11.5931-5937.2002
   Kostic AD, 2013, CELL HOST MICROBE, V14, P207, DOI 10.1016/j.chom.2013.07.007
   Laval L, 2015, GUT MICROBES, V6, P1, DOI 10.4161/19490976.2014.990784
   Lightfoot YL, 2015, EMBO J, V34, P881, DOI 10.15252/embj.201490296
   Lopez P, 2012, VACCINE, V30, P825, DOI 10.1016/j.vaccine.2011.11.115
   Lopez P, 2011, PLOS ONE, V6, DOI 10.1371/journal.pone.0024776
   Lozupone C, 2005, APPL ENVIRON MICROB, V71, P8228, DOI 10.1128/AEM.71.12.8228-8235.2005
   Milani C, 2013, PLOS ONE, V8, DOI 10.1371/journal.pone.0068739
   Miquel S, 2013, CURR OPIN MICROBIOL, V16, P255, DOI 10.1016/j.mib.2013.06.003
   Mohamadzadeh M, 2008, EXPERT REV VACCINES, V7, P163, DOI 10.1586/14760584.7.2.163
   Moore-Olufemi SD, 2005, J TRAUMA, V58, P264, DOI 10.1097/01.TA.0000133571.64393.D2
   Morgan XC, 2015, GENOME BIOL, V16, DOI 10.1186/s13059-015-0637-x
   Morgan XC, 2012, GENOME BIOL, V13, DOI 10.1186/gb-2012-13-9-r79
   Okada Y, 2009, INT J EXP PATHOL, V90, P131, DOI 10.1111/j.1365-2613.2008.00632.x
   Prasad S, 2005, LAB INVEST, V85, P1139, DOI 10.1038/labinvest.3700316
   Quast C, 2013, NUCLEIC ACIDS RES, V41, pD590, DOI 10.1093/nar/gks1219
   Rajilic-Stojanovic M, 2011, GASTROENTEROLOGY, V141, P1792, DOI 10.1053/j.gastro.2011.07.043
   Ramasamy R, 2006, VACCINE, V24, P3900, DOI 10.1016/j.vaccine.2006.02.040
   Ramirez K, 2010, MUCOSAL IMMUNOL, V3, P159, DOI 10.1038/mi.2009.131
   Reshef L, 2015, GASTROENTEROLOGY, V149, P718, DOI 10.1053/j.gastro.2015.05.041
   Saluja V, 2010, EUR J PHARM BIOPHARM, V76, P470, DOI 10.1016/j.ejpb.2010.08.003
   Schaffler H, 2016, INT J COLORECTAL DIS, V31, P961, DOI 10.1007/s00384-016-2548-z
   Schloss PD, 2010, PLOS COMPUT BIOL, V6, DOI 10.1371/journal.pcbi.1000844
   Schulzke JD, 2009, ANN NY ACAD SCI, V1165, P1, DOI 10.1111/j.1749-6632.2009.04925.x
   Sekirov I, 2010, PHYSIOL REV, V90, P859, DOI 10.1152/physrev.00045.2009
   Sobhani I, 2011, PLOS ONE, V6, DOI 10.1371/journal.pone.0016393
   Sokol H, 2006, INFLAMM BOWEL DIS, V12, P106, DOI 10.1097/01.MIB.0000200323.38139.c6
   Sokol H., 2016, GUT
   Sokol H, 2008, P NATL ACAD SCI USA, V105, P16731, DOI 10.1073/pnas.0804812105
   Tomas J, 2013, FASEB J, V27, P645, DOI 10.1096/fj.12-216861
   Turroni F, 2016, ISME J, V10, P1656, DOI 10.1038/ismej.2015.236
   Turroni F, 2015, FRONT MICROBIOL, V6, DOI 10.3389/fmicb.2015.01030
   Turroni F, 2014, FEMS MICROBIOL LETT, V357, P23, DOI 10.1111/1574-6968.12509
   Turroni F, 2014, APPL ENVIRON MICROB, V80, P730, DOI 10.1128/AEM.03313-13
   Turroni F, 2014, CELL MOL LIFE SCI, V71, P183, DOI 10.1007/s00018-013-1318-0
   Turroni F, 2013, P NATL ACAD SCI USA, V110, P11151, DOI 10.1073/pnas.1303897110
   Turroni F, 2012, PLOS ONE, V7, DOI 10.1371/journal.pone.0036957
   Turroni F, 2010, P NATL ACAD SCI USA, V107, P19514, DOI 10.1073/pnas.1011100107
   van Roosmalen ML, 2006, METHODS, V38, P144, DOI 10.1016/j.ymeth.2005.09.015
   Ventura M, 2012, TRENDS MICROBIOL, V20, P467, DOI 10.1016/j.tim.2012.07.002
   WALLACE JL, 1989, GASTROENTEROLOGY, V96, P29, DOI 10.1016/0016-5085(89)90760-9
   Weiss G, 2010, PLOS ONE, V5, DOI 10.1371/journal.pone.0011065
   Zhang YJ, 2015, INT J MOL SCI, V16, P7493, DOI 10.3390/ijms16047493
NR 59
TC 85
Z9 92
U1 3
U2 55
PU OXFORD UNIV PRESS
PI OXFORD
PA GREAT CLARENDON ST, OXFORD OX2 6DP, ENGLAND
SN 0168-6496
EI 1574-6941
J9 FEMS MICROBIOL ECOL
JI FEMS Microbiol. Ecol.
PD DEC
PY 2016
VL 92
IS 12
AR fiw191
DI 10.1093/femsec/fiw191
PG 12
WC Microbiology
WE Science Citation Index Expanded (SCI-EXPANDED)
SC Microbiology
GA EF3CI
UT WOS:000390201700010
PM 27604252
OA Bronze
DA 2022-07-15
ER

PT J
AU Sardelli, L
   Perottoni, S
   Tunesi, M
   Boeri, L
   Fusco, F
   Petrini, P
   Albani, D
   Giordano, C
AF Sardelli, Lorenzo
   Perottoni, Simone
   Tunesi, Marta
   Boeri, Lucia
   Fusco, Federica
   Petrini, Paola
   Albani, Diego
   Giordano, Carmen
TI Technological tools and strategies for culturing human gut microbiota in
   engineered in vitro models
SO BIOTECHNOLOGY AND BIOENGINEERING
LA English
DT Review
DE anaerobiosis; bioreactors; gut&#8208; brain axis; microfluidic systems;
   organ&#8208; on&#8208; a&#8208; chip
ID LIVE FAECALIBACTERIUM-PRAUSNITZII; INTESTINAL BACTERIAL OVERGROWTH;
   CHAIN FATTY-ACIDS; COLONIC FERMENTATION; GASTROINTESTINAL-TRACT;
   ULCERATIVE-COLITIS; BRAIN-DEVELOPMENT; BATCH CULTURES; RETENTION TIME;
   KEY REGULATOR
AB The gut microbiota directly impacts the pathophysiology of different human body districts. Consequently, microbiota investigation is an hot topic of research and its in vitro culture has gained extreme interest in different fields. However, the high sensitivity of microbiota to external stimuli, such as sampling procedure, and the physicochemical complexity of the gut environment make its in vitro culture a challenging task. New engineered microfluidic gut-on-a-chip devices have the potential to model some important features of the intestinal structure, but they are usually unable to sustain culture of microbiota over an extended period of time. The integration of gut-on-a-chip devices with bioreactors for continuous bacterial culture would lead to fast advances in the study of microbiota-host crosstalk. In this review, we summarize the main technologies for the continuous culture of microbiota as upstream systems to be coupled with microfluidic devices to study bacteria-host cells communication. The engineering of integrated microfluidic platforms, capable of sustaining both anaerobic and aerobic cultures, would be the starting point to unveil complex biological phenomena proper of the microbiota-host crosstalks, paving to way to multiple research and technological applications.
C1 [Sardelli, Lorenzo; Perottoni, Simone; Tunesi, Marta; Boeri, Lucia; Fusco, Federica; Petrini, Paola; Giordano, Carmen] Politecn Milan, Dept Chem Mat & Chem Engn Giulio Natta, Piazza Leonardo Vinci 32, I-20133 Milan, Italy.
   [Albani, Diego] Ist Ric Farmacol Mario Negri IRCCS, Dept Neurosci, Milan, Italy.
RP Giordano, C (通讯作者)，Politecn Milan, Dept Chem Mat & Chem Engn Giulio Natta, Piazza Leonardo Vinci 32, I-20133 Milan, Italy.
EM carmen.giordano@polimi.it
RI ; Tunesi, Marta/G-4420-2018; ALBANI, DIEGO/I-5183-2018; Petrini,
   Paola/A-3150-2013
OI Perottoni, Simone/0000-0003-1640-2170; Tunesi,
   Marta/0000-0003-2507-6186; Sardelli, Lorenzo/0000-0002-6925-9390;
   ALBANI, DIEGO/0000-0002-7050-6723; Petrini, Paola/0000-0002-5081-5254
FU H2020 European Research Council [724734]
FX H2020 European Research Council, Grant/Award Number: Grant agreement No.
   724734
CR Adamberg K., 2018, Microbial Ecology in Health and Disease, V29, P1549922, DOI 10.1080/16512235.2018.1549922
   Adamberg K, 2020, FRONT BIOENG BIOTECH, V8, DOI 10.3389/fbioe.2020.00024
   Adamberg K, 2015, MICROBIOL-SGM, V161, P1707, DOI 10.1099/mic.0.000146
   Amoako-Tuffour Yaw, 2014, Critical Reviews in Biomedical Engineering, V42, P1
   Arrieta MC, 2012, FRONT IMMUNOL, V3, DOI 10.3389/fimmu.2012.00033
   Backhed F, 2011, ANN NUTR METAB, V58, P44, DOI 10.1159/000328042
   Bellali S, 2020, MICROBIOL RES, V236, DOI 10.1016/j.micres.2020.126454
   Bellali S, 2019, FRONT MICROBIOL, V10, DOI 10.3389/fmicb.2019.01606
   Berner AZ, 2013, PLOS ONE, V8, DOI 10.1371/journal.pone.0077772
   Bhunia P., 2014, COMPREHENSIVE WATER, V3, P47, DOI [10.15406/jabb.2017.04.00094, DOI 10.15406/JABB.2017.04.00094, 10.1016/B978-0-12-382182-9.00048-7, DOI 10.1016/B978-0-12-382182-9.00048-7]
   Boeri L, 2019, BIOENGINEERING-BASEL, V6, DOI 10.3390/bioengineering6040091
   Braniste V, 2014, SCI TRANSL MED, V6, DOI 10.1126/scitranslmed.3009759
   Brennan MD, 2014, LAB CHIP, V14, P4305, DOI 10.1039/c4lc00853g
   Brial F, 2018, CELL MOL LIFE SCI, V75, P3977, DOI 10.1007/s00018-018-2901-1
   Cattaneo A, 2017, NEUROBIOL AGING, V49, P60, DOI 10.1016/j.neurobiolaging.2016.08.019
   Ceppa FA, 2020, FRONT CELL INFECT MI, V10, DOI 10.3389/fcimb.2020.00297
   Chambers ES, 2015, GUT, V64, P1744, DOI 10.1136/gutjnl-2014-307913
   Chan KS, 2016, J MICROBIOL IMMUNOL, V49, P829, DOI 10.1016/j.jmii.2015.12.007
   Chassaing B, 2019, CELL MOL GASTROENTER, V7, P157, DOI 10.1016/j.jcmgh.2018.09.009
   Cheng MY, 2019, GENOM PROTEOM BIOINF, V17, P4, DOI 10.1016/j.gpb.2018.02.004
   Child MW, 2006, FEMS MICROBIOL ECOL, V55, P299, DOI 10.1111/j.1574-6941.2005.00016.x
   Choung RS, 2011, ALIMENT PHARM THER, V33, P1059, DOI 10.1111/j.1365-2036.2011.04625.x
   Cinquin C, 2004, MICROB ECOL, V48, P128, DOI 10.1007/s00248-003-2022-7
   Cinquin C, 2006, FEMS MICROBIOL ECOL, V57, P226, DOI 10.1111/j.1574-6941.2006.00118.x
   Cinquin C, 2006, FEMS MICROBIOL ECOL, V57, P324, DOI 10.1111/j.1574-6941.2006.00117.x
   Cleusix V, 2008, FEMS MICROBIOL ECOL, V63, P56, DOI 10.1111/j.1574-6941.2007.00412.x
   Clevers H, 2013, CELL, V154, P274, DOI 10.1016/j.cell.2013.07.004
   Coimbra JM, 2021, WASTE BIOMASS VALORI, V12, P359, DOI 10.1007/s12649-020-00961-2
   Conlon MA, 2015, NUTRIENTS, V7, P17, DOI 10.3390/nu7010017
   Cryan JF, 2019, PHYSIOL REV, V99, P1877, DOI 10.1152/physrev.00018.2018
   Cui JG, 2008, TELEMED J E-HEALTH, V14, P715, DOI 10.1089/tmj.2007.0118
   de Vos WM, 2015, NPJ BIOFILMS MICROBI, V1, DOI 10.1038/npjbiofilms.2015.5
   Deloose E, 2012, NAT REV GASTRO HEPAT, V9, P271, DOI 10.1038/nrgastro.2012.57
   Dieterich Walburga, 2018, Med Sci (Basel), V6, DOI 10.3390/medsci6040116
   Dinan TG, 2017, PSYCHOSOM MED, V79, P920, DOI 10.1097/PSY.0000000000000519
   Dinan TG, 2017, J PHYSIOL-LONDON, V595, P489, DOI 10.1113/JP273106
   Doble Mukesh, 2005, P39, DOI 10.1016/B978-075067838-4/50005-1
   Donaldson GP, 2016, NAT REV MICROBIOL, V14, P20, DOI 10.1038/nrmicro3552
   Dostal A, 2013, FEMS MICROBIOL ECOL, V83, P161, DOI 10.1111/j.1574-6941.2012.01461.x
   Drissi F, 2017, MICROB PATHOGENESIS, V106, P182, DOI 10.1016/j.micpath.2016.03.006
   EmmertBuck MR, 1996, SCIENCE, V274, P998, DOI 10.1126/science.274.5289.998
   Espey MG, 2013, FREE RADICAL BIO MED, V55, P130, DOI 10.1016/j.freeradbiomed.2012.10.554
   Fehlbaum S, 2015, PLOS ONE, V10, DOI 10.1371/journal.pone.0142793
   Feria-Gervasio D, 2014, J MICROBIOL METH, V96, P111, DOI 10.1016/j.mimet.2013.11.015
   Feria-Gervasio D, 2011, APPL MICROBIOL BIOT, V91, P1425, DOI 10.1007/s00253-011-3462-5
   Forsyth CB, 2011, PLOS ONE, V6, DOI 10.1371/journal.pone.0028032
   Fu YS, 2019, AMB EXPRESS, V9, DOI 10.1186/s13568-019-0790-9
   Fung TC, 2017, NAT NEUROSCI, V20, P145, DOI 10.1038/nn.4476
   Gaci Nadia, 2017, Microbial Ecology in Health and Disease, V28, P1308070, DOI 10.1080/16512235.2017.1308070
   Garcia-Villalba R, 2017, J AGR FOOD CHEM, V65, P5480, DOI 10.1021/acs.jafc.7b02049
   GIBSON GR, 1988, APPL ENVIRON MICROB, V54, P2750, DOI 10.1128/AEM.54.11.2750-2755.1988
   Gibson GR, 2000, J NUTR, V130, p391S, DOI 10.1093/jn/130.2.391S
   Goudar CT, 2012, CYTOTECHNOLOGY, V64, P465, DOI 10.1007/s10616-011-9425-y
   Gresham D, 2015, FEMS MICROBIOL REV, V39, P2, DOI 10.1111/1574-6976.12082
   Gupta S, 2019, COMMUN BIOL, V2, DOI 10.1038/s42003-019-0540-1
   Hale MF, 2014, WORLD J GASTROENTERO, V20, P7752, DOI 10.3748/wjg.v20.i24.7752
   Harach T, 2017, SCI REP-UK, V7, DOI 10.1038/srep41802
   Heijtza RD, 2011, P NATL ACAD SCI USA, V108, P3047, DOI 10.1073/pnas.1010529108
   Hillman ET, 2017, MICROBES ENVIRON, V32, P300, DOI 10.1264/jsme2.ME17017
   Hoekema S, 2006, BIOTECHNOL BIOENG, V95, P613, DOI 10.1002/bit.20907
   Holmes ZC, 2020, MBIO, V11, DOI 10.1128/mBio.00914-20
   Hsieh YH, 2016, FRONT MICROBIOL, V7, DOI 10.3389/fmicb.2016.01643
   Imura Y, 2013, ANAL CHEM, V85, P1683, DOI 10.1021/ac302938q
   Imura Y, 2010, ANAL CHEM, V82, P9983, DOI 10.1021/ac100806x
   Ito T, 2019, GUT MICROBES, V10, P77, DOI 10.1080/19490976.2018.1491265
   Jalili-Firoozinezhad S, 2019, NAT BIOMED ENG, V3, P520, DOI 10.1038/s41551-019-0397-0
   Jones RB, 2018, SCI REP-UK, V8, DOI 10.1038/s41598-018-22408-4
   Judkins Taylor C, 2020, Curr Gastroenterol Rep, V22, P2, DOI 10.1007/s11894-019-0740-3
   Keightley PC, 2015, AUST NZ J PSYCHIAT, V49, P207, DOI 10.1177/0004867415569801
   Kelly JR, 2017, FRONT NEUROSCI-SWITZ, V11, DOI 10.3389/fnins.2017.00490
   Keshavarzian A, 2015, MOVEMENT DISORD, V30, P1351, DOI 10.1002/mds.26307
   Khalil NA, 2014, INT J FOOD SCI NUTR, V65, P79, DOI 10.3109/09637486.2013.825700
   Kim Chang H, 2014, Immune Netw, V14, P277, DOI 10.4110/in.2014.14.6.277
   Kim HJ, 2016, P NATL ACAD SCI USA, V113, pE7, DOI 10.1073/pnas.1522193112
   Kim HJ, 2012, LAB CHIP, V12, P2165, DOI 10.1039/c2lc40074j
   Kim M, 2016, CELL HOST MICROBE, V20, P202, DOI 10.1016/j.chom.2016.07.001
   Kimura H, 2018, DRUG METAB PHARMACOK, V33, P43, DOI 10.1016/j.dmpk.2017.11.003
   Kimura H, 2015, JALA-J LAB AUTOM, V20, P265, DOI 10.1177/2211068214557812
   Kohanim YK, 2018, CELL REP, V23, P2891, DOI 10.1016/j.celrep.2018.05.007
   Koziolek M, 2015, J PHARM SCI-US, V104, P2855, DOI 10.1002/jps.24274
   KUBITSCHEK HE, 1964, MUTAT RES, V1, P113, DOI 10.1016/0027-5107(64)90013-2
   Lagier JC, 2015, CLIN MICROBIOL REV, V28, P208, DOI 10.1128/CMR.00110-14
   Lahtvee PJ, 2011, MICROB CELL FACT, V10, DOI 10.1186/1475-2859-10-12
   Landa BB, 2001, PHYTOPATHOLOGY, V91, P807, DOI 10.1094/PHYTO.2001.91.8.807
   Lavelle A, 2015, GUT, V64, P1553, DOI 10.1136/gutjnl-2014-307873
   Lavelle A., 2010, NEW ENGL J MED, V20, P1, DOI [10.1038/ismej.2011.212, DOI 10.1038/ISMEJ.2011.212]
   Lavelle A, 2013, PLOS ONE, V8, DOI 10.1371/journal.pone.0078835
   Le Blay G, 2010, BRIT J NUTR, V103, P403, DOI 10.1017/S0007114509991796
   Leclercq S, 2014, P NATL ACAD SCI USA, V111, pE4485, DOI 10.1073/pnas.1415174111
   Litou C, 2020, PHARM RES-DORDR, V37, DOI 10.1007/s11095-019-2731-3
   Lozupone CA, 2012, NATURE, V489, P220, DOI 10.1038/nature11550
   Maathuis AJH, 2012, J NUTR, V142, P1205, DOI 10.3945/jn.111.157420
   Macfarlane GT, 2007, CURR OPIN BIOTECH, V18, P156, DOI 10.1016/j.copbio.2007.01.011
   Macfarlane GT, 1998, MICROB ECOL, V35, P180, DOI 10.1007/s002489900072
   MACFARLANE GT, 1992, J APPL BACTERIOL, V72, P57, DOI 10.1111/j.1365-2672.1992.tb05187.x
   Maier E, 2018, CELL MICROBIOL, V20, DOI 10.1111/cmi.12805
   Maier E, 2017, NUTRIENTS, V9, DOI 10.3390/nu9121349
   Mailhe M, 2018, BMC MICROBIOL, V18, DOI 10.1186/s12866-018-1304-7
   Manach C, 2004, AM J CLIN NUTR, V79, P727, DOI 10.1093/ajcn/79.5.727
   Manan M., 2017, J APP BIOTECHNOL BIO, V4, P91, DOI 10.15406/jabb.2017.04.00094
   Martinez N, 2019, SCI REP-UK, V9, DOI 10.1038/s41598-019-44888-8
   Marzorati M, 2014, BMC MICROBIOL, V14, DOI 10.1186/1471-2180-14-133
   McDonald JAK, 2013, J MICROBIOL METH, V95, P167, DOI 10.1016/j.mimet.2013.08.008
   Michel L, 2016, ANN TRANSL MED, V4, DOI 10.3978/j.issn.2305-5839.2015.10.16
   Million M, 2020, SCI REP-UK, V10, DOI 10.1038/s41598-020-64834-3
   Minekus M, 1999, APPL MICROBIOL BIOT, V53, P108, DOI 10.1007/s002530051622
   MODAK JM, 1986, BIOTECHNOL BIOENG, V28, P1396, DOI 10.1002/bit.260280914
   Moglia A, 2009, NAT REV GASTRO HEPAT, V6, P353, DOI 10.1038/nrgastro.2009.69
   Mora-Villalobos JA, 2020, FERMENTATION-BASEL, V6, DOI 10.3390/fermentation6010023
   Morjaria S, 2019, INFECT IMMUN, V87, DOI [10.1128/IAI.00206-19, 10.1128/iai.00206-19]
   Morrison DJ, 2016, GUT MICROBES, V7, P189, DOI 10.1080/19490976.2015.1134082
   Moser G, 2018, WIEN MED WOCHENSCHR, V168, P62, DOI 10.1007/s10354-017-0592-0
   MOU DG, 1983, BIOTECHNOL BIOENG, V25, P225, DOI 10.1002/bit.260250118
   Nair AT, 2018, J NEUROGASTROENTEROL, V24, P30, DOI 10.5056/jnm17105
   Nava GM, 2011, ISME J, V5, P627, DOI 10.1038/ismej.2010.161
   Nejad HR, 2019, ADV INTELL SYST-GER, V1, DOI 10.1002/aisy.201900053
   Neufeld KM, 2011, NEUROGASTROENT MOTIL, V23, DOI 10.1111/j.1365-2982.2010.01620.x
   O'Donnell MM, 2016, J MICROBIOL METH, V129, P109, DOI 10.1016/j.mimet.2016.08.002
   Pan XF, 2018, 2018 IEEE INTERNATIONAL CONFERENCE ON CYBORG AND BIONIC SYSTEMS (CBS), P308, DOI 10.1109/CBS.2018.8612210
   Park S, 2008, J MICROMECH MICROENG, V18, DOI 10.1088/0960-1317/18/2/025032
   Patterson E, 2014, P NUTR SOC, V73, P477, DOI 10.1017/S0029665114001426
   Payne AN, 2012, FEMS MICROBIOL ECOL, V80, P608, DOI 10.1111/j.1574-6941.2012.01330.x
   Payne AN, 2012, TRENDS BIOTECHNOL, V30, P17, DOI 10.1016/j.tibtech.2011.06.011
   Pedron T, 2012, MBIO, V3, DOI 10.1128/mBio.00116-12
   Peebo K, 2018, MICROORGANISMS, V6, DOI 10.3390/microorganisms6030056
   Pellegrini C, 2018, ACTA NEUROPATHOL, V136, P345, DOI 10.1007/s00401-018-1856-5
   Poeker SA, 2018, SCI REP-UK, V8, DOI 10.1038/s41598-018-22438-y
   Pompei A, 2008, ANAEROBE, V14, P280, DOI 10.1016/j.anaerobe.2008.07.002
   Quigley EMM, 2017, CURR NEUROL NEUROSCI, V17, DOI 10.1007/s11910-017-0802-6
   Quigley Eamonn M M, 2013, Gastroenterol Hepatol (N Y), V9, P560
   Raimondi I, 2020, FRONT BIOENG BIOTECH, V7, DOI 10.3389/fbioe.2019.00435
   Raimondi MT, 2019, TRENDS MOL MED, V25, P737, DOI 10.1016/j.molmed.2019.07.006
   Rao SSC, 2019, CLIN TRANSL GASTROEN, V10, DOI 10.14309/ctg.0000000000000078
   Rea K, 2016, NEUROBIOL STRESS, V4, P23, DOI 10.1016/j.ynstr.2016.03.001
   Richard ML, 2018, GUT MICROBES, V9, P131, DOI 10.1080/19490976.2017.1379637
   Rinninella E, 2019, MICROORGANISMS, V7, DOI 10.3390/microorganisms7010014
   Rivera KR, 2019, ANALYST, V144, P3190, DOI 10.1039/c8an02201a
   Rook GAW, 2014, ADV EXP MED BIOL, V817, P319, DOI 10.1007/978-1-4939-0897-4_15
   RUMNEY CJ, 1992, CRIT REV FOOD SCI, V31, P299, DOI 10.1080/10408399209527575
   Sadabad MS, 2015, SCI REP-UK, V5, DOI 10.1038/srep17906
   Salvatori F, 2012, GASTROENT RES PRACT, V2012, DOI 10.1155/2012/525098
   Sampson TR, 2016, CELL, V167, P1469, DOI 10.1016/j.cell.2016.11.018
   Sardelli L, 2019, RSC ADV, V9, P15887, DOI 10.1039/c9ra02368b
   Sarkar SR, 2019, J NEUROIMMUNOL, V328, P98, DOI 10.1016/j.jneuroim.2019.01.004
   Scepanovic P, 2019, MICROBIOME, V7, DOI 10.1186/s40168-019-0747-x
   Sekirov I, 2010, PHYSIOL REV, V90, P859, DOI 10.1152/physrev.00045.2009
   Serra D, 2019, MOL NEUROBIOL, V56, P6941, DOI 10.1007/s12035-019-1572-8
   Shachrai I, 2010, MOL CELL, V38, P758, DOI 10.1016/j.molcel.2010.04.015
   Shah P, 2016, NAT COMMUN, V7, DOI 10.1038/ncomms11535
   Shah RM, 2020, METABOLITES, V10, DOI 10.3390/metabo10030094
   Shanahan ER, 2016, ALIMENT PHARM THER, V43, P1186, DOI 10.1111/apt.13622
   Shin W, 2019, FRONT BIOENG BIOTECH, V7, DOI 10.3389/fbioe.2019.00013
   Shin W, 2018, P NATL ACAD SCI USA, V115, pE10539, DOI 10.1073/pnas.1810819115
   SHINER M, 1963, LANCET, V1, P532
   Silva YP, 2020, FRONT ENDOCRINOL, V11, DOI 10.3389/fendo.2020.00025
   Silverman JD, 2018, MICROBIOME, V6, DOI 10.1186/s40168-018-0584-3
   Sommer MOA, 2015, CURR OPIN MICROBIOL, V27, P127, DOI 10.1016/j.mib.2015.08.004
   Sontheimer-Phelps A, 2020, CELL MOL GASTROENTER, V9, P507, DOI 10.1016/j.jcmgh.2019.11.008
   Spielman LJ, 2018, NEUROCHEM INT, V120, P149, DOI 10.1016/j.neuint.2018.08.005
   Stefani FOP, 2015, PLOS ONE, V10, DOI 10.1371/journal.pone.0128272
   Stokholm J, 2016, J ALLERGY CLIN IMMUN, V138, P881, DOI 10.1016/j.jaci.2016.01.028
   Su C, 2012, APPL MICROBIOL BIOT, V93, P993, DOI 10.1007/s00253-011-3800-7
   Tang Q, 2020, FRONT CELL INFECT MI, V10, DOI 10.3389/fcimb.2020.00151
   Tanner SA, 2014, PLOS ONE, V9, DOI 10.1371/journal.pone.0094123
   Tilg H, 2020, NAT REV IMMUNOL, V20, P40, DOI 10.1038/s41577-019-0198-4
   Tottey W, 2017, J NEUROGASTROENTEROL, V23, P124, DOI 10.5056/jnm16042
   Tuddenham S, 2015, CURR OPIN INFECT DIS, V28, P464, DOI 10.1097/QCO.0000000000000196
   Tufekci KU, 2011, PARKINSONS DIS-US, V2011, DOI 10.4061/2011/487450
   Tuohy K.M., 2015, DIET MICROBE INTERAC, P1, DOI [10.1016/b978-0-12-407825-3, DOI 10.1016/B978-0-12-407825-3]
   Ulluwishewa D, 2015, CELL MICROBIOL, V17, P226, DOI 10.1111/cmi.12360
   van Baarlen P, 2009, P NATL ACAD SCI USA, V106, P2371, DOI 10.1073/pnas.0809919106
   Van den Abbeele P, 2013, ISME J, V7, P949, DOI 10.1038/ismej.2012.158
   van Nuenen Marleen H. M. C., 2003, Microbial Ecology in Health and Disease, V15, P137, DOI 10.1080/08910600310018959
   Vandeputte D, 2016, GUT, V65, P57, DOI 10.1136/gutjnl-2015-309618
   Venema K., 2015, IMPACT FOOD BIOACTIV
   Venema K, 2013, BEST PRACT RES CL GA, V27, P115, DOI 10.1016/j.bpg.2013.03.002
   Videnska P, 2019, SCI REP-UK, V9, DOI 10.1038/s41598-019-49520-3
   Villa MM, 2020, MSYSTEMS, V5, DOI 10.1128/mSystems.00864-19
   Vogt NM, 2017, SCI REP-UK, V7, DOI 10.1038/s41598-017-13601-y
   von Martels JZH, 2017, ANAEROBE, V44, P3, DOI 10.1016/j.anaerobe.2017.01.001
   Wang HX, 2016, CHINESE MED J-PEKING, V129, P2373, DOI 10.4103/0366-6999.190667
   Wang YW, 2010, APPL MICROBIOL BIOT, V88, P1333, DOI 10.1007/s00253-010-2921-8
   Weinstock GM, 2012, NATURE, V489, P250, DOI 10.1038/nature11553
   Williams BB, 2014, CELL HOST MICROBE, V16, P495, DOI 10.1016/j.chom.2014.09.001
   WIMBERLEY N, 1979, AM REV RESPIR DIS, V119, P337
   Woo PCY, 2008, CLIN MICROBIOL INFEC, V14, P908, DOI 10.1111/j.1469-0691.2008.02070.x
   Wu WK, 2019, J FORMOS MED ASSOC, V118, P545, DOI 10.1016/j.jfma.2018.02.005
   Yunes RA, 2016, ANAEROBE, V42, P197, DOI 10.1016/j.anaerobe.2016.10.011
   Zarrinpar A, 2014, CELL METAB, V20, P1006, DOI 10.1016/j.cmet.2014.11.008
   Zhang SC, 2017, FRONT CELL INFECT MI, V7, DOI 10.3389/fcimb.2017.00051
   Zheng L, 2015, AM J PHYSIOL-CELL PH, V309, pC350, DOI 10.1152/ajpcell.00191.2015
   Zihler A, 2010, MICROBIOL-SGM, V156, P3342, DOI 10.1099/mic.0.042036-0
   Zoetendal EG, 2012, ISME J, V6, P1415, DOI 10.1038/ismej.2011.212
NR 193
TC 5
Z9 5
U1 11
U2 22
PU WILEY
PI HOBOKEN
PA 111 RIVER ST, HOBOKEN 07030-5774, NJ USA
SN 0006-3592
EI 1097-0290
J9 BIOTECHNOL BIOENG
JI Biotechnol. Bioeng.
PD AUG
PY 2021
VL 118
IS 8
BP 2886
EP 2905
DI 10.1002/bit.27816
EA MAY 2021
PG 20
WC Biotechnology & Applied Microbiology
WE Science Citation Index Expanded (SCI-EXPANDED)
SC Biotechnology & Applied Microbiology
GA TI6TQ
UT WOS:000653148100001
PM 33990954
OA Green Published
DA 2022-07-15
ER

PT J
AU Rojas-Feria, M
   Romero-Garcia, T
   Caballero-Rico, JAF
   Ramirez, HP
   Aviles-Recio, M
   Castro-Fernandez, M
   Porcuna, NC
   Romero-Gomez, M
   Garcia, F
   Grande, L
   Del Campo, JA
AF Rojas-Feria, Maria
   Romero-Garcia, Teresa
   Fernandez Caballero-Rico, Jose Angel
   Pastor Ramirez, Helena
   Aviles-Recio, Marta
   Castro-Fernandez, Manuel
   Chueca Porcuna, Natalia
   Romero-Gomez, Manuel
   Garcia, Federico
   Grande, Lourdes
   Del Campo, Jose A.
TI Modulation of faecal metagenome in Crohn's disease: Role of microRNAs as
   biomarkers
SO WORLD JOURNAL OF GASTROENTEROLOGY
LA English
DT Article
DE Crohn's disease; Dysbiosis; microRNAs; Firmicutes; Bacteroidetes
ID GASTROINTESTINAL MICROBIOME; ULCERATIVE-COLITIS; EXPRESSION;
   PATHOGENESIS; GENETICS; NUMBER; FAMILY; COLON
AB BACKGROUND
   The gut microbiota plays a key role in the maintenance of intestinal homeostasis and the development and activation of the host immune system. It has been shown that commensal bacterial species can regulate the expression of host genes. 16S rRNA gene sequencing has shown that the microbiota in inflammatory bowel disease (IBD) is abnormal and characterized by reduced diversity. MicroRNAs (miRNAs) have been explored as biomarkers and therapeutic targets, since they are able to regulate specific genes associated with Crohn's disease (CD). In this work, we aim to investigate the composition of gut microbiota of active treatment-naive adult CD patients, with miRNA profile from gut microbiota.
   AIM
   To investigate the composition of gut microbiota of active treatment-naive adult CD patients, with miRNA profile from gut microbiota.
   METHODS
   Patients attending the outpatient clinics at Valme University Hospital without relevant co-morbidities were matched according to age and gender. Faecal samples of new-onset CD patients, free of treatment, and healthy controls were collected. Faecal samples were homogenized, and DNA was amplified by PCR using primers directed to the 16S bacterial rRNA gene. Pyrosequencing was performed using GS-Junior platform. For sequence analysis, MG-RAST server with the database Ribosomal Project was used. MiRNA profile and their relative abundance were analyzed by quantitative PCR.
   RESULTS
   Microbial community was characterized using 16S rRNA gene sequencing in 29 samples (n = 13 CD patients, and n = 16 healthy controls). The mean Shannon diversity was higher in the healthy control population compared to CD group (5.5 vs 3.7). A reduction in Firmicutes and an increase in Bacteroidetes were found. Clostridia class was also significantly reduced in CD. Principal components analysis showed a grouping pattern, identified in most of the subjects in both groups, showing a marked difference between control and CD groups. A functional metabolic study showed that a lower metabolism of carbohydrates (P = 0.000) was found in CD group, while the metabolism of lipids was increased. In CD patients, three miRNAs were induced in affected mucosa: mir-144 (6.2 +/- 1.3 fold), mir-519 (21.8 +/- 3.1) and mir-211 (2.3 +/- 0.4).
   CONCLUSION
   Changes in microbial function in active non-treated CD subjects and three miRNAs in affected vs non-affected mucosa have been found. miRNAs profile may serve as a biomarker.
C1 [Rojas-Feria, Maria; Romero-Garcia, Teresa; Aviles-Recio, Marta; Castro-Fernandez, Manuel; Grande, Lourdes; Del Campo, Jose A.] Valme Univ Hosp, Serv Andaluz Salud, UGC Digest Dis, Dept Digest Dis, Avda Bellavista S-N, E-41014 Seville, Spain.
   [Rojas-Feria, Maria; Romero-Garcia, Teresa; Aviles-Recio, Marta; Castro-Fernandez, Manuel; Grande, Lourdes; Del Campo, Jose A.] Valme Univ Hosp, Serv Andaluz Salud, CIBERehd, Avda Bellavista S-N, E-41014 Seville, Spain.
   [Fernandez Caballero-Rico, Jose Angel; Chueca Porcuna, Natalia; Garcia, Federico] Complejo Hosp Univ Granada, Microbiol, E-18016 Granada, Spain.
   [Pastor Ramirez, Helena; Romero-Gomez, Manuel] Hosp Univ Virgen del Rocio, Inst Biomed Seville, Digest Dis, E-41013 Seville, Spain.
   [Pastor Ramirez, Helena; Romero-Gomez, Manuel] CIBERehd, E-41013 Seville, Spain.
   [Fernandez Caballero-Rico, Jose Angel] Univ Europea Miguel de Cervantes, Fac Ciencias Salud, E-28280 Madrid, Spain.
RP Del Campo, JA (通讯作者)，Valme Univ Hosp, Serv Andaluz Salud, UGC Digest Dis, Dept Digest Dis, Avda Bellavista S-N, E-41014 Seville, Spain.; Del Campo, JA (通讯作者)，Valme Univ Hosp, Serv Andaluz Salud, CIBERehd, Avda Bellavista S-N, E-41014 Seville, Spain.
EM jantonio.delcampo@ciberehd.org
RI Garcia, Federico/AAA-3175-2020; Romero-Gomez, Manuel/L-8030-2014
OI Garcia, Federico/0000-0001-7611-781X; Romero-Gomez,
   Manuel/0000-0001-8494-8947; castro-fernandez, Manuel/0000-0002-6363-8752
FU Instituto de Salud Carlos III; Consejeria de Salud Junta de Andalucia
   [PI14/01349]
FX Supported by Instituto de Salud Carlos III and Consejeria de Salud Junta
   de Andalucia PI14/01349.
CR Anderson CA, 2011, NAT GENET, V43, P246, DOI 10.1038/ng.764
   Bloom SM, 2011, CELL HOST MICROBE, V9, P390, DOI 10.1016/j.chom.2011.04.009
   Cao B, 2017, DIGEST DIS SCI, V62, P1426, DOI 10.1007/s10620-017-4567-1
   Chen Y, 2013, CELL DEATH DIS, V4, DOI 10.1038/cddis.2013.22
   Eckburg PB, 2005, SCIENCE, V308, P1635, DOI 10.1126/science.1110591
   Frank DN, 2007, P NATL ACAD SCI USA, V104, P13780, DOI 10.1073/pnas.0706625104
   Franke A, 2010, NAT GENET, V42, P1118, DOI 10.1038/ng.717
   Fujimoto T, 2013, J GASTROEN HEPATOL, V28, P613, DOI 10.1111/jgh.12073
   Fujioka S, 2014, J GASTROEN HEPATOL, V29, P1207, DOI 10.1111/jgh.12523
   Guo Z, 2016, NUTRIENTS, V8, DOI 10.3390/nu8080519
   Hollister EB, 2014, GASTROENTEROLOGY, V146, P1449, DOI 10.1053/j.gastro.2014.01.052
   Joossens M, 2011, GUT, V60, P631, DOI 10.1136/gut.2010.223263
   Kabeerdoss J, 2015, INDIAN J MED RES, V142, P23, DOI 10.4103/0971-5916.162091
   Kang S, 2010, INFLAMM BOWEL DIS, V16, P2034, DOI 10.1002/ibd.21319
   Khor B, 2011, NATURE, V474, P307, DOI 10.1038/nature10209
   Lay C, 2005, ENVIRON MICROBIOL, V7, P933, DOI 10.1111/j.1462-2920.2005.00763.x
   Ley RE, 2006, NATURE, V444, P1022, DOI 10.1038/4441022a
   Llopis M, 2009, INFLAMM BOWEL DIS, V15, P275, DOI 10.1002/ibd.20736
   Mariat D, 2009, BMC MICROBIOL, V9, DOI 10.1186/1471-2180-9-123
   McGovern DPB, 2015, GASTROENTEROLOGY, V149, P1163, DOI 10.1053/j.gastro.2015.08.001
   Morgan XC, 2012, GENOME BIOL, V13, DOI 10.1186/gb-2012-13-9-r79
   Nijhuis A, 2014, CLIN SCI, V127, P341, DOI 10.1042/CS20140048
   Peck BCE, 2015, INFLAMM BOWEL DIS, V21, P2178, DOI 10.1097/MIB.0000000000000478
   Schaefer JS, 2016, CURR OPIN GASTROEN, V32, P258, DOI 10.1097/MOG.0000000000000284
   Schaefer JS, 2015, BMC IMMUNOL, V16, DOI 10.1186/s12865-015-0069-0
   Segain JP, 2000, GUT, V47, P397, DOI 10.1136/gut.47.3.397
   Shan MM, 2013, SCIENCE, V342, P447, DOI 10.1126/science.1237910
   Sokol H, 2008, P NATL ACAD SCI USA, V105, P16731, DOI 10.1073/pnas.0804812105
   Suskind DL, 2015, INFLAMM BOWEL DIS, V21, P556, DOI 10.1097/MIB.0000000000000307
   Walker AW, 2011, BMC MICROBIOL, V11, DOI 10.1186/1471-2180-11-7
   Wright EK, 2015, INFLAMM BOWEL DIS, V21, P1219, DOI 10.1097/MIB.0000000000000382
   Wu F, 2008, GASTROENTEROLOGY, V135, P1624, DOI 10.1053/j.gastro.2008.07.068
   Wu LY, 2017, J GASTROEN HEPATOL, V32, P1706, DOI 10.1111/jgh.13778
   Xavier RJ, 2007, NATURE, V448, P427, DOI 10.1038/nature06005
   Zidar N, 2016, J CELL MOL MED, V20, P1813, DOI 10.1111/jcmm.12869
NR 35
TC 18
Z9 20
U1 3
U2 16
PU BAISHIDENG PUBLISHING GROUP INC
PI PLEASANTON
PA 8226 REGENCY DR, PLEASANTON, CA 94588 USA
SN 1007-9327
EI 2219-2840
J9 WORLD J GASTROENTERO
JI World J. Gastroenterol.
PD DEC 14
PY 2018
VL 24
IS 46
BP 5223
EP 5233
DI 10.3748/wjg.v24.i46.5223
PG 11
WC Gastroenterology & Hepatology
WE Science Citation Index Expanded (SCI-EXPANDED)
SC Gastroenterology & Hepatology
GA HE1AN
UT WOS:000453002400004
PM 30581271
OA Green Submitted, Green Published, hybrid
DA 2022-07-15
ER

PT J
AU Celiberto, LS
   Bedani, R
   Rossi, EA
   Cavallini, DCU
AF Celiberto, Larissa Sbaglia
   Bedani, Raquel
   Rossi, Elizeu Antonio
   Umbelino Cavallini, Daniela Cardoso
TI Probiotics: The scientific evidence in the context of inflammatory bowel
   disease
SO CRITICAL REVIEWS IN FOOD SCIENCE AND NUTRITION
LA English
DT Review
DE Inflammatory bowel disease; ulcerative colitis; probiotics; microbiota
ID ACTIVE ULCERATIVE-COLITIS; ANTIBIOTIC-ASSOCIATED DIARRHEA; RESIDENT
   INTESTINAL FLORA; PLACEBO-CONTROLLED TRIAL; CROHNS-DISEASE;
   DOUBLE-BLIND; NECROTIZING ENTEROCOLITIS; LACTOBACILLUS-ACIDOPHILUS;
   FECAL MICROBIOTA; COLONIC-MUCOSA
AB Inflammatory bowel disease (IBD) generally comprises Crohn's disease (CD) and ulcerative colitis (UC), and their main characteristic is the intestinal mucosa inflammation. Although its origin is not yet fully known, there is growing evidence related to genetics, intestinal microbiota composition, and the immune system factors such as precursors for the initiation and progression of intestinal conditions. The use of certain probiotic microorganisms has been touted as a possible and promising therapeutic approach in reducing the risk of inflammatory bowel disease, specifically ulcerative colitis. Several mechanisms have been proposed to explain the benefits of probiotics, indicating that some bacterial strains are able to positively modulate the intestinal microbiota and the immune system, and to produce metabolites with antiinflammatory properties. The aim of this paper is to bring together the various results and information, based on scientific evidence, that are related to probiotics and inflammatory bowel disease, emphasizing the possible mechanisms involved in this action.
C1 [Celiberto, Larissa Sbaglia; Rossi, Elizeu Antonio; Umbelino Cavallini, Daniela Cardoso] Sao Paulo State Univ, Fac Pharmaceut Sci, UNESP, Dept Food & Nutr, Araraquara, SP, Brazil.
   [Bedani, Raquel] Univ Sao Paulo USP Properties, Dept Pharmaceut Technol & Biochem, Fac Pharmaceut Sci, Sao Paulo, SP, Brazil.
RP Cavallini, DCU (通讯作者)，Sao Paulo State Univ, Dept Food & Nutr, Fac Pharmaceut Sci, Rod Araraquara Jau,Km 1, BR-14800903 Araraquara, SP, Brazil.
EM cavallinidc@fcfar.unesp.br
RI Cavallini, Daniela Cardoso Umbelino/B-6447-2012; Bedani,
   Raquel/C-6463-2012
OI Cavallini, Daniela/0000-0003-2146-662X; Bedani,
   Raquel/0000-0001-6806-085X; Celiberto, Larissa/0000-0001-9057-9041
CR Abdin AA, 2008, J CROHNS COLITIS, V2, P296, DOI 10.1016/j.crohns.2008.04.002
   Ahmed J, 2013, INT J SURG, V11, P1131, DOI 10.1016/j.ijsu.2013.08.019
   AlFaleh K, 2010, NEONATOLOGY, V97, P93, DOI 10.1159/000235684
   Appleyard CB, 2004, INFLAMM BOWEL DIS, V10, P106, DOI 10.1097/00054725-200403000-00007
   Arumugam M, 2011, NATURE, V473, P174, DOI 10.1038/nature09944
   Assumpcao Izaura Ramos, 1999, Arquivos de Gastroenterologia, V36, P238, DOI 10.1590/S0004-28031999000400012
   BARDOCZ S, 1993, J NUTR BIOCHEM, V4, P66, DOI 10.1016/0955-2863(93)90001-D
   Basavanna Girishkumar, 2012, Annals Food Science and Technology, V13, P231
   Bibiloni R, 2005, AM J GASTROENTEROL, V100, P1539, DOI 10.1111/j.1572-0241.2005.41794.x
   Biondo-Simoes M.L.P, 2003, REV BRAS COLOPROCTOL, V23, P172
   Bloomfield SF, 2006, CLIN EXP ALLERGY, V36, P402, DOI 10.1111/j.1365-2222.2006.02463.x
   Bouma G, 2003, NAT REV IMMUNOL, V3, P521, DOI 10.1038/nri1132
   Boyle RJ, 2009, CLIN EXP ALLERGY, V39, P1117, DOI 10.1111/j.1365-2222.2009.03305.x
   British Society of Gastroenterology, 2003, GUID MAN INFL BOW DI
   Bron PA, 2012, NAT REV MICROBIOL, V10, P66, DOI 10.1038/nrmicro2690
   Buller H, 2002, J PEDIATR GASTR NUTR, V35, pS151, DOI 10.1097/00005176-200208002-00013
   Campos F. G., 1999, REV BRAS COLOPROCTOL, V19, P11
   Caporaso JG, 2011, GENOME BIOL, V12, DOI 10.1186/gb-2011-12-5-r50
   Cavallini D. C. U., 2013, 7 PROBIOTICS PREBIOT
   Cavallini DCU, 2011, LIPIDS HEALTH DIS, V10, DOI 10.1186/1476-511X-10-126
   Cavallini DCU, 2009, LIPIDS HEALTH DIS, V8, DOI 10.1186/1476-511X-8-40
   Cavallini DCU, 2009, LIPIDS HEALTH DIS, V8, DOI 10.1186/1476-511X-8-1
   Celiberto L. S., 2013, 7 PROBIOTICS PREBIOT
   Champagn CP, 2011, INT J FOOD MICROBIOL, V149, P185, DOI 10.1016/j.ijfoodmicro.2011.07.005
   Chen LL, 2013, WORLD J GASTROENTERO, V19, P5347, DOI 10.3748/wjg.v19.i32.5347
   Clovel T, 2007, INFLAMM BOWEL DIS, V13, P1153, DOI 10.1002/ibd.20174
   Conte MP, 2006, GUT, V55, P1760, DOI 10.1136/gut.2005.078824
   Cornish J, 2007, GUT, V56, P830, DOI 10.1136/gut.2006.108324
   Cui HH, 2004, WORLD J GASTROENTERO, V10, P1521
   Daniel C, 2006, APPL ENVIRON MICROB, V72, P5799, DOI 10.1128/AEM.00109-06
   Darfeuille-Michaud A, 2004, GASTROENTEROLOGY, V127, P412, DOI 10.1053/j.gastro.2004.04.061
   de Roos NM, 2000, AM J CLIN NUTR, V71, P405
   Debusk RM, 2005, J AM DIET ASSOC, V105, P589, DOI 10.1016/j.jada.2005.01.002
   Deshpande G, 2010, PEDIATRICS, V125, P921, DOI 10.1542/peds.2009-1301
   Dionne S, 1999, NES NUTR WS, V2, P41
   DOLIVEIRA R, 1984, DIGESTION, V29, P239, DOI 10.1159/000199040
   Dorhout B, 1997, BRIT J NUTR, V78, P639, DOI 10.1079/BJN19970180
   Duchmann R, 1999, GUT, V44, P812, DOI 10.1136/gut.44.6.812
   Duchmann R, 1995, CLIN EXP IMMUNOL, V102, P448
   DUFOUR C, 1988, GASTROENTEROLOGY, V95, P112, DOI 10.1016/0016-5085(88)90298-3
   Eckburg PB, 2005, SCIENCE, V308, P1635, DOI 10.1126/science.1110591
   EKBOM A, 1991, GASTROENTEROLOGY, V100, P350, DOI 10.1016/0016-5085(91)90202-V
   Fedorak RN, 2004, INFLAMM BOWEL DIS, V10, P286, DOI 10.1097/00054725-200405000-00018
   Food and Agriculture Organization/World Health Organization, 2002, WORK GROUP REP DRAFT, P60
   Fujimori S, 2009, NUTRITION, V25, P520, DOI 10.1016/j.nut.2008.11.017
   Geier MS, 2007, INT J FOOD MICROBIOL, V114, P267, DOI 10.1016/j.ijfoodmicro.2006.09.018
   Green JRB, 1998, GASTROENTEROLOGY, V114, P15, DOI 10.1016/S0016-5085(98)70627-4
   Grody WW, 2003, ANNU REV MED, V54, P473, DOI 10.1146/annurev.med.54.101601.152127
   Guarner F, 2002, EUR J CLIN NUTR, V56, pS34, DOI 10.1038/sj.ejcn.1601662
   Haller D, 2010, J NUTR, V140, p690S, DOI 10.3945/jn.109.113746
   Hanauer SB, 2006, INFLAMM BOWEL DIS, V12, pS3, DOI 10.1097/01.MIB.0000195385.19268.68
   Holubar SD, 2010, COCHRANE DB SYST REV, DOI 10.1002/14651858.CD001176.pub2
   HOVE H, 1995, DIGEST DIS SCI, V40, P1372, DOI 10.1007/BF02065554
   Howarth GS, 2008, J GASTROEN HEPATOL, V23, P1777, DOI 10.1111/j.1440-1746.2008.05685.x
   Hudcovic T, 2009, PHYSIOL RES, V58, P101, DOI 10.33549/physiolres.931340
   Irvine EJ, 2001, SCAND J GASTROENTERO, V36, P2, DOI 10.1080/00365520150218002
   Jewell DP, 1998, SLEISENGER FORDTRANS, P1735
   Juillerat P, 2008, J CROHNS COLITIS, V2, P131, DOI 10.1016/j.crohns.2007.10.006
   Kale-Pradhan PB, 2010, PHARMACOTHERAPY, V30, P119, DOI 10.1592/phco.30.2.119
   Kaouass M, 1996, DIGEST DIS SCI, V41, P1434, DOI 10.1007/BF02088570
   Kaser A, 2010, ANNU REV IMMUNOL, V28, P573, DOI 10.1146/annurev-immunol-030409-101225
   Kato K, 2004, ALIMENT PHARM THER, V20, P1133, DOI 10.1111/j.1365-2036.2004.02268.x
   Koloski NA, 2008, WORLD J GASTROENTERO, V14, P165, DOI 10.3748/wjg.14.165
   Kornbluth A, 1998, SLEISENGER FORDTRANS, P1708
   Krishnan A, 2002, GASTROENTEROL CLIN N, V31, P21, DOI 10.1016/S0889-8553(01)00003-6
   Kumar NSN, 2008, J GASTROEN HEPATOL, V23, P1834, DOI 10.1111/j.1440-1746.2008.05723.x
   Lepage P, 2011, GASTROENTEROLOGY, V141, P227, DOI 10.1053/j.gastro.2011.04.011
   Liu YW, 2011, INT IMMUNOPHARMACOL, V11, P2159, DOI 10.1016/j.intimp.2011.09.013
   Luther J, 2010, INFLAMM BOWEL DIS, V16, P1077, DOI 10.1002/ibd.21116
   Lyra A, 2012, LACTIC ACID BACTERIA: MICROBIOLOGICAL AND FUNCTIONAL ASPECTS, 4TH EDITION, P509
   Mahadevan U, 2007, GASTROENTEROLOGY, V133, P1106, DOI 10.1053/j.gastro.2007.07.019
   Makharia GK, 2008, GASTROENTEROLOGY, V134, pA99
   Manichanh C, 2006, GUT, V55, P205, DOI 10.1136/gut.2005.073817
   Matsumoto M, 2001, FEMS IMMUNOL MED MIC, V31, P181, DOI 10.1111/j.1574-695X.2001.tb00518.x
   Matsumoto M, 2011, PLOS ONE, V6, DOI 10.1371/journal.pone.0023652
   Matsumoto S, 1998, GUT, V43, P71, DOI 10.1136/gut.43.1.71
   Matsumoto S, 2005, CLIN EXP IMMUNOL, V140, P417, DOI 10.1111/j.1365-2249.2005.02790.x
   Medina M, 2007, CLIN EXP IMMUNOL, V150, P531, DOI 10.1111/j.1365-2249.2007.03522.x
   Miele E, 2009, AM J GASTROENTEROL, V104, P437, DOI 10.1038/ajg.2008.118
   Moayyedi P, 2010, GUT, V59, P325, DOI 10.1136/gut.2008.167270
   Mondot S, 2011, INFLAMM BOWEL DIS, V17, P185, DOI 10.1002/ibd.21436
   Muller M., 2003, NATURE REV GENETICS, V4, P315
   Natividad JMM, 2012, INFLAMM BOWEL DIS, V18, P1434, DOI 10.1002/ibd.22848
   Neut C, 2002, AM J GASTROENTEROL, V97, P939, DOI 10.1111/j.1572-0241.2002.05613.x
   Ng SC, 2010, INFLAMM BOWEL DIS, V16, P1286, DOI 10.1002/ibd.21222
   Noor SO, 2010, BMC GASTROENTEROL, V10, DOI 10.1186/1471-230X-10-134
   O'Hara AM, 2007, THESCIENTIFICWORLDJO, V7, P31, DOI 10.1100/tsw.2007.26
   O'Hara AM, 2006, IMMUNOLOGY, V118, P202, DOI 10.1111/j.1365-2567.2006.02358.x
   Ocon B, 2013, EUR J NUTR, V52, P457, DOI 10.1007/s00394-012-0347-z
   Oliveira FM, 2010, CIENC SAUDE COLETIVA, V15, P1031, DOI 10.1590/S1413-81232010000700009
   Osman N, 2006, BMC GASTROENTEROL, V6, DOI 10.1186/1471-230X-6-31
   Ott SJ, 2004, GUT, V53, P685, DOI 10.1136/gut.2003.025403
   Pearson Catherine, 2004, Nurs Times, V100, P86
   Peran L, 2006, INT J COLORECTAL DIS, V21, P737, DOI 10.1007/s00384-005-0773-y
   PERSSON PG, 1992, EPIDEMIOLOGY, V3, P47, DOI 10.1097/00001648-199201000-00009
   Podolsky DK, 2002, NEW ENGL J MED, V347, P417, DOI 10.1056/NEJMra0804647
   Qin JJ, 2010, NATURE, V464, P59, DOI 10.1038/nature08821
   Rachmilewitz D, 2004, GASTROENTEROLOGY, V126, P520, DOI 10.1053/j.gastro.2003.11.019
   Rimbach G, 2008, FOOD CHEM TOXICOL, V46, P1308, DOI 10.1016/j.fct.2007.06.029
   Rioux KP, 2006, J CLIN GASTROENTEROL, V40, P260, DOI 10.1097/00004836-200603000-00019
   ROEDIGER WEW, 1980, LANCET, V2, P712
   Rolfe RD, 2000, J NUTR, V130, p396S, DOI 10.1093/jn/130.2.396S
   Sadlack B., 1993, CELL PRESS, V17, P253, DOI [10.1016/0092-8674(93)80067-O, DOI 10.1016/0092-8674(93)80067-O]
   Sartor RB, 2006, NAT CLIN PRACT GASTR, V3, P390, DOI 10.1038/ncpgasthep0528
   SCHEPPACH W, 1992, GASTROENTEROLOGY, V103, P51, DOI 10.1016/0016-5085(92)91094-K
   Schnitzler F, 2011, INFLAMM BOWEL DIS, V17, P1846, DOI 10.1002/ibd.21583
   Segain JP, 2000, GUT, V47, P397, DOI 10.1136/gut.47.3.397
   Shanahan F, 2000, INFLAMM BOWEL DIS, V6, P107, DOI 10.1097/00054725-200005000-00007
   Shanahan F, 2002, LANCET, V359, P62, DOI 10.1016/S0140-6736(02)07284-7
   Shen J, 2009, INTERN MED J, V39, P103, DOI 10.1111/j.1445-5994.2008.01791.x
   Sivieri K, 2008, EUR FOOD RES TECHNOL, V228, P231, DOI 10.1007/s00217-008-0927-6
   Smeltzer S. C, 2002, GUANABARA KOOGAN
   Sokol H, 2009, INFLAMM BOWEL DIS, V15, P1183, DOI 10.1002/ibd.20903
   SONNENBERG A, 1986, DIS COLON RECTUM, V29, P854, DOI 10.1007/BF02555363
   Sood A, 2009, CLIN GASTROENTEROL H, V7, P1202, DOI 10.1016/j.cgh.2009.07.016
   SOUZA Marcellus Henrique L. P., 2002, Arq. Gastroenterol., V39, P98, DOI 10.1590/S0004-28032002000200006
   Steinwurz F, 1998, Arq Gastroenterol, V35, P237
   Stolaki M, 2012, LACTIC ACID BACTERIA: MICROBIOLOGICAL AND FUNCTIONAL ASPECTS, 4TH EDITION, P385
   Swidsinski A, 2002, GASTROENTEROLOGY, V122, P44, DOI 10.1053/gast.2002.30294
   Sydora BC, 2005, DIGEST DIS SCI, V50, P905, DOI 10.1007/s10620-005-2663-0
   Szajewska H, 2006, J PEDIATR-US, V149, P367, DOI 10.1016/j.jpeds.2006.04.053
   Takaishi H, 2008, INT J MED MICROBIOL, V298, P463, DOI 10.1016/j.ijmm.2007.07.016
   Tamboli CP, 2004, GUT, V53, P1, DOI 10.1136/gut.53.1.1
   Uronis JM, 2011, INFLAMM BOWEL DIS, V17, P289, DOI 10.1002/ibd.21366
   van Heel DA, 2002, HUM MOL GENET, V11, P1281, DOI 10.1093/hmg/11.11.1281
   van Heel DA, 2001, LANCET, V357, P1902, DOI 10.1016/S0140-6736(00)05091-1
   Vendramini A. P., 2002, THESIS
   Venturi A, 1999, ALIMENT PHARM THER, V13, P1103
   Waidmann M, 2003, GASTROENTEROLOGY, V125, P162, DOI 10.1016/S0016-5085(03)00672-3
   Wildt S, 2011, J CROHNS COLITIS, V5, P115, DOI 10.1016/j.crohns.2010.11.004
   Willing B, 2009, INFLAMM BOWEL DIS, V15, P653, DOI 10.1002/ibd.20783
   Zhou FX, 2012, WORLD J GASTROENTERO, V18, P2344, DOI 10.3748/wjg.v18.i19.2344
NR 132
TC 23
Z9 25
U1 4
U2 40
PU TAYLOR & FRANCIS INC
PI PHILADELPHIA
PA 530 WALNUT STREET, STE 850, PHILADELPHIA, PA 19106 USA
SN 1040-8398
EI 1549-7852
J9 CRIT REV FOOD SCI
JI Crit. Rev. Food Sci. Nutr.
PY 2017
VL 57
IS 9
BP 1759
EP 1768
DI 10.1080/10408398.2014.941457
PG 10
WC Food Science & Technology; Nutrition & Dietetics
WE Science Citation Index Expanded (SCI-EXPANDED)
SC Food Science & Technology; Nutrition & Dietetics
GA EO6DE
UT WOS:000396781200001
PM 25996176
DA 2022-07-15
ER

PT J
AU Li, HBA
   Chen, XH
   Liu, JY
   Chen, MY
   Huang, M
   Huang, GX
   Chen, XL
   Du, Q
   Su, JY
   Lin, RF
AF Li, Huibiao
   Chen, Xiaohong
   Liu, Jiayao
   Chen, Muyuan
   Huang, Ming
   Huang, Guoxin
   Chen, Xinlin
   Du, Qin
   Su, Jiyan
   Lin, Rongfeng
TI Ethanol extract of Centella asiatica alleviated dextran sulfate
   sodium-induced colitis: Restoration on mucosa barrier and gut microbiota
   homeostasis
SO JOURNAL OF ETHNOPHARMACOLOGY
LA English
DT Article
DE Centella asiatica; Ulcerative colitis; Mucosa barrier; Dextran sulfate
   sodium; Gut microbiota
ID INFLAMMATORY-BOWEL-DISEASE; ENTERIC GLIAL-CELLS; ULCERATIVE-COLITIS;
   INTERSTITIAL-CELLS; HELICOBACTER-PYLORI; CROHNS-DISEASE; IN-VITRO;
   CAJAL; BACTERIA
AB Ethnopharmacological relevance: Ulcerative colitis (UC) is a relapsing inflammatory disease that still demands for effective remedies due to various adverse effects of the current principal treatments. Centella asiatica is a traditional medical herb with long application history in anti-inflammation.
   Aim of the study: To explore the anti-inflammatory effect and possible mechanism of C. asiatica ethanol extract (CA) in a murine colitis model induced by dextran sulfate sodium (DSS).
   Materials and methods: CA was analyzed by high performance liquid chromatograph (HPLC). The colitis model was induced by free access to 3% DSS in distilled water for 7 days. CA (100, 200, and 400 mg/kg) and 5-aminosalicylic acid (5-ASA, 400 mg/kg) were administrated by gavage during the 7-day DSS challenge. At the end of experiment, mice were sacrificed and the brain, colon and cecum contents were harvested for analysis. Colitis was evaluated by disease activity index (DAI), colon length and colon lesion macroscopic score with hematoxylin-eosin staining. Myeloperoxidase (MPO) activity in colon and 5-hydroxytryptamine (5-HT) in brain were determined by ELISA. Tight junction protein expressions (ZO-1, E-Cadherin, Claudin-1) and c-Kit in colon were assessed by western blot and immunohistochemistry, respectively. Microbiota of cecum content was analyzed by 16S rRNA sequencing.
   Results: Data showed that with recovery on the colon length and histological structure, CA prominently decreased DAI and macroscopic score for lesion in the suffering mice. CA relieved the colitis by suppressing inflammatory cell infiltration with decreased MPO activity in the colon, and up-regulated the expression of tight junction protein (ZO-1, E-cadherin) to enhance the permeability of intestinal mucosa. Moreover, CA restored intestinal motility by promoting c-Kit expression in the colon and 5-HT in the brain. Moreover, CA was able to reshape the gut microbiota in the suffering mice. It increased the a-diversity and shifted the community by depleting the colitis-associated genera, Helicobacter, Jeotgalicoccus and Staphylococcus, with impact on several metabolism signaling pathways, which possibly contributes to the renovation on the impaired intestinal mucosal barrier.
   Conclusions: CA displayed the anti-inflammatory activity against the DSS-induced colitis, which would possibly rely on the restoration on mucosa barrier and gut microbiota homeostasis, highlights a promising application of C. asiatica in the clinical treatment of UC.
C1 [Li, Huibiao; Chen, Xiaohong; Liu, Jiayao; Chen, Muyuan; Huang, Ming; Chen, Xinlin; Du, Qin; Lin, Rongfeng] Guangzhou Univ Chinese Med, Guangzhou 510006, Guangdong, Peoples R China.
   [Li, Huibiao; Chen, Muyuan] Guangzhou Univ Chinese Med, Affiliated Hosp 1, Guangzhou 510405, Guangdong, Peoples R China.
   [Chen, Xiaohong; Su, Jiyan] Guangdong Acad Sci, Guangdong Inst Microbiol, State Key Lab Appl Microbiol Southern China, Guangdong Prov Key Lab Microbial Safety & Hlth, Guangzhou, Peoples R China.
   [Liu, Jiayao; Huang, Ming; Du, Qin; Lin, Rongfeng] Guangzhou Univ Chinese Med, Sch Pharmaceut Sci, 232 Wai Huan Rd East, Guangzhou 510006, Guangdong, Peoples R China.
   [Huang, Guoxin] Macau Univ Sci & Technol, State Key Lab Qual Res Chinese Med, Macau, Peoples R China.
RP Lin, RF (通讯作者)，Guangzhou Univ Chinese Med, Sch Pharmaceut Sci, 232 Wai Huan Rd East, Guangzhou 510006, Guangdong, Peoples R China.; Su, JY (通讯作者)，Guangdong Inst Microbiol, Guangdong Prov Key Lab Microbial Culture Collect, State Key Lab Appl Microbiol Southern China, 100 Xianlie Zhong Rd, Guangzhou 510070, Guangdong, Peoples R China.
EM sujiyan851214@sina.com; linrongfeng@gzucm.edu.cn
RI Huang, Guoxin/AAB-5329-2022
FU Chuang Xin Qiang Yuan Program of First Affiliated Hospital of Guangzhou
   University of Chinese Medicine [2017QN02]; Traditional Chinese Medicine
   Bureau of Guangdong Province [20182033]
FX This study was supported by the Chuang Xin Qiang Yuan Program of First
   Affiliated Hospital of Guangzhou University of Chinese Medicine (No:
   2017QN02) and the Traditional Chinese Medicine Bureau of Guangdong
   Province (No: 20182033).
CR Atarashi K, 2013, NATURE, V500, P232, DOI 10.1038/nature12331
   Ballout J, 2019, EUR J PHARMACOL, V864, DOI 10.1016/j.ejphar.2019.172713
   Beaugerie L, 2009, LANCET, V374, P1617, DOI 10.1016/S0140-6736(09)61302-7
   BELL CJ, 1995, AM J PHYSIOL-GASTR L, V268, pG622, DOI 10.1152/ajpgi.1995.268.4.G622
   Bitton A, 2014, INFLAMM BOWEL DIS, V20, P1770, DOI 10.1097/MIB.0000000000000162
   Brinkhaus B, 2000, PHYTOMEDICINE, V7, P427, DOI 10.1016/S0944-7113(00)80065-3
   Chen D, 2020, INT J BIOL MACROMOL, V158, P968, DOI 10.1016/j.ijbiomac.2020.04.248
   Cheng CL, 2004, LIFE SCI, V74, P2237, DOI 10.1016/j.lfs.2003.09.055
   Chou YC, 2020, AM J CANCER RES, V10, P1170
   Franzosa EA, 2019, NAT MICROBIOL, V4, P293, DOI 10.1038/s41564-018-0306-4
   Haase AM, 2016, NEUROGASTROENT MOTIL, V28, P217, DOI 10.1111/nmo.12713
   Han FF, 2015, J IMMUNOL, V194, P1882, DOI 10.4049/jimmunol.1402300
   Ikeuchi H, 2006, WORLD J GASTROENTERO, V12, P5913, DOI 10.3748/wjg.v12.i36.5913
   Jiang XR, 2017, SCI REP-UK, V7, DOI 10.1038/srep41964
   Knowles CH, 2011, BEST PRACT RES CL GA, V25, P43, DOI 10.1016/j.bpg.2010.12.001
   Leclercq S, 2014, P NATL ACAD SCI USA, V111, pE4485, DOI 10.1073/pnas.1415174111
   Li YH, 2016, PHARMACOL RES, V110, P227, DOI 10.1016/j.phrs.2016.02.010
   Li YY, 2019, FOOD FUNCT, V10, P1028, DOI 10.1039/c8fo01410h
   Linden DR, 2003, AM J PHYSIOL-GASTR L, V285, pG207, DOI 10.1152/ajpgi.00488.2002
   Liu YJ, 2020, THERANOSTICS, V10, P5225, DOI 10.7150/thno.43716
   Lloyd-Price J, 2019, NATURE, V569, P655, DOI 10.1038/s41586-019-1237-9
   Mansour L, 2018, WORLD J CLIN CASES, V6, P641, DOI 10.12998/wjcc.v6.i13.641
   Matsuoka K, 2015, SEMIN IMMUNOPATHOL, V37, P47, DOI 10.1007/s00281-014-0454-4
   McGuckin MA, 2009, INFLAMM BOWEL DIS, V15, P100, DOI 10.1002/ibd.20539
   Merga Y, 2014, DIGEST DIS, V32, P475, DOI 10.1159/000358156
   Okamoto T, 2014, NEUROGASTROENT MOTIL, V26, P556, DOI 10.1111/nmo.12302
   Peters MAM, 2014, DRUG RESIST UPDATE, V17, P96, DOI 10.1016/j.drup.2014.09.001
   Pochard C, 2018, AM J PHYSIOL-GASTR L, V315, pG1, DOI 10.1152/ajpgi.00016.2018
   Poritz LS, 2011, DIGEST DIS SCI, V56, P2802, DOI 10.1007/s10620-011-1688-9
   Reigstad CS, 2015, FASEB J, V29, P1395, DOI 10.1096/fj.14-259598
   Rumessen JJ, 1996, GASTROENTEROLOGY, V111, P1447, DOI 10.1016/S0016-5085(96)70005-7
   Schwaiger K, 2010, LETT APPL MICROBIOL, V50, P441, DOI 10.1111/j.1472-765X.2010.02811.x
   Shahi PK, 2011, KOREAN J PHYSIOL PHA, V15, P129, DOI 10.4196/kjpp.2011.15.3.129
   Shen Z, 2016, INFECT IMMUN, V84, P2307, DOI 10.1128/IAI.00235-16
   Shih DQ, 2008, WORLD J GASTROENTERO, V14, P390, DOI 10.3748/wjg.14.390
   Shukla A, 1999, J ETHNOPHARMACOL, V65, P1, DOI 10.1016/S0378-8741(98)00141-X
   Siddiqui BS, 2007, J ASIAN NAT PROD RES, V9, P407, DOI 10.1080/10286020600782454
   Spalinger MR, 2019, J CROHNS COLITIS, V13, P785, DOI 10.1093/ecco-jcc/jjy213
   Stanley D, 2016, NAT MED, V22, P1277, DOI 10.1038/nm.4194
   Sultan K, 2012, INFLAMM BOWEL DIS, V18, P1855, DOI 10.1002/ibd.22866
   TEE W, 1995, J CLIN MICROBIOL, V33, P1203, DOI 10.1128/JCM.33.5.1203-1205.1995
   Tharayil VS, 2010, NEUROGASTROENT MOTIL, V22, P462, DOI 10.1111/j.1365-2982.2009.01435.x
   Turner JR, 2009, NAT REV IMMUNOL, V9, P799, DOI 10.1038/nri2653
   Wang Q, 2020, APPL MICROBIOL BIOT, V104, P5915, DOI 10.1007/s00253-020-10621-z
   Wikoff WR, 2009, P NATL ACAD SCI USA, V106, P3698, DOI 10.1073/pnas.0812874106
   Xavier RJ, 2007, NATURE, V448, P427, DOI 10.1038/nature06005
   Yadav V, 2016, TRANSL RES, V176, P38, DOI 10.1016/j.trsl.2016.04.009
   Yamamoto-Furusho JK, 2012, INFLAMM BOWEL DIS, V18, pE1999, DOI 10.1002/ibd.22835
   Yao JY, 2014, MOL MED REP, V10, P2105, DOI 10.3892/mmr.2014.2427
   Yu YB, 2014, WORLD J GASTROENTERO, V20, P11273, DOI 10.3748/wjg.v20.i32.11273
NR 50
TC 12
Z9 12
U1 8
U2 71
PU ELSEVIER IRELAND LTD
PI CLARE
PA ELSEVIER HOUSE, BROOKVALE PLAZA, EAST PARK SHANNON, CO, CLARE, 00000,
   IRELAND
SN 0378-8741
EI 1872-7573
J9 J ETHNOPHARMACOL
JI J. Ethnopharmacol.
PD MAR 1
PY 2021
VL 267
AR 113445
DI 10.1016/j.jep.2020.113445
PG 11
WC Plant Sciences; Chemistry, Medicinal; Integrative & Complementary
   Medicine; Pharmacology & Pharmacy
WE Science Citation Index Expanded (SCI-EXPANDED)
SC Plant Sciences; Pharmacology & Pharmacy; Integrative & Complementary
   Medicine
GA PQ2IO
UT WOS:000606373500002
PM 33022343
DA 2022-07-15
ER

PT J
AU Park, MJ
   Pilla, R
   Panta, A
   Pandey, S
   Sarawichitr, B
   Suchodolski, J
   Sohrabji, F
AF Park, Min Jung
   Pilla, Rachel
   Panta, Aditya
   Pandey, Sivani
   Sarawichitr, Benjamin
   Suchodolski, Jan
   Sohrabji, Farida
TI Reproductive Senescence and Ischemic Stroke Remodel the Gut Microbiome
   and Modulate the Effects of Estrogen Treatment in Female Rats
SO TRANSLATIONAL STROKE RESEARCH
LA English
DT Article
DE Gut-brain axis; Estrogen; Butyrate; Fecal transfer; IL-17A; Ovariectomy
ID CHAIN FATTY-ACIDS; AKKERMANSIA-MUCINIPHILA; PARKINSONS-DISEASE;
   ULCERATIVE-COLITIS; BRAIN-INJURY; AGED RATS; GENDER; MICE; DIET;
   EXPRESSION
AB Our previous work has shown that reproductively senescent (or middle-aged; 10-12-month-old) Sprague-Dawley female rats, that are naturally estrogen-deficient, have worse stroke outcomes as compared to normally estrous-cycling adult (5-6-month-old) females. Paradoxically, estrogen replacement to this middle-aged group exacerbates stroke outcomes, while it is neuroprotective in adult females. Recent studies reveal an important role for the gut microbiome and gut metabolites in cardiovascular health, including stroke outcomes. To determine whether gut dysbiosis underlies stroke severity in reproductive senescent females, and underlies the anomalous effects of estrogen on stroke, we compared the gut microbiota and gut metabolites pre and post stroke in (a) gonadally intact adult and middle-aged females, (b) in ovariectomized and estrogen-treated (OVX+E) adult and OVX+E middle-aged females, and (c) in middle-aged OVX+E females after fecal microbiome transfer. Our data show significant gut dysbiosis in reproductive senescent females at baseline and after stroke as indicated by an elevated ratio of the major phyla, Firmicutes/Bacteroidetes (F:B), reduced alpha diversity, and significant shifts in beta diversity as compared with adult females. Specific bacterial families were also altered as a result of reproductive aging, as well as gut metabolites, including elevated serum endotoxin levels and decreased short-chain fatty acids (SCFAs), with a concomitant increase in IL-17A, indicating that reproductive senescence significantly affects gut communities under pathologic conditions. Despite the differences in gonadally intact adult and middle-aged females, estrogen-treated ovariectomized (OVX+E) females of either age group displayed no differences in the major phyla, but there was increased abundance in specific bacterial taxa, includingPrevotellaandLactobacillus. The SCFA butyrate was significantly reduced at baseline in the middle-aged OVX+E females, while circulating endotoxin LPS were elevated in this group after stroke, suggesting that gut metabolites were differently affected by estrogen treatment in the two age groups. A fecal transfer from adult OVX+E females to middle-aged OVX+E females significantly reduced infarct volume, improved behavioral recovery and transiently reduced IL-17A expression. These data provide the first evidence that microbial gut communities and metabolites are altered by reproductive senescence in female rats at baseline and after stroke, and suggest that estrogen may impact stroke recovery differently in adult and reproductive senescent females due to an age-specific effect on gut microbiota and metabolites.
C1 [Park, Min Jung; Panta, Aditya; Pandey, Sivani; Sohrabji, Farida] Texas A&M Univ, Coll Med, Dept Neurosci & Expt Therapeut, Womens Hlth Neurosci Program,Hlth Sci Ctr, 8447 Riverside Pkwy, Bryan, TX 77807 USA.
   [Pilla, Rachel; Sarawichitr, Benjamin; Suchodolski, Jan] Texas A&M Univ, Dept Small Anim Clin Sci, Gastrointestinal Lab, College Stn, TX USA.
RP Sohrabji, F (通讯作者)，Texas A&M Univ, Coll Med, Dept Neurosci & Expt Therapeut, Womens Hlth Neurosci Program,Hlth Sci Ctr, 8447 Riverside Pkwy, Bryan, TX 77807 USA.
EM Sohrabji@medicine.tamhsc.edu
OI Park, Min Jung/0000-0001-5644-9585; Pilla, Rachel/0000-0001-7758-2609
FU NIA NIH HHS [AG042189, AG042189] Funding Source: Medline; NINDS NIH HHS
   [NS074895, NS074895] Funding Source: Medline; NATIONAL INSTITUTE OF
   NEUROLOGICAL DISORDERS AND STROKE [R56NS074895] Funding Source: NIH
   RePORTER; NATIONAL INSTITUTE ON AGING [RF1AG042189] Funding Source: NIH
   RePORTER
CR Al-Bayati AR, 2016, STROKE, V47, pE95, DOI 10.1161/STROKEAHA.116.013048
   Alkayed NJ, 1998, STROKE, V29, P159, DOI 10.1161/01.STR.29.1.159
   Andoh A, 2003, CURR PHARM DESIGN, V9, P347, DOI 10.2174/1381612033391973
   Apprill A, 2015, AQUAT MICROB ECOL, V75, P129, DOI 10.3354/ame01753
   Arumugam M, 2011, NATURE, V473, P174, DOI 10.1038/nature09944
   Bake S, 2004, ENDOCRINOLOGY, V145, P5471, DOI 10.1210/en.2004-0984
   Bake S, 2014, PLOS ONE, V9, DOI 10.1371/journal.pone.0091427
   Baker JM, 2017, MATURITAS, V103, P45, DOI 10.1016/j.maturitas.2017.06.025
   Benakis C, 2016, NAT MED, V22, P516, DOI 10.1038/nm.4068
   Benedek G, 2017, J NEUROIMMUNOL, V310, P51, DOI 10.1016/j.jneuroim.2017.06.007
   BENJAMINI Y, 1995, J R STAT SOC B, V57, P289, DOI 10.1111/j.2517-6161.1995.tb02031.x
   BENNET JD, 1989, LANCET, V1, P164
   Biernaskie J, 2001, MAGNET RESON MED, V46, P827, DOI 10.1002/mrm.1263
   Blasco-Baque V, 2012, PLOS ONE, V7, DOI 10.1371/journal.pone.0048220
   Blum A, 2014, ISR MED ASSOC J, V16, P518
   Bolyen E, 2019, NAT BIOTECHNOL, V37, P852, DOI 10.1038/s41587-019-0209-9
   Braniste V, 2014, SCI TRANSL MED, V6, DOI 10.1126/scitranslmed.3009759
   Bromberg JS, 2018, JCI INSIGHT, V3, DOI 10.1172/jci.insight.121045
   Brunkwall L, 2017, DIABETOLOGIA, V60, P943, DOI 10.1007/s00125-017-4278-3
   Butto LF, 2016, INT J MED MICROBIOL, V306, P302, DOI 10.1016/j.ijmm.2016.02.010
   Callahan BJ, 2016, NAT METHODS, V13, P581, DOI [10.1038/nmeth.3869, 10.1038/NMETH.3869]
   Cani PD, 2014, M S-MED SCI, V30, P125, DOI 10.1051/medsci/20143002003
   Caporaso JG, 2010, NAT METHODS, V7, P335, DOI 10.1038/nmeth.f.303
   Rubio AEC, 2018, J ENDOCRINOL, V237, pR65, DOI 10.1530/JOE-18-0129
   Chen KL, 2016, TRENDS ENDOCRIN MET, V27, P752, DOI 10.1016/j.tem.2016.08.001
   Chen RZ, 2019, PHARMACOL RES, V148, DOI 10.1016/j.phrs.2019.104403
   Couturier-Maillard A, 2013, J CLIN INVEST, V123, P700, DOI 10.1172/JCI62236
   Cruz-Aguliar RM, 2019, DIGESTION, V100, P127, DOI 10.1159/000494252
   den Besten G, 2013, J LIPID RES, V54, P2325, DOI 10.1194/jlr.R036012
   Derrien M, 2004, INT J SYST EVOL MICR, V54, P1469, DOI 10.1099/ijs.0.02873-0
   Derrien M, 2008, APPL ENVIRON MICROB, V74, P1646, DOI 10.1128/AEM.01226-07
   DeSantis TZ, 2006, APPL ENVIRON MICROB, V72, P5069, DOI 10.1128/AEM.03006-05
   Douglas G.M., 2019, BIORXIV
   Edgar RC, 2010, BIOINFORMATICS, V26, P2460, DOI 10.1093/bioinformatics/btq461
   Endres M, 2005, STROKE, V36, P321, DOI 10.1161/01.STR.0000153008.60517.ab
   Erny D, 2017, IMMUNOLOGY, V150, P7, DOI 10.1111/imm.12645
   Everard A, 2013, P NATL ACAD SCI USA, V110, P9066, DOI 10.1073/pnas.1219451110
   Forsyth CB, 2011, PLOS ONE, V6, DOI 10.1371/journal.pone.0028032
   Fu X, 2015, ANAT REC, V298, P1431, DOI 10.1002/ar.23172
   GILES WH, 1995, STROKE, V26, P1166, DOI 10.1161/01.STR.26.7.1166
   Holodniy M, 2011, PLOS ONE, V6, DOI [10.1371/journal.pone.0014764, 10.1371/journal.pone.0025792]
   Houlden A, 2016, BRAIN BEHAV IMMUN, V57, P10, DOI 10.1016/j.bbi.2016.04.003
   Huuskonen J, 2004, BRIT J PHARMACOL, V141, P874, DOI 10.1038/sj.bjp.0705682
   Isaiah A, 2017, ANAEROBE, V45, P50, DOI 10.1016/j.anaerobe.2017.02.010
   Jezierski MK, 2003, ENDOCRINOLOGY, V144, P5022, DOI 10.1210/en.2003-0724
   Jezierski MK, 2001, NEUROBIOL AGING, V22, P309
   Jezierski MK, 2000, MOL BRAIN RES, V85, P77, DOI 10.1016/S0169-328X(00)00244-8
   Kang DW, 2013, PLOS ONE, V8, DOI 10.1371/journal.pone.0068322
   Kwa M, 2016, JNCI-J NATL CANCER I, V108, DOI 10.1093/jnci/djw029
   Lach G, 2018, NEUROTHERAPEUTICS, V15, P36, DOI 10.1007/s13311-017-0585-0
   Langille MGI, 2013, NAT BIOTECHNOL, V31, P814, DOI 10.1038/nbt.2676
   Larson TA, 2018, FRONT ENDOCRINOL, V9, DOI 10.3389/fendo.2018.00205
   Leon RL, 2012, ENDOCRINOLOGY, V153, P3386, DOI 10.1210/en.2011-1859
   Li J, 2016, CIRCULATION
   Li W, 2009, PHYSIOL BEHAV, V96, P557, DOI 10.1016/j.physbeh.2008.12.004
   Liu F, 2012, J NEUROENDOCRINOL, V24, P319, DOI 10.1111/j.1365-2826.2011.02248.x
   Lozupone C, 2005, APPL ENVIRON MICROB, V71, P8228, DOI 10.1128/AEM.71.12.8228-8235.2005
   Malkki H, 2016, NAT REV NEUROL, V12, DOI [10.1038/nrneurol.2016.30, 10.1038/nrneurol.2016.78, 10.1038/nrneurol.2016.117, 10.1038/nrneurol.2016.151, 10.1038/nrneurol.2016.52, 10.1038/nrneurol.2016.22, 10.1038/nrneurol.2016.58, 10.1038/nrneurol.2016.175, 10.1038/nrneurol.2016.139, 10.1038/nrneurol.2016.79]
   Mayer EA, 2014, J NEUROSCI, V34, P15490, DOI 10.1523/JNEUROSCI.3299-14.2014
   Moens F, 2017, INT J FOOD MICROBIOL, V241, P225, DOI 10.1016/j.ijfoodmicro.2016.10.019
   Murphy K, 2019, PLOS ONE, V14, DOI 10.1371/journal.pone.0216049
   Okoreeh A.K., 2017, GLIA
   Parada AE, 2016, ENVIRON MICROBIOL, V18, P1403, DOI 10.1111/1462-2920.13023
   Park MJ, 2016, J NEUROINFLAMM, V13, DOI 10.1186/s12974-016-0765-6
   Patnala R, 2017, MOL NEUROBIOL, V54, P6391, DOI 10.1007/s12035-016-0149-z
   Perez-Pardo P, 2017, EUR J PHARMACOL, V817, P86, DOI 10.1016/j.ejphar.2017.05.042
   Plottel CS, 2011, CELL HOST MICROBE, V10, P324, DOI 10.1016/j.chom.2011.10.003
   Plovier H, 2017, NAT MED, V23, P107, DOI 10.1038/nm.4236
   Poole KES, 2006, STROKE, V37, P243, DOI 10.1161/01.STR.0000195184.24297.c1
   Reeves MJ, 2008, LANCET NEUROL, V7, P915, DOI 10.1016/S1474-4422(08)70193-5
   Reunanen J, 2015, APPL ENVIRON MICROB, V81, P3655, DOI 10.1128/AEM.04050-14
   Santos-Marcos JA, 2018, MATURITAS, V116, P43, DOI 10.1016/j.maturitas.2018.07.008
   Scheperjans F, 2015, MOVEMENT DISORD, V30, P350, DOI 10.1002/mds.26069
   Selvamani A, 2017, NEUROCHEM INT, V107, P168, DOI 10.1016/j.neuint.2016.10.008
   Selvamani A, 2014, CLIN SCI, V127, P77, DOI 10.1042/CS20130565
   Selvamani A, 2010, J NEUROSCI, V30, P6852, DOI 10.1523/JNEUROSCI.0761-10.2010
   Selvamani A, 2010, NEUROBIOL AGING, V31, P1618, DOI 10.1016/j.neurobiolaging.2008.08.014
   Shekhar S, 2018, EUR J PHARMACOL, V833, P531, DOI 10.1016/j.ejphar.2018.06.028
   Singh V, 2016, J NEUROSCI, V36, P7428, DOI 10.1523/JNEUROSCI.1114-16.2016
   Spychala MS, 2018, ANN NEUROL, V84, P23, DOI 10.1002/ana.25250
   Stanley D, 2018, SCI REP-UK, V8, DOI 10.1038/s41598-017-18904-8
   Sun J, 2015, J NEUROINFLAMM, V12, DOI 10.1186/s12974-015-0394-5
   Sun J, 2016, BRAIN RES, V1642, P180, DOI 10.1016/j.brainres.2016.03.042
   Tanaka M, 2018, EXP GERONTOL, V113, P29, DOI 10.1016/j.exger.2018.09.012
   Tian ZH, 2016, DIGEST DIS SCI, V61, P2262, DOI 10.1007/s10620-016-4060-2
   Valapour M, 2002, J ALLERGY CLIN IMMUN, V109, P238, DOI 10.1067/mai.2002.121145
   Vieira AT, 2017, FRONT MICROBIOL, V8, DOI 10.3389/fmicb.2017.01884
   Vogt NM, 2017, SCI REP-UK, V7, DOI 10.1038/s41598-017-13601-y
   Wassertheil-Smoller S, 2003, JAMA-J AM MED ASSOC, V289, P2673, DOI 10.1001/jama.289.20.2673
   Yin J, 2015, J AM HEART ASSOC, V4, DOI 10.1161/JAHA.115.002699
   Yurkovetskiy L, 2013, IMMUNITY, V39, P400, DOI 10.1016/j.immuni.2013.08.013
   Zhang MM, 2016, BMC GASTROENTEROL, V16, DOI 10.1186/s12876-016-0500-x
NR 92
TC 16
Z9 16
U1 4
U2 14
PU SPRINGER
PI NEW YORK
PA ONE NEW YORK PLAZA, SUITE 4600, NEW YORK, NY, UNITED STATES
SN 1868-4483
EI 1868-601X
J9 TRANSL STROKE RES
JI Transl. Stroke Res.
PD AUG
PY 2020
VL 11
IS 4
BP 812
EP 830
DI 10.1007/s12975-019-00760-5
PG 19
WC Clinical Neurology; Neurosciences
WE Science Citation Index Expanded (SCI-EXPANDED)
SC Neurosciences & Neurology
GA MG9XF
UT WOS:000546385000022
PM 31845185
DA 2022-07-15
ER

PT J
AU Devkota, S
   Chang, EB
AF Devkota, Suzanne
   Chang, Eugene B.
TI Interactions between Diet, Bile Acid Metabolism, Gut Microbiota, and
   Inflammatory Bowel Diseases
SO DIGESTIVE DISEASES
LA English
DT Article
DE Bile acids; Diet; Inflammatory bowel disease; Microbiome; Pathobiont
ID SULFATE-REDUCING BACTERIA; BILOPHILA-WADSWORTHIA; ULCERATIVE-COLITIS;
   HYDROGEN-SULFIDE; EPIDEMIOLOGY; PATHOGENESIS; PREVALENCE; HEALTHY; FAT
AB The composite human gut microbiomes of Western populations have changed over the past century, brought on by new environmental triggers that often have a negative impact on human health. Diets high in saturated fats and refined sugars and low in fiber are leading candidates for these events and for triggering the increased prevalence of immune-mediated diseases like inflammatory bowel disease (IBD). Our studies have shown that consumption of a 'Western' diet high in saturated (milk-derived) fat (MF) or n-6 polyunsaturated (safflower oil) fat have similar effects on the structure of the colonic microbiome of wild-type and IL-1 10(-/-) mice, characterized by increased Bacteroidetes and decreased Firmicutes. However, the MF diet uniquely promotes the expansion of an immunogenic sulfite-reducing pathobiont, Bilophila wadsworthia, a member of the Deltaproteo-bacteria and minor component of the gut microbiome. This bacterial bloom results from a ME diet-induced shift in hepatic conjugation of bile acids, from glycocholic to taurocholic (TC) acid, which is important for solubilizing the more hydrophobic ME diet. However, it is also responsible for delivery of taurine-derived sulfur to the distal bowel, promoting the assemblage of bile-tolerant microbes such as B. wadsworthia. The bloom of this species promotes a Th1-mediated immune response and the development of colitis in IL-10(-/-) mice. A similar bloom of B. wadsworthia is seen when IL-10(-/-) mice are fed a low-fat diet supplemented with TC. B. wadsworthia colonization of monoassociated germ-free IL-10(-/-) mice was dependent on the host consuming either a high-saturated ME diet or the gavage with TC. Together, these data provide a plausible explanation for the link between diseases such as IBD and dietary-mediated selection of gut microbial pathobionts in genetically susceptible hosts. With this knowledge, it may be possible to mitigate the bloom of these types of pathobionts by modifying the conjugation states of bile acids. (C) 2015 S. Karger AG, Basel
C1 [Devkota, Suzanne] Harvard Univ, Sch Med, Joslin Diabet Ctr, Boston, MA 02115 USA.
   [Devkota, Suzanne] Harvard Univ, Sch Med, Boston, MA USA.
   [Chang, Eugene B.] Univ Chicago, Dept Med, Chicago, IL 60637 USA.
RP Chang, EB (通讯作者)，Knapp Ctr Biomed Discovery, 900 E 57th St, Chicago, IL 60637 USA.
EM echang@medicine.bsd.uchicago.edu
RI Devkota, Suzanne/AAG-1958-2021
OI Devkota, Suzanne/0000-0001-5575-9362
FU National Institutes of Health [P30 DK42086, R37 DK47722, R01 DK097268,
   T32 DK07074, F32 DK09025]; Leona M. and Harry B. Helmsley Charitable
   Trust; Gastro-Intestinal Research Foundation of Chicago; NATIONAL
   INSTITUTE OF DIABETES AND DIGESTIVE AND KIDNEY DISEASES [F32DK009025,
   R01DK047722, R37DK047722, T32DK007074, R01DK097268, P30DK042086] Funding
   Source: NIH RePORTER
FX The authors received funding from the National Institutes of Health
   grants P30 DK42086, R37 DK47722, R01 DK097268, T32 DK07074 to E.B.C and
   F32 DK09025 (to S.D.), the Leona M. and Harry B. Helmsley Charitable
   Trust, and the Gastro-Intestinal Research Foundation of Chicago.
CR Attene-Ramos MS, 2006, MOL CANCER RES, V4, P9, DOI 10.1158/1541-7786.MCR-05-0126
   BARON EJ, 1989, J GEN MICROBIOL, V135, P3405
   Belluzzi A, 1996, NEW ENGL J MED, V334, P1557, DOI 10.1056/NEJM199606133342401
   Cordain L, 2002, EUR J CLIN NUTR, V56, P181, DOI 10.1038/sj.ejcn.1601307
   Devkota S, 2012, NATURE, V487, P104, DOI 10.1038/nature11225
   Frassetto L, 2001, EUR J NUTR, V40, P200, DOI 10.1007/s394-001-8347-4
   GIBSON GR, 1991, FEMS MICROBIOL ECOL, V86, P103, DOI 10.1111/j.1574-6968.1991.tb04799.x
   GRAHAM TO, 1979, AM J PHYSIOL, V237, pE177, DOI 10.1152/ajpendo.1979.237.2.E177
   Hanauer SB, 2006, INFLAMM BOWEL DIS, V12, pS3, DOI 10.1097/01.MIB.0000195385.19268.68
   Janowitz HD, 1990, J CLIN GAST, V12, P2
   Laue H, 1997, APPL ENVIRON MICROB, V63, P2016, DOI 10.1128/AEM.63.5.2016-2021.1997
   LINDSTEDT S, 1965, J CLIN INVEST, V44, P1754, DOI 10.1172/JCI105283
   Loftus EV, 2004, GASTROENTEROLOGY, V126, P1504, DOI 10.1053/j.gastro.2004.01.063
   Loubinoux J, 2000, J CLIN MICROBIOL, V38, P931, DOI 10.1128/JCM.38.2.931-934.2000
   Molodecky NA, 2012, GASTROENTEROLOGY, V142, P46, DOI 10.1053/j.gastro.2011.10.001
   Rowan FE, 2009, BRIT J SURG, V96, P151, DOI 10.1002/bjs.6454
   Rueda A, 1996, ARCH PHYSIOL BIOCHEM, V104, P246, DOI 10.1076/apab.104.2.246.12884
   Simopoulos AP, 2002, J AM COLL NUTR, V21, P495, DOI 10.1080/07315724.2002.10719248
   Xavier RJ, 2007, NATURE, V448, P427, DOI 10.1038/nature06005
   Zinkevich V, 2000, FEMS MICROBIOL ECOL, V34, P147, DOI 10.1111/j.1574-6941.2000.tb00764.x
NR 20
TC 93
Z9 103
U1 4
U2 63
PU KARGER
PI BASEL
PA ALLSCHWILERSTRASSE 10, CH-4009 BASEL, SWITZERLAND
SN 0257-2753
EI 1421-9875
J9 DIGEST DIS
JI Dig. Dis.
PY 2015
VL 33
IS 3
BP 351
EP 356
DI 10.1159/000371687
PG 6
WC Gastroenterology & Hepatology
WE Science Citation Index Expanded (SCI-EXPANDED)
SC Gastroenterology & Hepatology
GA CJ6XN
UT WOS:000355638600010
PM 26045269
OA Green Accepted, Bronze
DA 2022-07-15
ER

PT J
AU Sun, MC
   Zhang, FC
   Yin, X
   Cheng, BJ
   Zhao, CH
   Wang, YL
   Zhang, ZZ
   Hao, HW
   Zhang, TH
   Ye, HQ
AF Sun, Mao-cheng
   Zhang, Fu-cheng
   Yin, Xue
   Cheng, Bi-jun
   Zhao, Chang-hui
   Wang, Yan-ling
   Zhang, Zheng-zhe
   Hao, Hong-wei
   Zhang, Tie-hua
   Ye, Hai-qing
TI Lactobacillus reuteri F-9-35 Prevents DSS-Induced Colitis by Inhibiting
   Proinflammatory Gene Expression and Restoring the Gut Microbiota in Mice
SO JOURNAL OF FOOD SCIENCE
LA English
DT Article
DE dextran sulfate sodium; gut microbiota; inflammatory gene; Lactobacillus
   reuteri; ulcerative colitis
ID INFLAMMATORY-BOWEL-DISEASE; DEXTRAN SODIUM-SULFATE; ULCERATIVE-COLITIS;
   INTESTINAL INFLAMMATION; BACTERIAL COMMUNITIES; MURINE COLITIS;
   MESSENGER-RNA; MODELS; PROBIOTICS; RATS
AB Probiotics are considered to be a potential treatment for ulcerative colitis (UC). The aim of this study was to compare the preventive effect of a space flight-induced mutant L. reuteri F-9-35 and its wild type on UC in vivo. Female mice were randomly assigned to five groups: one normal and four colitic. Mice from colitis groups were daily gavaged with 0.2 mL 12% (w/v) skim milk containing the mutant or wild type (1 x 10(11) CFU/mL), skim milk alone or distilled water for the whole experiment period, starting 7 days before colitis induction. UC was induced by administrating mice with 3.5% (w/v) dextran sulfate sodium (DSS) in drinking water for 7 days, after which DSS was removed and maintained for 3 days as a recovery phase. The results showed that the mice fed with L. reuteri F-9-35 had less inflammatory phenotype according to macroscopic and histological analysis, reduced myeloperoxidase activity, and lower expression of proinflammatory genes (Tumor necrosis factor-, cyclooxygenase-2 and interleukin-6) in colonic tissue compared with control. Furthermore, L. reuteri F-9-35 protected the mice from gut microbiota dysbiosis from DDS induced colitis. Neither wild type nor the milk alone had such beneficial effects. From above we conclude that L. reuteri F-9-35 has great potential in the prevention of UC as a dietary supplement.
   Practical ApplicationUlcerative colitis (UC) is the most common inflammatory bowel diseases and there is still a lack of safe and effective treatments. Consumption of L. reuteri F-9-35 may effective in preventing human UC.
C1 [Sun, Mao-cheng; Zhang, Fu-cheng; Yin, Xue; Cheng, Bi-jun; Zhao, Chang-hui; Zhang, Zheng-zhe; Zhang, Tie-hua; Ye, Hai-qing] Jilin Univ, Coll Food Sci & Engn, Changchun, Jilin, Peoples R China.
   [Sun, Mao-cheng] Jilin Med Univ, Sch Publ Hlth, Jilin, Jilin, Peoples R China.
   [Wang, Yan-ling] Jilin Univ, Sch Pharmaceut Sci, Changchun, Jilin, Peoples R China.
   [Hao, Hong-wei] Fullarton Bioengn Technol Co Ltd, Beijing, Peoples R China.
RP Zhang, TH; Ye, HQ (通讯作者)，Jilin Univ, Coll Food Sci & Engn, Changchun, Jilin, Peoples R China.
EM zhangth@jlu.edu.cn; yehq@jlu.edu.cn
RI Zhao, Changhui/N-2378-2019
OI Zhao, Changhui/0000-0002-1882-7490; Sun, Mao-cheng/0000-0002-1807-9859
FU Fullarton Bioengineering Technology (Beijing, China) Co., Ltd.
   [FBT2017-001]; Key Scientific & Technological Projects of Jilin
   Provincial Science and Technology Dept. [20170204031NY]
FX The study was supported by Fullarton Bioengineering Technology (Beijing,
   China) Co., Ltd. (Project no. FBT2017-001) and Key Scientific &
   Technological Projects of Jilin Provincial Science and Technology Dept.
   (Project no. 20170204031NY).
CR Aderem A, 2000, NATURE, V406, P782, DOI 10.1038/35021228
   Andoh A, 2007, INFLAMM BOWEL DIS, V13, P955, DOI 10.1002/ibd.20151
   Andoh A, 2011, J GASTROENTEROL, V46, P479, DOI 10.1007/s00535-010-0368-4
   Baumgart DC, 2007, LANCET, V369, P1627, DOI 10.1016/S0140-6736(07)60750-8
   Berry D, 2012, ISME J, V6, P2091, DOI 10.1038/ismej.2012.39
   Bischoff SC, 1999, GUT, V44, P643, DOI 10.1136/gut.44.5.643
   Burns P, 2017, SCI REP-UK, V7, DOI 10.1038/srep43211
   Camuesco D, 2004, BRIT J PHARMACOL, V143, P908, DOI 10.1038/sj.bjp.0705941
   Candela M, 2008, INT J FOOD MICROBIOL, V125, P286, DOI 10.1016/j.ijfoodmicro.2008.04.012
   Chung YW, 2008, CLIN EXP IMMUNOL, V151, P182, DOI 10.1111/j.1365-2249.2007.03549.x
   Claes IJJ, 2011, MOL NUTR FOOD RES, V55, P1441, DOI 10.1002/mnfr.201100139
   Cleusix V, 2007, BMC MICROBIOL, V7, DOI 10.1186/1471-2180-7-101
   COOPER HS, 1993, LAB INVEST, V69, P238
   Drakoularakou A, 2011, WOODHEAD PUBL FOOD S, P449
   Frank DN, 2007, P NATL ACAD SCI USA, V104, P13780, DOI 10.1073/pnas.0706625104
   Gawel Stefan, 2004, Wiad Lek, V57, P453
   Geier MS, 2007, INT J FOOD MICROBIOL, V114, P267, DOI 10.1016/j.ijfoodmicro.2006.09.018
   Gueimonde Miguel, 2006, Dig Liver Dis, V38 Suppl 2, pS242, DOI 10.1016/S1590-8658(07)60003-6
   Hansen J. J., 2015, CURRENT ALLERGY ASTH, V15, P1
   Hao HW, 2018, China Patent, Patent No. [CN107828703A, 107828703]
   Hayes CL, 2014, BENEF MICROBES, V5, P79, DOI 10.3920/BM2013.0039
   Heidarian F, 2017, ARCH CLIN INFECT DIS, V12, DOI 10.5812/archcid.57291
   Hendel J, 1997, AM J GASTROENTEROL, V92, P1170
   Holma R, 2001, SCAND J GASTROENTERO, V36, P630, DOI 10.1080/003655201750163114
   Hu JX, 2016, SCI REP-UK, V6, DOI 10.1038/srep21938
   Huang Y., 2016, CLIN MICROBIOL INFEC, V22, pe647
   Kanwar JR, 2016, J DAIRY SCI, V99, P2488, DOI 10.3168/jds.2015-10122
   Kennedy RJ, 2000, BRIT J SURG, V87, P1346, DOI 10.1046/j.1365-2168.2000.01615.x
   Kojima Ayuchi, 2012, Sci Rep, V2, P332, DOI 10.1038/srep00332
   KRAWISZ JE, 1984, GASTROENTEROLOGY, V87, P1344
   Krzysciak W, 2013, EUR J CLIN MICROBIOL, V32, P1361, DOI 10.1007/s10096-013-1914-9
   KUCHARZIK T, 1995, CLIN EXP IMMUNOL, V100, P452
   Kumar NSN, 2008, J GASTROEN HEPATOL, V23, P1834, DOI 10.1111/j.1440-1746.2008.05723.x
   Lamping N, 1998, J CLIN INVEST, V101, P2065, DOI 10.1172/JCI2338
   Liu JH, 2016, MICROB BIOTECHNOL, V9, P257, DOI 10.1111/1751-7915.12345
   Moon Gyoo, 2004, Korean J Gastroenterol, V43, P234
   Morgan XC, 2012, GENOME BIOL, V13, DOI 10.1186/gb-2012-13-9-r79
   MULLIN GE, 1993, GASTROENTEROLOGY, V104, pA751
   Munyaka PM, 2016, J BASIC MICROB, V56, P986, DOI 10.1002/jobm.201500726
   Nagalingam NA, 2011, INFLAMM BOWEL DIS, V17, P917, DOI 10.1002/ibd.21462
   Nikolaus S, 2000, HEPATO-GASTROENTEROL, V47, P71
   Ordas I, 2012, LANCET, V380, P1606, DOI 10.1016/S0140-6736(12)60150-0
   Packey CD, 2008, J INTERN MED, V263, P597, DOI 10.1111/j.1365-2796.2008.01962.x
   Petrella C, 2016, ACTA PHYSIOL, V217, P274, DOI 10.1111/apha.12719
   Quezada S. M., 2015, INFLAMM BOWEL DIS, P107
   Reichardt N, 2014, ISME J, V8, P1323, DOI 10.1038/ismej.2014.14
   Rodriguez-Nogales A, 2017, MOL NUTR FOOD RES, V61, DOI 10.1002/mnfr.201700144
   Rutter MD, 2004, GUT, V53, P1813, DOI 10.1136/gut.2003.038505
   Salminen S, 2004, J FOOD SCI, V69, pM137, DOI 10.1111/j.1365-2621.2004.tb10723.x
   Samanta AK, 2012, J MICROBIOL, V50, P218, DOI 10.1007/s12275-012-1362-8
   Sang LX, 2010, WORLD J GASTROENTERO, V16, P1908, DOI 10.3748/wjg.v16.i15.1908
   Sommer J, 2014, INT J MOL MED, V34, P651, DOI 10.3892/ijmm.2014.1825
   Song D., 2012, RECENT APPL PROBIOTI
   Takamura T, 2011, IMMUNOL CELL BIOL, V89, P817, DOI 10.1038/icb.2010.165
   Toscano M, 2017, DIGEST LIVER DIS, V49, P1177, DOI 10.1016/j.dld.2017.07.011
   Tursi A, 2010, AM J GASTROENTEROL, V105, P2218, DOI 10.1038/ajg.2010.218
   Ungaro R, 2017, LANCET, V389, P1756, DOI 10.1016/S0140-6736(16)32126-2
   Valatas V, 2013, AM J PHYSIOL-GASTR L, V305, pG763, DOI 10.1152/ajpgi.00004.2013
   Viennois Emilie, 2013, BMC Res Notes, V6, P360, DOI 10.1186/1756-0500-6-360
   Walter J, 2011, ANNU REV MICROBIOL, V65, P411, DOI 10.1146/annurev-micro-090110-102830
   Wirtz S, 2007, NAT PROTOC, V2, P541, DOI 10.1038/nprot.2007.41
   Yeom Y, 2016, BMC COMPLEM ALTERN M, V16, DOI 10.1186/s12906-016-1456-7
   Yoda K, 2014, EUR J NUTR, V53, P105, DOI 10.1007/s00394-013-0506-x
   Zhang ZC, 2017, J AGR FOOD CHEM, V65, P3312, DOI 10.1021/acs.jafc.7b01323
   Zheng B, 2016, BENEF MICROBES, V7, P205, DOI [10.3920/bm2015.0037, 10.3920/BM2015.0037]
NR 65
TC 37
Z9 39
U1 3
U2 66
PU WILEY
PI HOBOKEN
PA 111 RIVER ST, HOBOKEN 07030-5774, NJ USA
SN 0022-1147
EI 1750-3841
J9 J FOOD SCI
JI J. Food Sci.
PD OCT
PY 2018
VL 83
IS 10
BP 2645
EP 2652
DI 10.1111/1750-3841.14326
PG 8
WC Food Science & Technology
WE Science Citation Index Expanded (SCI-EXPANDED)
SC Food Science & Technology
GA GW1UD
UT WOS:000446665800030
PM 30216448
DA 2022-07-15
ER

PT J
AU Blanchaert, C
   Strubbe, B
   Peeters, H
AF Blanchaert, C.
   Strubbe, B.
   Peeters, H.
TI Fecal microbiota transplantation in ulcerative colitis
SO ACTA GASTRO-ENTEROLOGICA BELGICA
LA English
DT Review
DE fecal microbiota transplantation; ulcerative colitis; inflam-matory
   bowel disease
ID INTESTINAL MICROBIOTA; CLINICAL-RESPONSE; SAFETY; REMISSION; CHILDREN
AB Background/study aims : Fecal microbiota transplantation (FMT), a treatment aiming to restore dysbiosis by transferring stool from a healthy donor into the patient, has cure rates up to 90% in the management of recurrent Clostridium difficile (C. diflicile) diarrhea. This paper tries to determine whether FMT is safe and effective in the treatment of ulcerative colitis, and what the potential characteristics could be of a 'super donor'.
   Methods : The PubMed database was searched using the term fecal microbiota transplantation inflammatory bowel disease. Only articles discussing the use of FMT in the treatment of ulcerative colitis were withheld. Finally, 31 original studies (10 case reports, 17 open label trials, 4 randomized controlled trials (RCTs)) and 1 meta-analysis were included.
   Results: So far 4 RCTs have investigated the effectiveness of FMT in treating UC. Three RCTs reported a significant difference between FMT and a control group, achieving clinical remission in 24 to 44% of patients (vs. 5 to 20% of patients in control groups). The meta-analysis confirms that significantly more patients in the FMT-group achieve clinical remission in comparison to patients in the control group (p=0,01) : 42,1% vs. 22,6%. The composition of the gut microbiota plays an important role in the success of FMT-treatment.
   Conclusion : FMT seems to be a promising and safe therapy in the management of UC. Further research, with larger cohorts, will be needed to confirm this and to determine the optimal FMT procedure.
C1 [Blanchaert, C.] Univ Ghent, Ghent, Belgium.
   [Strubbe, B.; Peeters, H.] AZ Sint Lucas, Dept Gastroenterol, Groenebriel 1, B-9000 Ghent, Belgium.
RP Peeters, H (通讯作者)，AZ Sint Lucas, Dept Gastroenterol, Groenebriel 1, B-9000 Ghent, Belgium.
EM Harald.Peeters@azstlucas.be
CR Ahmed I, 2016, MICROORGANISMS, V4, DOI 10.3390/microorganisms4020020
   Allegretti J, 2017, INFLAMM BOWEL DIS, V23, P1710, DOI 10.1097/MIB.0000000000001247
   Angelberger S, 2013, AM J GASTROENTEROL, V108, P1620, DOI 10.1038/ajg.2013.257
   BENNET JD., 1989, LANCET, V164
   BORODY TJ, 1989, MED J AUSTRALIA, V150, P604, DOI 10.5694/j.1326-5377.1989.tb136704.x
   Borody TJ, 2003, J CLIN GASTROENTEROL, V37, P42, DOI 10.1097/00004836-200307000-00012
   Cammarota G, 2015, PHARMACOL THERAPEUT, V149, P191, DOI 10.1016/j.pharmthera.2014.12.006
   Costello SP, 2017, GASTROENTEROLOGY, V152, pS198, DOI 10.1016/S0016-5085(17)30969-1
   CUI B., 2015, J TRANSL MED, V1, P1
   DAMMAN CJ., 2015, PLOS ONE, V8, P1
   Fiocchi C, 2015, J GASTROEN HEPATOL, V30, P12, DOI 10.1111/jgh.12751
   Fuentes S, 2017, ISME J, V11, P1877, DOI 10.1038/ismej.2017.44
   Goyal A, 2018, INFLAMM BOWEL DIS, V24, P410, DOI 10.1093/ibd/izx035
   Harbord M, 2017, J CROHNS COLITIS, V11, P769, DOI 10.1093/ecco-jcc/jjx009
   Ishikawa D, 2017, INFLAMM BOWEL DIS, V23, P116, DOI 10.1097/MIB.0000000000000975
   Jacob V, 2017, INFLAMM BOWEL DIS, V23, P903, DOI 10.1097/MIB.0000000000001132
   Karolewska-Bochenek K, 2018, ADV EXP MED BIOL, V1047, P81, DOI 10.1007/5584_2017_123
   KELLERMAYER R., 2015, AM J GASTROENTEROL, V4, P368
   Kumagai H, 2016, PEDIATR GASTROENTERO, V19, P214, DOI 10.5223/pghn.2016.19.3.214
   KUMP P., 2017, ALIMENT PHARM THER, P67
   Kump PK, 2013, INFLAMM BOWEL DIS, V19, P2155, DOI 10.1097/MIB.0b013e31829ea325
   Kunde S, 2013, J PEDIATR GASTR NUTR, V56, P597, DOI 10.1097/MPG.0b013e318292fa0d
   Manichanh C, 2012, NAT REV GASTRO HEPAT, V9, P599, DOI 10.1038/nrgastro.2012.152
   Mizuno S, 2017, INTEST RES, V15, P68, DOI 10.5217/ir.2017.15.1.68
   Moayyedi P, 2015, GASTROENTEROLOGY, V149, P102, DOI 10.1053/j.gastro.2015.04.001
   Narula N, 2017, INFLAMM BOWEL DIS, V23, P1702, DOI 10.1097/MIB.0000000000001228
   Ni XD, 2016, GUT LIVER, V10, P975, DOI 10.5009/gnl15456
   Nishida A, 2017, J GASTROENTEROL, V52, P476, DOI 10.1007/s00535-016-1271-4
   Pai N, 2017, BMJ OPEN, V7, DOI 10.1136/bmjopen-2017-016698
   Paramsothy S, 2017, LANCET, V389, P1218, DOI 10.1016/S0140-6736(17)30182-4
   Rossen NG, 2015, GASTROENTEROLOGY, V149, P110, DOI 10.1053/j.gastro.2015.03.045
   Seth AK, 2016, INDIAN J GASTROENTER, V35, P393, DOI 10.1007/s12664-016-0696-2
   Shimizu H, 2016, PEDIATR INT, V58, P781, DOI 10.1111/ped.12967
   Suskind DL, 2015, J PEDIATR GASTR NUTR, V60, P27, DOI 10.1097/MPG.0000000000000544
   Uygun A, 2017, MEDICINE, V96, DOI [10.1097/MD.0000000000006479, 10.1097/md.0000000000006479]
   Vandenplas Y, 2015, J PEDIATR GASTR NUTR, V61, pE12, DOI 10.1097/MPG.0000000000000281
   Vermeire S, 2016, J CROHNS COLITIS, V10, P387, DOI 10.1093/ecco-jcc/jjv203
   WANG H-G., 2018, MEDICINE, V19
   Wang ZK, 2014, WORLD J GASTROENTERO, V20, P14805, DOI 10.3748/wjg.v20.i40.14805
   Wei Y, 2016, BMC MICROBIOL, V16, DOI 10.1186/s12866-016-0869-2
   Zhang T., 2016, SCI REP, V6, P1, DOI DOI 10.1038/SREP35274
NR 41
TC 15
Z9 16
U1 1
U2 6
PU UNIV CATHOLIQUE LOUVAIN-UCL
PI BRUSSELS
PA CLIN UNIV SAINT LUC, AVE HIPPOCRATE 10, BRUSSELS, B-1200, BELGIUM
SN 1784-3227
J9 ACTA GASTRO-ENT BELG
JI Acta Gastro-Enterol. Belg.
PD OCT-DEC
PY 2019
VL 82
IS 4
BP 519
EP 528
PG 10
WC Gastroenterology & Hepatology
WE Science Citation Index Expanded (SCI-EXPANDED)
SC Gastroenterology & Hepatology
GA KF6SS
UT WOS:000509370700008
PM 31950808
DA 2022-07-15
ER

PT J
AU Contijoch, EJ
   Britton, GJ
   Yang, C
   Mogno, I
   Li, ZH
   Ng, R
   Llewellyn, SR
   Hira, S
   Johnson, C
   Rabinowitz, KM
   Barkan, R
   Dotan, I
   Hirten, RP
   Fu, SC
   Luo, YY
   Yang, N
   Luong, T
   Labrias, PR
   Lira, S
   Peter, I
   Grinspan, A
   Clemente, JC
   Kosoy, R
   Kim-Schulze, S
   Qin, XC
   Castillo, A
   Hurley, A
   Atreja, A
   Rogers, J
   Fasihuddin, F
   Saliaj, M
   Nolan, A
   Reyes-Mercedes, P
   Rodriguez, C
   Aly, S
   Santa-Cruz, K
   Peters, L
   Suarez-Farinas, M
   Huang, R
   Hao, K
   Zhu, J
   Zhang, B
   Losic, B
   Irizar, H
   Song, WM
   Di Narzo, A
   Wang, WH
   Cohen, BL
   DiMaio, C
   Greenwald, D
   Itzkowitz, S
   Lucas, A
   Marion, J
   Maser, E
   Ungaro, R
   Naymagon, S
   Novak, J
   Shah, B
   Ullman, T
   Rubin, P
   George, J
   Legnani, P
   Telesco, SE
   Friedman, JR
   Brodmerkel, C
   Plevy, S
   Cho, JH
   Colombel, JF
   Schadt, EE
   Argmann, C
   Dubinsky, M
   Kasarskis, A
   Sands, B
   Faith, JJ
AF Contijoch, Eduardo J.
   Britton, Graham J.
   Yang, Chao
   Mogno, Ilaria
   Li, Zhihua
   Ng, Ruby
   Llewellyn, Sean R.
   Hira, Sheela
   Johnson, Crystal
   Rabinowitz, Keren M.
   Barkan, Revital
   Dotan, Iris
   Hirten, Robert P.
   Fu, Shih-Chen
   Luo, Yuying
   Yang, Nancy
   Luong, Tramy
   Labrias, Philippe R.
   Lira, Sergio
   Peter, Inga
   Grinspan, Ari
   Clemente, Jose C.
   Kosoy, Roman
   Kim-Schulze, Seunghee
   Qin, Xiaochen
   Castillo, Anabella
   Hurley, Amanda
   Atreja, Ashish
   Rogers, Jason
   Fasihuddin, Farah
   Saliaj, Merjona
   Nolan, Amy
   Reyes-Mercedes, Pamela
   Rodriguez, Carina
   Aly, Sarah
   Santa-Cruz, Kenneth
   Peters, Lauren
   Suarez-Farinas, Mayte
   Huang, Ruiqi
   Hao, Ke
   Zhu, Jun
   Zhang, Bin
   Losic, Bojan
   Irizar, Haritz
   Song, Won-Min
   Di Narzo, Antonio
   Wang, Wenhui
   Cohen, Benjamin L.
   DiMaio, Christopher
   Greenwald, David
   Itzkowitz, Steven
   Lucas, Aimee
   Marion, James
   Maser, Elana
   Ungaro, Ryan
   Naymagon, Steven
   Novak, Joshua
   Shah, Brijen
   Ullman, Thomas
   Rubin, Peter
   George, James
   Legnani, Peter
   Telesco, Shannon E.
   Friedman, Joshua R.
   Brodmerkel, Carrie
   Plevy, Scott
   Cho, Judy H.
   Colombel, Jean-Frederic
   Schadt, Eric E.
   Argmann, Carmen
   Dubinsky, Marla
   Kasarskis, Andrew
   Sands, Bruce
   Faith, Jeremiah J.
TI Gut microbiota density influences host physiology and is shaped by host
   and microbial factors
SO ELIFE
LA English
DT Article
ID REGULATORY T-CELLS; BODY-MASS; BACTERIA; DISEASE; MODEL; DIET;
   QUANTIFICATION; GREENGENES; STANDARDS; PROMOTES
AB To identify factors that regulate gut microbiota density and the impact of varied microbiota density on health, we assayed this fundamental ecosystem property in fecal samples across mammals, human disease, and therapeutic interventions. Physiologic features of the host (carrying capacity) and the fitness of the gut microbiota shape microbiota density. Therapeutic manipulation of microbiota density in mice altered host metabolic and immune homeostasis. In humans, gut microbiota density was reduced in Crohn's disease, ulcerative colitis, and ileal pouchanal anastomosis. The gut microbiota in recurrent Clostridium difficile infection had lower density and reduced fitness that were restored by fecal microbiota transplantation. Understanding the interplay between microbiota and disease in terms of microbiota density, host carrying capacity, and microbiota fitness provide new insights into microbiome structure and microbiome targeted therapeutics.
C1 [Contijoch, Eduardo J.; Yang, Chao; Mogno, Ilaria; Li, Zhihua; Ng, Ruby; Llewellyn, Sean R.; Lira, Sergio; Clemente, Jose C.; Qin, Xiaochen; Faith, Jeremiah J.] Icahn Sch Med Mt Sinai, Precis Immunol Inst, New York, NY USA.
   [Contijoch, Eduardo J.; Britton, Graham J.; Yang, Chao; Fu, Shih-Chen; Luong, Tramy; Labrias, Philippe R.; Peter, Inga; Kosoy, Roman; Hurley, Amanda; Suarez-Farinas, Mayte; Huang, Ruiqi; Hao, Ke; Zhu, Jun; Zhang, Bin; Losic, Bojan; Irizar, Haritz; Song, Won-Min; Di Narzo, Antonio; Wang, Wenhui; Argmann, Carmen; Kasarskis, Andrew] Icahn Sch Med Mt Sinai, Icahn Inst Genom & Multiscale Biol, New York, NY USA.
   [Hira, Sheela] Zoo Knoxville, Knoxville, TN USA.
   [Johnson, Crystal] Icahn Sch Med Mt Sinai, Ctr Comparat Med & Surg, New York, NY USA.
   [Rabinowitz, Keren M.; Barkan, Revital; Dotan, Iris] Rabin Med Ctr, Div Gastroenterol, Petah Tiqwa, Israel.
   [Rabinowitz, Keren M.] Tel Aviv Univ, Sackler Fac Med, Felsenstein Med Res Ctr, Tel Aviv, Israel.
   [Dotan, Iris] Tel Aviv Univ, Sackler Fac Med, Tel Aviv, Israel.
   [Hirten, Robert P.; Luo, Yuying; Yang, Nancy; Grinspan, Ari; Castillo, Anabella; Atreja, Ashish; Rogers, Jason; Fasihuddin, Farah; Saliaj, Merjona; Nolan, Amy; Reyes-Mercedes, Pamela; Rodriguez, Carina; Aly, Sarah; Santa-Cruz, Kenneth; Cohen, Benjamin L.; DiMaio, Christopher; Greenwald, David; Itzkowitz, Steven; Lucas, Aimee; Marion, James; Maser, Elana; Ungaro, Ryan; Naymagon, Steven; Novak, Joshua; Shah, Brijen; Ullman, Thomas; Rubin, Peter; George, James; Legnani, Peter; Cho, Judy H.; Colombel, Jean-Frederic; Sands, Bruce] Icahn Sch Med Mt Sinai, Dr Henry D Janowitz Div Gastroenterol, New York, NY USA.
   [Kim-Schulze, Seunghee] Icahn Sch Med Mt Sinai, Tisch Canc Inst, Div Hematol & Med Oncol, New York, NY USA.
   [Peters, Lauren] Icahn Sch Med Mt Sinai, Dept Genet & Genom Sci, New York, NY USA.
   [Peters, Lauren; Schadt, Eric E.] Sema4, Stamford, CT USA.
   [Telesco, Shannon E.; Friedman, Joshua R.; Brodmerkel, Carrie; Plevy, Scott] Janssen Pharmaceut, Res & Dev, Malvern, PA USA.
   [Dubinsky, Marla] Icahn Sch Med Mt Sinai, Susan & Leonard Feinstein IBD Clin Ctr, Dept Pediat, Pediat Gastroenterol & Hepatol, New York, NY USA.
RP Faith, JJ (通讯作者)，Icahn Sch Med Mt Sinai, Precis Immunol Inst, New York, NY USA.
EM jeremiah.faith@mssm.edu
RI Britton, Graham/CAI-2177-2022; Friedman, Joshua/Q-9367-2019; Sands,
   Bruce/R-7887-2019; Britton, Graham/V-1370-2019
OI Friedman, Joshua/0000-0001-9382-8429; Sands, Bruce/0000-0001-5762-5042;
   Britton, Graham/0000-0003-4630-1223; Labrias, Philippe
   Ronel/0000-0001-7281-9339; , Lauren/0000-0002-3747-0474; Irizar,
   Haritz/0000-0002-8413-406X; Lira, Sergio/0000-0002-6742-3089; Qin,
   Xiaochen/0000-0003-0051-2500; Atreja, Ashish/0000-0002-0628-4417;
   Contijoch, Eduardo/0000-0002-2873-6808; Llewellyn,
   Sean/0000-0001-8712-5567; Wang, Wenhui/0000-0001-6681-1373; Rogers,
   Jason/0000-0002-4127-1865
FU National Institute of Diabetes and Digestive and Kidney Diseases
   [DK112679]; National Institute of General Medical Sciences [GM007280,
   GM108505]; Leona M. and Harry B. Helmsley Charitable Trust; Janssen
   Research and Development; NATIONAL CANCER INSTITUTE [P30CA016087]
   Funding Source: NIH RePORTER; NATIONAL INSTITUTE OF ALLERGY AND
   INFECTIOUS DISEASES [U19AI118610] Funding Source: NIH RePORTER; NATIONAL
   INSTITUTE OF DIABETES AND DIGESTIVE AND KIDNEY DISEASES [F31DK112679]
   Funding Source: NIH RePORTER; NATIONAL INSTITUTE OF GENERAL MEDICAL
   SCIENCES [T32GM007280, R01GM108505] Funding Source: NIH RePORTER
FX National Institute of Diabetes and Digestive and Kidney Diseases
   DK112679 Eduardo J Contijochr National Institute of General Medical
   Sciences GM108505 Jeremiah J Faithr Leona M. and Harry B. Helmsley
   Charitable Trust Iris Dotanr Janssen Research and Development Eric E
   Schadt Marla Dubinsky Jeremiah J Faithr National Institute of General
   Medical Sciences GM007280 Eduardo J Contijoch Sean R Llewellynr The
   sampling of the Inflammatory Bowel Disease cohort (Crohn's disease and
   ulcerative colitis) was jointly designed by a collaborative effort
   between Mount Sinai and Janssen Research and Development. Beyond this
   exception, no other funders had no role in study design, data collection
   and interpretation, or the decision to submit the work for publication.
CR Atarashi K, 2011, SCIENCE, V331, P337, DOI 10.1126/science.1198469
   Backhed F, 2004, P NATL ACAD SCI USA, V101, P15718, DOI 10.1073/pnas.0407076101
   Battaglioli EJ, 2018, SCI TRANSL MED, V10, DOI 10.1126/scitranslmed.aam7019
   BLANDFORD PRS, 1987, MAMMAL REV, V17, P155, DOI 10.1111/j.1365-2907.1987.tb00282.x
   Bongers G, 2014, J EXP MED, V211, P457, DOI 10.1084/jem.20131587
   Britton GJ, 2019, IMMUNITY, V50, P212, DOI 10.1016/j.immuni.2018.12.015
   BRYANT HU, 1988, BIOCHEM PHARMACOL, V37, P3777, DOI 10.1016/0006-2952(88)90415-7
   Caporaso JG, 2010, NAT METHODS, V7, P335, DOI 10.1038/nmeth.f.303
   Cekanaviciute E, 2017, P NATL ACAD SCI USA, V114, P10713, DOI 10.1073/pnas.1711235114
   Costea PI, 2017, NAT BIOTECHNOL, V35, P1069, DOI 10.1038/nbt.3960
   De Palma G, 2017, SCI TRANSL MED, V9, DOI 10.1126/scitranslmed.aaf6397
   DeSantis TZ, 2006, APPL ENVIRON MICROB, V72, P5069, DOI 10.1128/AEM.03006-05
   Dethlefsen L, 2008, PLOS BIOL, V6, P2383, DOI 10.1371/journal.pbio.0060280
   EBINGER P, 1974, Z ANAT ENTWICKLUNGS, V144, P267, DOI 10.1007/BF00522811
   Faith JJ, 2014, SCI TRANSL MED, V6, DOI 10.1126/scitranslmed.3008051
   Faith JJ, 2013, SCIENCE, V341, P44, DOI 10.1126/science.1237439
   Faith JJ, 2011, SCIENCE, V333, P101, DOI 10.1126/science.1206025
   Falony G, 2016, SCIENCE, V352, P560, DOI 10.1126/science.aad3503
   Frank DN, 2007, P NATL ACAD SCI USA, V104, P13780, DOI 10.1073/pnas.0706625104
   GARLAND T, 1983, J ZOOL, V199, P157, DOI 10.1111/j.1469-7998.1983.tb02087.x
   Geuking MB, 2011, IMMUNITY, V34, P794, DOI 10.1016/j.immuni.2011.03.021
   Gevers D, 2014, CELL HOST MICROBE, V15, P382, DOI 10.1016/j.chom.2014.02.005
   Goodman AL, 2011, P NATL ACAD SCI USA, V108, P6252, DOI 10.1073/pnas.1102938108
   Gophna U, 2006, J CLIN MICROBIOL, V44, P4136, DOI 10.1128/JCM.01004-06
   Hillmann B, 2018, MSYSTEMS, V3, DOI 10.1128/mSystems.00069-18
   HINNANT RT, 1988, J RANGE MANAGE, V41, P168, DOI 10.2307/3898957
   Hirten RP, 2018, 267492 BIORXIV, DOI [10.1101/267492, DOI 10.1101/267492]
   Hothorn T, 2008, BIOMETRICAL J, V50, P346, DOI 10.1002/bimj.200810425
   Huseyin CE, 2017, FRONT MICROBIOL, V8, DOI 10.3389/fmicb.2017.01432
   Iliev ID, 2012, SCIENCE, V336, P1314, DOI 10.1126/science.1221789
   Ivanov II, 2009, CELL, V139, P485, DOI 10.1016/j.cell.2009.09.033
   Jacobs JP, 2016, CELL MOL GASTROENTER, V2, P750, DOI 10.1016/j.jcmgh.2016.06.004
   Kashyap PC, 2013, GASTROENTEROLOGY, V144, P967, DOI 10.1053/j.gastro.2013.01.047
   Lambert JE, 1998, EVOL ANTHROPOL, V7, P8, DOI 10.1002/(SICI)1520-6505(1998)7:1<8::AID-EVAN3>3.0.CO;2-C
   LARSSON H, 1983, GASTROENTEROLOGY, V85, P900
   Llewellyn SR, 2018, GASTROENTEROLOGY, V154, P1037, DOI 10.1053/j.gastro.2017.11.030
   Magoc T, 2011, BIOINFORMATICS, V27, P2957, DOI 10.1093/bioinformatics/btr507
   Mahowald MA, 2009, P NATL ACAD SCI USA, V106, P5859, DOI 10.1073/pnas.0901529106
   Maurice CF, 2013, CELL, V152, P39, DOI 10.1016/j.cell.2012.10.052
   McDonald D, 2012, ISME J, V6, P610, DOI 10.1038/ismej.2011.139
   McMurdie PJ, 2013, PLOS ONE, V8, DOI 10.1371/journal.pone.0061217
   Mortha A, 2014, SCIENCE, V343, P1477, DOI 10.1126/science.1249288
   Muller PA, 2014, CELL, V158, P300, DOI 10.1016/j.cell.2014.04.050
   Nitsche A, 2001, HAEMATOLOGICA, V86, P693
   Ogle D.H., 2018, FSA FISHERIES STOCK
   Props R, 2017, ISME J, V11, P584, DOI 10.1038/ismej.2016.117
   Qin JJ, 2010, NATURE, V464, P59, DOI 10.1038/nature08821
   R Core Team, 2019, R LANG ENV STAT COMP
   RELMAN DA, 1992, NEW ENGL J MED, V327, P293, DOI 10.1056/NEJM199207303270501
   Rey FE, 2013, P NATL ACAD SCI USA, V110, P13582, DOI 10.1073/pnas.1312524110
   Reyes A, 2013, P NATL ACAD SCI USA, V110, P20236, DOI 10.1073/pnas.1319470110
   Ridaura VK, 2013, SCIENCE, V341, P1079, DOI 10.1126/science.1241214
   ROBERTS M S, 1984, Mammalian Species, P1, DOI 10.2307/3503840
   Sampson TR, 2016, CELL, V167, P1469, DOI 10.1016/j.cell.2016.11.018
   Satinsky BM, 2013, METHOD ENZYMOL, V531, P237, DOI 10.1016/B978-0-12-407863-5.00012-5
   Schloss PD, 2009, APPL ENVIRON MICROB, V75, P7537, DOI 10.1128/AEM.01541-09
   Seedorf H, 2014, CELL, V159, P253, DOI 10.1016/j.cell.2014.09.008
   Seekatz AM, 2014, MBIO, V5, DOI 10.1128/mBio.00893-14
   Segata N, 2012, NAT METHODS, V9, P811, DOI [10.1038/NMETH.2066, 10.1038/nmeth.2066]
   Shankar V, 2014, MICROBIOME, V2, DOI 10.1186/2049-2618-2-13
   Smith RJ, 1997, J HUM EVOL, V32, P523, DOI 10.1006/jhev.1996.0122
   Sokol H, 2017, GUT, V66, P1039, DOI [10.1136/gutjnl-2015-310746, 10.1136/gutjnl-20]
   Sonnenburg ED, 2016, NATURE, V529, P212, DOI 10.1038/nature16504
   Stammler F, 2016, MICROBIOME, V4, DOI 10.1186/s40168-016-0175-0
   Suhr MJ, 2016, LETT APPL MICROBIOL, V62, P209, DOI 10.1111/lam.12539
   Tang J, 2015, J IMMUNOL METHODS, V421, P112, DOI 10.1016/j.jim.2015.04.004
   Truong DT, 2015, NAT METHODS, V12, P902, DOI 10.1038/nmeth.3589
   Vaishnava S, 2011, SCIENCE, V334, P255, DOI 10.1126/science.1209791
   Vandeputte D, 2017, NATURE, V551, P507, DOI 10.1038/nature24460
   Vandeputte D, 2017, GUT, V66, P1865, DOI 10.1136/gutjnl-2016-313530
   Whitford MF, 1998, ANAEROBE, V4, P153, DOI 10.1006/anae.1998.0155
   WOSTMANN B, 1959, AM J PHYSIOL, V197, P1345, DOI 10.1152/ajplegacy.1959.197.6.1345
   Yu ZT, 2004, BIOTECHNIQUES, V36, P808, DOI 10.2144/04365ST04
   Zhang DC, 2015, NATURE, V525, P528, DOI 10.1038/nature15367
   Zuo T, 2018, NAT COMMUN, V9, DOI 10.1038/s41467-018-06103-6
NR 75
TC 69
Z9 69
U1 5
U2 32
PU eLIFE SCIENCES PUBL LTD
PI CAMBRIDGE
PA SHERATON HOUSE, CASTLE PARK, CAMBRIDGE, CB3 0AX, ENGLAND
SN 2050-084X
J9 ELIFE
JI eLife
PD JAN 22
PY 2019
VL 8
AR e40553
DI 10.7554/eLife.40553
PG 26
WC Biology
WE Science Citation Index Expanded (SCI-EXPANDED)
SC Life Sciences & Biomedicine - Other Topics
GA HI1XB
UT WOS:000456237300001
PM 30666957
OA gold, Green Published, Green Submitted
DA 2022-07-15
ER

PT J
AU Oliphant, K
   Cochrane, K
   Schroeter, K
   Daigneault, MC
   Yen, SD
   Verdu, EF
   Allen-Vercoe, E
AF Oliphant, Kaitlyn
   Cochrane, Kyla
   Schroeter, Kathleen
   Daigneault, Michelle C.
   Yen, Sandi
   Verdu, Elena F.
   Allen-Vercoe, Emma
TI Effects of Antibiotic Pretreatment of an Ulcerative Colitis-Derived
   Fecal Microbial Community on the Integration of Therapeutic Bacteria In
   Vitro
SO MSYSTEMS
LA English
DT Article
DE antibiotic pretreatment; bioreactor; fecal microbiota transplantation;
   human gut microbiome; microbial ecosystem therapeutics; rifaximin; in
   vitro model
ID INTESTINAL MICROBIOTA; GUT MICROBIOME; RIFAXIMIN; TRANSPLANTATION;
   EFFICACY; DONOR; SUSCEPTIBILITY; MODULATION; GUIDELINES; MANAGEMENT
AB Fecal microbiota transplantation (FMT) is a proposedly useful strategy for the treatment of gastrointestinal (GI) disorders through remediation of the patient gut microbiota. However, its therapeutic success has been variable, necessitating research to uncover mechanisms that improve patient response. Antibiotic pretreatment has been proposed as one method to enhance the success rate by increasing niche availability for introduced species. Several limitations hinder exploring this hypothesis in clinical studies, such as deleterious side effects and the development of antimicrobial resistance in patients. Thus, the purpose of this study was to evaluate the use of an in vitro, bioreactor-based, colonic ecosystem model as a form of preclinical testing by determining how pretreatment with the antibiotic rifaximin influenced engraftment of bacterial strains sourced from a healthy donor into an ulcerative colitis-derived defined microbial community. Distinct species integrated under the pretreated and untreated conditions, with the relative rifaximin resistance of the microbial strains being an important influencer. However, both conditions resulted in the integration of taxa from Clostridium clusters IV and XIVa, a concomitant reduction of Proteobacteria, and similar decreases in metabolites associated with poor health status. Our results agree with the findings of similar research in the clinic by others, which observed no difference in primary patient outcomes whether or not patients were given rifaximin prior to FMT. We therefore conclude that our model is useful for screening for antibiotics that could improve efficacy of FMT when used as a pretreatment.
   IMPORTANCE Patients with gastrointestinal disorders often exhibit derangements in their gut microbiota, which can exacerbate their symptoms. Replenishing these ecosystems with beneficial bacteria through fecal microbiota transplantation is thus a proposedly useful therapeutic; however, clinical success has varied, necessitating research into strategies to improve outcomes. Antibiotic pretreatment has been suggested as one such approach, but concerns over harmful side effects have hindered testing this hypothesis clinically. Here, we evaluate the use of bioreactors supporting defined microbial communities derived from human fecal samples as models of the colonic microbiota in determining the effectiveness of antibiotic pretreatment. We found that relative antimicrobial resistance was a key determinant of successful microbial engraftment with rifaximin (broad-spectrum antibiotic) pretreatment, despite careful timing of the application of the therapeutic agents, resulting in distinct species profiles from those of the control but with similar overall outcomes. Our model had results comparable to the clinical findings and thus can be used to screen for useful antibiotics.
C1 [Oliphant, Kaitlyn; Cochrane, Kyla; Schroeter, Kathleen; Daigneault, Michelle C.; Yen, Sandi; Allen-Vercoe, Emma] Univ Guelph, Dept Mol & Cellular Biol, Guelph, ON, Canada.
   [Verdu, Elena F.] McMaster Univ, Farncombe Family Digest Hlth Inst, Dept Med, Div Gastroenterol, Hamilton, ON, Canada.
RP Oliphant, K (通讯作者)，Univ Guelph, Dept Mol & Cellular Biol, Guelph, ON, Canada.
EM koliphan@uoguelph.ca
FU Crohn's and Colitis Canada; Canadian Institutes for Health Research
   scholarship; Ontario Ministry of Training, Colleges and Universities
   scholarship
FX We acknowledge funding from a Crohn's and Colitis Canada grant to E.F.V.
   and E.A.-V. and Canadian Institutes for Health Research scholarship and
   Ontario Ministry of Training, Colleges and Universities scholarship to
   K.O.
CR Anderson M.J., 2017, WILEY STATSREF STAT, P1, DOI [10.1002/9781118445112.stat07841, DOI 10.1002/9781118445112.STAT07841]
   Angelberger S, 2013, AM J GASTROENTEROL, V108, P1620, DOI 10.1038/ajg.2013.257
   Bankevich A, 2012, J COMPUT BIOL, V19, P455, DOI 10.1089/cmb.2012.0021
   Basseri Robert J, 2011, Gastroenterol Hepatol (N Y), V7, P455
   Callahan BJ, 2016, NAT METHODS, V13, P581, DOI [10.1038/nmeth.3869, 10.1038/NMETH.3869]
   Caporaso JG, 2011, P NATL ACAD SCI USA, V108, P4516, DOI 10.1073/pnas.1000080107
   Cho JA, 2018, J MICROBIOL, V56, P183, DOI 10.1007/s12275-018-8037-z
   Cianci R, 2009, SCAND J GASTROENTERO, V44, P108, DOI 10.1080/00365520802321204
   Daliri EBM, 2018, INT J MED MICROBIOL, V308, P487, DOI 10.1016/j.ijmm.2018.05.002
   Dignass A, 2012, J CROHNS COLITIS, V6, P991, DOI 10.1016/j.crohns.2012.09.002
   Duvallet C, 2017, NAT COMMUN, V8, DOI 10.1038/s41467-017-01973-8
   ELNACHEF N, 2017, GASTROENTEROLOGY S1, V152, pS1008, DOI DOI 10.1016/S0016-5085(17)33421-2
   Fernandes AD, 2014, MICROBIOME, V2, DOI 10.1186/2049-2618-2-15
   Flint HJ, 2012, GUT MICROBES, V3, P289, DOI 10.4161/gmic.19897
   Fuentes S, 2017, ISME J, V11, P1877, DOI 10.1038/ismej.2017.44
   Garner CE, 2007, FASEB J, V21, P1675, DOI 10.1096/fj.06-6927com
   Gionchetti P, 1999, DIGEST DIS SCI, V44, P1220
   Gloor GB, 2016, J COMPUT GRAPH STAT, V25, P971, DOI 10.1080/10618600.2015.1131161
   Gralka E, 2015, AM J CLIN NUTR, V102, P1313, DOI 10.3945/ajcn.115.110536
   Guslandi M, 2006, INFLAMM BOWEL DIS, V12, P335, DOI 10.1097/01.MIB.0000215092.85116.6c
   Guslandi M, 2004, CURR THER RES CLIN E, V65, P292, DOI 10.1016/S0011-393X(04)80097-3
   Heianza Y, 2017, J AM HEART ASSOC, V6, DOI 10.1161/JAHA.116.004947
   Huhulescu S, 2011, J MED MICROBIOL, V60, P1206, DOI 10.1099/jmm.0.028571-0
   Ishikawa D, 2017, INFLAMM BOWEL DIS, V23, P116, DOI 10.1097/MIB.0000000000000975
   Ji SK, 2017, FRONT MICROBIOL, V8, DOI 10.3389/fmicb.2017.01208
   Jiang ZD, 2010, INT J ANTIMICROB AG, V35, P278, DOI 10.1016/j.ijantimicag.2009.11.013
   Kanehisa M, 2000, NUCLEIC ACIDS RES, V28, P27, DOI 10.1093/nar/28.1.27
   Kang DJ, 2016, CLIN TRANSL GASTROEN, V7, DOI 10.1038/ctg.2016.44
   Keshteli AH, 2017, MUCOSAL IMMUNOL, V10, P565, DOI 10.1038/mi.2016.123
   Kornbluth A, 2010, AM J GASTROENTEROL, V105, P501, DOI 10.1038/ajg.2009.727
   Kump P, 2018, ALIMENT PHARM THER, V47, P67, DOI 10.1111/apt.14387
   Levy AN, 2019, THER ADV GASTROENTER, V12, DOI 10.1177/1756284819836893
   Ma KJ, 2018, MIDWEST SYMP CIRCUIT, P186
   Maccaferri S, 2010, J ANTIMICROB CHEMOTH, V65, P2556, DOI 10.1093/jac/dkq345
   Mintz M, 2018, PLOS ONE, V13, DOI 10.1371/journal.pone.0190997
   Mizuno S, 2017, DIGESTION, V96, P29, DOI 10.1159/000471919
   Moayyedi P, 2015, GASTROENTEROLOGY, V149, P102, DOI 10.1053/j.gastro.2015.04.001
   Moore SC, 2014, METABOLOMICS, V10, P259, DOI 10.1007/s11306-013-0574-1
   Mowat C, 2011, GUT, V60, P571, DOI 10.1136/gut.2010.224154
   Natividad JM, 2015, INFLAMM BOWEL DIS, V21, P1883, DOI 10.1097/MIB.0000000000000422
   Nishida A, 2017, J GASTROENTEROL, V52, P476, DOI 10.1007/s00535-016-1271-4
   Nitzan O, 2016, WORLD J GASTROENTERO, V22, P1078, DOI 10.3748/wjg.v22.i3.1078
   Pallister T, 2017, INT J OBESITY, V41, P1106, DOI 10.1038/ijo.2017.70
   Paramsothy S, 2017, LANCET, V389, P1218, DOI 10.1016/S0140-6736(17)30182-4
   Petrof EO, 2013, MICROBIOME, V1, DOI 10.1186/2049-2618-1-3
   Ponziani FR, 2016, DIGEST DIS, V34, P269, DOI 10.1159/000443361
   Portune KJ, 2016, TRENDS FOOD SCI TECH, V57, P213, DOI 10.1016/j.tifs.2016.08.011
   Quast C, 2013, NUCLEIC ACIDS RES, V41, pD590, DOI 10.1093/nar/gks1219
   Rajpal DK, 2015, PLOS ONE, V10, DOI 10.1371/journal.pone.0145499
   Rossen NG, 2015, GASTROENTEROLOGY, V149, P110, DOI 10.1053/j.gastro.2015.03.045
   Round JL, 2009, NAT REV IMMUNOL, V9, P313, DOI 10.1038/nri2515
   Seemann T, 2014, BIOINFORMATICS, V30, P2068, DOI 10.1093/bioinformatics/btu153
   Shen B, 2008, BMC GASTROENTEROL, V8, DOI 10.1186/1471-230X-8-26
   Soldi S, 2015, CLIN EXP GASTROENTER, V8, P309, DOI 10.2147/CEG.S89999
   Szymanska E, 2012, METABOLOMICS, V8, pS3, DOI 10.1007/s11306-011-0330-3
   Tailford LE, 2015, FRONT GENET, V6, DOI 10.3389/fgene.2015.00081
   Taylor DN, 2008, ANTIMICROB AGENTS CH, V52, P1179, DOI 10.1128/AAC.01108-07
   Thorpe CM, 2018, PLOS ONE, V13, DOI 10.1371/journal.pone.0199810
   Velasquez MT, 2016, TOXINS, V8, DOI 10.3390/toxins8110326
   Vermeire S, 2016, J CROHNS COLITIS, V10, P387, DOI 10.1093/ecco-jcc/jjv203
   Vitali B, 2009, INT J ANTIMICROB AG, V33, P387, DOI 10.1016/j.ijantimicag.2008.10.007
   Yen S, 2015, J PROTEOME RES, V14, P1472, DOI 10.1021/pr5011247
NR 62
TC 10
Z9 10
U1 2
U2 4
PU AMER SOC MICROBIOLOGY
PI WASHINGTON
PA 1752 N ST NW, WASHINGTON, DC 20036-2904 USA
SN 2379-5077
J9 MSYSTEMS
JI mSystems
PD JAN-FEB
PY 2020
VL 5
IS 1
AR e00404-19
DI 10.1128/mSystems.00404-19
PG 13
WC Microbiology
WE Science Citation Index Expanded (SCI-EXPANDED)
SC Microbiology
GA KT2OI
UT WOS:000518855000032
PM 31992630
OA Green Published, gold
DA 2022-07-15
ER

PT J
AU Basson, AR
   Gomez-Nguyen, A
   Menghini, P
   Butto, LF
   Di Martino, L
   Aladyshkina, N
   Osme, A
   LaSalla, A
   Fischer, D
   Ezeji, JC
   Erkkila, HL
   Brennan, CJ
   Lam, M
   Rodriguez-Palacios, A
   Cominelli, F
AF Basson, Abigail R.
   Gomez-Nguyen, Adrian
   Menghini, Paola
   Butto, Ludovica F.
   Di Martino, Luca
   Aladyshkina, Natalia
   Osme, Abdullah
   LaSalla, Alexandria
   Fischer, Derek
   Ezeji, Jessica C.
   Erkkila, Hailey L.
   Brennan, Connery J.
   Lam, Minh
   Rodriguez-Palacios, Alexander
   Cominelli, Fabio
TI Human Gut Microbiome Transplantation in Ileitis Prone Mice: A Tool for
   the Functional Characterization of the Microbiota in Inflammatory Bowel
   Disease Patients
SO INFLAMMATORY BOWEL DISEASES
LA English
DT Article
DE fecal microbiota transplantation; autologous; remission; Crohn's
   disease; amino acids; biomarkers
ID ACTIVE ULCERATIVE-COLITIS; TERM-FOLLOW-UP; FECAL MICROBIOTA;
   CROHNS-DISEASE; REMISSION; EFFICACY; STRAIN; ACID
AB Background Inflammatory bowel disease (IBD) is a lifelong digestive disease characterized by periods of severe inflammation and remission. To our knowledge, this is the first study showing a variable effect on ileitis severity from human gut microbiota isolated from IBD donors in remission and that of healthy controls in a mouse model of IBD. Methods We conducted a series of single-donor intensive and nonintensive fecal microbiota transplantation (FMT) experiments using feces from IBD patients in remission and healthy non-IBD controls (N = 9 donors) in a mouse model of Crohn's disease (CD)-like ileitis that develops ileitis in germ-free (GF) conditions (SAMP1/YitFC; N = 96 mice). Results Engraftment studies demonstrated that the microbiome of IBD in remission could have variable effects on the ileum of CD-prone mice (pro-inflammatory, nonmodulatory, or anti-inflammatory), depending on the human donor. Fecal microbiota transplantation achieved a 95% +/- 0.03 genus-level engraftment of human gut taxa in mice, as confirmed at the operational taxonomic unit level. In most donors, microbiome colonization abundance patterns remained consistent over 60 days. Microbiome-based metabolic predictions of GF mice with Crohn's or ileitic-mouse donor microbiota indicate that chronic amino/fatty acid (valine, leucine, isoleucine, histidine; linoleic; P < 1e-15) alterations (and not bacterial virulence markers; P > 0.37) precede severe ileitis in mice, supporting their potential use as predictors/biomarkers in human CD. Conclusion The gut microbiome of IBD remission patients is not necessarily innocuous. Characterizing the inflammatory potential of each microbiota in IBD patients using mice may help identify the patients' best anti-inflammatory fecal sample for future use as an anti-inflammatory microbial autograft during disease flare-ups.
   By conducting a series of fecal microbiota transplantation experiments, we show a variable effect on ileitis severity from human gut microbiota isolated from IBD donors in remission and that of healthy controls in a mouse model of IBD.
C1 [Basson, Abigail R.; Gomez-Nguyen, Adrian; Menghini, Paola; Butto, Ludovica F.; Di Martino, Luca; Aladyshkina, Natalia; LaSalla, Alexandria; Fischer, Derek; Ezeji, Jessica C.; Erkkila, Hailey L.; Brennan, Connery J.; Rodriguez-Palacios, Alexander; Cominelli, Fabio] Case Western Reserve Univ, Digest Hlth Res Inst, Cleveland, OH 44106 USA.
   [Osme, Abdullah] Case Western Reserve Univ, Univ Hosp Cleveland, Dept Pathol, Med Ctr,Sch Med, Cleveland, OH 44106 USA.
   [Lam, Minh; Rodriguez-Palacios, Alexander; Cominelli, Fabio] Univ Hosp Cleveland, Div Gastrointestinal & Liver Dis, Med Ctr, 11100 Euclid Ave, Cleveland, OH 44106 USA.
RP Cominelli, F (通讯作者)，Case Western Reserve Univ, Digest Hlth Res Inst, Cleveland, OH 44106 USA.; Cominelli, F (通讯作者)，Univ Hosp Cleveland, Div Gastrointestinal & Liver Dis, Med Ctr, 11100 Euclid Ave, Cleveland, OH 44106 USA.
EM fabio.cominelli@uhhospitals.org
CR Anderson JL, 2012, ALIMENT PHARM THER, V36, P503, DOI 10.1111/j.1365-2036.2012.05220.x
   Aroniadis OC, 2016, J CLIN GASTROENTEROL, V50, P398, DOI 10.1097/MCG.0000000000000374
   Bamias G, 2007, J IMMUNOL, V178, P1809, DOI 10.4049/jimmunol.178.3.1809
   Basson A, 2016, FRONT IMMUNOL, V7, DOI 10.3389/fimmu.2016.00290
   Blakeley-Ruiz JA, 2019, MICROBIOME, V7, DOI 10.1186/s40168-019-0631-8
   Brandt LJ, 2012, AM J GASTROENTEROL, V107, P1079, DOI 10.1038/ajg.2012.60
   Britton GJ, 2019, IMMUNITY, V50, P212, DOI 10.1016/j.immuni.2018.12.015
   Brooks PT, 2017, MICROBIOME, V5, DOI 10.1186/s40168-017-0284-4
   Butto LF, 2017, J ALLERGY CLIN IMMUN, V139, P1092, DOI 10.1016/j.jaci.2017.02.010
   Caporaso JG, 2010, NAT METHODS, V7, P335, DOI 10.1038/nmeth.f.303
   Chiba T., 2018, CLIN MED INSIGHTS-GA, V11, P7
   Colman RJ, 2014, J CROHNS COLITIS, V8, P1569, DOI 10.1016/j.crohns.2014.08.006
   Costello SP, 2019, JAMA-J AM MED ASSOC, V321, P156, DOI 10.1001/jama.2018.20046
   Cui BT, 2015, J GASTROEN HEPATOL, V30, P51, DOI 10.1111/jgh.12727
   Debast SB, 2014, CLIN MICROBIOL INFEC, V20, P1, DOI 10.1111/1469-0691.12418
   Faul F, 2007, BEHAV RES METHODS, V39, P175, DOI 10.3758/BF03193146
   Halfvarson J, 2017, NAT MICROBIOL, V2, DOI 10.1038/nmicrobiol.2017.4
   Hamilton MJ, 2012, AM J GASTROENTEROL, V107, P761, DOI 10.1038/ajg.2011.482
   Hocquart M, 2018, CLIN INFECT DIS, V66, P645, DOI 10.1093/cid/cix762
   Hohmann EL, 2014, NEW ENGL J MED, V371, P1848, DOI 10.1056/NEJMc1410949
   Juul FE, 2018, NEW ENGL J MED, V378, P2535, DOI 10.1056/NEJMc1803103
   Langille MGI, 2013, NAT BIOTECHNOL, V31, P814, DOI 10.1038/nbt.2676
   McSeveney M., FDA BRIEF FDA WARNS, V2019
   Menghini P, 2017, PLOS ONE, V12, DOI 10.1371/journal.pone.0174121
   Moayyedi P, 2015, GASTROENTEROLOGY, V149, P102, DOI 10.1053/j.gastro.2015.04.001
   Nagao-Kitamoto H, 2016, CELL MOL GASTROENTER, V2, P468, DOI 10.1016/j.jcmgh.2016.02.003
   Nakano M, 2017, SAUDI J GASTROENTERO, V23, P20, DOI 10.4103/1319-3767.199110
   Paramsothy S, 2017, J CROHNS COLITIS, V11, P1180, DOI 10.1093/ecco-jcc/jjx063
   Paramsothy S, 2017, LANCET, V389, P1218, DOI 10.1016/S0140-6736(17)30182-4
   Parks DH, 2014, BIOINFORMATICS, V30, P3123, DOI 10.1093/bioinformatics/btu494
   Pizarro TT, 2011, INFLAMM BOWEL DIS, V17, P2566, DOI 10.1002/ibd.21638
   Rodriguez-Palacios A, 2015, PROTOCOL EXCHANGE, DOI [10.1038/protex.2015.065., DOI 10.1038/PROTEX.2015.065]
   Rodriguez-Palacios A, 2015, NAT COMMUN, V6, DOI 10.1038/ncomms8577
   Rodriguez-Palacios A, 2018, INFLAMM BOWEL DIS, V24, P1005, DOI 10.1093/ibd/izy060
   Rodriguez-Palacios A, 2018, SCI REP-UK, V8, DOI 10.1038/s41598-018-20742-1
   Shepherd ES, 2018, NATURE, V557, P434, DOI 10.1038/s41586-018-0092-4
   Tremaroli V, 2012, NATURE, V489, P242, DOI 10.1038/nature11552
   Turnbaugh PJ, 2009, SCI TRANSL MED, V1, DOI 10.1126/scitranslmed.3000322
   Ueda Y, 2008, NUTR RES, V28, P239, DOI 10.1016/j.nutres.2008.02.005
   van Nood E, 2013, NEW ENGL J MED, V368, P407, DOI 10.1056/NEJMoa1205037
   Vaughn BP, 2016, INFLAMM BOWEL DIS, V22, P2182, DOI 10.1097/MIB.0000000000000893
   Wilson BC, 2019, FRONT CELL INFECT MI, V9, DOI 10.3389/fcimb.2019.00002
   Wright EK, 2015, INFLAMM BOWEL DIS, V21, P1219, DOI 10.1097/MIB.0000000000000382
   Zhang X, 2018, NAT COMMUN, V9, DOI 10.1038/s41467-018-05357-4
   Zuo T, 2018, FRONT MICROBIOL, V9, DOI 10.3389/fmicb.2018.02247
NR 45
TC 0
Z9 0
U1 0
U2 0
PU OXFORD UNIV PRESS INC
PI CARY
PA JOURNALS DEPT, 2001 EVANS RD, CARY, NC 27513 USA
SN 1078-0998
EI 1536-4844
J9 INFLAMM BOWEL DIS
JI Inflamm. Bowel Dis.
PD FEB 11
PY 2020
VL 26
IS 3
BP 347
EP 359
DI 10.1093/ibd/izz242
PG 13
WC Gastroenterology & Hepatology
WE Science Citation Index Expanded (SCI-EXPANDED)
SC Gastroenterology & Hepatology
GA VL2BF
UT WOS:000806420000008
OA Green Published, Bronze
DA 2022-07-15
ER

PT J
AU Heiss, BE
   Ehrlich, AM
   Maldonado-Gomez, MX
   Taft, DH
   Larke, JA
   Goodson, ML
   Slupsky, CM
   Tancredi, DJ
   Raybould, HE
   Mills, DA
AF Heiss, Britta E.
   Ehrlich, Amy M.
   Maldonado-Gomez, Maria X.
   Taft, Diana H.
   Larke, Jules A.
   Goodson, Michael L.
   Slupsky, Carolyn M.
   Tancredi, Daniel J.
   Raybould, Helen E.
   Mills, David A.
TI Bifidobacterium catabolism of human milk oligosaccharides overrides
   endogenous competitive exclusion driving colonization and protection
SO GUT MICROBES
LA English
DT Article
DE Gut microbiota; human milk oligosaccharides; Bifidobacterium;
   colonization; probiotics
ID ULCERATIVE-COLITIS; GUT; ENGRAFTMENT; PATTERNS; ACETATE; HOST;
   MODULATION; ABSORPTION; INFANTIS; PRIMERS
AB Understanding how exogenous microbes stably colonize the animal gut is essential to reveal mechanisms of action and tailor effective probiotic treatments. Bifidobacterium species are naturally enriched in the gastrointestinal tract of breast-fed infants. Human milk oligosaccharides (HMOs) are associated with this enrichment. However, direct mechanistic proof of the importance of HMOs in this colonization is lacking given milk contains additional factors that impact the gut microbiota. This study examined mice supplemented with the HMO 2MODIFIER LETTER PRIMEfucosyllactose (2MODIFIER LETTER PRIMEFL) together with a 2MODIFIER LETTER PRIMEFL-consuming strain, Bifidobacterium pseudocatenulatum MP80. 2MODIFIER LETTER PRIMEFL supplementation creates a niche for high levels of B.p. MP80 persistence, similar to Bifidobacterium levels seen in breast-fed infants. This synergism impacted gut microbiota composition, activated anti-inflammatory pathways and protected against chemically-induced colitis. These results demonstrate that bacterial-milk glycan interactions alone drive enrichment of beneficial Bifidobacterium and provide a model for tunable colonization thus facilitating insight into mechanisms of health promotion by bifidobacteriain neonates.
C1 [Heiss, Britta E.; Maldonado-Gomez, Maria X.; Taft, Diana H.; Slupsky, Carolyn M.; Mills, David A.] Univ Calif Davis, Dept Food Sci & Technol, Davis, CA 95616 USA.
   [Heiss, Britta E.; Maldonado-Gomez, Maria X.; Taft, Diana H.; Slupsky, Carolyn M.; Raybould, Helen E.; Mills, David A.] Univ Calif Davis, Foods Hlth Inst, Davis, CA 95616 USA.
   [Ehrlich, Amy M.; Goodson, Michael L.; Raybould, Helen E.] Univ Calif Davis, Dept Anat Physiol & Cell Biol, Sch Vet Med, Davis, CA 95616 USA.
   [Larke, Jules A.; Slupsky, Carolyn M.] Univ Calif Davis, Dept Nutr, Davis, CA 95616 USA.
   [Tancredi, Daniel J.] Univ Calif Davis, Dept Pediat, Ctr Healthcare Policy & Res, Sacramento, CA 95817 USA.
   [Ehrlich, Amy M.] Univ Copenhagen, Sect Integrat Physiol, Ctr Basic Metab Res, Novo Nordisk Fdn, Copenhagen, Denmark.
   [Maldonado-Gomez, Maria X.] BCD Biosci, Sacramento, CA USA.
RP Mills, DA (通讯作者)，Univ Calif Davis, Dept Food Sci & Technol, Davis, CA 95616 USA.; Raybould, HE (通讯作者)，Univ Calif Davis, Dept Anat Physiol & Cell Biol, Sch Vet Med, Davis, CA 95616 USA.
EM heraybould@ucdavis.edu; damills@ucdavis.edu
RI Mills, David A./G-2282-2011; Tancredi, Daniel/O-3381-2013
OI Mills, David A./0000-0003-1913-9865; Heiss, Britta/0000-0001-8703-2002;
   Tancredi, Daniel/0000-0002-3884-7907; Goodson,
   Michael/0000-0002-3464-490X
FU National Institutes of Health [5T32AI060555, F32HD093185, RO1AT008759];
   USDA National Institute of Food and Agriculture Hatch project [1021411]
FX This study was supported by National Institutes of Health awards
   [5T32AI060555] (BEH), [F32HD093185] (DHT) and [RO1AT008759] (DAM, HER).
   CMS acknowledges the Kinsella Endowed Chair in Food, Nutrition, and
   Health, and is supported by the USDA National Institute of Food and
   Agriculture Hatch project [1021411]. DAM acknowledges the Peter J.
   Shields Endowed Chair in Dairy Food Science
CR Agus A, 2018, CELL HOST MICROBE, V23, P716, DOI 10.1016/j.chom.2018.05.003
   Alcon-Giner C, 2020, CELL REP MED, V1, DOI 10.1016/j.xcrm.2020.100077
   Alex P, 2009, INFLAMM BOWEL DIS, V15, P341, DOI 10.1002/ibd.20753
   Aoki R, 2017, SCI REP-UK, V7, DOI 10.1038/srep43522
   APPLEYARD CB, 1995, AM J PHYSIOL-GASTR L, V269, pG119, DOI 10.1152/ajpgi.1995.269.1.G119
   ARAGOZZINI F, 1979, APPL ENVIRON MICROB, V38, P544, DOI 10.1128/AEM.38.3.544-546.1979
   Bertuzzo E, 2011, P NATL ACAD SCI USA, V108, P4346, DOI 10.1073/pnas.1017274108
   Bolyen E, 2019, NAT BIOTECHNOL, V37, P852, DOI 10.1038/s41587-019-0209-9
   BUCKLEY BM, 1977, BIOCHEM J, V166, P539, DOI 10.1042/bj1660539
   Cabanettes F, 2018, PEERJ, V6, DOI 10.7717/peerj.4958
   Callahan BJ, 2016, NAT METHODS, V13, P581, DOI [10.1038/nmeth.3869, 10.1038/NMETH.3869]
   Caporaso JG, 2011, P NATL ACAD SCI USA, V108, P4516, DOI 10.1073/pnas.1000080107
   Casaburi G, 2019, ANTIMICROB RESIST IN, V8, DOI 10.1186/s13756-019-0583-6
   Coates MD, 2004, GASTROENTEROLOGY, V126, P1657, DOI 10.1053/j.gastro.2004.03.013
   Denhart DJ, 2009, BIOORG MED CHEM LETT, V19, P4031, DOI 10.1016/j.bmcl.2009.06.026
   Dong FC, 2013, J PROTEOME RES, V12, P2958, DOI 10.1021/pr4002383
   Ehrlich AM, 2020, BMC MICROBIOL, V20, DOI 10.1186/s12866-020-02023-y
   Erben U, 2014, INT J CLIN EXP PATHO, V7, P4557
   Fanning S, 2012, P NATL ACAD SCI USA, V109, P2108, DOI 10.1073/pnas.1115621109
   FLEMING SE, 1991, J NUTR, V121, P1787, DOI 10.1093/jn/121.11.1787
   Frese SA, 2017, MSPHERE, V2, DOI [10.1128/mSphere.00501-17, 10.1128/msphere.00501-17]
   Fukuda S, 2012, GUT MICROBES, V3, P449, DOI [10.4161/gmic.21214, 10.4161.gmic.21214]
   Fuss IJ, 2002, J IMMUNOL, V168, P900, DOI 10.4049/jimmunol.168.2.900
   Garrido D, 2016, SCI REP-UK, V6, DOI 10.1038/srep35045
   GILADI E, 1995, EUR J GASTROEN HEPAT, V7, P341
   Guo SH, 2015, J IMMUNOL, V195, P4999, DOI 10.4049/jimmunol.1402598
   He X, 2019, SCI REP-UK, V9, DOI 10.1038/s41598-018-36292-5
   Henrick BM, 2019, PEDIATR RES, V86, P749, DOI 10.1038/s41390-019-0533-2
   Huda MN, 2019, PEDIATRICS, V143, DOI 10.1542/peds.2018-1489
   Karav S, 2018, FEBS OPEN BIO, V8, P1649, DOI 10.1002/2211-5463.12516
   Karhausen J, 2004, J CLIN INVEST, V114, P1098, DOI 10.1172/JCI200421086
   Kearney SM, 2018, CELL REP, V24, P1842, DOI 10.1016/j.celrep.2018.07.032
   Kirmiz N, 2018, ANNU REV FOOD SCI T, V9, P429, DOI 10.1146/annurev-food-030216-030207
   Kristensen NB, 2016, GENOME MED, V8, DOI 10.1186/s13073-016-0300-5
   Krumbeck JA, 2018, MICROBIOME, V6, DOI 10.1186/s40168-018-0494-4
   Krumbeck JA, 2018, ANNU REV FOOD SCI T, V9, P451, DOI 10.1146/annurev-food-030117-012757
   Lee S, 2020, NUTRIENTS, V12, DOI 10.3390/nu12041003
   Lonnerdal B, 2013, J PAEDIATR CHILD H, V49, P1, DOI 10.1111/jpc.12104
   Maldonado-Gomez MX, 2016, CELL HOST MICROBE, V20, P515, DOI 10.1016/j.chom.2016.09.001
   Mallon CA, 2015, TRENDS MICROBIOL, V23, P719, DOI 10.1016/j.tim.2015.07.013
   Matsuki T, 2004, APPL ENVIRON MICROB, V70, P167, DOI 10.1128/AEM.70.1.167-173.2004
   Matsuki T, 2016, NAT COMMUN, V7, DOI 10.1038/ncomms11939
   Meng D, 2020, PEDIATR RES, V88, P209, DOI 10.1038/s41390-019-0740-x
   Mischke M, 2018, DIABETES OBES METAB, V20, P1408, DOI 10.1111/dom.13240
   Morton JT, 2019, NAT COMMUN, V10, DOI 10.1038/s41467-019-10656-5
   Mutter S, 2019, METABOLOMICS, V16, DOI 10.1007/s11306-019-1626-y
   POMARE EW, 1985, J CLIN INVEST, V75, P1448, DOI 10.1172/JCI111847
   Quast C, 2013, NUCLEIC ACIDS RES, V41, pD590, DOI 10.1093/nar/gks1219
   Rinttila T, 2004, J APPL MICROBIOL, V97, P1166, DOI 10.1111/j.1365-2672.2004.02409.x
   Sakanaka M, 2019, SCI ADV, V5, DOI 10.1126/sciadv.aaw7696
   Shani G., 2017, SPECIES SUBSPECIES S
   Sheng KL, 2020, FOOD FUNCT, V11, P3964, DOI [10.1039/d0fo00518e, 10.1039/D0FO00518E]
   Shepherd ES, 2018, NATURE, V557, P434, DOI 10.1038/s41586-018-0092-4
   Srutkova D, 2015, PLOS ONE, V10, DOI 10.1371/journal.pone.0134050
   Suez J, 2019, NAT MED, V25, P716, DOI 10.1038/s41591-019-0439-x
   Swanson KS, 2020, NAT REV GASTRO HEPAT, V17, P687, DOI 10.1038/s41575-020-0344-2
   Taft DH, 2018, MSPHERE, V3, DOI 10.1128/mSphere.00441-18
   Tumova S, 2019, FREE RADICAL BIO MED, V137, P158, DOI 10.1016/j.freeradbiomed.2019.04.023
   Turroni F, 2013, P NATL ACAD SCI USA, V110, P11151, DOI 10.1073/pnas.1303897110
   UMESAKI Y, 1979, PFLUG ARCH EUR J PHY, V379, P43, DOI 10.1007/BF00622903
   Vatanen T, 2016, CELL, V165, P842, DOI 10.1016/j.cell.2016.04.007
   Vujkovic-Cvijin I, 2020, NATURE, V587, P448, DOI 10.1038/s41586-020-2881-9
   Walter J, 2018, CURR OPIN BIOTECH, V49, P129, DOI 10.1016/j.copbio.2017.08.008
   Wang QZ, 2012, J PEDIATR SURG, V47, P241, DOI 10.1016/j.jpedsurg.2011.09.064
   Yu ZT, 2013, GLYCOBIOLOGY, V23, P169, DOI 10.1093/glycob/cws138
   Zabel B, 2019, SCI REP-UK, V9, DOI 10.1038/s41598-019-43780-9
NR 66
TC 1
Z9 1
U1 13
U2 19
PU TAYLOR & FRANCIS INC
PI PHILADELPHIA
PA 530 WALNUT STREET, STE 850, PHILADELPHIA, PA 19106 USA
SN 1949-0976
EI 1949-0984
J9 GUT MICROBES
JI Gut Microbes
PD JAN 1
PY 2021
VL 13
IS 1
AR 1986666
DI 10.1080/19490976.2021.1986666
PG 16
WC Gastroenterology & Hepatology; Microbiology
WE Science Citation Index Expanded (SCI-EXPANDED)
SC Gastroenterology & Hepatology; Microbiology
GA WN3MJ
UT WOS:000711675900001
PM 34705611
OA Green Submitted, Green Published, gold
DA 2022-07-15
ER

PT J
AU Hov, JR
   Kummen, M
AF Hov, Johannes R.
   Kummen, Martin
TI Intestinal microbiota in primary sclerosing cholangitis
SO CURRENT OPINION IN GASTROENTEROLOGY
LA English
DT Review
DE metabolomics; metagenomics; microbiota; primary sclerosing cholangitis
ID MUCOSA-ASSOCIATED MICROBIOTA; PRIMARY BILIARY-CIRRHOSIS;
   VITAMIN-D-RECEPTOR; ULCERATIVE-COLITIS; WIDE ASSOCIATION; LIVER;
   PHOSPHATIDYLCHOLINE; TRANSPLANTATION; METRONIDAZOLE; METABOLISM
AB Purpose of review
   Alterations of the gut-liver axis have been linked to the pathogenesis of primary sclerosing cholangitis (PSC) since the disease was first described. The purpose of this review is to discuss multiple recent studies on the intestinal microbiota in human PSC and experimental models of this disease.
   Recent findings
   Data are available from eight cross-sectional studies of human PSC, which include a variable number of patients (n = 11-85), material (mucosal or fecal), and microbiota profiling methodology. Despite the heterogeneity of the studies, a pattern of differences is observed that could represent a theme or signature of the PSC gut microbiota, characterized by low diversity and with alterations in multiple bacterial taxa. In experimental models of PSC, re-derivation of animals into germ-free facilities may either aggravate or attenuate the disease, depending on host genetics and putative disease mechanisms (e.g., fibrotic or immune-driven processes, respectively).
   Summary
   The present data provide a strong rationale to explore the functional consequences of the observed gut microbial alterations and their influence on the pathogenesis in PSC. Studies of gut microbiota as biomarker and treatment target may potentially also lead to early translation into clinical practice.
C1 [Hov, Johannes R.; Kummen, Martin] Natl Hosp Norway, Oslo Univ Hosp, Norwegian PSC Res Ctr, Oslo, Norway.
   [Hov, Johannes R.; Kummen, Martin] Natl Hosp Norway, Oslo Univ Hosp, Internal Med Res Inst, Div Surg Inflammatory Dis & Transplantat, Oslo, Norway.
   [Hov, Johannes R.] Univ Oslo, Inst Clin Med, Oslo, Norway.
RP Hov, JR (通讯作者)，Natl Hosp Norway, Norwegian PSC Res Ctr, Dept Transplantat Med, Oslo Univ Hosp, POB 4950 Nydalen, N-0424 Oslo, Norway.
EM j.e.r.hov@medisin.uio.no
RI Hov, Johannes R/J-1480-2019; Kummen, Martin/I-6663-2019
OI Hov, Johannes R/0000-0002-5900-8096; Kummen, Martin/0000-0001-9660-6290
FU Norwegian Research Council [240787/F20]; Regional Health Authority of
   South-Eastern Norway [2016067]
FX J.R.H. is funded by the Norwegian Research Council (grant 240787/F20).
   M.K. is funded by the Regional Health Authority of South-Eastern Norway
   (project number 2016067).
CR Bell LN, 2015, LIVER INT, V35, P263, DOI 10.1111/liv.12680
   Bennett BJ, 2013, CELL METAB, V17, P49, DOI 10.1016/j.cmet.2012.12.011
   Bonder MJ, 2016, NAT GENET, V48, P1407, DOI 10.1038/ng.3663
   Farkkila M, 2004, HEPATOLOGY, V40, P1379, DOI 10.1002/hep.20457
   Goodrich JK, 2014, CELL, V159, P789, DOI 10.1016/j.cell.2014.09.053
   Hov JR, 2015, PLOS ONE, V10, DOI 10.1371/journal.pone.0133804
   Huttenhower C, 2012, NATURE, V486, P207, DOI 10.1038/nature11234
   Imhann F., 2016, GUT
   Iwasawa K, 2017, GUT, V66, P1344, DOI 10.1136/gutjnl-2016-312533
   Karlsen TH, 2010, DIGEST LIVER DIS, V42, P390, DOI 10.1016/j.dld.2010.01.011
   Kevans D, 2016, J CROHNS COLITIS, V10, P330, DOI 10.1093/ecco-jcc/jjv204
   Knight R, 2015, NATURE, V518, pS5, DOI 10.1038/518S5a
   Kummen M, 2017, UNITED EUR GASTROENT, V5, P532, DOI 10.1177/2050640616663453
   Kummen M, 2017, GUT, V66, P611, DOI 10.1136/gutjnl-2015-310500
   LIN JK, 1992, FOOD CHEM TOXICOL, V30, P695, DOI 10.1016/0278-6915(92)90165-H
   Makishima M, 2002, SCIENCE, V296, P1313, DOI 10.1126/science.1070477
   Mazagova M, 2015, FASEB J, V29, P1043, DOI 10.1096/fj.14-259515
   Moayyedi P, 2015, GASTROENTEROLOGY, V149, P102, DOI 10.1053/j.gastro.2015.04.001
   Qin JJ, 2012, NATURE, V490, P55, DOI 10.1038/nature11450
   Qin N, 2014, NATURE, V513, P59, DOI 10.1038/nature13568
   Quraishi MN, 2017, GUT, V66, P386, DOI 10.1136/gutjnl-2016-311915
   Raes J, 2016, GUT, V65, P896, DOI 10.1136/gutjnl-2015-311015
   RANKIN JG, 1959, LANCET, V2, P1110
   Rossen NG, 2015, GASTROENTEROLOGY, V149, P110, DOI 10.1053/j.gastro.2015.03.045
   Rossen NG, 2015, J CROHNS COLITIS, V9, P342, DOI 10.1093/ecco-jcc/jju023
   Ruhlemann MC, 2017, GUT, V66, P753, DOI 10.1136/gutjnl-2016-312180
   Sabino J, 2016, GUT, V65, P1681, DOI 10.1136/gutjnl-2015-311004
   Schrumpf E, 2017, J HEPATOL, V66, P382, DOI 10.1016/j.jhep.2016.09.020
   Tabibian JH, 2013, ALIMENT PHARM THER, V37, P604, DOI 10.1111/apt.12232
   Tabibian JH, 2016, HEPATOLOGY, V63, P185, DOI 10.1002/hep.27927
   Tang WHW, 2013, NEW ENGL J MED, V368, P1575, DOI 10.1056/NEJMoa1109400
   Torres J, 2016, ALIMENT PHARM THER, V43, P790, DOI 10.1111/apt.13552
   Trottier J, 2012, DIGEST LIVER DIS, V44, P303, DOI 10.1016/j.dld.2011.10.025
   Turpin W, 2016, NAT GENET, V48, P1413, DOI 10.1038/ng.3693
   Wang J, 2016, NAT GENET, V48, P1396, DOI 10.1038/ng.3695
   Wang ZN, 2011, NATURE, V472, P57, DOI 10.1038/nature09922
NR 36
TC 13
Z9 14
U1 1
U2 13
PU LIPPINCOTT WILLIAMS & WILKINS
PI PHILADELPHIA
PA TWO COMMERCE SQ, 2001 MARKET ST, PHILADELPHIA, PA 19103 USA
SN 0267-1379
EI 1531-7056
J9 CURR OPIN GASTROEN
JI Curr. Opin. Gastroenterol.
PD MAR
PY 2017
VL 33
IS 2
BP 85
EP 92
DI 10.1097/MOG.0000000000000334
PG 8
WC Gastroenterology & Hepatology
WE Science Citation Index Expanded (SCI-EXPANDED)
SC Gastroenterology & Hepatology
GA EK9PQ
UT WOS:000394256800004
PM 28030369
OA Green Submitted
DA 2022-07-15
ER

PT J
AU Ianiro, G
   Bruno, G
   Lopetuso, L
   Beghella, FB
   Laterza, L
   D'Aversa, F
   Gigante, G
   Cammarota, G
   Gasbarrini, A
AF Ianiro, Gianluca
   Bruno, Giovanni
   Lopetuso, Loris
   Beghella, Francesca Bartoli
   Laterza, Lucrezia
   D'Aversa, Francesca
   Gigante, Giovanni
   Cammarota, Giovanni
   Gasbarrini, Antonio
TI Role of Yeasts in Healthy and Impaired Gut Microbiota: The Gut Mycome
SO CURRENT PHARMACEUTICAL DESIGN
LA English
DT Article
DE Gut mycome; gut microbiota; Saccharomyces boulardii; yeasts
ID ANTIBIOTIC-ASSOCIATED DIARRHEA; CLOSTRIDIUM-DIFFICILE DISEASE;
   GENOME-WIDE ASSOCIATION; SACCHAROMYCES-BOULARDII; CANDIDA-ALBICANS;
   ULCERATIVE-COLITIS; FUNGAL-INFECTIONS; CROHNS-DISEASE; HUMAN VOLUNTEERS;
   DIVERSITY
AB Although several studies have been published on the gut microbiota composition, they are mainly focused on bacteria. Therefore, the world of gut yeasts, the "gut mycome", is still unclear. Over the last years, brand new gut microbiota analysis techniques have been applied to the study of yeasts, with exciting results both in health and in disease. A therapeutic potential for many gastrointestinal and extra-intestinal diseases has been recognized for selected yeast strains, such as Saccharomyces boulardii. This narrative review represents an overview of the new evidences regarding the "gut mycome".
C1 [Ianiro, Gianluca; Bruno, Giovanni; Lopetuso, Loris; Beghella, Francesca Bartoli; Laterza, Lucrezia; D'Aversa, Francesca; Gigante, Giovanni; Cammarota, Giovanni; Gasbarrini, Antonio] Univ Cattolica Sacro Cuore, A Gemelli Univ Hosp, Gastroenterol Unit, IT-00168 Rome, Italy.
RP Gasbarrini, A (通讯作者)，Univ Cattolica Sacro Cuore, A Gemelli Univ Hosp, Largo A Gemelli 8, I-00168 Rome, Italy.
EM agasbarrini@rm.unicatt.it
RI Ianiro, Gianluca/K-5578-2016; Laterza, Lucrezia/AAC-5932-2019;
   Cammarota, Giovanni/AAD-1732-2022; Gasbarrini, Antonio/AAB-8487-2019;
   Lopetuso, Loris Riccardo/AAC-9065-2019
OI Ianiro, Gianluca/0000-0002-8318-0515; Laterza,
   Lucrezia/0000-0001-5515-1197; Cammarota, Giovanni/0000-0002-3626-6148;
   Beghella Bartoli, Francesco/0000-0001-9017-0318; Gasbarrini,
   Antonio/0000-0003-4863-6924
CR Adam J, 1977, GAZ MED FR, V84, P2072
   Agirbasli H, 2005, MYCOPATHOLOGIA, V159, P515, DOI 10.1007/s11046-005-3451-2
   [Anonymous], AN J CLIN NUTR
   Aupas JL, 1983, MED CHIR DIG, V12, P77
   Barc MC, 2008, ANAEROBE, V14, P229, DOI 10.1016/j.anaerobe.2008.04.003
   Bernhardt H, 1997, SCAND J GASTROENTERO, V32, P102, DOI 10.1080/00365521.1997.11720731
   Brandao RL, 1998, APPL ENVIRON MICROB, V64, P564
   Burrus CJ, 2012, MED HYPOTHESES, V79, P784, DOI 10.1016/j.mehy.2012.08.029
   Buts JP, 2009, DIGEST DIS SCI, V54, P15, DOI 10.1007/s10620-008-0322-y
   Canonici A, 2012, PLOS ONE, V7, DOI 10.1371/journal.pone.0045047
   Canonici A, 2011, PLOS ONE, V6, DOI 10.1371/journal.pone.0018427
   Castagliuolo I, 1999, INFECT IMMUN, V67, P302, DOI 10.1128/IAI.67.1.302-307.1999
   Chen XH, 2006, J BIOL CHEM, V281, P24449, DOI 10.1074/jbc.M605200200
   Chen Y, 2011, DIAGN MICR INFEC DIS, V70, P492, DOI 10.1016/j.diagmicrobio.2010.04.005
   Cheng SC, 2011, J LEUKOCYTE BIOL, V90, P357, DOI 10.1189/jlb.1210702
   Cindoruk M, 2007, HELICOBACTER, V12, P309, DOI 10.1111/j.1523-5378.2007.00516.x
   Conti HR, 2009, J EXP MED, V206, P299, DOI 10.1084/jem.20081463
   Czerucka D, 2000, INFECT IMMUN, V68, P5998, DOI 10.1128/IAI.68.10.5998-6004.2000
   Elmer GW, 1995, MICROECOL T, V25, P23
   Falgier C, 2011, PEDIATR RES, V69, P384, DOI 10.1203/PDR.0b013e31821269d5
   Ferwerda B, 2009, NEW ENGL J MED, V361, P1760, DOI 10.1056/NEJMoa0901053
   Franke A, 2010, NAT GENET, V42, P292, DOI 10.1038/ng.553
   Gilchrist KB, 2012, J INFECT DIS, V206, P1473, DOI 10.1093/infdis/jis464
   Glocker EO, 2009, NEW ENGL J MED, V361, P1727, DOI 10.1056/NEJMoa0810719
   Gringhuis SI, 2012, NAT IMMUNOL
   Guslandi M, 2000, DIGEST DIS SCI, V45, P1462, DOI 10.1023/A:1005588911207
   Guslandi M, 2003, EUR J GASTROEN HEPAT, V15, P697, DOI 10.1097/00042737-200306000-00017
   HOCHTER W, 1990, MUNCHEN MED WOCHEN, V132, P188
   Hoffmann C, 2013, PLOS ONE, V8, DOI 10.1371/journal.pone.0066019
   Iliev Iliyan D., 2012, SCIENCE, V336, P1314
   Jahn HU, 1996, DIGESTION, V57, P95, DOI 10.1159/000201320
   Joossens S, 2002, GASTROENTEROLOGY, V122, P1242, DOI 10.1053/gast.2002.32980
   KLEIN SM, 1993, PHARMACEUT RES, V10, P1615, DOI 10.1023/A:1018924820333
   Kollaritsch H, 1993, Fortschr Med, V111, P152
   Kumamoto CA, 2005, ANNU REV MICROBIOL, V59, P113, DOI 10.1146/annurev.micro.59.030804.121034
   LeibundGut-Landmann S, 2007, NAT IMMUNOL, V8, P630, DOI 10.1038/ni1460
   Lewis SJ, 1998, J INFECTION, V36, P171, DOI 10.1016/S0163-4453(98)80008-X
   Lozupone CA, 2012, NATURE, V489, P220, DOI 10.1038/nature11550
   Maccaferri S, 2011, DIGEST DIS, V29, P525, DOI 10.1159/000332966
   MacKenzie DA, 2008, YEAST, V25, P501, DOI 10.1002/yea.1601
   Malfertheiner P, 2012, GUT, V61, P646, DOI 10.1136/gutjnl-2012-302084
   Malgoire JY, 2005, J CLIN MICROBIOL, V43, P1133, DOI 10.1128/JCM.43.3.1133-1137.2005
   Mansour-Ghanaei F, 2003, WORLD J GASTROENTERO, V9, P1832, DOI 10.3748/wjg.v9.i8.1832
   Mason KL, 2012, INFECT IMMUN, V80, P3371, DOI 10.1128/IAI.00449-12
   McFarland LV, 2006, AM J GASTROENTEROL, V101, P812, DOI 10.1111/j.1572-0241.2006.00465.x
   MCFARLAND LV, 1994, JAMA-J AM MED ASSOC, V271, P1913, DOI 10.1001/jama.271.24.1913
   McGovern DPB, 2010, NAT GENET, V42, P332, DOI 10.1038/ng.549
   Nam YD, 2008, J MICROBIOL, V46, P491, DOI 10.1007/s12275-008-0199-7
   Ott SJ, 2008, SCAND J GASTROENTERO, V43, P831, DOI 10.1080/00365520801935434
   Payne S, 2003, CURR ISSUES INTEST M, V4, P1
   PLEIN K, 1993, Z GASTROENTEROL, V31, P129
   POTHOULAKIS C, 1993, GASTROENTEROLOGY, V104, P1108, DOI 10.1016/0016-5085(93)90280-P
   Qin JJ, 2010, NATURE, V464, P59, DOI 10.1038/nature08821
   Santamaria R, 2011, IMMUNOBIOLOGY, V216, P1212, DOI 10.1016/j.imbio.2011.08.004
   Scanlan PD, 2008, ISME J, V2, P1183, DOI 10.1038/ismej.2008.76
   Scarpellini E, 2008, DIGEST DIS, V26, P175, DOI 10.1159/000116776
   Schulze J, 2009, DTSCH ARZTEBL INT, V106, P837, DOI 10.3238/arztebl.2009.0837
   Seow CH, 2009, AM J GASTROENTEROL, V104, P1426, DOI 10.1038/ajg.2009.79
   Standaert-Vitse A, 2009, AM J GASTROENTEROL, V104, P1745, DOI 10.1038/ajg.2009.225
   Swidsinski A, 2008, GASTROENTEROLOGY, V135, P568, DOI 10.1053/j.gastro.2008.04.017
   Taylor PR, 2007, NAT IMMUNOL, V8, P31, DOI 10.1038/ni1408
   Temmerman R., 2001, Mededelingen Faculteit Landbouwkundige en Toegepaste Biologische Wetenschappen Universiteit Gent, V66, P535
   Thygesen JB, 2012, BMJ CASE REP, DOI 10.1136/bcr.06.2011.4412
   Wu GD, 2011, SCIENCE, V334, P105, DOI 10.1126/science.1208344
   Young VB, 2012, CURR OPIN GASTROEN, V28, P63, DOI 10.1097/MOG.0b013e32834d61e9
   Zbinden Reinhard, 1999, Microbial Ecology in Health and Disease, V11, P158, DOI 10.1080/089106099435736
   Zocco MA, 2012, AM J GASTROENTEROL, V107, P1441, DOI 10.1038/ajg.2012.222
NR 67
TC 39
Z9 42
U1 5
U2 29
PU BENTHAM SCIENCE PUBL LTD
PI SHARJAH
PA EXECUTIVE STE Y-2, PO BOX 7917, SAIF ZONE, 1200 BR SHARJAH, U ARAB
   EMIRATES
SN 1381-6128
EI 1873-4286
J9 CURR PHARM DESIGN
JI Curr. Pharm. Design
PY 2014
VL 20
IS 28
BP 4565
EP 4569
DI 10.2174/13816128113196660723
PG 5
WC Pharmacology & Pharmacy
WE Science Citation Index Expanded (SCI-EXPANDED)
SC Pharmacology & Pharmacy
GA AK6AQ
UT WOS:000338510000012
PM 24180411
DA 2022-07-15
ER

PT J
AU Evrensel, A
   Ceylan, ME
AF Evrensel, Alper
   Ceylan, Mehmet Emin
TI Fecal Microbiota Transplantation and Its Usage in Neuropsychiatric
   Disorders
SO CLINICAL PSYCHOPHARMACOLOGY AND NEUROSCIENCE
LA English
DT Review
DE Fecal microbiota transplantation; Psychiatry; Neurology; Immune system;
   Gut-brain axis
ID INTESTINAL MICROBIOTA; GUT MICROBIOTA; MURINE MODEL; HYGIENE;
   BACTERIOTHERAPY; AUTOIMMUNITY; INFLAMMATION; DEPRESSION; RESISTANCE;
   INFECTION
AB Fecal microbiota transplantation has a 1700-year history. This forgotten treatment method has been put into use again during the last 50 years. The interest in microbiota-gut-brain axis and fecal microbiota transplantation is rapidly increasing. New evidence is obtained in the etiopathogenesis of neuropsychiatric disorders, There is a large number of experimental and clinical researches in the field of gut-brain axis. There is limited information on fecal microbiota transplantation. Despite this, initial results are promising. It is commonly used in the treatment of gastrointestinal diseases such as Clostridium difficile infection, Crohn's disease, ulcerative colitis, It is also experimentally used in the treatment of metabolic and autoimmune diseases. There are case reports that it is effective in the treatment of autism, Parkinson's disease, multiple sclerosis, chronic fatigue syndrome and irritable bowel syndrome. Its implementation is easy, and it is a cheap and reliable treatment method. However, the long-term risks are unknown. Additionally, standard application protocols have not yet been established. There are a lot of questions to be answered. A university in Turkey has got official permission this year, and started to apply fecal microbiota transplantation. In this review, neuropsychiatric areas of use of fecal microbiota transplantation have been discussed in the light of the current information.
C1 [Evrensel, Alper; Ceylan, Mehmet Emin] Uskudar Univ, Dept Psychiat, Istanbul, Turkey.
RP Evrensel, A (通讯作者)，Uskudar Univ, Etiler Clin, Nispetiye Cad 19 Ether, TR-34330 Istanbul, Turkey.
EM alperevrensel@gmail.com
CR Aas J, 2003, CLIN INFECT DIS, V36, P580, DOI 10.1086/367657
   Ait-Belgnaoui A, 2012, PSYCHONEUROENDOCRINO, V37, P1885, DOI 10.1016/j.psyneuen.2012.03.024
   Ananthaswamy A., 2011, NEW SCI, V209, P8
   Anderson JL, 2012, ALIMENT PHARM THER, V36, P503, DOI 10.1111/j.1365-2036.2012.05220.x
   Aroniadis OC, 2013, CURR OPIN GASTROEN, V29, P79, DOI 10.1097/MOG.0b013e32835a4b3e
   Backhed F, 2007, P NATL ACAD SCI USA, V104, P979, DOI 10.1073/pnas.0605374104
   Bakken JS, 2011, CLIN GASTROENTEROL H, V9, P1044, DOI 10.1016/j.cgh.2011.08.014
   Borody T.J., 2012, ACNEM J, V31, P3
   Borody TJ, 2014, CURR OPIN GASTROEN, V30, P97, DOI 10.1097/MOG.0000000000000027
   Borody Thomas J, 2013, Curr Gastroenterol Rep, V15, P337, DOI 10.1007/s11894-013-0337-1
   Borody TJ, 2004, J CLIN GASTROENTEROL, V38, P475, DOI 10.1097/01.mcg.0000128988.13808.dc
   Borre YE, 2014, TRENDS MOL MED, V20, P509, DOI 10.1016/j.molmed.2014.05.002
   BOWDEN TA, 1981, AM SURGEON, V47, P178
   Brandt LJ, 2013, GASTROINTEST ENDOSC, V78, P240, DOI 10.1016/j.gie.2013.03.1329
   Brandt LJ, 2012, AM J GASTROENTEROL, V107, P1079, DOI 10.1038/ajg.2012.60
   Bruce-Keller AJ, 2015, BIOL PSYCHIAT, V77, P607, DOI 10.1016/j.biopsych.2014.07.012
   Cetin R, 2015, TAF PREV MED B, V14, P273
   Corapcioglu D, 2002, THYROID, V12, P613, DOI 10.1089/105072502320288483
   De Leon LM, 2013, CLIN GASTROENTEROL H, V11, P1036, DOI 10.1016/j.cgh.2013.04.045
   de Theije CGM, 2014, BRAIN BEHAV IMMUN, V37, P197, DOI 10.1016/j.bbi.2013.12.005
   de Theije CGM, 2014, BRAIN BEHAV IMMUN, V37, P240, DOI 10.1016/j.bbi.2013.12.004
   de Vos WM, 2012, NUTR REV, V70, pS45, DOI 10.1111/j.1753-4887.2012.00505.x
   Demirci H, 2014, GUNCEL GASTROENTEROL, V18, P444
   Desbonnet L, 2010, NEUROSCIENCE, V170, P1179, DOI 10.1016/j.neuroscience.2010.08.005
   Di Bella S, 2013, INFECT DIS REP, V5, P43, DOI 10.4081/idr.2013.e13
   Dinan TG, 2011, AUST NZ J PSYCHIAT, V45, P1023, DOI 10.3109/00048674.2011.613766
   EISEMAN B, 1958, SURGERY, V44, P854
   Evrensel A, 2015, CURR APPROACH PSYCHI, V7, P461
   Evrensel A, 2015, CLIN PSYCHOPHARM NEU, V13, P239, DOI 10.9758/cpn.2015.13.3.239
   Evrensel A, 2015, ANADOLU PSIKIYATR DE, V16, P380
   Finegold SM, 2002, CLIN INFECT DIS, V35, pS6, DOI 10.1086/341914
   Flint HJ, 2012, NUTR REV, V70, pS10, DOI 10.1111/j.1753-4887.2012.00499.x
   Fremont M, 2013, ANAEROBE, V22, P50, DOI 10.1016/j.anaerobe.2013.06.002
   Gough E, 2011, CLIN INFECT DIS, V53, P994, DOI 10.1093/cid/cir632
   Hornig M, 2013, CURR OPIN RHEUMATOL, V25, P488, DOI 10.1097/BOR.0b013e32836208de
   Hsiao EY, 2013, CELL, V155, P1451, DOI 10.1016/j.cell.2013.11.024
   Khanna S, 2014, MAYO CLIN PROC, V89, P107, DOI 10.1016/j.mayocp.2013.10.011
   Kopp MV, 2008, CLIN EXP ALLERGY, V38, P602, DOI 10.1111/j.1365-2222.2007.02911.x
   Lozupone CA, 2012, NATURE, V489, P220, DOI 10.1038/nature11550
   Lucas K, 2013, MOL NEUROBIOL, V48, P190, DOI 10.1007/s12035-013-8425-7
   Macpherson AJ, 2002, EUR J SURG, V168, P53
   Maes M, 2012, J AFFECT DISORDERS, V141, P55, DOI 10.1016/j.jad.2012.02.023
   Messaoudi M, 2011, GUT MICROBES, V2, P256, DOI 10.4161/gmic.2.4.16108
   Messaoudi M, 2011, BRIT J NUTR, V105, P755, DOI 10.1017/S0007114510004319
   Morgan AP, 2014, PLOS ONE, V9, DOI 10.1371/journal.pone.0115225
   O'Hara AM, 2006, EMBO REP, V7, P688, DOI 10.1038/sj.embor.7400731
   Pinn DM, 2015, NEUROGASTROENT MOTIL, V27, P19, DOI 10.1111/nmo.12479
   Rook GAW, 2010, CLIN EXP IMMUNOL, V160, P70, DOI 10.1111/j.1365-2249.2010.04133.x
   Rook GAW, 2015, BRAIN RES, V1617, P47, DOI 10.1016/j.brainres.2014.04.004
   Round JL, 2010, J AUTOIMMUN, V34, pJ220, DOI 10.1016/j.jaut.2009.11.007
   Smits LP, 2013, GASTROENTEROLOGY, V145, P946, DOI 10.1053/j.gastro.2013.08.058
   Song YL, 2004, APPL ENVIRON MICROB, V70, P6459, DOI 10.1128/AEM.70.11.6459-6465.2004
   STRACHAN DP, 1989, BRIT MED J, V299, P1259, DOI 10.1136/bmj.299.6710.1259
   Udayappan SD, 2014, CLIN EXP IMMUNOL, V177, P24, DOI 10.1111/cei.12293
   Vandenplas Y, 2015, J PEDIATR GASTR NUTR, V61, P4, DOI 10.1097/MPG.0000000000000816
   Vrieze A, 2012, GASTROENTEROLOGY, V143, P913, DOI 10.1053/j.gastro.2012.06.031
   Xu MQ, 2015, WORLD J GASTROENTERO, V21, P102, DOI 10.3748/wjg.v21.i1.102
   Youngster I, 2014, JAMA-J AM MED ASSOC, V312, P1772, DOI 10.1001/jama.2014.13875
   Zhang FM, 2012, AM J GASTROENTEROL, V107, P1755, DOI 10.1038/ajg.2012.251
NR 59
TC 84
Z9 99
U1 3
U2 53
PU KOREAN COLL NEUROPSYCHOPHARMACOLOGY
PI SEOUL
PA RN 1003 OFFICETEL 40, 63-RO YEONGDEUNGPO-GU, SEOUL, 150-731, SOUTH KOREA
SN 1738-1088
EI 2093-4327
J9 CLIN PSYCHOPHARM NEU
JI Clin. Psychopharmacol. Neurosci.
PD AUG
PY 2016
VL 14
IS 3
BP 231
EP 237
DI 10.9758/cpn.2016.14.3.231
PG 7
WC Neurosciences; Pharmacology & Pharmacy
WE Science Citation Index Expanded (SCI-EXPANDED)
SC Neurosciences & Neurology; Pharmacology & Pharmacy
GA DT8XW
UT WOS:000381780000001
PM 27489376
OA gold, Green Published, Green Submitted
DA 2022-07-15
ER

PT J
AU Martins, ASD
   Campos, SBG
   Goulart, MOF
   Moura, FA
AF Da Paz Martins, Amylly Sanuelly
   Gomes Campos, Samara Bomfim
   Fonseca Goulart, Marilia Oliveira
   Moura, Fabiana Andrea
TI Extraintestinal manifestations of inflammatory bowel disease,
   nitroxidative stress and dysbiosis: What is the link between them?
SO BIOCELL
LA English
DT Review
DE Oxidative stress; Microbiota; Bacterial translocation; Ulcerative
   colitis; Crohn disease
ID FATTY LIVER-DISEASE; PRIMARY SCLEROSING CHOLANGITIS; EVIDENCE-BASED
   CONSENSUS; GENOME-WIDE ASSOCIATION; LOW-DENSITY-LIPOPROTEIN; GUT
   MICROBIOTA; OXALOBACTER-FORMIGENES; ULCERATIVE-COLITIS; NITRIC-OXIDE;
   ENDOTHELIAL DYSFUNCTION
AB Inflammatory bowel disease (IBD), which includes Crohn's disease and ulcerative colitis, has a not yet completely defined aetiology and is characterized by a progressive chronic inflammation that involves nitroxidative stress and dysbiosis. Extraintestinal manifestations can occur and affect several organs, including the liver and bile ducts, joints, skin, eyes, and less frequently, the heart, brain, and kidneys, increasing the risk of morbidity and mortality. These repercussions may be associated with the activity or severity of IBD. The present review proposes to report and analyse the participation of dysbiosis and nitroxidative stress in the genesis of extraintestinal manifestations, aiming to contribute to a better understanding of the disease and to focus on the development of individualized preventive and therapeutic strategies.
C1 [Da Paz Martins, Amylly Sanuelly; Fonseca Goulart, Marilia Oliveira] Univ Fed Alagoas UFAL, Programa Posgrad Rede Nordeste Biotecnol RENORBIO, BR-57072970 Maceio, Alagoas, Brazil.
   [Gomes Campos, Samara Bomfim; Fonseca Goulart, Marilia Oliveira] Univ Fed Alagoas UFAL, Programa Posgrad Ciencias Saude PPGCS, BR-57072970 Maceio, Alagoas, Brazil.
   [Fonseca Goulart, Marilia Oliveira] Univ Fed Alagoas, Programa Posgrad Quim & Biotecnol PPGQB, Campus C Simoes,Ave Lourival Melo Mota S-N, BR-57072970 Maceio, Alagoas, Brazil.
   [Moura, Fabiana Andrea] Univ Fed Alagoas UFAL, Programa Posgrad Nutr PPGNU UFAL, Programa Posgrad Ciencias Med PPGCM UFAL, BR-57072970 Maceio, Alagoas, Brazil.
RP Moura, FA (通讯作者)，Univ Fed Alagoas UFAL, Programa Posgrad Nutr PPGNU UFAL, Programa Posgrad Ciencias Med PPGCM UFAL, BR-57072970 Maceio, Alagoas, Brazil.
EM fabiana.moura@fanut.ufal.br
RI GOULART, MARILIA/A-1199-2013
OI GOULART, MARILIA/0000-0001-9860-3667
FU Conselho Nacional de Desenvolvimento Cientifico e Tecnologico
   (CNPq-Brazil) [435704/2018-4]; Fundacao de Amparo a Pesquisa do Estado
   de Alagoas (FAPEAL)/PPSUS/Ministerio da Saude (MS) [60030-000876/2016]
FX This work was supported by grants from the Conselho Nacional de
   Desenvolvimento Cientifico e Tecnologico (CNPq-Brazil) [435704/2018-4]
   and Fundacao de Amparo a Pesquisa do Estado de Alagoas
   (FAPEAL)/PPSUS/Ministerio da Saude (MS) [60030-000876/2016].
CR Abautret-Daly A, 2018, ACTA NEUROPSYCHIATR, V30, P275, DOI 10.1017/neu.2017.3
   Abratt VR, 2010, ADV APPL MICROBIOL, V72, P63, DOI 10.1016/S0065-2164(10)72003-7
   Adams DH, 2006, NAT REV IMMUNOL, V6, P244, DOI 10.1038/nri1784
   Ahn C, 2018, EXPERT REV CLIN IMMU, V14, P225, DOI 10.1080/1744666X.2018.1438269
   Ambruzs JM, 2014, CLIN J AM SOC NEPHRO, V9, P265, DOI 10.2215/CJN.04660513
   Anders HJ, 2004, FASEB J, V18, P534, DOI 10.1096/fj.03-0646fje
   Anders HJ, 2004, J AM SOC NEPHROL, V15, P854, DOI 10.1097/01.ASN.0000121781.89599.16
   Aniwan S, 2018, CLIN GASTROENTEROL H, V16, P1607, DOI 10.1016/j.cgh.2018.04.031
   Annese V, 2019, SAUDI J MED MED SCI, V7, P66, DOI 10.4103/sjmms.sjmms_81_18
   Arvans D, 2017, J AM SOC NEPHROL, V28, P876, DOI 10.1681/ASN.2016020132
   Arvikar SL, 2011, CURR REV MUSCULOSKE, V4, P123, DOI 10.1007/s12178-011-9085-8
   Asquith M, 2014, BEST PRACT RES CL RH, V28, P687, DOI 10.1016/j.berh.2014.10.018
   Bailey MT, 2006, J NEUROIMMUNOL, V171, P29, DOI 10.1016/j.jneuroim.2005.09.008
   Bajer L, 2017, WORLD J GASTROENTERO, V23, P4548, DOI 10.3748/wjg.v23.i25.4548
   Banati M, 2013, EUR J NEUROL, V20, P1492, DOI 10.1111/ene.12072
   Beckman JS, 1996, AM J PHYSIOL-CELL PH, V271, pC1424
   Bellanti F, 2017, FREE RADICAL BIO MED, V111, P173, DOI 10.1016/j.freeradbiomed.2017.01.023
   Bennett BJ, 2013, CELL METAB, V17, P49, DOI 10.1016/j.cmet.2012.12.011
   Benstoem C, 2015, NUTRIENTS, V7, P3094, DOI 10.3390/nu7053094
   Bernstein CN, 2017, GASTROENTEROL CLIN N, V46, P839, DOI 10.1016/j.gtc.2017.08.006
   Bianchi Laura, 2018, Acta Biomed, V89, P153, DOI 10.23750/abm.v89i9-S.7911
   Bigeh A, 2020, TRENDS CARDIOVAS MED, V30, P463, DOI 10.1016/j.tcm.2019.10.001
   Binion DG, 2000, FREE RADICAL BIO MED, V29, P881, DOI 10.1016/S0891-5849(00)00391-9
   Binion DG, 1998, AM J PHYSIOL-GASTR L, V275, pG592, DOI 10.1152/ajpgi.1998.275.3.G592
   Block ML, 2007, NAT REV NEUROSCI, V8, P57, DOI 10.1038/nrn2038
   Brakenhoff LKPM, 2010, J CROHNS COLITIS, V4, P257, DOI 10.1016/j.crohns.2009.11.005
   Braniste V, 2014, SCI TRANSL MED, V6, DOI 10.1126/scitranslmed.3009759
   Campieri C, 2001, KIDNEY INT, V60, P1097, DOI 10.1046/j.1523-1755.2001.0600031097.x
   Cao LC, 2004, KIDNEY INT, V66, P1890, DOI 10.1111/j.1523-1755.2004.00963.x
   Cao LC, 2000, KIDNEY INT, V57, P2403, DOI 10.1046/j.1523-1755.2000.00099.x
   Capon F, 2007, HUM GENET, V122, P201, DOI 10.1007/s00439-007-0397-0
   Casella G, 2014, WORLD J GASTROENTERO, V20, P8764, DOI 10.3748/wjg.v20.i27.8764
   Aguilar-Tablada TC, 2016, NUTRIENTS, V8, DOI 10.3390/nu8120780
   Chakravarthy SK, 2018, INDIAN J MICROBIOL, V58, P457, DOI 10.1007/s12088-018-0746-9
   Chao CY, 2016, WORLD J GASTROENTERO, V22, P7727, DOI 10.3748/wjg.v22.i34.7727
   Chapman R, 2010, HEPATOLOGY, V51, P660, DOI 10.1002/hep.23294
   Chen ML, 2017, J AM HEART ASS, V6, P9
   Chen SH, 2008, J GASTROEN HEPATOL, V23, P1415, DOI 10.1111/j.1440-1746.2008.05523.x
   Chen X, 2020, J GASTROEN HEPATOL, V35, P2009, DOI 10.1111/jgh.15027
   Cho JH, 2008, NAT REV IMMUNOL, V8, P458, DOI 10.1038/nri2340
   Ciccacci C, 2013, J CROHNS COLITIS, V7, P44, DOI 10.1016/j.crohns.2012.02.020
   Ciccia F, 2016, CURR OPIN RHEUMATOL, V28, P352, DOI 10.1097/BOR.0000000000000296
   Cioffi Michele, 2015, World J Gastrointest Pathophysiol, V6, P13, DOI 10.4291/wjgp.v6.i1.13
   Colin TS, 2018, EXP MOL PATHOL, V104, P1, DOI 10.1016/j.yexmp.2017.11.012
   Corica D, 2016, J CROHNS COLITIS, V10, P226, DOI 10.1093/ecco-jcc/jjv138
   Costello ME, 2015, ARTHRITIS RHEUMATOL, V67, P686, DOI 10.1002/art.38967
   Cottone M, 2019, DIGEST DIS, V37, P451, DOI 10.1159/000500116
   Danese S, 2007, CURR OPIN GASTROEN, V23, P384, DOI 10.1097/MOG.0b013e32810c8de3
   Danese S, 2007, AM J GASTROENTEROL, V102, P174, DOI 10.1111/j.1572-0241.2006.00943.x
   Davis C, 2003, J THROMB HAEMOST, V1, P1699, DOI 10.1046/j.1538-7836.2003.00292.x
   de La Serre CB, 2015, PHYSIOL BEHAV, V139, P188, DOI 10.1016/j.physbeh.2014.10.032
   Del Rio D, 2017, NUTRIENTS, V9, DOI 10.3390/nu9101053
   Demetter P, 2005, ANN RHEUM DIS, V64, P321, DOI 10.1136/ard.2003.018382
   Demetter P, 2000, ANN RHEUM DIS, V59, P211, DOI 10.1136/ard.59.3.211
   Dijkstra G, 1998, J PATHOL, V186, P416, DOI 10.1002/(SICI)1096-9896(199812)186:4<416::AID-PATH201>3.0.CO;2-U
   Drzewoski J, 2006, J GASTROEN HEPATOL, V21, P739, DOI 10.1111/j.1440-1746.2006.04255.x
   Eaton John E, 2013, Curr Hepat Rep, V12, P28
   Eksteen B, 2004, J EXP MED, V200, P1511, DOI 10.1084/jem.20041035
   El Kebir D, 2008, ARCH IMMUNOL THER EX, V56, P41, DOI 10.1007/s00005-008-0008-3
   Ellinghaus D, 2012, AM J HUM GENET, V90, P636, DOI 10.1016/j.ajhg.2012.02.020
   Elsehety A, 1997, SOUTHERN MED J, V90, P606, DOI 10.1097/00007611-199706000-00005
   Eppinga H, 2016, J CROHNS COLITIS, V10, P1067, DOI 10.1093/ecco-jcc/jjw070
   Esmon CT, 2005, BRIT J HAEMATOL, V131, P417, DOI 10.1111/j.1365-2141.2005.05753.x
   Fantini MC, 2009, WORLD J GASTROENTERO, V15, P2472, DOI 10.3748/wjg.15.2472
   Farhi D, 2008, MEDICINE, V87, P281, DOI 10.1097/MD.0b013e318187cc9c
   Feuerstein JD, 2014, MAYO CLIN PROC, V89, P1553, DOI 10.1016/j.mayocp.2014.07.002
   Floege J, 2004, NEPHROL DIAL TRANSPL, V19, P59, DOI 10.1093/ndt/gfh1058
   Forshaw MJ, 2005, INT J COLORECTAL DIS, V20, P463, DOI 10.1007/s00384-004-0696-z
   Foster JA, 2013, TRENDS NEUROSCI, V36, P305, DOI 10.1016/j.tins.2013.01.005
   Fousekis FS, 2018, GASTROENTEROL RES, V11, P83, DOI 10.14740/gr990w
   Fragoulis GE, 2019, WORLD J GASTROENTERO, V25, P2162, DOI 10.3748/wjg.v25.i18.2162
   Fraser JS, 2001, ALIMENT PHARM THERAP, V15, P1131, DOI 10.1046/j.1365-2036.2001.01041.x
   Fried L, 2004, J AM SOC NEPHROL, V15, P3184, DOI 10.1097/01.ASN.0000146422.45434.35
   Fu Y, 2018, JAMA DERMATOL, V154, P1417, DOI 10.1001/jamadermatol.2018.3631
   Fujimoto T, 2013, J GASTROEN HEPATOL, V28, P613, DOI 10.1111/jgh.12073
   Ganji-Arjenaki Mahboube, 2017, J Nephropathol, V6, P264, DOI 10.15171/jnp.2017.42
   Garber Ari, 2019, Curr Gastroenterol Rep, V21, P31, DOI 10.1007/s11894-019-0698-1
   Gilis E, 2018, J RHEUMATOL, V45, P36, DOI 10.3899/jrheum.180135
   Gionchetti P, 2015, J RHEUMATOL, V42, P21, DOI 10.3899/jrheum.150628
   Gkentzis Agapios, 2016, World J Nephrol, V5, P538
   Gondim FAA, 2005, BRAIN, V128, P867, DOI 10.1093/brain/awh429
   Grant AJ, 2002, LANCET, V359, P150, DOI 10.1016/S0140-6736(02)07374-9
   Gray MT, 2015, J CEREBR BLOOD F MET, V35, P747, DOI 10.1038/jcbfm.2015.32
   GREEN S, 1994, MOL CELL ENDOCRINOL, V100, P149, DOI 10.1016/0303-7207(94)90294-1
   Greuter T, 2019, EXPERT REV GASTROENT, V13, P307, DOI 10.1080/17474124.2019.1574569
   Gupta G, 2005, GASTROENTEROLOGY, V129, P819, DOI 10.1053/j.gastro.2005.06.022
   Hansen TH, 2015, GENOME MED, V7, DOI 10.1186/s13073-015-0157-z
   Hansson GK, 2005, NEW ENGL J MED, V352, P1685, DOI 10.1056/NEJMra043430
   Harbord M, 2016, J CROHNS COLITIS, V10, P239, DOI 10.1093/ecco-jcc/jjv213
   Hart AL, 2005, GASTROENTEROLOGY, V129, P50, DOI 10.1053/j.gastro.2005.05.013
   Hatoum OA, 2003, GASTROENTEROLOGY, V125, P58, DOI 10.1016/S0016-5085(03)00699-1
   HERMANN E, 1993, LANCET, V342, P646, DOI 10.1016/0140-6736(93)91760-J
   Higa A, 2012, CELL SIGNAL, V24, P1548, DOI 10.1016/j.cellsig.2012.03.011
   Hirschfield GM, 2013, LANCET, V382, P1587, DOI 10.1016/S0140-6736(13)60096-3
   Hoban DB, 2013, BRAIN BEHAV IMMUN, V27, P91, DOI 10.1016/j.bbi.2012.10.001
   Horai R, 2019, FRONT IMMUNOL, V10, DOI 10.3389/fimmu.2019.00232
   Horai R, 2015, IMMUNITY, V43, P343, DOI 10.1016/j.immuni.2015.07.014
   Horowitz S, 2007, AM J PHYSIOL-GASTR L, V292, pG1323, DOI 10.1152/ajpgi.00499.2006
   Howell KW, 2011, J SURG RES, V171, pE27, DOI 10.1016/j.jss.2011.06.033
   Huang XY, 2018, INVEST OPHTH VIS SCI, V59, P1523, DOI 10.1167/iovs.17-22677
   HUDSON M, 1992, BLOOD COAGUL FIBRIN, V3, P773, DOI 10.1097/00001721-199212000-00011
   Hueppelshaeuser R, 2012, PEDIATR NEPHROL, V27, P1103, DOI 10.1007/s00467-012-2126-8
   Hussein IAH, 2008, WORLD J GASTROENTERO, V14, P4028, DOI 10.3748/wjg.14.4028
   Jacques P, 2008, MUCOSAL IMMUNOL, V1, P364, DOI 10.1038/mi.2008.24
   Janowitz C, 2019, INVEST OPHTH VIS SCI, V60, P420, DOI 10.1167/iovs.18-24813
   Janse M, 2011, HEPATOLOGY, V53, P1977, DOI 10.1002/hep.24307
   Jonassen JA, 2005, UROL RES, V33, P329, DOI 10.1007/s00240-005-0485-3
   JORENS PG, 1990, BLUT, V61, P307, DOI 10.1007/BF01732883
   Joseph L, 2002, BLOOD COAGUL FIBRIN, V13, P105, DOI 10.1097/00001721-200203000-00005
   Kamada N, 2013, J IMMUNOL, V190, P1389, DOI 10.4049/jimmunol.1203100
   Kane S, 2006, AM J GASTROENTEROL, V101, pS640, DOI 10.1111/j.1572-0241.2006.00976.x
   Karlsen TH, 2010, GASTROENTEROLOGY, V138, P1102, DOI 10.1053/j.gastro.2009.11.046
   Karreman MC, 2017, J CROHNS COLITIS, V11, P631, DOI 10.1093/ecco-jcc/jjw199
   Kaur CP, 2018, J DIGEST DIS, V19, P262, DOI 10.1111/1751-2980.12595
   Knutson CG, 2013, P NATL ACAD SCI USA, V110, pE2332, DOI 10.1073/pnas.1222669110
   Koeth RA, 2013, NAT MED, V19, P576, DOI 10.1038/nm.3145
   Kohjima M, 2007, INT J MOL MED, V20, P351
   Kolios G, 2004, IMMUNOLOGY, V113, P427, DOI 10.1111/j.1365-2567.2004.01984.x
   Kumar R, 2004, J GASTROEN HEPATOL, V19, P1403, DOI 10.1111/j.1440-1746.2004.03510.x
   Kurilshikov A, 2019, CIRC RES, V124, P1808, DOI 10.1161/CIRCRESAHA.118.314642
   Larsen S, 2010, ANN MED, V42, P97, DOI 10.3109/07853890903559724
   Leclercq GRI, 2001, AM J PHYSIOL-GASTR L, V281, pG1135
   Lee IA, 2011, SCAND J GASTROENTERO, V46, P684, DOI 10.3109/00365521.2011.560678
   Leung TM, 2013, J HEPATOL, V58, P395, DOI 10.1016/j.jhep.2012.08.018
   Levi M, 2012, NETH J MED, V70, P114
   Liao LJ, 2019, GUT, V68, P1477, DOI 10.1136/gutjnl-2018-316670
   Lin CH, 2014, AUTOIMMUN REV, V13, P114, DOI 10.1016/j.autrev.2013.09.011
   Lin P, 2014, PLOS ONE, V9, DOI 10.1371/journal.pone.0105684
   Liu HH, 2013, SCI WORLD J, DOI 10.1155/2013/370487
   Liu MH, 2017, MICROBIOME, V5, DOI 10.1186/s40168-017-0316-0
   LOSSOS A, 1995, NEUROLOGY, V45, P416, DOI 10.1212/WNL.45.3.416
   Lyte M, 2011, CELL TISSUE RES, V343, P23, DOI 10.1007/s00441-010-1050-0
   Maes M, 2012, BMC MED, V10, DOI 10.1186/1741-7015-10-66
   Maggs JRL, 2008, CURR OPIN GASTROEN, V24, P377, DOI 10.1097/MOG.0b013e3282f9e239
   Magri S, 2019, WORLD J GASTROENTERO, V25, P5676, DOI 10.3748/wjg.v25.i37.5676
   Mahmud N, 2002, ALIMENT PHARM THERAP, V16, P207, DOI 10.1046/j.1365-2036.2002.01155.x
   Makrides SC, 1998, PHARMACOL REV, V50, P59
   Manichanh C, 2012, NAT REV GASTRO HEPAT, V9, P599, DOI 10.1038/nrgastro.2012.152
   Mari M, 2006, CELL METAB, V4, P185, DOI 10.1016/j.cmet.2006.07.006
   Maziere C, 1999, ATHEROSCLEROSIS, V143, P75, DOI 10.1016/S0021-9150(98)00277-9
   McAleer IM, 2003, J UROLOGY, V169, P1813, DOI 10.1097/01.ju.0000061965.51478.79
   McConnell N, 2002, BJU INT, V89, P835, DOI 10.1046/j.1464-410X.2002.02739.x
   Mehta M, 2016, INT J SURG, V36, P607, DOI 10.1016/j.ijsu.2016.11.024
   Mendes FD, 2007, AM J GASTROENTEROL, V102, P344, DOI 10.1111/j.1572-0241.2006.00947.x
   Mikocka-Walus A, 2016, INFLAMM BOWEL DIS, V22, P752, DOI 10.1097/MIB.0000000000000620
   Miura K, 2010, GASTROENTEROLOGY, V139, P323, DOI 10.1053/j.gastro.2010.03.052
   Moreira MD, 2017, IMMUNOL LETT, V187, P53, DOI 10.1016/j.imlet.2017.05.007
   Moris G, 2014, WORLD J GASTROENTERO, V20, P1228, DOI 10.3748/wjg.v20.i5.1228
   Moura FA, 2016, OXID MED CELL LONGEV, V2016, DOI 10.1155/2016/4047362
   Moura FA, 2015, REDOX BIOL, V6, P617, DOI 10.1016/j.redox.2015.10.006
   Muriel P, 2009, HEPATOL INT, V3, P526, DOI 10.1007/s12072-009-9158-6
   Muruve DA, 2008, NATURE, V452, P103, DOI 10.1038/nature06664
   Nakamoto N, 2019, NAT MICROBIOL, V4, P492, DOI 10.1038/s41564-018-0333-1
   Nakamura YK, 2016, INVEST OPHTH VIS SCI, V57, P3747, DOI 10.1167/iovs.16-19733
   Navaneethan U, 2014, GASTROENTEROL REP, V2, P193, DOI 10.1093/gastro/gou036
   Nemati R, 2019, GASTROENTEROL REP, V7, P291, DOI 10.1093/gastro/gox034
   Nguyen GC, 2014, GASTROENTEROLOGY, V146, P835, DOI 10.1053/j.gastro.2014.01.042
   Nielsen NM, 2008, MULT SCLER J, V14, P823, DOI 10.1177/1352458508088936
   Nishida A, 2018, CLIN J GASTROENTEROL, V11, P1, DOI 10.1007/s12328-017-0813-5
   Nishino K, 2018, J GASTROENTEROL, V53, P95, DOI 10.1007/s00535-017-1384-4
   Noseworthy JH, 2000, NEW ENGL J MED, V343, P938, DOI 10.1056/NEJM200009283431307
   Oikonomou K, 2011, INFLAMM BOWEL DIS, V17, P1034, DOI 10.1002/ibd.21468
   Olpin JD, 2017, RADIOGRAPHICS, V37, P1135, DOI 10.1148/rg.2017160121
   OMAHONY S, 1992, ANN RHEUM DIS, V51, P1296, DOI 10.1136/ard.51.12.1296
   Orchard TR, 2002, GASTROENTEROLOGY, V123, P714, DOI 10.1053/gast.2002.35396
   Osna NA, 2016, WORLD J GASTROENTERO, V22, P6192, DOI 10.3748/wjg.v22.i27.6192
   Oussalah A, 2011, ALIMENT PHARM THER, V34, P1173, DOI 10.1111/j.1365-2036.2011.04864.x
   Pagliassotti MJ, 2012, ANNU REV NUTR, V32, P17, DOI 10.1146/annurev-nutr-071811-150644
   Palumbo CS, 2019, INFLAMM BOWEL DIS, V25, P124, DOI 10.1093/ibd/izy200
   Panes J, 1998, GASTROENTEROLOGY, V114, P1066, DOI 10.1016/S0016-5085(98)70328-2
   Papa A, 2008, DIGEST DIS, V26, P149, DOI 10.1159/000116773
   Park S, 2018, WORLD J GASTROENTERO, V24, P4798, DOI 10.3748/wjg.v24.i42.4798
   Parks JH, 2003, KIDNEY INT, V63, P255, DOI 10.1046/j.1523-1755.2003.00725.x
   Pimentel-Santos FM, 2013, TISSUE ANTIGENS, V82, P374, DOI 10.1111/tan.12238
   Poulou AC, 2006, WORLD J GASTROENTERO, V12, P739, DOI 10.3748/wjg.v12.i5.739
   Primas Christian, 2013, J Crohns Colitis, V7, pe630, DOI 10.1016/j.crohns.2013.05.001
   Purchiaroni F, 2013, EUR REV MED PHARMACO, V17, P323
   Qin JJ, 2010, NATURE, V464, P59, DOI 10.1038/nature08821
   Qin LY, 2013, GLIA, V61, P855, DOI 10.1002/glia.22479
   Quevrain E, 2016, GUT, V65, P415, DOI 10.1136/gutjnl-2014-307649
   Rahman I, 2004, REDOX REP, V9, P125, DOI 10.1179/135100004225005219
   Ratajczak AE, 2020, NUTRIENTS, V12, DOI 10.3390/nu12082263
   Restellini S, 2017, LIVER INT, V37, P475, DOI 10.1111/liv.13265
   Reyes-Gordillo K, 2017, OXIDATIVE MED CELLUL, V2017, P4657, DOI [10.4049/jimmunol.166.7.4650, DOI 10.4049/JIMMUNOL.166.7.4650]
   Roifman I, 2009, CLIN GASTROENTEROL H, V7, P175, DOI 10.1016/j.cgh.2008.10.021
   Sabino J, 2016, GUT, V65, P1681, DOI 10.1136/gutjnl-2015-311004
   Sadaf H, 2017, MICROB PATHOGENESIS, V109, P287, DOI 10.1016/j.micpath.2017.06.009
   Salmi M, 2001, J IMMUNOL, V166, P4650, DOI 10.4049/jimmunol.166.7.4650
   Santos J, 1999, AM J PHYSIOL-GASTR L, V277, pG391, DOI 10.1152/ajpgi.1999.277.2.G391
   Scaldaferri F, 2011, WORLD J GASTROENTERO, V17, P594, DOI 10.3748/wjg.v17.i5.594
   Scaldaferri F, 2009, EUR J IMMUNOL, V39, P290, DOI 10.1002/eji.200838316
   Scher JU, 2016, ARTHRITIS RHEUMATOL, V68, P35, DOI 10.1002/art.39259
   Schinzari F, 2008, CLIN PHARMACOL THER, V83, P70, DOI 10.1038/sj.clpt.6100229
   SCHUERMANN GM, 1993, CLIN EXP IMMUNOL, V94, P341
   Seldin MM, 2016, J AM HEART ASSOC, V5, DOI 10.1161/JAHA.115.002767
   Sen U, 2010, CELL BIOCHEM BIOPHYS, V57, P49, DOI 10.1007/s12013-010-9079-y
   Serviddio G, 2011, EXPERT REV GASTROENT, V5, P233, DOI [10.1586/egh.11.11, 10.1586/EGH.11.11]
   Shearn CT, 2019, FREE RADICAL BIO MED, V143, P101, DOI 10.1016/j.freeradbiomed.2019.07.036
   Shemer A, 2015, TRENDS IMMUNOL, V36, P614, DOI 10.1016/j.it.2015.08.003
   Sheth T, 2015, GASTROENTEROLOGY RES, V2015, P592, DOI [10.1161/01.ATV.0000014221.30108.08, DOI 10.1161/01.ATV.0000014221.30108.08]
   Siener R, 2013, KIDNEY INT, V83, P1144, DOI 10.1038/ki.2013.104
   Silva J, 2019, BIOMED RES INT, V2019, DOI 10.1155/2019/7604939
   Silverman MD, 2002, ARTERIOSCL THROM VAS, V22, P587, DOI 10.1161/01.ATV.0000014221.30108.08
   Singer II, 1996, GASTROENTEROLOGY, V111, P871, DOI 10.1016/S0016-5085(96)70055-0
   Singh S, 2013, INFLAMM BOWEL DIS, V19, P864, DOI 10.1002/ibd.23011
   Siva S, 2009, BJU INT, V103, P18, DOI 10.1111/j.1464-410X.2008.08122.x
   Speca S, 2017, JOINT BONE SPINE, V84, P417, DOI 10.1016/j.jbspin.2016.12.016
   Stadnicki A, 2012, CURR VASC PHARMACOL, V10, P659, DOI 10.2174/157016112801784495
   Stewart CS, 2004, FEMS MICROBIOL LETT, V230, P1, DOI 10.1016/S0378-1097(03)00864-4
   Suh Hyun Yi, 2019, Korean J Gastroenterol, V73, P285, DOI 10.4166/kjg.2019.73.5.285
   Sunny NE, 2011, CELL METAB, V14, P804, DOI 10.1016/j.cmet.2011.11.004
   Szeto CC, 2018, J AM SOC NEPHROL, V29, P1601, DOI 10.1681/ASN.2018010068
   Szeto W, 2018, INFLAMM BOWEL DIS, V24, P1114, DOI 10.1093/ibd/izy021
   Takahashi K, 2016, DIGESTION, V93, P59, DOI 10.1159/000441768
   Takemura T, 2002, PEDIATR NEPHROL, V17, P863, DOI 10.1007/s00467-002-0943-x
   Taleban S, 2016, J CROHNS COLITIS, V10, P43, DOI 10.1093/ecco-jcc/jjv178
   Tang WHW, 2014, J CLIN INVEST, V124, P4204, DOI 10.1172/JCI72331
   TAUROG JD, 1994, J EXP MED, V180, P2359, DOI 10.1084/jem.180.6.2359
   Timani S, 2008, CLIN DERMATOL, V26, P265, DOI 10.1016/j.clindermatol.2007.10.018
   Tito RY, 2017, ARTHRITIS RHEUMATOL, V69, P114, DOI 10.1002/art.39802
   Tsaitas C, 2014, WORLD J HEPATOL, V6, P178, DOI 10.4254/wjh.v6.i4.178
   Tyagi N, 2005, AM J PHYSIOL-HEART C, V289, pH2649, DOI 10.1152/ajpheart.00548.2005
   Van Assche G, 2013, J CROHNS COLITIS, V7, P1, DOI 10.1016/j.crohns.2012.09.005
   Van Hogezand RA, 2006, SCAND J GASTROENTERO, V41, P59, DOI 10.1080/00365520600664276
   van Staa TP, 2006, CALCIFIED TISSUE INT, V79, P129, DOI 10.1007/s00223-006-0019-1
   Van Staa TP, 2005, J BONE MINER RES, V20, P1486, DOI 10.1359/jbmr.2005.20.8.1486
   Vavricka SR, 2015, INFLAMM BOWEL DIS, V21, P1982, DOI 10.1097/MIB.0000000000000392
   Vavricka SR, 2011, AM J GASTROENTEROL, V106, P110, DOI 10.1038/ajg.2010.343
   Venkatesh PGK, 2011, J DIGEST DIS, V12, P245, DOI 10.1111/j.1751-2980.2011.00511.x
   Vernon G, 2011, ALIMENT PHARM THER, V34, P274, DOI 10.1111/j.1365-2036.2011.04724.x
   Villaran RF, 2010, J NEUROCHEM, V114, P1687, DOI 10.1111/j.1471-4159.2010.06879.x
   Villumsen M, 2019, GUT, V68, P18, DOI 10.1136/gutjnl-2017-315666
   Walker JR, 2008, AM J GASTROENTEROL, V103, P1989, DOI 10.1111/j.1572-0241.2008.01980.x
   Wang GP, 2002, ARTERIOSCL THROM VAS, V22, P1777, DOI 10.1161/01.ATV.0000035404.18281.37
   Wang ZN, 2018, PROTEIN CELL, V9, P416, DOI 10.1007/s13238-018-0549-0
   Wang ZN, 2015, CELL, V163, P1585, DOI 10.1016/j.cell.2015.11.055
   Wei WC, 2017, BIOMED PHARMACOTHER, V94, P27, DOI 10.1016/j.biopha.2017.06.071
   Wiesner P, 2010, CIRC RES, V107, P56, DOI 10.1161/CIRCRESAHA.110.218420
   Worcester EM, 2002, ENDOCRIN METAB CLIN, V31, P979, DOI 10.1016/S0889-8529(02)00035-X
   Wu P, 2017, EXP THER MED, V13, P395, DOI 10.3892/etm.2016.3966
   Yang LJ, 2016, INT J MOL SCI, V17, DOI [10.3390/ijms17122126, 10.3390/ijms17030403]
   Yuan J, 2019, CELL METAB, V30, P1172, DOI 10.1016/j.cmet.2019.11.006
   Zanoli L, 2015, WORLD J GASTROENTERO, V21, P11304, DOI 10.3748/wjg.v21.i40.11304
   Zezos P, 2014, WORLD J GASTROENTERO, V20, P13863, DOI 10.3748/wjg.v20.i38.13863
   Zhang Y, 2014, CHINESE MED J-PEKING, V127, P3944, DOI 10.3760/cma.j.issn.0366-6999.20141543
   Zhao CH, 2007, NEUROBIOL DIS, V26, P36, DOI 10.1016/j.nbd.2006.11.012
   Zhou W, 2009, GASTROENTEROLOGY, V137, P1403, DOI 10.1053/j.gastro.2009.06.049
   Zhu WF, 2016, CELL, V165, P111, DOI 10.1016/j.cell.2016.02.011
   Zieman SJ, 2005, ARTERIOSCL THROM VAS, V25, P932, DOI 10.1161/01.ATV.0000160548.78317.29
   Zmora N, 2017, MUCOSAL IMMUNOL, V10, P865, DOI 10.1038/mi.2017.19
NR 250
TC 2
Z9 2
U1 3
U2 3
PU TECH SCIENCE PRESS
PI HENDERSON
PA 871 CORONADO CENTER DR, SUTE 200, HENDERSON, NV 89052 USA
SN 0327-9545
EI 1667-5746
J9 BIOCELL
JI Biocell
PY 2021
VL 45
IS 3
BP 461
EP 481
DI 10.32604/biocell.2021.014332
PG 21
WC Biology
WE Science Citation Index Expanded (SCI-EXPANDED)
SC Life Sciences & Biomedicine - Other Topics
GA QT6XB
UT WOS:000626732100003
DA 2022-07-15
ER

PT J
AU Zhu, WH
   Winter, MG
   Byndloss, MX
   Spiga, L
   Duerkop, BA
   Hughes, ER
   Buttner, L
   Romao, ED
   Behrendt, CL
   Lopez, CA
   Sifuentes-Dominguez, L
   Huff-Hardy, K
   Wilson, RP
   Gillis, CC
   Tukel, C
   Koh, AY
   Burstein, E
   Hooper, LV
   Baumler, AJ
   Winter, SE
AF Zhu, Wenhan
   Winter, Maria G.
   Byndloss, Mariana X.
   Spiga, Luisella
   Duerkop, Breck A.
   Hughes, Elizabeth R.
   Buttner, Lisa
   Romao, Everton de Lima
   Behrendt, Cassie L.
   Lopez, Christopher A.
   Sifuentes-Dominguez, Luis
   Huff-Hardy, Kayci
   Wilson, R. Paul
   Gillis, Caroline C.
   Tukel, Cagla
   Koh, Andrew Y.
   Burstein, Ezra
   Hooper, Lora V.
   Baumler, Andreas J.
   Winter, Sebastian E.
TI Precision editing of the gut microbiota ameliorates colitis
SO NATURE
LA English
DT Article
ID ENTERICA SEROTYPE TYPHIMURIUM; ESCHERICHIA-COLI; INFLAMMATORY RESPONSES;
   SEROVAR TYPHIMURIUM; ULCERATIVE-COLITIS; ELECTRON-ACCEPTOR;
   CROHNS-DISEASE; CD-HIT; GROWTH; ENTEROBACTERIACEAE
AB Inflammatory diseases of the gastrointestinal tract are frequently associated with dysbiosis(1-8), characterized by changes in gut microbial communities that include an expansion of facultative anaerobic bacteria of the Enterobacteriaceae family (phylum Proteobacteria). Here we show that a dysbiotic expansion of Enterobacteriaceae during gut inflammation could be prevented by tungstate treatment, which selectively inhibited molybdenum-cofactor-dependent microbial respiratory pathways that are operational only during episodes of inflammation. By contrast, we found that tungstate treatment caused minimal changes in the microbiota composition under homeostatic conditions. Notably, tungstate-mediated microbiota editing reduced the severity of intestinal inflammation in mouse models of colitis. We conclude that precision editing of the microbiota composition by tungstate treatment ameliorates the adverse effects of dysbiosis in the inflamed gut.
C1 [Zhu, Wenhan; Winter, Maria G.; Spiga, Luisella; Hughes, Elizabeth R.; Buttner, Lisa; Gillis, Caroline C.; Koh, Andrew Y.; Winter, Sebastian E.] Univ Texas Southwestern Med Ctr Dallas, Dept Microbiol, 5323 Harry Hines Blvd, Dallas, TX 75390 USA.
   [Byndloss, Mariana X.; Romao, Everton de Lima; Lopez, Christopher A.; Baumler, Andreas J.] Univ Calif Davis, Sch Med, Dept Med Microbiol & Immunol, One Shields Ave, Davis, CA 95616 USA.
   [Duerkop, Breck A.; Behrendt, Cassie L.; Hooper, Lora V.] Univ Texas Southwestern Med Ctr Dallas, Dept Immunol, 5323 Harry Hines Blvd, Dallas, TX 75390 USA.
   [Sifuentes-Dominguez, Luis; Koh, Andrew Y.] Univ Texas Southwestern Med Ctr Dallas, Dept Pediat, 5323 Harry Hines Blvd, Dallas, TX 75390 USA.
   [Huff-Hardy, Kayci; Burstein, Ezra] Univ Texas Southwestern Med Ctr Dallas, Div Digest & Liver Dis, Dept Internal Med, 5323 Harry Hines Blvd, Dallas, TX 75390 USA.
   [Wilson, R. Paul; Tukel, Cagla] Temple Univ, Lewis Katz Sch Med, Dept Microbiol & Immunol, 1801 North Broad St, Philadelphia, PA 19122 USA.
   [Hooper, Lora V.] Univ Texas Southwestern Med Ctr Dallas, Howard Hughes Med Inst, 5323 Harry Hines Blvd, Dallas, TX 75390 USA.
   [Wilson, R. Paul] GlaxoSmithKline, 1250 South Collegeville Rd, Collegeville, PA 19426 USA.
RP Winter, SE (通讯作者)，Univ Texas Southwestern Med Ctr Dallas, Dept Microbiol, 5323 Harry Hines Blvd, Dallas, TX 75390 USA.; Baumler, AJ (通讯作者)，Univ Calif Davis, Sch Med, Dept Med Microbiol & Immunol, One Shields Ave, Davis, CA 95616 USA.
EM ajbaumler@ucdavis.edu; Sebastian.Winter@UTSouthwestern.edu
RI Winter, Sebastian E/A-4118-2009; Koh, Andrew/R-6837-2019; Baumler,
   Andreas J/H-2301-2011; Byndloss, Mariana X/D-9890-2014; Duerkop,
   Breck/I-2460-2019; Byndloss, Mariana Xavier/ABD-5506-2021
OI Winter, Sebastian E/0000-0003-1532-9178; Koh,
   Andrew/0000-0003-2172-5126; Baumler, Andreas J/0000-0001-9152-7809;
   Byndloss, Mariana X/0000-0002-2122-4156; Duerkop,
   Breck/0000-0003-4030-9822; Byndloss, Mariana Xavier/0000-0002-2122-4156;
   Sifuentes-Dominguez, Luis/0000-0002-9525-071X; Zhu,
   Wenhan/0000-0003-3771-0842; Spiga, Luisella/0000-0002-4770-7156; Hughes,
   Elizabeth R/0000-0003-4967-8819
FU NIH [AI112445, AI118807, AI128151, DK070855, DK102436, 5K12HD-068369];
   Welch Foundation [I-1858, I-1874]; American Cancer Society Research
   Scholar Grant [MPC-130347]; Crohn's and Colitis Foundation of America
   [454921]; Howard Hughes Medical Institute; EUNICE KENNEDY SHRIVER
   NATIONAL INSTITUTE OF CHILD HEALTH & HUMAN DEVELOPMENT [K12HD068369]
   Funding Source: NIH RePORTER; NATIONAL INSTITUTE OF ALLERGY AND
   INFECTIOUS DISEASES [T32AI007520, R01AI118807, R01AI123163, R21AI128151,
   R01AI112445] Funding Source: NIH RePORTER; NATIONAL INSTITUTE OF
   DIABETES AND DIGESTIVE AND KIDNEY DISEASES [R01DK070855, K01DK102436,
   T32DK007745] Funding Source: NIH RePORTER
FX This work was supported by NIH grants AI112445 (A.J.B.), AI118807
   (S.E.W.), AI128151 (S.E.W.), DK070855 (L.V.H.), DK102436 (B.A.D.) and
   5K12HD-068369 (L.S.-D.), Welch Foundation grants I-1858 (S.E.W.) and
   I-1874 (L.V.H.), American Cancer Society Research Scholar Grant
   MPC-130347 (S.E.W.) and a Crohn's and Colitis Foundation of America
   postdoctoral fellowship no. 454921 (W.Z.). Work in the L.V.H. laboratory
   is supported by the Howard Hughes Medical Institute. The funders had no
   role in study design, data collection and interpretation, or the
   decision to submit the work for publication. Any opinions, findings, and
   conclusions or recommendations expressed in this material are those of
   the authors and do not necessarily reflect the views of the funders. We
   thank B. Sartor for the E. coli NC101 strain.
CR Barman M, 2008, INFECT IMMUN, V76, P907, DOI 10.1128/IAI.01432-07
   Brugiroux S, 2017, NAT MICROBIOL, V2, DOI 10.1038/nmicrobiol.2016.215
   Caporaso JG, 2010, NAT METHODS, V7, P335, DOI 10.1038/nmeth.f.303
   Collins S, 2009, DIGEST DIS, V27, P85, DOI 10.1159/000268126
   Davis R, 1980, ADV BACTERIAL GENETI
   De Gregoris TB, 2011, J MICROBIOL METH, V86, P351, DOI 10.1016/j.mimet.2011.06.010
   Eaves-Pyles T, 2008, INT J MED MICROBIOL, V298, P397, DOI 10.1016/j.ijmm.2007.05.011
   Elinav E, 2011, CELL, V145, P745, DOI 10.1016/j.cell.2011.04.022
   Frank DN, 2007, P NATL ACAD SCI USA, V104, P13780, DOI 10.1073/pnas.0706625104
   Fu LM, 2012, BIOINFORMATICS, V28, P3150, DOI 10.1093/bioinformatics/bts565
   Garrett WS, 2007, CELL, V131, P33, DOI 10.1016/j.cell.2007.08.017
   Garrett WS, 2010, CELL HOST MICROBE, V8, P292, DOI 10.1016/j.chom.2010.08.004
   Gates AJ, 2003, FEMS MICROBIOL LETT, V220, P261, DOI 10.1016/S0378-1097(03)00122-8
   Godinez I, 2008, INFECT IMMUN, V76, P2008, DOI 10.1128/IAI.01691-07
   Hans W, 2000, EUR J GASTROEN HEPAT, V12, P267, DOI 10.1097/00042737-200012030-00002
   Hughes ER, 2017, CELL HOST MICROBE, V21, P208, DOI 10.1016/j.chom.2017.01.005
   Kamada N, 2012, SCIENCE, V336, P1325, DOI 10.1126/science.1222195
   Keestra AM, 2011, MBIO, V2, DOI 10.1128/mBio.00266-11
   Kim SC, 2005, GASTROENTEROLOGY, V128, P891, DOI 10.1053/j.gastro.2005.02.009
   Kruis W, 2004, GUT, V53, P1617, DOI 10.1136/gut.2003.037747
   Li WZ, 2006, BIOINFORMATICS, V22, P1658, DOI 10.1093/bioinformatics/btl158
   Lupp C, 2007, CELL HOST MICROBE, V2, P119, DOI 10.1016/j.chom.2007.06.010
   Mshvildadze M, 2010, J PEDIATR-US, V156, P20, DOI 10.1016/j.jpeds.2009.06.063
   Overbergh L, 2003, J Biomol Tech, V14, P33
   Pal D, 2005, J BACTERIOL, V187, P7167, DOI 10.1128/JB.187.21.7167-7175.2005
   Prantera C, 1996, AM J GASTROENTEROL, V91, P328
   Price-Carter M, 2001, J BACTERIOL, V183, P2463, DOI 10.1128/JB.183.8.2463-2475.2001
   Raetz M, 2013, NAT IMMUNOL, V14, P136, DOI 10.1038/ni.2508
   Rodriguez MS, 1999, J BIOL CHEM, V274, P9108, DOI 10.1074/jbc.274.13.9108
   RUTGEERTS P, 1995, GASTROENTEROLOGY, V108, P1617, DOI 10.1016/0016-5085(95)90121-3
   Sambrook J., 1989, MOL CLONING
   Sassone-Corsi M, 2016, NATURE, V540, P280, DOI 10.1038/nature20557
   Shavit Y, 2014, BIOINFORMATICS, V30, P3120, DOI 10.1093/bioinformatics/btu491
   Shin NR, 2015, TRENDS BIOTECHNOL, V33, P496, DOI 10.1016/j.tibtech.2015.06.011
   SIMON R, 1983, BIO-TECHNOL, V1, P784, DOI 10.1038/nbt1183-784
   Stecher B, 2007, PLOS BIOL, V5, P2177, DOI 10.1371/journal.pbio.0050244
   STEWART V, 1988, J BACTERIOL, V170, P1589, DOI 10.1128/jb.170.4.1589-1597.1988
   Vujkovic-Cvijin I, 2013, SCI TRANSL MED, V5, DOI 10.1126/scitranslmed.3006438
   WANG RF, 1991, GENE, V100, P195, DOI 10.1016/0378-1119(91)90366-J
   Wilson RP, 2008, CELL MICROBIOL, V10, P876, DOI 10.1111/j.1462-5822.2007.01090.x
   Winter SE, 2013, EMBO REP, V14, P319, DOI 10.1038/embor.2013.27
   Winter SE, 2013, SCIENCE, V339, P708, DOI 10.1126/science.1232467
   Winter SE, 2010, NATURE, V467, P426, DOI 10.1038/nature09415
   Winter SE, 2009, INFECT IMMUN, V77, P1904, DOI 10.1128/IAI.01341-08
NR 44
TC 225
Z9 237
U1 15
U2 183
PU NATURE PUBLISHING GROUP
PI LONDON
PA MACMILLAN BUILDING, 4 CRINAN ST, LONDON N1 9XW, ENGLAND
SN 0028-0836
EI 1476-4687
J9 NATURE
JI Nature
PD JAN 11
PY 2018
VL 553
IS 7687
BP 208
EP +
DI 10.1038/nature25172
PG 15
WC Multidisciplinary Sciences
WE Science Citation Index Expanded (SCI-EXPANDED)
SC Science & Technology - Other Topics
GA FS4WL
UT WOS:000419794800037
PM 29323293
OA Green Accepted
HC Y
HP N
DA 2022-07-15
ER

PT J
AU He, Y
   Wen, Q
   Yao, FF
   Xu, D
   Huang, YC
   Wang, JS
AF He, Yang
   Wen, Qu
   Yao, Fangfang
   Xu, Dong
   Huang, Yuancheng
   Wang, Junshuai
TI Gut-lung axis: The microbial contributions and clinical implications
SO CRITICAL REVIEWS IN MICROBIOLOGY
LA English
DT Review
DE Common mucosal immune; gut-lung axis; microbiota
ID IDIOPATHIC PNEUMONIA SYNDROME; SYSTEMIC ORGAN DYSFUNCTION; SECONDARY
   LYMPHOID ORGANS; TRAUMA-HEMORRHAGIC SHOCK; INTESTINAL IGA SYNTHESIS;
   TOLL-LIKE RECEPTOR-4; MESENTERIC LYMPH; TH17 CELLS; ULCERATIVE-COLITIS;
   ADAPTIVE IMMUNITY
AB Gut microbiota interacts with host immune system in ways that influence the development of disease. Advances in respiratory immune system also broaden our knowledge of the interaction between host and microbiome in the lung. Increasing evidence indicated the intimate relationship between the gastrointestinal tract and respiratory tract. Exacerbations of chronic gut and lung disease have been shown to share key conceptual features with the disorder and dysregulation of the microbial ecosystem. In this review, we discuss the impact of gut and lung microbiota on disease exacerbation and progression, and the recent understanding of the immunological link between the gut and the lung, the gut-lung axis.
C1 [He, Yang; Wen, Qu; Yao, Fangfang] Huazhong Univ Sci & Technol, Tongji Med Coll, Union Hosp, Dept Canc Ctr, Wuhan, Peoples R China.
   [Xu, Dong; Huang, Yuancheng] Huazhong Univ Sci & Technol, Tongji Med Coll, Tongji Hosp, Dept Infect Dis, 1095 JieFang Ave, Wuhan 430030, Peoples R China.
   [Wang, Junshuai] Huazhong Univ Sci & Technol, Tongji Med Coll, Tongji Hosp, Dept Crit Care Med, 1095 JieFang Ave, Wuhan 430030, Peoples R China.
RP Huang, YC (通讯作者)，Huazhong Univ Sci & Technol, Tongji Med Coll, Tongji Hosp, Dept Infect Dis, 1095 JieFang Ave, Wuhan 430030, Peoples R China.; Wang, JS (通讯作者)，Huazhong Univ Sci & Technol, Tongji Med Coll, Tongji Hosp, Dept Crit Care Med, 1095 JieFang Ave, Wuhan 430030, Peoples R China.
EM 2730314884@qq.com; harry107@163.com
OI Wang, Junshuai/0000-0003-1631-9545
CR Abt MC, 2009, CURR OPIN GASTROEN, V25, P496, DOI 10.1097/MOG.0b013e328331b6b4
   Actis Giovanni C., 2014, Inflammation & Allergy Drug Targets, V13, P217
   Adams CA, 2002, SHOCK, V18, P513, DOI 10.1097/00024382-200212000-00005
   Albert RK, 2011, NEW ENGL J MED, V365, P689, DOI 10.1056/NEJMoa1104623
   AlFaleh Khalid, 2014, Evid Based Child Health, V9, P584, DOI 10.1002/ebch.1976
   Alkhawaja S, 2015, COCHRANE DB SYST REV, DOI 10.1002/14651858.CD008875.pub2
   Andoh A, 2009, CURR PHARM DESIGN, V15, P2066, DOI 10.2174/138161209788489186
   Annane D, 1996, AM J RESP CRIT CARE, V153, P1585, DOI 10.1164/ajrccm.153.5.8630606
   Atarashi K, 2013, NATURE, V500, P232, DOI 10.1038/nature12331
   Atarashi K, 2011, SEMIN IMMUNOL, V23, P146, DOI 10.1016/j.smim.2011.01.010
   Barfod KK, 2013, BMC MICROBIOL, V13, DOI 10.1186/1471-2180-13-303
   Beck JM, 2012, TRANSL RES, V160, P258, DOI 10.1016/j.trsl.2012.02.005
   Ben DF, 2012, J SURG RES, V174, P326, DOI 10.1016/j.jss.2010.12.005
   Ben-Horin S, 2008, CURR OPIN PHARMACOL, V8, P490, DOI 10.1016/j.coph.2008.07.010
   Bergqvist P, 2010, J IMMUNOL, V184, P3545, DOI 10.4049/jimmunol.0901895
   Bibiloni R, 2006, J MED MICROBIOL, V55, P1141, DOI 10.1099/jmm.0.46498-0
   Borovikova LV, 2000, NATURE, V405, P458, DOI 10.1038/35013070
   Brandtzaeg P, 2005, IMMUNOL REV, V206, P32, DOI 10.1111/j.0105-2896.2005.00283.x
   Brandtzaeg P, 2003, VACCINE, V21, P3382, DOI 10.1016/S0264-410X(03)00338-4
   Brandtzaeg P, 2009, SCAND J IMMUNOL, V70, P505, DOI 10.1111/j.1365-3083.2009.02319.x
   Brandtzaeg P, 2013, FRONT IMMUNOL, V4, DOI 10.3389/fimmu.2013.00222
   Brandtzaeg P, 2011, ADV OTO-RHINO-LARYNG, V72, P20, DOI 10.1159/000324588
   Brandtzaeg P, 2011, AM J RESP CRIT CARE, V183, P1595, DOI 10.1164/rccm.201011-1783OC
   Brandtzaeg P, 2010, IMMUNOL INVEST, V39, P303, DOI 10.3109/08820131003680369
   Brandtzaeg P, 2010, J PEDIATR-US, V156, pS8, DOI 10.1016/j.jpeds.2009.11.014
   Brusselle GG, 2011, LANCET, V378, P1015, DOI 10.1016/S0140-6736(11)60988-4
   Buffie CG, 2013, NAT REV IMMUNOL, V13, P790, DOI 10.1038/nri3535
   Burcelin R, 2012, SEMIN IMMUNOL, V24, P67, DOI 10.1016/j.smim.2011.11.011
   Caesar R, 2015, CELL METAB, V22, P658, DOI 10.1016/j.cmet.2015.07.026
   Chen LW, 2011, SHOCK, V36, P67, DOI 10.1097/SHK.0b013e3182184ee7
   Chen MM, 2014, AM J PHYSIOL-GASTR L, V307, pG711, DOI 10.1152/ajpgi.00185.2014
   Chen SJ, 2014, WORLD J GASTROENTERO, V20, P9468, DOI 10.3748/wjg.v20.i28.9468
   Clancy RL, 2011, FRONT IMMUNOL, V2, DOI 10.3389/fimmu.2011.00007
   Clemente JC, 2012, CELL, V148, P1258, DOI 10.1016/j.cell.2012.01.035
   Cooke KR, 2000, J IMMUNOL, V165, P6612, DOI 10.4049/jimmunol.165.11.6612
   Coopersmith CM, 2003, CRIT CARE MED, V31, P1630, DOI 10.1097/01.CCM.0000055385.29232.11
   Costantini TW, 2012, AM J PATHOL, V181, P478, DOI 10.1016/j.ajpath.2012.04.005
   D'Alessandro A, 2014, SHOCK, V42, P509, DOI 10.1097/SHK.0000000000000259
   Deitch E A, 2001, Curr Opin Crit Care, V7, P92, DOI 10.1097/00075198-200104000-00007
   Deitch EA, 2006, FRONT BIOSCI-LANDMRK, V11, P520, DOI 10.2741/1816
   Deitch EA, 2001, SHOCK, V16, P290, DOI 10.1097/00024382-200116040-00010
   Desai SV, 2014, CHEST, V145, P1148, DOI 10.1378/chest.13-1158
   Deshmukh HS, 2014, NAT MED, V20, P528, DOI 10.1038/nm.3542
   Dickson RP, 2014, LANCET, V384, P691, DOI 10.1016/S0140-6736(14)61136-3
   Dickson RP, 2013, EXPERT REV RESP MED, V7, P245, DOI [10.1586/ERS.13.24, 10.1586/ers.13.24]
   Duchmann R, 2006, ADV EXP MED BIOL, V579, P219
   Dzieciatkowska M, 2014, SHOCK, V42, P485, DOI 10.1097/SHK.0000000000000249
   Dzieciatkowska M, 2011, SHOCK, V35, P331, DOI 10.1097/SHK.0b013e318206f654
   Ekbom A, 2008, LUNG, V186, P167, DOI 10.1007/s00408-008-9080-z
   Erb-Downward JR, 2012, AM J RESP CRIT CARE, V185, P1037, DOI 10.1164/rccm.201203-0567ED
   Fagarasan S, 2006, CURR TOP MICROBIOL, V308, P137
   Fagarasan S, 2003, NAT REV IMMUNOL, V3, P63, DOI 10.1038/nri982
   Fahy John V, 2013, Ann Am Thorac Soc, V10 Suppl, pS108, DOI 10.1513/AnnalsATS.201307-239AW
   Farkas AM, 2015, J IMMUNOL METHODS, V421, P104, DOI 10.1016/j.jim.2015.03.020
   Feng T, 2011, MUCOSAL IMMUNOL, V4, P15, DOI 10.1038/mi.2010.60
   Fox AC, 2012, SHOCK, V38, P508, DOI 10.1097/SHK.0b013e31826e47e8
   Garcia-Nunez M, 2014, J CLIN MICROBIOL, V52, P4217, DOI 10.1128/JCM.01967-14
   Garzoni C, 2013, THORAX, V68, P1150, DOI 10.1136/thoraxjnl-2012-202917
   Gommerman JL, 2014, GUT MICROBES, V5, P652, DOI 10.4161/19490976.2014.969977
   Gorman S, 2013, PLOS ONE, V8, DOI 10.1371/journal.pone.0067823
   Gullberg E, 2006, ANN NY ACAD SCI, V1072, P218, DOI 10.1196/annals.1326.028
   Hamelmann E, 2008, PEDIAT ALLERG IMM-UK, V19, P4, DOI 10.1111/j.1399-3038.2008.00763.x
   Han MK, 2012, THORAX, V67, P456, DOI 10.1136/thoraxjnl-2011-201183
   Hildebrandt GC, 2004, BLOOD, V104, P586, DOI 10.1182/blood-2003-12-4259
   Hill DA, 2010, MUCOSAL IMMUNOL, V3, P148, DOI 10.1038/mi.2009.132
   Hill DA, 2010, ANNU REV IMMUNOL, V28, P623, DOI 10.1146/annurev-immunol-030409-101330
   Hilty M, 2010, PLOS ONE, V5, DOI 10.1371/journal.pone.0008578
   Hoen AG, 2015, J PEDIATR-US, V167, P138, DOI 10.1016/j.jpeds.2015.02.049
   Hooper LV, 2012, SCIENCE, V336, P1268, DOI 10.1126/science.1223490
   Huang YJ, 2015, J ALLERGY CLIN IMMUN, V135, P25, DOI 10.1016/j.jaci.2014.11.011
   Huang YJ, 2011, J ALLERGY CLIN IMMUN, V127, P372, DOI 10.1016/j.jaci.2010.10.048
   Huffnagle GB, 2015, CLIN IMMUNOL, V159, P177, DOI 10.1016/j.clim.2015.05.022
   Vargas-Rojas MI, 2011, RESP MED, V105, P1648, DOI 10.1016/j.rmed.2011.05.017
   Jennings S, 2010, POSTGRAD MED J, V86, P94, DOI 10.1136/pgmj.2009.086892
   Johansson MEV, 2014, GUT, V63, P281, DOI 10.1136/gutjnl-2012-303207
   Kalogeris T, 2012, INT REV CEL MOL BIO, V298, P229, DOI 10.1016/B978-0-12-394309-5.00006-7
   Kanangat S, 1999, INFECT IMMUN, V67, P2834, DOI 10.1128/IAI.67.6.2834-2840.1999
   Kang W, 2007, JPEN-PARENTER ENTER, V31, P246, DOI 10.1177/0148607107031003246
   Keely S, 2014, CHEST, V145, P199, DOI 10.1378/chest.13-2077
   Khader SA, 2009, MUCOSAL IMMUNOL, V2, P403, DOI 10.1038/mi.2009.100
   Khoruts A, 2011, MUCOSAL IMMUNOL, V4, P4, DOI 10.1038/mi.2010.79
   Kiyono H, 2004, NAT REV IMMUNOL, V4, P699, DOI 10.1038/nri1439
   Krzyzaniak MJ, 2011, SURGERY, V150, P379, DOI 10.1016/j.surg.2011.06.008
   Kudsk KA, 2002, AM J SURG, V183, P390, DOI 10.1016/S0002-9610(02)00821-8
   Kudsk KA, 2007, JPEN-PARENTER ENTER, V31, P477, DOI 10.1177/0148607107031006477
   Lee YT, 2015, VIROLOGY, V485, P36, DOI 10.1016/j.virol.2015.07.001
   Lee YK, 2010, SCIENCE, V330, P1768, DOI 10.1126/science.1195568
   Lennon G, 2014, GUT MICROBES, V5, P277, DOI 10.4161/gmic.28793
   Levy G, 2013, SHOCK, V39, P39, DOI 10.1097/SHK.0b013e31827b450d
   Linskens RK, 2001, SCAND J GASTROENTERO, V36, P29, DOI 10.1080/003655201753265082
   Liu L, 2012, ANAT REC, V295, P1513, DOI 10.1002/ar.22531
   Looft T, 2012, GUT MICROBES, V3, P463, DOI 10.4161/gmic.21288
   Luyer MD, 2013, SHOCK, V39, P460, DOI 10.1097/SHK.0b013e31828def5a
   Ly NP, 2011, J ALLERGY CLIN IMMUN, V127, P1087, DOI 10.1016/j.jaci.2011.02.015
   Magnotti LJ, 1998, ANN SURG, V228, P518, DOI 10.1097/00000658-199810000-00008
   Man AL, 2004, IMMUNOLOGY, V113, P15, DOI 10.1111/j.1365-2567.2004.01964.x
   Marks LR, 2013, MBIO, V4, DOI 10.1128/mBio.00438-13
   Marri PR, 2013, J ALLERGY CLIN IMMUN, V131, P346, DOI 10.1016/j.jaci.2012.11.013
   Martin C, 2015, EUR RESPIR REV, V24, P78, DOI 10.1183/09059180.00011614
   Matsuno K, 2010, ARCH HISTOL CYTOL, V73, P1, DOI 10.1679/aohc.73.1
   McAleer JP, 2014, IMMUNOL REV, V260, P129, DOI 10.1111/imr.12183
   McGhan LJ, 2012, INJURY, V43, P129, DOI 10.1016/j.injury.2011.05.032
   McLean MH, 2014, GUT, V63, P362, DOI [10.1136/gutjnl-2014-308514, 10.1136/gutjnl-2013-306499]
   McLoughlin RM, 2011, J ALLERGY CLIN IMMUN, V127, P1097, DOI 10.1016/j.jaci.2011.02.012
   Merga Y, 2014, DIGEST DIS, V32, P475, DOI 10.1159/000358156
   Miravitlles M, 2015, CURR OPIN PULM MED, V21, P278, DOI 10.1097/MCP.0000000000000154
   Mittal R, 2014, TRENDS MOL MED, V20, P214, DOI 10.1016/j.molmed.2013.08.004
   Modi SR, 2014, J CLIN INVEST, V124, P4212, DOI 10.1172/JCI72333
   Mollen KP, 2006, SHOCK, V26, P430, DOI 10.1097/01.shk.0000228797.41044.08
   Molloy MJ, 2012, SEMIN IMMUNOL, V24, P58, DOI 10.1016/j.smim.2011.11.008
   Molyneaux PL, 2013, AM J RESP CRIT CARE, V188, P1224, DOI 10.1164/rccm.201302-0341OC
   Morishita K, 2015, J TRAUMA ACUTE CARE, V78, P52, DOI 10.1097/TA.0000000000000489
   Nagano Y, 2012, CURR OPIN IMMUNOL, V24, P392, DOI 10.1016/j.coi.2012.05.007
   Nicod LP, 2015, ANN AM THORAC SOC, V12, pS112, DOI 10.1513/AnnalsATS.201503-139AW
   Nishio J, 2012, CELL MOL LIFE SCI, V69, P3635, DOI 10.1007/s00018-012-0993-6
   Olszak T, 2012, SCIENCE, V336, P489, DOI 10.1126/science.1219328
   Orivuori L, 2015, CLIN EXP ALLERGY, V45, P928, DOI 10.1111/cea.12522
   Osband AJ, 2004, ANN SURG, V240, P331, DOI 10.1097/01.sla.0000133359.12284.6b
   Ouwehand AC, 2009, WORLD J GASTROENTERO, V15, P3261, DOI 10.3748/wjg.15.3261
   Pammi M, 2015, COCHRANE DB SYST REV, V2, DOI [10.1002/14651858.CD007137.pub4, DOI 10.1002/14651858.CD007137.PUB4]
   Panoskaltsis-Mortari A, 2011, AM J RESP CRIT CARE, V183, P1262, DOI 10.1164/rccm.2007-413ST
   Perrone EE, 2012, SHOCK, V38, P68, DOI 10.1097/SHK.0b013e318259abdb
   Piters WAAD, 2015, PHILOS T R SOC B, V370, DOI 10.1098/rstb.2014.0294
   Poroyko V, 2015, AM J PHYSIOL-LUNG C, V309, pL76, DOI 10.1152/ajplung.00061.2014
   Pragman AA, 2012, PLOS ONE, V7, DOI 10.1371/journal.pone.0047305
   Prakash A, 2015, SHOCK, V44, P272, DOI 10.1097/SHK.0000000000000415
   Prakash A, 2012, ANESTHESIOLOGY, V117, P822, DOI 10.1097/ALN.0b013e31826a4ae3
   Prescott Susan, 2011, Ann Nutr Metab, V59 Suppl 1, P28, DOI 10.1159/000334150
   Prescott SL, 2003, CURR OPIN ALLERGY CL, V3, P125, DOI [10.1097/00130832-200304000-00006, 10.1097/01.all.0000064776.57552.32]
   Price KE, 2013, MICROBIOME, V1, DOI 10.1186/2049-2618-1-27
   Prince JM, 2006, J AM COLL SURGEONS, V202, P407, DOI 10.1016/j.jamcollsurg.2005.11.021
   Qin JJ, 2010, NATURE, V464, P59, DOI 10.1038/nature08821
   Rehman A, 2010, J MED MICROBIOL, V59, P1114, DOI 10.1099/jmm.0.021170-0
   Risnes KR, 2011, AM J EPIDEMIOL, V173, P310, DOI 10.1093/aje/kwq400
   Rupani B, 2007, SURGERY, V141, P481, DOI 10.1016/j.surg.2006.10.008
   Russell SL, 2013, GUT MICROBES, V4, P158, DOI 10.4161/gmic.23567
   Russell SL, 2012, EMBO REP, V13, P440, DOI 10.1038/embor.2012.32
   Rutten EPA, 2014, CHEST, V145, P245, DOI 10.1378/chest.13-0584
   Samuelson DR, 2015, FRONT MICROBIOL, V6, DOI [10.5389/fmicb.2015.01085, 10.3389/fmicb.2015.01085]
   Schmidt A, 2014, J CYST FIBROS, V13, P623, DOI 10.1016/j.jcf.2014.03.004
   Sefik E, 2015, SCIENCE, V349, P993, DOI 10.1126/science.aaa9420
   Segal Leopoldo N, 2014, Ann Am Thorac Soc, V11, P108, DOI 10.1513/AnnalsATS.201310-339FR
   Segal Leopoldo N, 2014, Ann Am Thorac Soc, V11 Suppl 1, pS21, DOI 10.1513/AnnalsATS.201306-189MG
   Shan M, 2009, SCI TRANSL MED, V1, DOI 10.1126/scitranlsmed.3000154
   Sheil B, 2007, J NUTR, V137, p819S, DOI 10.1093/jn/137.3.819S
   Sheth SU, 2011, J TRAUMA, V71, P1652, DOI 10.1097/TA.0b013e31823a06ea
   Shimizu K, 2013, DIGEST DIS SCI, V58, P23, DOI 10.1007/s10620-012-2334-x
   Son JY, 2014, J SURG RES, V187, P270, DOI 10.1016/j.jss.2013.10.026
   Souza DG, 2004, J IMMUNOL, V173, P4137, DOI 10.4049/jimmunol.173.6.4137
   Swidsinski A, 2007, GUT, V56, P343, DOI 10.1136/gut.2006.098160
   Sze MA, 2014, PLOS ONE, V9, DOI 10.1371/journal.pone.0111228
   Sze MA, 2012, AM J RESP CRIT CARE, V185, P1073, DOI 10.1164/rccm.201111-2075OC
   Tanabe S, 2013, INT REV IMMUNOL, V32, P511, DOI 10.3109/08830185.2013.839665
   Tandon MK, 2010, CHEST, V137, P805, DOI 10.1378/chest.09-1382
   Teo E, 2014, COCHRANE DB SYST REV, V9
   Tracy M, 2015, CURR OPIN PEDIATR, V27, P348, DOI 10.1097/MOP.0000000000000212
   Traves SL, 2008, CURR MOL MED, V8, P416, DOI 10.2174/156652408785160998
   Tsay TB, 2011, J BIOMED SCI, V18, DOI 10.1186/1423-0127-18-68
   Ubeda C, 2012, TRENDS IMMUNOL, V33, P459, DOI 10.1016/j.it.2012.05.003
   Ueta H, 2008, HEPATOLOGY, V47, P1352, DOI 10.1002/hep.22161
   van Nood E, 2013, NEW ENGL J MED, V368, P407, DOI 10.1056/NEJMoa1205037
   Vanaudenaerde BM, 2011, AM J RESP CRIT CARE, V183, P977, DOI 10.1164/rccm.201007-1196PP
   Vanderpool C, 2008, INFLAMM BOWEL DIS, V14, P1585, DOI 10.1002/ibd.20525
   Viaud S, 2013, SCIENCE, V342, P971, DOI 10.1126/science.1240537
   Vital M, 2015, J IMMUNOL RES, V2015, DOI 10.1155/2015/892568
   Vongbhavit K, 2016, CLIN THER, V38, P716, DOI 10.1016/j.clinthera.2016.01.006
   Walker AW, 2011, BMC MICROBIOL, V11, DOI 10.1186/1471-2180-11-7
   Wang HY, 2015, CLIN RESPIR J, V9, P330, DOI 10.1111/crj.12147
   Wang HY, 2012, INT IMMUNOPHARMACOL, V14, P504, DOI 10.1016/j.intimp.2012.09.011
   Wang J, 2013, NAT COMMUN, V4, DOI 10.1038/ncomms3106
   West CE, 2011, CURR ALLERGY ASTHM R, V11, P325, DOI 10.1007/s11882-011-0200-0
   Wohlauer MV, 2011, J SURG RES, V170, P314, DOI 10.1016/j.jss.2011.03.045
   Wong C, 2012, LANCET, V380, P660, DOI 10.1016/S0140-6736(12)60953-2
   Xu D, 2015, EUR J CLIN MICROBIOL, V34, P2139, DOI 10.1007/s10096-015-2464-0
   Xu D, 2015, HEPATOL INT, V9, P28, DOI 10.1007/s12072-014-9588-7
   Yan F, 2011, CURR OPIN GASTROEN, V27, P496, DOI 10.1097/MOG.0b013e32834baa4d
   Yan F, 2010, CURR OPIN GASTROEN, V26, P95, DOI 10.1097/MOG.0b013e328335239a
   Zhang MQ, 2014, PLOS ONE, V9, DOI 10.1371/journal.pone.0112350
   Zhou L, 2008, NATURE, V453, P236, DOI 10.1038/nature06878
   Zou YG, 2014, EXP THER MED, V7, P816, DOI 10.3892/etm.2014.1523
NR 180
TC 111
Z9 131
U1 11
U2 89
PU TAYLOR & FRANCIS LTD
PI ABINGDON
PA 2-4 PARK SQUARE, MILTON PARK, ABINGDON OR14 4RN, OXON, ENGLAND
SN 1040-841X
EI 1549-7828
J9 CRIT REV MICROBIOL
JI Crit. Rev. Microbiol.
PY 2017
VL 43
IS 1
BP 81
EP 95
DI 10.1080/1040841X.2016.1176988
PG 15
WC Microbiology
WE Science Citation Index Expanded (SCI-EXPANDED)
SC Microbiology
GA EH6BH
UT WOS:000391856800005
PM 27781554
DA 2022-07-15
ER

PT J
AU Vu, V
   Muthuramalingam, K
   Singh, V
   Hyun, C
   Kim, YM
   Unno, T
   Cho, M
AF Vu, Vuong
   Muthuramalingam, Karthika
   Singh, Vineet
   Hyun, Changlim
   Kim, Young Mee
   Unno, Tatsuya
   Cho, Moonjae
TI Effects of beta-glucan, probiotics, and synbiotics on obesity-associated
   colitis and hepatic manifestations in C57BL/6J mice
SO EUROPEAN JOURNAL OF NUTRITION
LA English
DT Article
DE beta-glucan; Gut microbiota; Inflammatory bowel disease; Non-alcoholic
   fatty liver disease; Probiotics; Synbiotics; Short-chain fatty acids
ID ULCERATIVE-COLITIS; GUT MICROBIOME; PATHOGENESIS; PREBIOTICS; LIVER
AB Purpose: Probiotics and prebiotics are commonly used to improve the gut microbiota. Since prebiotics can support the growth of probiotics, co-administration of these is called synbiotics. It has been demonstrated that obesity-induced gut dysbiosis can worsen inflammatory bowel disease symptoms. This study evaluated how modulation of gut microbiota with Schizophyllum commune-derived beta-glucan (BG), probiotics (PRO), and synbiotics containing both BG and PRO (SYN) could improve the symptoms of obesity-associated colitis and hepatic manifestation.
   Methods: Mice were fed a normal diet (ND), high-fat diet (HFD), and HFD with different additives (BG, PRO, and SYN) for 12 weeks, followed by 5 days of colitis induction. Mice were sacrificed before and after colitis induction. During the experiment, body weight, food and water consumption, and rectal bleeding were monitored. Proteins from the colon were subjected to western blotting, and serum biomarkers such as alanine transaminase, alkaline phosphatase, triglycerides, and total cholesterol were analyzed. Colon and liver samples were sectioned for histological analysis. The fecal microbiota was analyzed based on partial 16S rRNA gene sequences.
   Results: Although BG and PRO secured intestinal tight junctions, these two treatments did not modulate inflammatory cell infiltration and inflammatory markers (i.e., IL-6 and TNF-alpha). In contrast, SYN demonstrated stronger and broader effects in reducing colonic inflammation. While BG treatment increased the abundance of indigenous Lactobacillus, PRO treatment decreased bacterial diversity by suppressing the growth of several species of bacteria. SYN treatment groups, however, supported the growth of both indigenous and supplemented bacteria while maintaining bacterial diversity.
   Conclusion: Obesity-associated colitis can be improved by modulating gut bacteria with beta-glucan and probiotics. The co-administration of both outperformed beta-glucan and probiotic treatment alone by fostering both indigenous and supplemented probiotic strains.
C1 [Vu, Vuong; Cho, Moonjae] Jeju Natl Univ, Interdisciplinary Grad Program Adv Convergence Te, Jeju 63241, South Korea.
   [Muthuramalingam, Karthika; Kim, Young Mee; Cho, Moonjae] Jeju Natl Univ, Sch Med, Dept Biochem, Jeju 63243, South Korea.
   [Singh, Vineet; Unno, Tatsuya] Jeju Natl Univ, Fac Biotechnol, Sch Life Sci, SARI, Jeju 63243, South Korea.
   [Hyun, Changlim] Jeju Natl Univ, Sch Med, Dept Pathol, Jeju 690756, South Korea.
   [Unno, Tatsuya] Jeju Natl Univ, Subtrop Trop Organism Gene Bank, Jeju 63243, South Korea.
   [Cho, Moonjae] Jeju Natl Univ, Inst Med Sci, Jeju 63241, South Korea.
RP Cho, M (通讯作者)，Jeju Natl Univ, Interdisciplinary Grad Program Adv Convergence Te, Jeju 63241, South Korea.; Cho, M (通讯作者)，Jeju Natl Univ, Sch Med, Dept Biochem, Jeju 63243, South Korea.; Unno, T (通讯作者)，Jeju Natl Univ, Fac Biotechnol, Sch Life Sci, SARI, Jeju 63243, South Korea.; Unno, T (通讯作者)，Jeju Natl Univ, Subtrop Trop Organism Gene Bank, Jeju 63243, South Korea.; Cho, M (通讯作者)，Jeju Natl Univ, Inst Med Sci, Jeju 63241, South Korea.
EM tatsu@jejunu.ac.kr; moonjcho@jejunu.ac.kr
RI Singh, Vineet/ABC-7000-2021
OI Singh, Vineet/0000-0003-2458-3282; Unno, Tatsuya/0000-0003-2373-2100
FU Basic Science Research Program through the National Research Foundation
   of Korea (NRF) - Ministry of Education, Science, and Technology
   [NRF-2020R1I1A3072840]
FX This research was supported by the Basic Science Research Program
   through the National Research Foundation of Korea (NRF) funded by the
   Ministry of Education, Science, and Technology (NRF-2020R1I1A3072840).
   We would like to thank Editage (www.editage.co.kr) for English language
   editing.
CR Acharya S, 2019, J MOL MED, V97, P927, DOI 10.1007/s00109-019-01784-y
   BATTS KP, 1995, AM J SURG PATHOL, V19, P1409, DOI 10.1097/00000478-199512000-00007
   Bloemen JG, 2009, CLIN NUTR, V28, P657, DOI 10.1016/j.clnu.2009.05.011
   Boets E, 2015, NUTRIENTS, V7, P8916, DOI 10.3390/nu7115440
   Brunt EM, 1999, AM J GASTROENTEROL, V94, P2467, DOI 10.1016/S0002-9270(99)00433-5
   Casellas F, 2007, ALIMENT PHARM THER, V25, P1061, DOI 10.1111/j.1365-2036.2007.03288.x
   Chassaing Benoit, 2014, Curr Protoc Immunol, V104, DOI 10.1002/0471142735.im1525s104
   Cole JR, 2014, NUCLEIC ACIDS RES, V42, pD633, DOI 10.1093/nar/gkt1244
   Das B, 2019, J BIOSCIENCES, V44, DOI 10.1007/s12038-019-9926-y
   Daulagala AC, 2019, INT J MOL SCI, V20, DOI 10.3390/ijms20112756
   Davani-Davari D, 2019, FOODS, V8, DOI 10.3390/foods8030092
   Douglas GM, 2020, NAT BIOTECHNOL, V38, P685, DOI 10.1038/s41587-020-0548-6
   Eom T, 2018, J MICROBIOL, V56, P189, DOI 10.1007/s12275-018-8049-8
   Everard A, 2013, P NATL ACAD SCI USA, V110, P9066, DOI 10.1073/pnas.1219451110
   Furrie E, 2005, GUT, V54, P242, DOI 10.1136/gut.2004.044834
   Harper JW, 2016, WORLD J GASTROENTERO, V22, P7868, DOI 10.3748/wjg.v22.i35.7868
   Jarmakiewicz-Czaja S, 2020, NUTRIENTS, V12, DOI 10.3390/nu12103073
   Kim DH, 2017, IMMUNE NETW, V17, P25, DOI 10.4110/in.2017.17.1.25
   Kindt A, 2018, NAT COMMUN, V9, DOI 10.1038/s41467-018-05767-4
   Kushkevych I, 2019, J CLIN MED, V8, DOI 10.3390/jcm8071054
   Langen MACLV, 2009, INFLAMM BOWEL DIS, V15, P454, DOI 10.1002/ibd.20737
   Laukens D, 2016, FEMS MICROBIOL REV, V40, P117, DOI 10.1093/femsre/fuv036
   Lindsay JO, 2006, GUT, V55, P348, DOI 10.1136/gut.2005.074971
   Liu B, 2015, FOOD FUNCT, V6, P3454, DOI [10.1039/c5fo00563a, 10.1039/C5FO00563A]
   Liu XJ, 2019, CURR MED SCI, V39, P371, DOI 10.1007/s11596-019-2045-z
   Lozupone CA, 2012, NATURE, V489, P220, DOI 10.1038/nature11550
   Ma CC, 2020, GUT MICROBES, V12, DOI 10.1080/19490976.2020.1785252
   Maloy KJ, 2011, NATURE, V474, P298, DOI 10.1038/nature10208
   Muthuramalingam K, 2020, EUR J NUTR, V59, P2617, DOI 10.1007/s00394-019-02110-5
   Paik J, 2013, J NUTR, V143, P1240, DOI 10.3945/jn.113.174615
   Pandey KR, 2015, J FOOD SCI TECH MYS, V52, P7577, DOI 10.1007/s13197-015-1921-1
   Venegas DP, 2019, FRONT IMMUNOL, V10, DOI 10.3389/fimmu.2019.00277
   Quast Christian, 2013, Nucleic Acids Res, V41, pD590, DOI 10.1093/nar/gks1219
   Robertson SJ, 2019, CELL REP, V27, P1910, DOI 10.1016/j.celrep.2019.04.023
   Rognes T, 2016, PEERJ, V4, DOI 10.7717/peerj.2584
   Rose C, 2015, CRIT REV ENV SCI TEC, V45, P1827, DOI 10.1080/10643389.2014.1000761
   Roy U, 2017, CELL REP, V21, P994, DOI 10.1016/j.celrep.2017.09.097
   Schloss PD, 2009, APPL ENVIRON MICROB, V75, P7537, DOI 10.1128/AEM.01541-09
   Segata N, 2011, GENOME BIOL, V12, DOI 10.1186/gb-2011-12-6-r60
   Segers ME, 2014, MICROB CELL FACT, V13, DOI 10.1186/1475-2859-13-S1-S7
   Sharma, 2021, COLLAGENOUS LYMPHOCY
   Singer II, 1998, GASTROENTEROLOGY, V115, P297, DOI 10.1016/S0016-5085(98)70196-9
   Singh V, 2021, APPL BIOL CHEM, V64, DOI 10.1186/s13765-020-00572-4
   Smith SA, 2021, J CLIN INVEST, V131, DOI 10.1172/JCI133371
   Strober W, 2011, GASTROENTEROLOGY, V140, P1756, DOI 10.1053/j.gastro.2011.02.016
   Sun Y, 2019, CARBOHYD POLYM, V207, P371, DOI 10.1016/j.carbpol.2018.11.087
   Terpou A, 2019, NUTRIENTS, V11, DOI 10.3390/nu11071591
   Tsai YL, 2019, J BIOMED SCI, V26, DOI 10.1186/s12929-018-0493-6
   Uko V, 2012, GASTROENT RES PRACT, V2012, DOI 10.1155/2012/642923
   Versini M, 2014, AUTOIMMUN REV, V13, P981, DOI 10.1016/j.autrev.2014.07.001
   Walter J, 2018, CURR OPIN BIOTECH, V49, P129, DOI 10.1016/j.copbio.2017.08.008
   Westcott SL, 2017, MSPHERE, V2, DOI 10.1128/mSphereDirect.00073-17
   Xavier RJ, 2007, NATURE, V448, P427, DOI 10.1038/nature06005
   Zhou D, 2019, WORLD J GASTROENTERO, V25, P2019, DOI 10.3748/wjg.v25.i17.2019
   Zyla E, 2019, MOLECULES, V24, DOI 10.3390/molecules24193591
NR 55
TC 3
Z9 3
U1 6
U2 10
PU SPRINGER HEIDELBERG
PI HEIDELBERG
PA TIERGARTENSTRASSE 17, D-69121 HEIDELBERG, GERMANY
SN 1436-6207
EI 1436-6215
J9 EUR J NUTR
JI Eur. J. Nutr.
PD MAR
PY 2022
VL 61
IS 2
BP 793
EP 807
DI 10.1007/s00394-021-02668-z
EA SEP 2021
PG 15
WC Nutrition & Dietetics
WE Science Citation Index Expanded (SCI-EXPANDED)
SC Nutrition & Dietetics
GA ZC3WX
UT WOS:000698879700001
PM 34561722
DA 2022-07-15
ER

PT J
AU Mizuno, S
   Ono, K
   Mikami, Y
   Naganuma, M
   Fukuda, T
   Minami, K
   Masaoka, T
   Terada, S
   Yoshida, T
   Saigusa, K
   Hirahara, N
   Miyata, H
   Suda, W
   Hattori, M
   Kanai, T
AF Mizuno, Shinta
   Ono, Keiko
   Mikami, Yohei
   Naganuma, Makoto
   Fukuda, Tomohiro
   Minami, Kazuhiro
   Masaoka, Tatsuhiro
   Terada, Soichiro
   Yoshida, Takeshi
   Saigusa, Keiichiro
   Hirahara, Norimichi
   Miyata, Hiroaki
   Suda, Wataru
   Hattori, Masahira
   Kanai, Takanori
TI 5-Aminosalicylic acid intolerance is associated with a risk of adverse
   clinical outcomes and dysbiosis in patients with ulcerative colitis
SO INTESTINAL RESEARCH
LA English
DT Article
DE 5-Aminosalicylic acid; Colitis; ulcerative; Prognosis; Dysbiosis
ID FECAL MICROBIOTA TRANSPLANTATION; INFLAMMATORY-BOWEL-DISEASE; GUT
   MICROBIOME; METAANALYSIS; DESENSITIZATION; SULFASALAZINE; OBESITY;
   MESALAZINE; REMISSION; EFFICACY
AB Background/Aims: 5-Aminosalicylic acid (ASA) causes intolerance reactions in some patients. This study was performed to examine the prognosis of patients with ulcerative colitis (UC) and 5-ASA intolerance, and to evaluate the potential interaction between 5-ASA intolerance and the intestinal microbiota. Methods: We performed a retrospective cohort study of patients with UC who visited participating hospitals. The primary endpoint was to compare the incidence of hospitalization within 12 months between the 5-ASA intolerance group and the 5-ASA tolerance group. The secondary endpoint was to compare the risk of adverse clinical outcomes after the start of biologics between the 2 groups. We also assessed the correlation between 5-ASA intolerance and microbial change in an independently recruited cohort of patients with UC. Results: Of 793 patients, 59 (7.4%) were assigned to the 5-ASA intolerance group and 734 (92.5%) were assigned to the 5-ASA tolerance group. The admission rate and incidence of corticosteroid use were significantly higher in the intolerance than tolerance group (P < 0.001). In 108 patients undergoing treatment with anti-tumor necrosis factor biologics, 5-ASA intolerance increased the incidence of additional induction therapy after starting biologics (P < 0.001). The 5-ASA intolerance group had a greater abundance of bacteria in the genera Faecalibacterium, Streptococcus, and Clostridium than the 5-ASA tolerance group (P < 0.05). Conclusions: In patients with UC, 5-ASA intolerance is associated with a risk of adverse clinical outcomes and dysbiosis. Bacterial therapeutic optimization of 5-ASA administration may be important for improving the prognosis of patients with UC.
C1 [Mizuno, Shinta; Ono, Keiko; Mikami, Yohei; Naganuma, Makoto; Fukuda, Tomohiro; Minami, Kazuhiro; Masaoka, Tatsuhiro; Kanai, Takanori] Keio Univ, Div Gastroenterol & Hepatol, Dept Internal Med, Sch Med, Tokyo, Japan.
   [Terada, Soichiro] Edogawa Hosp, Endoscopy Ctr, Tokyo, Japan.
   [Yoshida, Takeshi] Saitama Med Ctr, Dept Gastroenterol & Hepatol, Saitama, Japan.
   [Saigusa, Keiichiro] Tokyo Saiseikai Cent Hosp, Dept Gastroenterol & Hepatol, Tokyo, Japan.
   [Hirahara, Norimichi; Miyata, Hiroaki] Keio Univ, Dept Hlth Policy & Management, Sch Med, Tokyo, Japan.
   [Suda, Wataru; Hattori, Masahira] RIKEN, Ctr Integrat Med Sci, Lab Microbiome Sci, Yokohama, Kanagawa, Japan.
RP Kanai, T (通讯作者)，Keio Univ, Div Gastroenterol & Hepatol, Sch Med, Shinjuku Ku, 35 Shinanomachi, Tokyo 1608582, Japan.
EM takagast@keio.jp
RI Hirahara, Norimichi/AAC-7542-2020; Suda, Wataru/AAF-4469-2019
OI Hirahara, Norimichi/0000-0002-8931-5927; Naganuma,
   Makoto/0000-0002-4244-3243
FU Japan Agency for Medical Research and Development [16gm1010003h0001];
   JSPS KAKENHI [17K15966]; Takeda Science Foundation
FX This work was supported by the Japan Agency for Medical Research and
   Development (16gm1010003h0001) (Kanai T), JSPS KAKENHI (grant No.
   17K15966) (Mizuno S), and Takeda Science Foundation (Mizuno S).
CR Almario CV, 2018, AM J GASTROENTEROL, V113, P58, DOI 10.1038/ajg.2017.470
   Bajaj JS, 2017, HEPATOLOGY, V66, P1727, DOI 10.1002/hep.29306
   Bernstein Charles N, 2017, Inflamm Intest Dis, V2, P116, DOI 10.1159/000481401
   Bonovas S, 2017, ALIMENT PHARM THER, V45, P1179, DOI 10.1111/apt.14023
   Bouter KE, 2017, GASTROENTEROLOGY, V152, P1671, DOI 10.1053/j.gastro.2016.12.048
   Buurman DJ, 2015, SCAND J GASTROENTERO, V50, P399, DOI 10.3109/00365521.2014.962608
   Claesson MJ, 2012, NATURE, V488, P178, DOI 10.1038/nature11319
   Costello SP, 2017, ALIMENT PHARM THER, V46, P213, DOI 10.1111/apt.14173
   Damman CJ, 2012, AM J GASTROENTEROL, V107, P1452, DOI 10.1038/ajg.2012.93
   Danese S, 2011, NEW ENGL J MED, V365, P1713, DOI 10.1056/NEJMra1102942
   Derwa Y, 2017, ALIMENT PHARM THER, V46, P389, DOI 10.1111/apt.14203
   Desai MS, 2016, CELL, V167, P1339, DOI 10.1016/j.cell.2016.10.043
   Di Paolo MC, 2001, DIGEST LIVER DIS, V33, P563, DOI 10.1016/S1590-8658(01)80108-0
   Dignass A, 2010, J CROHNS COLITIS, V4, P28, DOI 10.1016/j.crohns.2009.12.002
   Dubin K, 2016, NAT COMMUN, V7, DOI 10.1038/ncomms10391
   Evrensel A, 2016, CLIN PSYCHOPHARM NEU, V14, P231, DOI 10.9758/cpn.2016.14.3.231
   Ford AC, 2011, AM J GASTROENTEROL, V106, P601, DOI 10.1038/ajg.2011.67
   Halkjaer SI, 2018, GUT, V67, P2107, DOI 10.1136/gutjnl-2018-316434
   Hampe CS, 2017, ENDOCRINE, V58, P207, DOI 10.1007/s12020-017-1433-z
   Harbord M, 2017, J CROHNS COLITIS, V11, P769, DOI 10.1093/ecco-jcc/jjx009
   Heath JL, 2017, ANN ALLERG ASTHMA IM, V118, P518, DOI 10.1016/j.anai.2017.01.026
   HERMISTON ML, 1995, SCIENCE, V270, P1203, DOI 10.1126/science.270.5239.1203
   Johnsen PH, 2018, LANCET GASTROENTEROL, V3, P17, DOI 10.1016/S2468-1253(17)30338-2
   Kaplan GG, 2012, AM J GASTROENTEROL, V107, P1879, DOI 10.1038/ajg.2012.333
   Koliada A, 2017, BMC MICROBIOL, V17, DOI 10.1186/s12866-017-1027-1
   Koretz RL, 2018, AM J GASTROENTEROL, V113, P1125, DOI 10.1038/s41395-018-0138-0
   Kurokawa S, 2018, J AFFECT DISORDERS, V235, P506, DOI 10.1016/j.jad.2018.04.038
   Ley RE, 2005, P NATL ACAD SCI USA, V102, P11070, DOI 10.1073/pnas.0504978102
   Ley RE, 2006, NATURE, V444, P1022, DOI 10.1038/4441022a
   Machiels K, 2014, GUT, V63, P1275, DOI 10.1136/gutjnl-2013-304833
   McIlroy J, 2018, ALIMENT PHARM THER, V47, P26, DOI 10.1111/apt.14384
   Mizuno S, 2017, DIGESTION, V96, P29, DOI 10.1159/000471919
   Moayyedi P, 2015, GASTROENTEROLOGY, V149, P102, DOI 10.1053/j.gastro.2015.04.001
   Narula N, 2017, INFLAMM BOWEL DIS, V23, P1702, DOI 10.1097/MIB.0000000000001228
   Nishijima S, 2016, DNA RES, V23, P125, DOI 10.1093/dnares/dsw002
   Noor SO, 2010, BMC GASTROENTEROL, V10, DOI 10.1186/1471-230X-10-134
   Panganiban CM, 2018, J ALLER CL IMM-PRACT, V6, P695, DOI 10.1016/j.jaip.2017.08.036
   Paramsothy S, 2017, LANCET, V389, P1218, DOI 10.1016/S0140-6736(17)30182-4
   Pillai N, 2017, PLOS ONE, V12, DOI 10.1371/journal.pone.0185500
   Qin N, 2014, NATURE, V513, P59, DOI 10.1038/nature13568
   Ransford RAJ, 2002, GUT, V51, P536, DOI 10.1136/gut.51.4.536
   Shimizu H, 2017, PEDIATR INT, V59, P583, DOI 10.1111/ped.13235
   TOLIA V, 1992, AM J GASTROENTEROL, V87, P1029
   Ungaro RC, 2019, GUT, V68, P977, DOI 10.1136/gutjnl-2018-317021
   Velayos FS, 2005, AM J GASTROENTEROL, V100, P1345, DOI 10.1111/j.1572-0241.2005.41442.x
   Vester-Andersen MK, 2014, AM J GASTROENTEROL, V109, P705, DOI 10.1038/ajg.2014.45
   Wang YJ, 2016, COCHRANE DB SYST REV, DOI 10.1002/14651858.CD000544.pub4
   White JR, 2018, ALIMENT PHARM THER, V47, P1610, DOI 10.1111/apt.14669
   Wu H, 2017, NAT MED, V23, P850, DOI 10.1038/nm.4345
   Zhang M, 2017, FRONT IMMUNOL, V8, P1, DOI 10.3389/fimmu.2017.00942
   Zhao LN, 2014, PLOS ONE, V9, DOI 10.1371/journal.pone.0094208
   Zhu AR, 2017, DIABETES, V66, P2137, DOI 10.2337/db17-0070
NR 52
TC 13
Z9 13
U1 0
U2 2
PU KOREAN ASSOC STUDY INTESTINAL DISEASES
PI SEOUL
PA LOTTEGOLDROSE 2-F, RM 305, 890-59, DAECHI-DONG, GANGNAM-GU, SEOUL,
   135-280, SOUTH KOREA
SN 1598-9100
J9 INTEST RES
JI Intest. Res.
PD JAN
PY 2020
VL 18
IS 1
BP 69
EP +
DI 10.5217/ir.2019.00084
PG 13
WC Gastroenterology & Hepatology
WE Emerging Sources Citation Index (ESCI)
SC Gastroenterology & Hepatology
GA KH7JW
UT WOS:000510827500007
PM 32013315
OA gold, Green Published
DA 2022-07-15
ER

PT J
AU Sugimoto, S
   Naganuma, M
   Kanai, T
AF Sugimoto, Shinya
   Naganuma, Makoto
   Kanai, Takanori
TI Indole compounds may be promising medicines for ulcerative colitis
SO JOURNAL OF GASTROENTEROLOGY
LA English
DT Review
DE Inflammatory bowel diseases; Ulcerative colitis; Chinese herbal
   medicine; Aryl hydrocarbon receptor; Indole
ID ARYL-HYDROCARBON RECEPTOR; INFLAMMATORY-BOWEL-DISEASE; INNATE
   LYMPHOID-CELLS; RANDOMIZED CLINICAL-TRIAL; CHINESE HERBAL MEDICINE;
   DOUBLE-BLIND; QING-DAI; INTESTINAL MICROBIOTA; ALTERNATIVE MEDICINE;
   XILEI-SAN
AB Indole compounds are extracted from indigo plants and have been used as blue or purple dyes for hundreds of years. In traditional Chinese medicine, herbal agents in combination with Qing-Dai (also known as indigo naturalis) have been used to treat patients with ulcerative colitis (UC) and to remedy inflammatory conditions. Recent studies have noted that indole compounds can be biosynthesized from tryptophan metabolites produced by various enzymes derived from intestinal microbiota. In addition to their action on indole compounds, the intestinal microbiota produce various tryptophan metabolites that mediate critical functions through distinct pathways and enzymes. Furthermore, some indole compounds, such as indigo and indirubin, act as ligands for the aryl hydrocarbon receptor. This signaling pathway stimulates mucosal type 3 innate lymphoid cells to produce interleukin-22, which induces antimicrobial peptide and tight junction molecule production, suggesting a role for indole compounds during the mucosal healing process. Thus, indole compounds may represent a novel treatment strategy for UC patients. In this review, we describe the origin and function of this indole compound-containing Chinese herb, as well as the drug development of indole compounds.
C1 [Sugimoto, Shinya; Naganuma, Makoto; Kanai, Takanori] Keio Univ, Sch Med, Dept Internal Med, Div Gastroenterol & Hepatol,Shinjuku Ku, 35 Shinanomachi, Tokyo 1608582, Japan.
RP Kanai, T (通讯作者)，Keio Univ, Sch Med, Dept Internal Med, Div Gastroenterol & Hepatol,Shinjuku Ku, 35 Shinanomachi, Tokyo 1608582, Japan.
EM takagast@z2.keio.jp
RI Sugimoto, Shinya/X-6548-2018
OI Kanai, Takanori/0000-0002-1466-4532; Sugimoto,
   Shinya/0000-0002-1560-1605
FU Takeda Pharmaceutical Co., Ltd.; Grants-in-Aid for Scientific Research
   [16K09326] Funding Source: KAKEN
FX Takanori Kanai received a research grant and lecture fees from Takeda
   Pharmaceutical Co., Ltd. However, this funding was not related to the
   generation of this article.
CR Annese V, 2013, J CROHNS COLITIS, V7, P982, DOI 10.1016/j.crohns.2013.09.016
   Barker N, 2007, NATURE, V449, P1003, DOI 10.1038/nature06196
   Ben-Arye E, 2002, SCAND J GASTROENTERO, V37, P444, DOI 10.1080/003655202317316088
   Biedermann L, 2013, J CROHNS COLITIS, V7, P271, DOI 10.1016/j.crohns.2012.07.010
   Brown SJ, 2007, AM J GASTROENTEROL, V102, P2058, DOI 10.1111/j.1572-0241.2007.01343.x
   Chen Z S, 1994, Zhongguo Zhong Xi Yi Jie He Za Zhi, V14, P400
   Clemente JC, 2012, CELL, V148, P1258, DOI 10.1016/j.cell.2012.01.035
   Collett NP, 2010, SEMIN ONCOL, V37, P258, DOI 10.1053/j.seminoncol.2010.06.014
   Danese S, 2011, NEW ENGL J MED, V365, P1713, DOI 10.1056/NEJMra1102942
   Di Meglio P, 2014, IMMUNITY, V40, P989, DOI 10.1016/j.immuni.2014.04.019
   Eberl G, 2012, IMMUNOL REV, V245, P177, DOI 10.1111/j.1600-065X.2011.01071.x
   FERBER KH, 1987, J ENVIRON PATHOL TOX, V7, P73
   Fernandez-Banares F, 1999, AM J GASTROENTEROL, V94, P427, DOI 10.1111/j.1572-0241.1999.872_a.x
   Froslie KF, 2007, GASTROENTEROLOGY, V133, P412, DOI 10.1053/j.gastro.2007.05.051
   Fu JL, 2015, CELL BIOCHEM BIOPHYS, V71, P1307, DOI 10.1007/s12013-014-0349-y
   Fukunaga K, 2007, DIGESTION, V75, P146, DOI 10.1159/000106755
   Fukunaga K, 2012, J GASTROEN HEPATOL, V27, P1808, DOI 10.1111/j.1440-1746.2012.07215.x
   Glatigny S, 2010, EUR J IMMUNOL, V40, P460, DOI 10.1002/eji.200939566
   Goldberg R, 2015, NAT REV GASTRO HEPAT, V12, P271, DOI 10.1038/nrgastro.2015.52
   Goldsmith JR, 2014, J GASTROENTEROL, V49, P785, DOI 10.1007/s00535-014-0953-z
   Gong Y, 2012, J ETHNOPHARMACOL, V141, P592, DOI 10.1016/j.jep.2011.08.057
   GREENFIELD SM, 1993, ALIMENT PHARM THERAP, V7, P159
   Gupta I, 2001, PLANTA MED, V67, P391, DOI 10.1055/s-2001-15802
   HAN R, 1994, STEM CELLS, V12, P53, DOI 10.1002/stem.5530120110
   Hanai H, 2006, CLIN GASTROENTEROL H, V4, P1502, DOI 10.1016/j.cgh.2006.08.008
   Huang M, 2014, INT J ONCOL, V45, P1724, DOI 10.3892/ijo.2014.2548
   Huber R, 2007, J CLIN GASTROENTEROL, V41, P834, DOI 10.1097/MCG.0b013e31804b2173
   Huber S, 2012, NATURE, V491, P259, DOI 10.1038/nature11535
   Innocentin YLS, 2011, CELL, V147, P629, DOI 10.1016/j.cell.2011.09.025
   Kanai T, 2014, KOREAN J INTERN MED, V29, P409, DOI 10.3904/kjim.2014.29.4.409
   Kanauchi O, 2003, INT J MOL MED, V12, P701
   Karin M, 2016, NATURE, V529, P307, DOI 10.1038/nature17039
   Ke S, 2001, J BIOL CHEM, V276, P39638, DOI 10.1074/jbc.M106286200
   Kim HJ, 2015, INFLAMM BOWEL DIS, V21, P623, DOI 10.1097/MIB.0000000000000313
   KIRSNER JB, 1988, J CLIN GASTROENTEROL, V10, P286, DOI 10.1097/00004836-198806000-00012
   Kiss EA, 2011, SCIENCE, V334, P1561, DOI 10.1126/science.1214914
   Koning M, 2013, INFLAMM BOWEL DIS, V19, P767, DOI 10.1097/MIB.0b013e31827f27c8
   Kostic AD, 2014, GASTROENTEROLOGY, V146, P1489, DOI 10.1053/j.gastro.2014.02.009
   Langhorst J, 2015, J CROHNS COLITIS, V9, P86, DOI 10.1093/ecco-jcc/jju007
   Langhorst J, 2013, ALIMENT PHARM THER, V38, P490, DOI 10.1111/apt.12397
   Langmead L, 2004, ALIMENT PHARM THER, V19, P739, DOI 10.1111/j.1365-2036.2004.01902.x
   Lee D, 2015, GASTROENTEROLOGY, V148, P1087, DOI 10.1053/j.gastro.2015.01.007
   Lee KJ, 2010, NEUROGASTROENT MOTIL, V22, P493, DOI 10.1111/j.1365-2982.2010.01482.x
   Liang YZ, 2010, J SEP SCI, V33, P410, DOI 10.1002/jssc.200900653
   LICHTIGER S, 1994, NEW ENGL J MED, V330, P1841, DOI 10.1056/NEJM199406303302601
   Lin YK, 2009, J ETHNOPHARMACOL, V125, P51, DOI 10.1016/j.jep.2009.06.014
   Lindemans CA, 2015, NATURE, V528, P560, DOI 10.1038/nature16460
   Liu TC, 2016, ANNU REV PATHOL-MECH, V11, P127, DOI 10.1146/annurev-pathol-012615-044152
   Matsuoka K, 2015, SEMIN IMMUNOPATHOL, V37, P47, DOI 10.1007/s00281-014-0454-4
   Maynard CL, 2012, NATURE, V489, P231, DOI 10.1038/nature11551
   Mizuno S, 2014, INFLAMM BOWEL DIS, V20, P1426, DOI 10.1097/MIB.0000000000000105
   Monteleone I, 2011, GASTROENTEROLOGY, V141, P237, DOI 10.1053/j.gastro.2011.04.007
   Moura-Alves P, 2014, NATURE, V512, P387, DOI 10.1038/nature13684
   Naganumaa M, 2016, DIGESTION, V93, P66, DOI 10.1159/000441767
   Naganuma M, 2013, EXPERT REV GASTROENT, V7, P341, DOI [10.1586/egh.13.18, 10.1586/EGH.13.18]
   Ng SC, 2016, GASTROENTEROLOGY, V150, pS6, DOI 10.1016/S0016-5085(16)30155-X
   Okamoto R, 2016, J GASTROENTEROL, V51, P11, DOI 10.1007/s00535-015-1098-4
   Qin JJ, 2010, NATURE, V464, P59, DOI 10.1038/nature08821
   Qiu J, 2013, IMMUNITY, V39, P386, DOI 10.1016/j.immuni.2013.08.002
   Saigusa K, 2016, DIGEST ENDOSC, V28, P665, DOI 10.1111/den.12655
   Saito R, 2015, J CLIN BIOCHEM NUTR, V56, P8, DOI 10.3164/jcbn.14-59
   Sandborn WJ, 2013, AM J GASTROENTEROL, V108, P90, DOI 10.1038/ajg.2012.340
   Sato T, 2013, SCIENCE, V340, P1190, DOI 10.1126/science.1234852
   SCHROEDER KW, 1987, NEW ENGL J MED, V317, P1625, DOI 10.1056/NEJM198712243172603
   Sears CL, 2014, CELL HOST MICROBE, V15, P317, DOI 10.1016/j.chom.2014.02.007
   Sheehan D, 2015, J GASTROENTEROL, V50, P495, DOI 10.1007/s00535-015-1064-1
   Shertzer H G, 2000, Drug Metabol Drug Interact, V17, P159
   Smits LP, 2013, GASTROENTEROLOGY, V145, P946, DOI 10.1053/j.gastro.2013.08.058
   Sonnenberg GF, 2015, NAT MED, V21, P698, DOI 10.1038/nm.3892
   Spits H, 2011, NAT IMMUNOL, V12, P21, DOI 10.1038/ni.1962
   Stasiak N, 2014, ACTA POL PHARM, V71, P215
   Stockinger B, 2014, ANNU REV IMMUNOL, V32, P403, DOI 10.1146/annurev-immunol-032713-120245
   Sugimoto S, 2016, DIGESTION, V93, P193, DOI 10.1159/000444217
   Suzuki H, 2013, WORLD J GASTROENTERO, V19, P2718, DOI 10.3748/wjg.v19.i17.2718
   Tang T, 2011, ALIMENT PHARM THER, V33, P194, DOI 10.1111/j.1365-2036.2010.04515.x
   Teng LD, 2012, PHARMACOEPIDEM DR S, V21, P1118, DOI 10.1002/pds.3240
   Tilg H, 2014, GUT, V63, P1513, DOI 10.1136/gutjnl-2014-306928
   Vaas S, 2014, TOXICOLOGY, V325, P31, DOI 10.1016/j.tox.2014.08.010
   Veldhoen M, 2015, NAT MED, V21, P709, DOI 10.1038/nm.3894
   Weizman AV, 2012, ALIMENT PHARM THER, V35, P342, DOI 10.1111/j.1365-2036.2011.04956.x
   Xiao HT, 2015, CHIN MED-UK, V10, DOI 10.1186/s13020-015-0061-x
   Xue J, 2012, GASTROENTEROLOGY, V143, P1670, DOI 10.1053/j.gastro.2012.08.051
   Yuan G., 2009, CHIN GER J CLIN ONCO, V8, P114
   Yurist-Doutsch S, 2014, ANNU REV GENET, V48, P361, DOI 10.1146/annurev-genet-120213-092421
   Zelante T, 2014, FRONT IMMUNOL, V5, P1, DOI 10.3389/fimmu.2014.00640
   Zelante T, 2013, IMMUNITY, V39, P372, DOI 10.1016/j.immuni.2013.08.003
   Zhang FB, 2013, J ALTERN COMPLEM MED, V19, P838, DOI 10.1089/acm.2012.0296
   Zhang GB, 2013, EVID-BASED COMPL ALT, V2013, DOI 10.1155/2013/621423
   Zhang X, 2015, NAT MED, V21, P895, DOI 10.1038/nm.3914
   Zhou DM, 2014, EUR J INTEGR MED, V6, P135, DOI 10.1016/j.eujim.2014.01.010
NR 90
TC 68
Z9 72
U1 3
U2 44
PU SPRINGER JAPAN KK
PI TOKYO
PA CHIYODA FIRST BLDG EAST, 3-8-1 NISHI-KANDA, CHIYODA-KU, TOKYO, 101-0065,
   JAPAN
SN 0944-1174
EI 1435-5922
J9 J GASTROENTEROL
JI J. Gastroenterol.
PD SEP
PY 2016
VL 51
IS 9
BP 853
EP 861
DI 10.1007/s00535-016-1220-2
PG 9
WC Gastroenterology & Hepatology
WE Science Citation Index Expanded (SCI-EXPANDED)
SC Gastroenterology & Hepatology
GA DU3TI
UT WOS:000382134700002
PM 27160749
DA 2022-07-15
ER

PT J
AU Liu, Y
   Li, YF
   Yu, XJ
   Yu, LL
   Tian, FW
   Zhao, JX
   Zhang, H
   Zhai, QX
   Chen, W
AF Liu, Yang
   Li, Yifeng
   Yu, Xinjie
   Yu, Leilei
   Tian, Fengwei
   Zhao, Jianxin
   Zhang, Hao
   Zhai, Qixiao
   Chen, Wei
TI Physiological Characteristics of Lactobacillus casei Strains and Their
   Alleviation Effects against Inflammatory Bowel Disease
SO JOURNAL OF MICROBIOLOGY AND BIOTECHNOLOGY
LA English
DT Article
DE Lactobacillus casei; physiological characteristic; probiotic;
   inflammatory bowel disease; gut microbiota; NF-kappa B
ID CHAIN FATTY-ACIDS; CONJUGATED LINOLEIC-ACID; EXPERIMENTAL COLITIS;
   ULCERATIVE-COLITIS; IN-VITRO; KAPPA-B; ACTIVATION; BACTERIA; CANCER;
   MICE
AB Lactobacillus casei, one of the most widely used probiotics, has been reported to alleviate multiple diseases. However, the effects of this species on intestinal diseases are strain-specific. Here, we aimed to screen L. casei strains with inflammatory bowel disease (IBD)-alleviating effects based on in vitro physiological characteristics. Therefore, the physiological characteristics of 29 L. casei strains were determined, including gastrointestinal transit tolerance, oligosaccharide fermentation, HT-29 cell adhesion, generation time, exopolysaccharide production, acetic acid production, and conjugated linoleic acid synthesis. The effects of five candidate strains on mice with induced colitis were also evaluated. The results showed that among all tested L. casei strains, only Lactobacillus casei M2S01 effectively relieved colitis. This strain recovered body weight, restored disease activity index score, and promoted anti-inflammatory cytokine expression. Gut microbiota sequencing showed that L. casei M2S01 restored a healthy gut microbiome composition. The western blotting showed that the alleviating effects of L. casei M2S01 on IBD were related to the inhibition of the NF-kappa B pathway. A good gastrointestinal tolerance ability may be one of the prerequisites for the IBD-alleviating effects of L. casei. Our results verified the efficacy of L. casei in alleviating IBD and lay the foundation for the rapid screening of L. casei strain with IBD-alleviating effects.
C1 [Liu, Yang; Li, Yifeng; Yu, Leilei; Tian, Fengwei; Zhao, Jianxin; Zhang, Hao; Zhai, Qixiao; Chen, Wei] Jiangnan Univ, State Key Lab Food Sci & Technol, Wuxi 214122, Jiangsu, Peoples R China.
   [Liu, Yang; Li, Yifeng; Yu, Leilei; Tian, Fengwei; Zhao, Jianxin; Zhang, Hao; Zhai, Qixiao; Chen, Wei] Jiangnan Univ, Sch Food Sci & Technol, Wuxi 214122, Jiangsu, Peoples R China.
   [Yu, Xinjie] Hwa Chong Inst Coll, 661 Bukit Timah Rd, Singapore 269734, Singapore.
   [Tian, Fengwei; Zhai, Qixiao] Jiangnan Univ, Int Joint Res Lab Probiot, Wuxi 214122, Jiangsu, Peoples R China.
   [Zhang, Hao; Chen, Wei] Jiangnan Univ, Natl Engn Res Ctr Funct Food, Wuxi 214122, Jiangsu, Peoples R China.
   [Zhang, Hao] Wuxi Branch, Wuxi Translat Med Res Ctr, Wuxi, Jiangsu, Peoples R China.
   [Zhang, Hao] Wuxi Branch, Jiangsu Translat Med Res Inst, Wuxi, Jiangsu, Peoples R China.
   [Zhang, Hao] Jiangnan Univ, Yangzhou Inst Food Biotechnol, Yangzhou 225004, Jiangsu, Peoples R China.
   [Chen, Wei] Beijing Technol & Business Univ BTBU, Beijing Innovat Ctr Food Nutr & Human Hlth, Beijing 100048, Peoples R China.
RP Zhai, QX; Chen, W (通讯作者)，Jiangnan Univ, State Key Lab Food Sci & Technol, Wuxi 214122, Jiangsu, Peoples R China.; Zhai, QX; Chen, W (通讯作者)，Jiangnan Univ, Sch Food Sci & Technol, Wuxi 214122, Jiangsu, Peoples R China.; Zhai, QX (通讯作者)，Jiangnan Univ, Int Joint Res Lab Probiot, Wuxi 214122, Jiangsu, Peoples R China.; Chen, W (通讯作者)，Jiangnan Univ, Natl Engn Res Ctr Funct Food, Wuxi 214122, Jiangsu, Peoples R China.; Chen, W (通讯作者)，Beijing Technol & Business Univ BTBU, Beijing Innovat Ctr Food Nutr & Human Hlth, Beijing 100048, Peoples R China.
EM zhaiqixiao@sina.com; chenwei66@jiangnan.edu.cn
FU National Natural Science Foundation of China Program [31530056,
   31820103010, 31871773]; Natural Science Foundation of Jiangsu Province
   [BK20160175]; National First-Class Discipline Program of Food Science
   and Technology [JUFSTR20180102]; BBSRC Newton Fund Joint Centre Award;
   Collaborative Innovation Centre of Food Safety and Quality Control in
   Jiangsu Province
FX This work was supported by the National Natural Science Foundation of
   China Program [No. 31530056, No. 31820103010 and No. 31871773]; the
   Natural Science Foundation of Jiangsu Province [BK20160175]; National
   First-Class Discipline Program of Food Science and Technology
   [JUFSTR20180102]; the BBSRC Newton Fund Joint Centre Award; and the
   Collaborative Innovation Centre of Food Safety and Quality Control in
   Jiangsu Province.
CR Al-Ashy R, 2006, CYTOKINE, V36, P1, DOI 10.1016/j.cyto.2006.10.003
   Arena MP, 2017, APPL MICROBIOL BIOT, V101, P2641, DOI 10.1007/s00253-017-8182-z
   Bansal T, 2010, P NATL ACAD SCI USA, V107, P228, DOI 10.1073/pnas.0906112107
   Bassaganya-Riera J, 2004, GASTROENTEROLOGY, V127, P777, DOI 10.1053/j.gastro.2004.06.049
   Bjarnason I, 2019, INFLAMMOPHARMACOLOGY, V27, P465, DOI 10.1007/s10787-019-00595-4
   Bruen R, 2017, BRIT J CLIN PHARMACO, V83, P46, DOI 10.1111/bcp.12948
   Chen XH, 2019, DEV COMP IMMUNOL, V92, P77, DOI 10.1016/j.dci.2018.09.006
   Corr SC, 2007, P NATL ACAD SCI USA, V104, P7617, DOI 10.1073/pnas.0700440104
   Deng HM, 2018, FRONT MICROBIOL, V9, DOI 10.3389/fmicb.2018.02976
   Dunne C, 2001, AM J CLIN NUTR, V73, p386S, DOI 10.1093/ajcn/73.2.386s
   Dutra V, 2016, J MED MICROBIOL, V65, P28, DOI 10.1099/jmm.0.000196
   Eisenstein M, 2016, NATURE, V540, pS98, DOI 10.1038/540S98a
   Evans NP, 2010, J NUTR, V140, P515, DOI 10.3945/jn.109.115642
   Feng JC, 2015, WORLD J MICROB BIOT, V31, P1947, DOI 10.1007/s11274-015-1939-6
   Feng YH, 2018, CELL PHYSIOL BIOCHEM, V49, P190, DOI 10.1159/000492853
   Furrie E, 2005, GUT, V54, P242, DOI 10.1136/gut.2004.044834
   HAGUE A, 1995, INT J CANCER, V60, P400, DOI 10.1002/ijc.2910600322
   Hidalgo-Cantabrana C, 2012, PROBIOTICS ANTIMICRO, V4, P227, DOI 10.1007/s12602-012-9110-2
   Hoberg JE, 2006, MOL CELL BIOL, V26, P457, DOI 10.1128/MCB.26.2.457-471.2006
   Ip WKE, 2017, SCIENCE, V356, P513, DOI 10.1126/science.aal3535
   Ishikawa H, 2011, DIGESTION, V84, P128, DOI 10.1159/000322977
   Jang HM, 2019, NUTRIENTS, V11, DOI 10.3390/nu11040819
   Jones SE, 2014, J IMMUNOL, V192, P4813, DOI 10.4049/jimmunol.1303369
   KAMATH PS, 1987, AM J PHYSIOL, V253, pG427, DOI 10.1152/ajpgi.1987.253.4.G427
   Kaplan H, 2000, APPL ENVIRON MICROB, V66, P2682, DOI 10.1128/AEM.66.6.2682-2684.2000
   Khan MA, 2006, INFECT IMMUN, V74, P2522, DOI 10.1128/IAI.74.5.2522-2536.2006
   Li R, 2016, J CONTROL RELEASE, V230, P79, DOI 10.1016/j.jconrel.2016.04.009
   Li Y, 2019, BENEF MICROBES, V10, P543, DOI 10.3920/BM2018.0122
   Lightfoot YL, 2015, EMBO J, V34, P881, DOI 10.15252/embj.201490296
   Lindemans CA, 2015, NATURE, V528, P560, DOI 10.1038/nature16460
   Malinska H, 2015, NUTRITION, V31, P1045, DOI 10.1016/j.nut.2015.03.011
   Maragkoudakis PA, 2006, INT DAIRY J, V16, P189, DOI 10.1016/j.idairyj.2005.02.009
   Marco ML, 2010, ISME J, V4, P1481, DOI 10.1038/ismej.2010.61
   McBain A, J MED MICROBIOL, V50, P833
   Nagata Y, 2009, BIOSCI BIOTECH BIOCH, V73, P2650, DOI 10.1271/bbb.90498
   Ng SC, 2019, AM J GASTROENTEROL, V114, P107, DOI 10.1038/s41395-018-0233-2
   Ng SC, 2017, LANCET, V390, P2769, DOI 10.1016/S0140-6736(17)32448-0
   Ochoa JJ, 2004, CARCINOGENESIS, V25, P1185, DOI 10.1093/carcin/bgh116
   Oliva S, 2012, ALIMENT PHARM THER, V35, P327, DOI 10.1111/j.1365-2036.2011.04939.x
   Ou Y, 2014, PLOS ONE, V9, DOI 10.1371/journal.pone.0087223
   Peng MF, 2018, FRONT MICROBIOL, V9, DOI 10.3389/fmicb.2018.02663
   Peng XC, 2013, FOOD FUNCT, V4, P932, DOI 10.1039/c3fo60052a
   Rong JJ, 2015, BMC MICROBIOL, V15, DOI 10.1186/s12866-015-0525-2
   Sengul N, 2006, DIS COLON RECTUM, V49, P250, DOI 10.1007/s10350-005-0267-6
   Sgouras D, 2004, APPL ENVIRON MICROB, V70, P518, DOI 10.1128/AEM.70.1.518-526.2004
   Shi Y, 2019, FOOD RES INT, V119, P813, DOI 10.1016/j.foodres.2018.10.064
   Shinde T, 2019, NUTRIENTS, V11, DOI 10.3390/nu11040818
   Song LY, 2019, APPL MICROBIOL BIOT, V103, P6169, DOI 10.1007/s00253-019-09898-6
   Tallon R, 2003, RES MICROBIOL, V154, P705, DOI 10.1016/j.resmic.2003.09.006
   Thakur BK, 2016, INT IMMUNOPHARMACOL, V36, P39, DOI 10.1016/j.intimp.2016.03.033
   Thirabunyanon M, 2013, APPL BIOCHEM BIOTECH, V169, P511, DOI 10.1007/s12010-012-9995-y
   Walsham ADS, 2016, FRONT MICROBIOL, V7, DOI 10.3389/fmicb.2016.00244
   Wang J, 2018, INT J BIOL MACROMOL, V115, P985, DOI 10.1016/j.ijbiomac.2018.04.099
   Wang LL, 2017, J FUNCT FOODS, V38, P486, DOI 10.1016/j.jff.2017.09.045
   Wang LL, 2017, FOOD FUNCT, V8, P3587, DOI [10.1039/c6fo01641c, 10.1039/C6FO01641C]
   Wang LL, 2017, FOOD FUNCT, V8, P1966, DOI [10.1039/c7fo00031f, 10.1039/C7FO00031F]
   Winkler J, 2007, DIGEST DIS SCI, V52, P52, DOI 10.1007/s10620-006-9224-z
   Xie CH, 2015, TRAVEL MED INFECT DI, V13, P128, DOI 10.1016/j.tmaid.2015.03.001
   Xu CL, 2018, FRONT MICROBIOL, V9, DOI 10.3389/fmicb.2018.01129
   Yadav AK, 2017, CRIT REV FOOD SCI, V57, P2042, DOI 10.1080/10408398.2014.918533
   Yang B, 2014, J APPL MICROBIOL, V117, P430, DOI 10.1111/jam.12524
   Yoda K, 2014, EUR J NUTR, V53, P105, DOI 10.1007/s00394-013-0506-x
   Zakostelska Z, 2011, PLOS ONE, V6, DOI 10.1371/journal.pone.0027961
   Zhang F, 2019, BIOMED RES INT, V2019, DOI 10.1155/2019/3921315
   Zhang M, 2017, FRONT IMMUNOL, V8, P1, DOI 10.3389/fimmu.2017.00942
NR 65
TC 3
Z9 3
U1 11
U2 30
PU KOREAN SOC MICROBIOLOGY & BIOTECHNOLOGY
PI SEOUL
PA KOREA SCI TECHNOL CENTER #507,  635-4 YEOGSAM-DONG, KANGNAM-GU, SEOUL
   135-703, SOUTH KOREA
SN 1017-7825
EI 1738-8872
J9 J MICROBIOL BIOTECHN
JI J. Microbiol. Biotechnol.
PD JAN
PY 2021
VL 31
IS 1
BP 92
EP 103
DI 10.4014/jmb.2003.03041
PG 12
WC Biotechnology & Applied Microbiology; Microbiology
WE Science Citation Index Expanded (SCI-EXPANDED)
SC Biotechnology & Applied Microbiology; Microbiology
GA QC1MB
UT WOS:000614595900012
PM 32522964
OA Bronze
DA 2022-07-15
ER

PT J
AU Tian, ZH
   Liu, J
   Liao, MY
   Li, WJ
   Zou, JQ
   Han, XX
   Kuang, MJ
   Shen, WQ
   Li, HD
AF Tian, Zhihui
   Liu, Jie
   Liao, Mengyu
   Li, Wenjuan
   Zou, Jiaqi
   Han, Xinxin
   Kuang, Mingjie
   Shen, Wanqiu
   Li, Haidong
TI Beneficial Effects of Fecal Microbiota Transplantation on Ulcerative
   Colitis in Mice
SO DIGESTIVE DISEASES AND SCIENCES
LA English
DT Article
DE Ulcerative colitis; Fecal microbiota transplantation; Inflammatory
   cytokines; Mice
ID INFLAMMATORY-BOWEL-DISEASE; B-CELL SUBSET; GUT MICROBIOTA;
   CROHNS-DISEASE; PATHOGENESIS; INFECTION; RESPONSES; DEFENSE; SYSTEM;
   FUTURE
AB Ulcerative colitis (UC) is a chronic condition and the most common form of inflammatory bowel disease. The goal of standard treatment is mainly to induce and maintain remission with anti-inflammatory, immunosuppressive agents, and/or colectomy. Fecal microbiota transplantation (FMT) has been used successfully to treat relapsing or refractory Clostridium difficile infection. The alteration of microbiota in mouse models of UC as well as in patients suggested the possibility of treating UC with FMT.
   To study the effects of FMT on dextran sodium sulfate (DSS)-induced UC model in mice.
   Littermates of BALB/c and C57BL/6J were randomized into four groups: normal control , treatment with DSS for 7 days (DSS - FMT), treatment with DSS followed by FMT for another 8 days (DSS + FMT), and treatment with DSS and FMT followed by another 5 days for recovery (remission). Body weight, survival rate, and DAI scores of mice in each group were recorded. Changes in distal colon were studied by histopathology. Alterations of spleen and lamina propria regulatory lymphocytes, major bacterial species in feces and inflammatory cytokines in colon were also studied.
   C57BL/6J mice experienced more significant weight loss than BALB/c mice after DSS treatment, regardless of whether the two strains of mice were co-housed or not. FMT caused reversal of DAI scores in BALB/c but not in C57BL/6J mice. In BALB/c mice, FMT also reduced colon inflammation that was paralleled by decreased inflammatory cytokine levels, altered bacterial microbiota, and regulatory lymphocyte proportions.
   FMT is effective in a mouse model of UC through its modulation on gut microbiota and the host immune system.
C1 [Tian, Zhihui; Liu, Jie; Liao, Mengyu; Li, Wenjuan; Zou, Jiaqi; Han, Xinxin; Kuang, Mingjie; Li, Haidong] Tianjin Med Univ, Sch Basic Med Sci, Dept Biochem & Mol Biol, Tianjin 300070, Peoples R China.
   [Shen, Wanqiu] Tianjin Med Univ, Sch Pharm, Dept Biol Chem, Tianjin 300070, Peoples R China.
RP Li, HD (通讯作者)，Tianjin Med Univ, Sch Basic Med Sci, Dept Biochem & Mol Biol, Tianjin 300070, Peoples R China.
EM yxswhx@qq.com
FU National Natural Science Foundation of China [81070271, 21373151]
FX This work was supported by the National Natural Science Foundation of
   China (81070271 and 21373151).
CR [Anonymous], 2011, GB14922 SACTC281 GEN
   Atarashi K, 2011, SCIENCE, V331, P337, DOI 10.1126/science.1198469
   Belkaid Y, 2014, CELL, V157, P121, DOI 10.1016/j.cell.2014.03.011
   Bernardo D, 2012, EUR J IMMUNOL, V42, P1337, DOI 10.1002/eji.201142327
   Biancheri P, 2014, EUR J IMMUNOL, V44, P370, DOI 10.1002/eji.201343524
   Catanzaro R, 2015, PANMINERVA MED, V57, P127
   Corridoni D, 2014, IMMUNOL LETT, V161, P231, DOI 10.1016/j.imlet.2014.04.004
   Dalal SR, 2014, J CLIN INVEST, V124, P4190, DOI 10.1172/JCI72330
   Damman CJ, 2012, AM J GASTROENTEROL, V107, P1452, DOI 10.1038/ajg.2012.93
   Davies JM, 2015, SCAND J GASTROENTERO, V50, P24, DOI 10.3109/00365521.2014.966321
   Dzutsev A, 2015, EUR J IMMUNOL, V45, P17, DOI 10.1002/eji.201444972
   Ek WE, 2014, ANN GASTROENTEROL, V27, P294
   Ellinghaus D, 2015, SCAND J GASTROENTERO, V50, P13, DOI 10.3109/00365521.2014.990507
   Ettinger G, 2014, GUT MICROBES, V5, P719, DOI 10.4161/19490976.2014.983775
   Franchi L, 2012, NAT IMMUNOL, V13, P449, DOI 10.1038/ni.2263
   Frank DN, 2007, P NATL ACAD SCI USA, V104, P13780, DOI 10.1073/pnas.0706625104
   Freire P, 2014, INT J COLORECTAL DIS, V29, P653, DOI 10.1007/s00384-014-1850-x
   Fukuda S, 2011, NATURE, V469, P543, DOI 10.1038/nature09646
   Geuking MB, 2011, IMMUNITY, V34, P794, DOI 10.1016/j.immuni.2011.03.021
   Goto Y, 2015, CURR OPIN RHEUMATOL, V27, P388, DOI 10.1097/BOR.0000000000000192
   HOLM S, 1979, SCAND J STAT, V6, P65
   Johansson MEV, 2014, INFLAMM BOWEL DIS, V20, P2124, DOI 10.1097/MIB.0000000000000117
   Jostins L, 2012, NATURE, V491, P119, DOI 10.1038/nature11582
   Kahn SA, 2013, INFLAMM BOWEL DIS, V19, P1506, DOI 10.1097/MIB.0b013e318281f520
   Khan MT, 2014, CELL METAB, V20, P753, DOI 10.1016/j.cmet.2014.07.006
   Koenigsknecht MJ, 2013, CURR OPIN GASTROEN, V29, P628, DOI 10.1097/MOG.0b013e328365d326
   Kostic AD, 2014, GASTROENTEROLOGY, V146, P1489, DOI 10.1053/j.gastro.2014.02.009
   Livak KJ, 2001, METHODS, V25, P402, DOI 10.1006/meth.2001.1262
   Lo Vecchio A, 2014, CURR OPIN GASTROEN, V30, P47, DOI 10.1097/MOG.0000000000000023
   Lozupone CA, 2012, NATURE, V489, P220, DOI 10.1038/nature11550
   Martinez C, 2008, AM J GASTROENTEROL, V103, P643, DOI 10.1111/j.1572-0241.2007.01592.x
   Mizoguchi A, 2002, IMMUNITY, V16, P219, DOI 10.1016/S1074-7613(02)00274-1
   Mizoguchi A, 2010, CURR OPIN PHARMACOL, V10, P578, DOI 10.1016/j.coph.2010.05.007
   Morelli L, 2014, AM J CLIN NUTR, V99, p1248S, DOI 10.3945/ajcn.113.073072
   MURTHY SNS, 1993, DIGEST DIS SCI, V38, P1722, DOI 10.1007/BF01303184
   Nell S, 2010, NAT REV MICROBIOL, V8, P564, DOI 10.1038/nrmicro2403
   Neurath MF, 2014, NAT REV IMMUNOL, V14, P329, DOI 10.1038/nri3661
   Oka A, 2014, INFLAMM BOWEL DIS, V20, P315, DOI 10.1097/01.MIB.0000437983.14544.d5
   Ordas I, 2012, LANCET, V380, P1606, DOI 10.1016/S0140-6736(12)60150-0
   Perrier C, 2011, IMMUNOTHERAPY-UK, V3, P1341, DOI [10.2217/IMT.11.122, 10.2217/imt.11.122]
   Perse M, 2012, J BIOMED BIOTECHNOL, DOI 10.1155/2012/718617
   Rizzo A, 2013, IMMUNOL LETT, V156, P102, DOI 10.1016/j.imlet.2013.08.013
   Rosser EC, 2014, MOL IMMUNOL, V62, P296, DOI 10.1016/j.molimm.2014.01.014
   Sampson TR, 2015, CELL HOST MICROBE, V17, P565, DOI 10.1016/j.chom.2015.04.011
   Sartor RB, 2008, GASTROENTEROLOGY, V134, P577, DOI 10.1053/j.gastro.2007.11.059
   Sartor RB, 2006, NAT CLIN PRACT GASTR, V3, P390, DOI 10.1038/ncpgasthep0528
   Schneider CA, 2012, NAT METHODS, V9, P671, DOI 10.1038/nmeth.2089
   Sokol H, 2006, J CLIN MICROBIOL, V44, P3172, DOI 10.1128/JCM.02600-05
   Tang WHW, 2014, J CLIN INVEST, V124, P4204, DOI 10.1172/JCI72331
   Tedder TF, 2015, J IMMUNOL, V194, P1395, DOI 10.4049/jimmunol.1401329
   Velde AAT, 2007, INFLAMM BOWEL DIS, V13, P325, DOI 10.1002/ibd.20079
   Xavier RJ, 2007, NATURE, V448, P427, DOI 10.1038/nature06005
   Yurkovetskiy LA, 2015, CELL HOST MICROBE, V17, P548, DOI 10.1016/j.chom.2015.04.010
NR 53
TC 47
Z9 53
U1 7
U2 59
PU SPRINGER
PI DORDRECHT
PA VAN GODEWIJCKSTRAAT 30, 3311 GZ DORDRECHT, NETHERLANDS
SN 0163-2116
EI 1573-2568
J9 DIGEST DIS SCI
JI Dig. Dis. Sci.
PD AUG
PY 2016
VL 61
IS 8
BP 2262
EP 2271
DI 10.1007/s10620-016-4060-2
PG 10
WC Gastroenterology & Hepatology
WE Science Citation Index Expanded (SCI-EXPANDED)
SC Gastroenterology & Hepatology
GA DR3FE
UT WOS:000379787200018
PM 26846120
DA 2022-07-15
ER

PT J
AU Yang, HJ
   Gan, D
   Li, Y
   Wang, XS
   Jin, L
   Qin, KJ
   Cui, C
   Wu, J
   Wang, ZY
AF Yang, Haojie
   Gan, Dan
   Li, Ying
   Wang, Xiaosu
   Jin, Lei
   Qin, Kaijian
   Cui, Can
   Wu, Jiong
   Wang, Zhenyi
TI Quyushengxin Formula Causes Differences in Bacterial and Phage
   Composition in Ulcerative Colitis Patients
SO EVIDENCE-BASED COMPLEMENTARY AND ALTERNATIVE MEDICINE
LA English
DT Article
ID MICROBIOTA; CRASSPHAGE; DISEASE
AB Background. Ulcerative colitis (UC) is a chronic inflammatory disease that affects the colon and the rectum. Recently, some studies have shown that microorganisms in the gut play important roles in many chronic diseases such as UC. Methods. To study the candidate viruses and bacteria involved in UC and to investigate the therapeutic mechanism of Quyushengxin formula (QYSX) in UC patients, metagenomic sequencing was performed on the feces from healthy donors and UC patients before and after QYSX treatment. Results. QYSX improved the symptoms of UC. In all participants, Caudovirales and Herpesvirales were the most dominant viruses. The abundance of Caudovirales in UC patients was significantly higher than that in the normal controls, while QYSX restored Caudovirales abundance. Furthermore, the abundance of crAssphage was enhanced in UC patients compared with the normal control, while the diversity was then decreased after QYSX treatment. However, there was no significant difference (P>0.05). Additionally, other non-crAssphage bacteriophages including phiST, SP-10, and phi17:2 were higher in UC patients and QYSX decreased these viruses, while the trends of MED4-213, P-HM1, and P-HM2 were adverse. Interestingly, PhiDP23.1 was only found in UC patients before and after QYSX treatment. In addition, Bifidobacterium, Bacteroidetes, Prevotellaceae, Actinobacteria, and Corynebacteriales were the biomarkers in UC patients after QYSX treatment due to their high abundance. GO terms and KEGG analysis showed that the identified gut microbiome was involved in many biological processes and pathways. Conclusions. QYSX could regulate disordered gut microbiome and phages, indicating that QYSX has great therapeutic potential for UC.
C1 [Yang, Haojie; Gan, Dan; Li, Ying; Jin, Lei; Qin, Kaijian; Cui, Can; Wu, Jiong; Wang, Zhenyi] Shanghai Univ Tradit Chinese Med, Yueyang Hosp Integrated Tradit Chinese & Western, Dept Coloproctol, Shanghai 200437, Peoples R China.
   [Wang, Xiaosu] Shanghai Univ Tradit Chinese Med, Dept Gastroenterol, Yueyang Hosp Integrated Tradit Chinese & Western, Shanghai 200437, Peoples R China.
RP Wu, J; Wang, ZY (通讯作者)，Shanghai Univ Tradit Chinese Med, Yueyang Hosp Integrated Tradit Chinese & Western, Dept Coloproctol, Shanghai 200437, Peoples R China.
EM tonyhaojie@163.com; 15901907428@163.com; liying5720@126.com;
   xswangxs0084@163.com; 229198632@qq.com;
   qinkaijian@shyueyanghospital.com; 1045342132@qq.com; 12491947@qq.com;
   yyyygangchangke@163.com
OI wang, zhenyi/0000-0002-4146-9433; Yang, Haojie/0000-0002-8633-2713; Wu,
   Jiong/0000-0003-3202-5002
FU National Natural Science Foundation of China [81603633]; Shanghai
   Committee of Science and Technology [16401971400]; Peak Research Team
   Project in Shanghai University of Traditional Chinese Medicine
FX The authors would like to thank all participants involved in this study.
   This work was supported by the National Natural Science Foundation of
   China project (81603633) and Shanghai Committee of Science and
   Technology project (16401971400). Also, this study was supported by Peak
   Research Team Project in Shanghai University of Traditional Chinese
   Medicine.
CR Bhattarai Y, 2017, AM J PHYSIOL-GASTR L, V312, pG52, DOI 10.1152/ajpgi.00338.2016
   Biller SJ, 2015, NAT REV MICROBIOL, V13, P13, DOI 10.1038/nrmicro3378
   Buerger P, 2019, ENVIRON MICROBIOL, V21, P1969, DOI 10.1111/1462-2920.14432
   Carlucci C, 2016, EBIOMEDICINE, V13, P37, DOI 10.1016/j.ebiom.2016.09.029
   Cervantes-Echeverria Melany, 2018, BMC Res Notes, V11, P902, DOI 10.1186/s13104-018-4010-5
   Chi KR, 2016, NATURE, V540, pS100, DOI 10.1038/540S100a
   Debnath T, 2013, MOLECULES, V18, P7253, DOI 10.3390/molecules18067253
   Feng WW, 2018, SCI REP-UK, V8, DOI 10.1038/s41598-018-34509-1
   Fernandes MA, 2019, J PEDIATR GASTR NUTR, V68, P30, DOI 10.1097/MPG.0000000000002140
   Frank DN, 2011, INFLAMM BOWEL DIS, V17, P179, DOI 10.1002/ibd.21339
   Franzosa EA, 2019, NAT MICROBIOL, V4, P293, DOI 10.1038/s41564-018-0306-4
   Gan D., 2017, SHANGHAI J TRADITION, V8, P54
   Hager CL, 2017, DIGEST LIVER DIS, V49, P1171, DOI 10.1016/j.dld.2017.08.025
   Halfvarson J, 2017, NAT MICROBIOL, V2, DOI 10.1038/nmicrobiol.2017.4
   Harris LA, 2017, POSTGRAD MED, V129, P872, DOI 10.1080/00325481.2017.1383819
   Hindryckx P, 2016, NAT REV GASTRO HEPAT, V13, P654, DOI 10.1038/nrgastro.2016.116
   Johansen JE, 1999, INT J SYST BACTERIOL, V49, P1231, DOI 10.1099/00207713-49-3-1231
   Liang YY, 2016, EPIDEMIOL INFECT, V144, P3549, DOI 10.1017/S095026881600176X
   Ma HQ, 2018, WORLD J GASTROENTERO, V24, P1464, DOI 10.3748/wjg.v24.i13.1464
   Magro F, 2017, J CROHNS COLITIS, V11, P649, DOI 10.1093/ecco-jcc/jjx008
   Mao TY, 2017, EVID-BASED COMPL ALT, V2017, DOI 10.1155/2017/4846876
   Marimani M, 2018, TUBERCULOSIS, V113, P200, DOI 10.1016/j.tube.2018.10.009
   McIlroy J, 2018, ALIMENT PHARM THER, V47, P26, DOI 10.1111/apt.14384
   Morgan XC, 2012, GENOME BIOL, V13, DOI 10.1186/gb-2012-13-9-r79
   Mullner K, 2014, CURR PHARM DESIGN, V20, P4556, DOI 10.2174/13816128113196660727
   Norman JM, 2015, CELL, V160, P447, DOI 10.1016/j.cell.2015.01.002
   Paramsothy S, 2019, GASTROENTEROLOGY, V156, P1440, DOI 10.1053/j.gastro.2018.12.001
   Pervin M, 2016, J NUTR BIOCHEM, V28, P103, DOI 10.1016/j.jnutbio.2015.10.006
   Rossen NG, 2015, GASTROENTEROLOGY, V149, P110, DOI 10.1053/j.gastro.2015.03.045
   Sengul N, 2011, DIGEST DIS SCI, V56, P707, DOI 10.1007/s10620-010-1362-7
   Sheehan D, 2017, GASTROENTEROL CLIN N, V46, P143, DOI 10.1016/j.gtc.2016.09.011
   Strauss J, 2011, INFLAMM BOWEL DIS, V17, P1971, DOI 10.1002/ibd.21606
   Suchodolski JS, 2012, PLOS ONE, V7, DOI 10.1371/journal.pone.0039333
   Tahara T, 2015, DIGEST DIS SCI, V60, P205, DOI 10.1007/s10620-014-3316-y
   Ungaro R, 2017, LANCET, V389, P1756, DOI 10.1016/S0140-6736(16)32126-2
   Weingarden AR, 2017, GUT MICROBES, V8, P238, DOI 10.1080/19490976.2017.1290757
   Wu C., 2012, TRADITIONAL CHINESE, V32, P502
   Yutin N, 2018, NAT MICROBIOL, V3, DOI 10.1038/s41564-017-0053-y
   Zhang XJ, 2018, PHARMACOL RES, V137, P34, DOI 10.1016/j.phrs.2018.09.010
   Zuo T, 2018, FRONT MICROBIOL, V9, DOI 10.3389/fmicb.2018.02247
NR 40
TC 5
Z9 6
U1 1
U2 5
PU HINDAWI LTD
PI LONDON
PA ADAM HOUSE, 3RD FLR, 1 FITZROY SQ, LONDON, W1T 5HF, ENGLAND
SN 1741-427X
EI 1741-4288
J9 EVID-BASED COMPL ALT
JI Evid.-based Complement Altern. Med.
PD MAY 12
PY 2020
VL 2020
AR 5859023
DI 10.1155/2020/5859023
PG 13
WC Integrative & Complementary Medicine
WE Science Citation Index Expanded (SCI-EXPANDED)
SC Integrative & Complementary Medicine
GA LT5CW
UT WOS:000537089700002
PM 32454865
OA Green Published, gold
DA 2022-07-15
ER

PT J
AU Meza-Torres, J
   Auria, E
   Dupuy, B
   Tremblay, YDN
AF Meza-Torres, Jazmin
   Auria, Emile
   Dupuy, Bruno
   Tremblay, Yannick D. N.
TI Wolf in Sheep's Clothing: Clostridioides difficile Biofilm as a
   Reservoir for Recurrent Infections
SO MICROORGANISMS
LA English
DT Review
DE Clostridioides difficile infection; commensal microbiota; dysbiosis;
   mucosal-biofilm; biofilm inducers; persistence; colonisation resistance;
   CDI relapsing
ID PSEUDOMONAS-AERUGINOSA BIOFILMS; GLOBAL GENE-EXPRESSION;
   ESCHERICHIA-COLI; GASTROINTESTINAL-TRACT; SPATIAL-ORGANIZATION;
   MICROBIAL BIOFILMS; BACTERIAL BIOFILMS; ANTIMICROBIAL RESISTANCE;
   INTESTINAL MICROBIOTA; ULCERATIVE-COLITIS
AB The microbiota inhabiting the intestinal tract provide several critical functions to its host. Microorganisms found at the mucosal layer form organized three-dimensional structures which are considered to be biofilms. Their development and functions are influenced by host factors, host-microbe interactions, and microbe-microbe interactions. These structures can dictate the health of their host by strengthening the natural defenses of the gut epithelium or cause disease by exacerbating underlying conditions. Biofilm communities can also block the establishment of pathogens and prevent infectious diseases. Although these biofilms are important for colonization resistance, new data provide evidence that gut biofilms can act as a reservoir for pathogens such as Clostridioides difficile. In this review, we will look at the biofilms of the intestinal tract, their contribution to health and disease, and the factors influencing their formation. We will then focus on the factors contributing to biofilm formation in C. difficile, how these biofilms are formed, and their properties. In the last section, we will look at how the gut microbiota and the gut biofilm influence C. difficile biofilm formation, persistence, and transmission.
C1 [Meza-Torres, Jazmin; Auria, Emile; Dupuy, Bruno; Tremblay, Yannick D. N.] Univ Paris, CNRS, UMR 2001, Lab Pathogenese Bacteries Anaerobies,Inst Pasteur, 25 Rue Docteur Roux, F-75724 Paris, France.
   [Tremblay, Yannick D. N.] Univ Saskatchewan, Dept Biochem Microbiol & Immunol, Hlth Sci Bldg,107 Wiggins Rd, Saskatoon, SK S7N 5E5, Canada.
RP Dupuy, B; Tremblay, YDN (通讯作者)，Univ Paris, CNRS, UMR 2001, Lab Pathogenese Bacteries Anaerobies,Inst Pasteur, 25 Rue Docteur Roux, F-75724 Paris, France.; Tremblay, YDN (通讯作者)，Univ Saskatchewan, Dept Biochem Microbiol & Immunol, Hlth Sci Bldg,107 Wiggins Rd, Saskatoon, SK S7N 5E5, Canada.
EM jazmin.meza-torres@pasteur.fr; emile.auria@pasteur.fr;
   bdupuy@pasteur.fr; yannick.tremblay@usask.ca
RI Tremblay, Yannick/P-4047-2018
OI Tremblay, Yannick/0000-0001-8715-5571
FU LabEX IBEID
FX The authors would like to acknowledge the Institut Pasteur (B.D.),
   Universite de Paris (E.A.), the Agence National de la Recherche
   (J.M.T.), France, and the LabEX IBEID funded in the framework of the
   French Government's "Programme Investissements d'Avenir", France and
   University of Saskatchewan, Saskatoon, Canada (Y.D.N.T.).
CR Abbas A, 2020, CURR OPIN MICROBIOL, V53, P19, DOI 10.1016/j.mib.2020.01.016
   Abt MC, 2016, NAT REV MICROBIOL, V14, P609, DOI 10.1038/nrmicro.2016.108
   Alav I, 2018, J ANTIMICROB CHEMOTH, V73, P2003, DOI 10.1093/jac/dky042
   Alvarez R, 2018, J ANTIMICROB CHEMOTH, V73, P2396, DOI 10.1093/jac/dky186
   Ambalam P, 2014, APPL BIOCHEM BIOTECH, V172, P1970, DOI 10.1007/s12010-013-0596-1
   Anjuwon-Foster BR, 2017, PLOS GENET, V13, DOI 10.1371/journal.pgen.1006701
   Aoki SK, 2005, SCIENCE, V309, P1245, DOI 10.1126/science.1115109
   Arato V, 2019, SCI REP-UK, V9, DOI 10.1038/s41598-019-42000-8
   Bagge N, 2004, ANTIMICROB AGENTS CH, V48, P1175, DOI 10.1128/AAC.48.4.1175-1187.2004
   Bakkeren E, 2019, NATURE, V573, P276, DOI 10.1038/s41586-019-1521-8
   Barbut F, 2000, J CLIN MICROBIOL, V38, P2386
   Barken KB, 2008, ENVIRON MICROBIOL, V10, P2331, DOI 10.1111/j.1462-2920.2008.01658.x
   Barkin JA, 2017, DIGEST DIS SCI, V62, P1035, DOI 10.1007/s10620-017-4462-9
   Barnes AMT, 2012, MBIO, V3, DOI 10.1128/mBio.00193-12
   Baugh S, 2012, J ANTIMICROB CHEMOTH, V67, P2409, DOI 10.1093/jac/dks228
   Bay DC, 2017, RES MICROBIOL, V168, P208, DOI 10.1016/j.resmic.2016.11.003
   Bergstrom K, 2020, SCIENCE, V370, P467, DOI 10.1126/science.aay7367
   Bjarnsholt T, 2013, TRENDS MICROBIOL, V21, P466, DOI 10.1016/j.tim.2013.06.002
   Bollinger RR, 2007, GUT, V56, P1481
   Bollinger RR, 2003, IMMUNOLOGY, V109, P580
   Boudry P, 2014, J BACTERIOL, V196, P3234, DOI 10.1128/JB.01923-14
   Brauer M, 2021, FRONT MICROBIOL, V12, DOI 10.3389/fmicb.2021.682111
   Buckley A.M., 2021, INSIGHTS REGULATORY, DOI [10.1101/2021.02.19.431970, DOI 10.1101/2021.02.19.431970]
   Buckley AM, 2021, FRONT CELL INFECT MI, V11, DOI 10.3389/fcimb.2021.670935
   Buckley AM, 2011, J MED MICROBIOL, V60, P1174, DOI 10.1099/jmm.0.028514-0
   Buffie CG, 2015, NATURE, V517, P205, DOI 10.1038/nature13828
   Cambronel M, 2020, FRONT MICROBIOL, V11, DOI 10.3389/fmicb.2020.01501
   Cargill JS, 2009, J CLIN PATHOL, V62, P1112, DOI 10.1136/jcp.2009.069021
   Castro-Cordova P, 2021, NAT COMMUN, V12, DOI 10.1038/s41467-021-21355-5
   Chassaing B, 2018, TRENDS MICROBIOL, V26, P329, DOI 10.1016/j.tim.2018.01.006
   Chodur DM, 2018, MBIO, V9, DOI [10.1128/mBio.01377-18, 10.1128/mbio.01377-18]
   Chung L, 2018, CELL HOST MICROBE, V23, P203, DOI [10.1016/j.chom.2018.01.007, 10.1016/j.chom.2018.02.004]
   Clevers H, 2013, CELL, V154, P274, DOI 10.1016/j.cell.2013.07.004
   Collins JW, 2014, NAT REV MICROBIOL, V12, P612, DOI 10.1038/nrmicro3315
   Cornforth DM, 2018, P NATL ACAD SCI USA, V115, pE5125, DOI 10.1073/pnas.1717525115
   Corver J, 2017, MOL MICROBIOL, V105, P663, DOI 10.1111/mmi.13736
   COSTERTON JW, 1995, ANNU REV MICROBIOL, V49, P711, DOI 10.1146/annurev.mi.49.100195.003431
   Coticchia JM, 2006, J GASTROINTEST SURG, V10, P883, DOI 10.1016/j.gassur.2005.12.009
   Coyte KZ, 2019, CURR BIOL, V29, pR538, DOI 10.1016/j.cub.2019.04.017
   Crabbe A, 2019, TRENDS MICROBIOL, V27, P850, DOI 10.1016/j.tim.2019.05.003
   Crowther GS, 2016, METHODS MOL BIOL, V1476, P223, DOI 10.1007/978-1-4939-6361-4_17
   Crowther GS, 2014, PLOS ONE, V9, DOI 10.1371/journal.pone.0088396
   Cuenot E, 2019, INFECT IMMUN, V87, DOI 10.1128/IAI.00005-19
   Czepiel J, 2019, EUR J CLIN MICROBIOL, V38, P1211, DOI 10.1007/s10096-019-03539-6
   Dannheim H, 2017, FEBS OPEN BIO, V7, P602, DOI 10.1002/2211-5463.12208
   Dapa T, 2013, J BACTERIOL, V195, P545, DOI 10.1128/JB.01980-12
   Darch SE, 2012, P NATL ACAD SCI USA, V109, P8259, DOI 10.1073/pnas.1118131109
   Dawson LF, 2021, SCI REP-UK, V11, DOI 10.1038/s41598-020-78437-5
   Dawson LF, 2012, PLOS ONE, V7, DOI 10.1371/journal.pone.0050527
   de Vos WM, 2015, NPJ BIOFILMS MICROBI, V1, DOI 10.1038/npjbiofilms.2015.5
   Deakin LJ, 2012, INFECT IMMUN, V80, P2704, DOI 10.1128/IAI.00147-12
   Dejea CM, 2018, SCIENCE, V359, P592, DOI 10.1126/science.aah3648
   Dejea CM, 2014, P NATL ACAD SCI USA, V111, P18321, DOI 10.1073/pnas.1406199111
   Desai MS, 2016, CELL, V167, P1339, DOI 10.1016/j.cell.2016.10.043
   Di Martino P, 2003, CAN J MICROBIOL, V49, P443, DOI 10.1139/W03-056
   Donaldson GP, 2016, NAT REV MICROBIOL, V14, P20, DOI 10.1038/nrmicro3552
   Donelli G, 2012, FEMS IMMUNOL MED MIC, V65, P318, DOI 10.1111/j.1574-695X.2012.00962.x
   Douillard FP, 2013, PLOS GENET, V9, DOI 10.1371/journal.pgen.1003683
   Dragos A, 2018, CURR BIOL, V28, P1903, DOI 10.1016/j.cub.2018.04.046
   Drescher K, 2014, CURR BIOL, V24, P50, DOI 10.1016/j.cub.2013.10.030
   Drewes JL, 2017, NPJ BIOFILMS MICROBI, V3, DOI 10.1038/s41522-017-0040-3
   Dubberke ER, 2012, CLIN INFECT DIS, V55, pS88, DOI 10.1093/cid/cis335
   Dubois T, 2019, NPJ BIOFILMS MICROBI, V5, DOI 10.1038/s41522-019-0087-4
   Dwivedi R, 2016, MOL MICROBIOL, V101, P575, DOI 10.1111/mmi.13409
   Eckburg PB, 2005, SCIENCE, V308, P1635, DOI 10.1126/science.1110591
   El Meouche I, 2018, MICROB CELL, V5, P421, DOI 10.15698/mic2018.09.648
   Emerson JE, 2009, MOL MICROBIOL, V74, P541, DOI 10.1111/j.1365-2958.2009.06812.x
   Engevik MA, 2021, ACS INFECT DIS, V7, P1126, DOI 10.1021/acsinfecdis.0c00634
   Engevik MA, 2021, GASTROENTEROLOGY, V160, P1301, DOI 10.1053/j.gastro.2020.11.034
   Everett M.L., 2004, CLIN APPL IMMUNOL RE, V4, P321, DOI [10.1016/j.cair.2004.03.001, DOI 10.1016/J.CAIR.2004.03.001]
   Faulds-Pain A, 2014, MOL MICROBIOL, V94, P272, DOI 10.1111/mmi.12755
   Feraco D, 2016, MICROB PATHOGENESIS, V99, P253, DOI 10.1016/j.micpath.2016.08.015
   Finn E, 2021, BMC INFECT DIS, V21, DOI 10.1186/s12879-021-06147-y
   Flemming HC, 2016, NAT REV MICROBIOL, V14, P563, DOI 10.1038/nrmicro.2016.94
   Flemming HC, 2010, NAT REV MICROBIOL, V8, P623, DOI 10.1038/nrmicro2415
   Fletcher JR, 2021, NAT COMMUN, V12, DOI 10.1038/s41467-020-20746-4
   Folsom JP, 2010, BMC MICROBIOL, V10, DOI 10.1186/1471-2180-10-294
   Foster KR, 2012, CURR BIOL, V22, P1845, DOI 10.1016/j.cub.2012.08.005
   Franchi L, 2012, NAT IMMUNOL, V13, P449, DOI 10.1038/ni.2263
   Frost LR, 2021, PLOS PATHOG, V17, DOI 10.1371/journal.ppat.1009348
   Fu Yichun, 2021, Therap Adv Gastroenterol, V14, p17562848211016248, DOI 10.1177/17562848211016248
   Fukuda S, 2011, NATURE, V469, P543, DOI 10.1038/nature09646
   Gambino M, 2016, BIOFOULING, V32, P167, DOI 10.1080/08927014.2015.1134515
   Garcia-Contreras R, 2008, PLOS ONE, V3, DOI 10.1371/journal.pone.0002394
   Garrett EM, 2019, PLOS BIOL, V17, DOI 10.1371/journal.pbio.3000379
   Ghigo J.-M., 2021, BACTEROIDES THETAIOT, DOI [10.1101/2021.06.04.447082, DOI 10.1101/2021.06.04.447082]
   Ghigo JM, 2001, NATURE, V412, P442, DOI 10.1038/35086581
   Gibold L, 2016, CELL MICROBIOL, V18, P617, DOI 10.1111/cmi.12539
   Girinathan BP, 2018, PLOS PATHOG, V14, DOI 10.1371/journal.ppat.1006940
   Golinska E, 2013, WORLD J GASTROENTERO, V19, P3562, DOI 10.3748/wjg.v19.i23.3562
   Gustafsson JK, 2012, AM J PHYSIOL-GASTR L, V302, pG430, DOI [10.1152/ajpgi.00405.2011, 10.1152/ajpgi.00405.2011.]
   Guzman-Soto I, 2021, ISCIENCE, V24, DOI 10.1016/j.isci.2021.102443
   Hall-Stoodley L, 2004, NAT REV MICROBIOL, V2, P95, DOI 10.1038/nrmicro821
   Hall-Stoodley L, 2009, CELL MICROBIOL, V11, P1034, DOI 10.1111/j.1462-5822.2009.01323.x
   Hammami R, 2013, CELL MOL LIFE SCI, V70, P2947, DOI 10.1007/s00018-012-1202-3
   Heffernan B, 2009, APPL ENVIRON MICROB, V75, P2899, DOI 10.1128/AEM.01530-08
   Hennequin C, 2003, MICROBIOL-SGM, V149, P2779, DOI 10.1099/mic.0.26145-0
   Henson MA, 2021, PLOS COMPUT BIOL, V17, DOI 10.1371/journal.pcbi.1008782
   Hiller CC, 2019, MICROB PATHOGENESIS, V130, P54, DOI 10.1016/j.micpath.2019.02.032
   Hoffman LR, 2005, NATURE, V436, P1171, DOI 10.1038/nature03912
   Hooper LV, 2001, SCIENCE, V292, P1115, DOI 10.1126/science.1058709
   Hooper LV, 2002, ANNU REV NUTR, V22, P283, DOI 10.1146/annurev.nutr.22.011602.092259
   Hooper LV, 2001, SCIENCE, V291, P881, DOI 10.1126/science.291.5505.881
   Hosseinidoust Z, 2013, BIOFOULING, V29, P457, DOI 10.1080/08927014.2013.779370
   Hu MX, 2010, INDIAN J MICROBIOL, V50, P362, DOI 10.1007/s12088-011-0142-1
   Hung DT, 2006, MOL MICROBIOL, V59, P193, DOI 10.1111/j.1365-2958.2005.04846.x
   Inhulsen S, 2012, MICROBIOLOGYOPEN, V1, P225, DOI 10.1002/mbo3.24
   Ivanov II, 2009, CELL, V139, P485, DOI 10.1016/j.cell.2009.09.033
   Jacobson A, 2018, CELL HOST MICROBE, V24, P296, DOI 10.1016/j.chom.2018.07.002
   Jain S, 2017, SCI REP-UK, V7, DOI 10.1038/s41598-017-17583-9
   Jamal M, 2018, J CHIN MED ASSOC, V81, P7, DOI 10.1016/j.jcma.2017.07.012
   James GA, 2018, J ANTIMICROB CHEMOTH, V73, P102, DOI 10.1093/jac/dkx353
   Jefferson KK, 2005, ANTIMICROB AGENTS CH, V49, P2467, DOI 10.1128/AAC.49.6.2467-2473.2005
   Jefferson KK, 2004, FEMS MICROBIOL LETT, V236, P163, DOI 10.1016/j.femsle.2004.06.005
   Jenior M.L., 2020, CONSERVED VIRULENCE, DOI [10.1101/2020.11.09.373480, DOI 10.1101/2020.11.09.373480]
   Johansson MEV, 2016, NAT REV IMMUNOL, V16, P639, DOI 10.1038/nri.2016.88
   Johansson MEV, 2013, NAT REV GASTRO HEPAT, V10, P352, DOI 10.1038/nrgastro.2013.35
   Johansson MEV, 2011, P NATL ACAD SCI USA, V108, P4659, DOI 10.1073/pnas.1006451107
   Johansson MEV, 2008, P NATL ACAD SCI USA, V105, P15064, DOI 10.1073/pnas.0803124105
   Johnson CH, 2015, CELL METAB, V21, P891, DOI 10.1016/j.cmet.2015.04.011
   Johnson S, 2014, CLIN INFECT DIS, V59, P345, DOI 10.1093/cid/ciu313
   Jon JV, 2021, ANAEROBE, V70, DOI 10.1016/j.anaerobe.2021.102385
   Kamada N, 2013, NAT IMMUNOL, V14, P685, DOI 10.1038/ni.2608
   Kang D, 2018, J MICROBIOL, V56, P449, DOI 10.1007/s12275-018-8114-3
   Kaplan JB, 2011, INT J ARTIF ORGANS, V34, P737, DOI 10.5301/ijao.5000027
   Karatan E, 2009, MICROBIOL MOL BIOL R, V73, P310, DOI 10.1128/MMBR.00041-08
   Kearns DB, 2005, MOL MICROBIOL, V55, P739, DOI 10.1111/j.1365-2958.2004.04440.x
   Kelly SM, 2020, SCI REP-UK, V10, DOI 10.1038/s41598-020-68179-9
   Klosowska K, 2006, AM J INFECT DIS, V2, P197, DOI 10.3844/ajidsp.2006.197.200
   Knippel RJ, 2020, CELL HOST MICROBE, V28, P411, DOI 10.1016/j.chom.2020.05.015
   Koestler BJ, 2014, GUT MICROBES, V5, P775, DOI 10.4161/19490976.2014.985989
   Koseoglu VK, 2019, INFECT IMMUN, V87, DOI 10.1128/IAI.00861-18
   Kostic AD, 2013, CELL HOST MICROBE, V14, P207, DOI 10.1016/j.chom.2013.07.007
   Kramer J, 2020, NAT REV MICROBIOL, V18, P152, DOI 10.1038/s41579-019-0284-4
   Kumar R, 2017, PLOS PATHOG, V13, DOI 10.1371/journal.ppat.1006440
   Lacqua A, 2006, APPL ENVIRON MICROB, V72, P956, DOI 10.1128/AEM.72.1.956-959.2006
   Lamas A, 2019, ANTIBIOTICS-BASEL, V8, DOI 10.3390/antibiotics8040265
   Lawley TD, 2009, INFECT IMMUN, V77, P3661, DOI 10.1128/IAI.00558-09
   Lebeer S, 2011, LETT APPL MICROBIOL, V52, P220, DOI 10.1111/j.1472-765X.2010.02994.x
   LeBlanc JG, 2017, MICROB CELL FACT, V16, DOI 10.1186/s12934-017-0691-z
   Lee JH, 2010, FEMS MICROBIOL REV, V34, P426, DOI 10.1111/j.1574-6976.2009.00204.x
   Lewis RJ, 1998, J MOL BIOL, V283, P907, DOI 10.1006/jmbi.1998.2163
   Li S, 2017, TRENDS MOL MED, V23, P18, DOI 10.1016/j.molmed.2016.11.004
   Lion S, 2008, ECOL LETT, V11, P277, DOI 10.1111/j.1461-0248.2007.01132.x
   Bedran TBL, 2014, PLOS ONE, V9, DOI 10.1371/journal.pone.0089059
   Lopez Maria, 2017, Front Cell Infect Microbiol, V7, P143, DOI 10.3389/fcimb.2017.00143
   Lozupone CA, 2012, NATURE, V489, P220, DOI 10.1038/nature11550
   Macfarlane S, 2007, J APPL MICROBIOL, V102, P1187, DOI 10.1111/j.1365-2672.2007.03287.x
   Macfarlane S, 2004, CLIN INFECT DIS, V38, P1690, DOI 10.1086/420823
   Macfarlane S, 1997, Adv Dent Res, V11, P59
   Macfarlane S, 2007, CLIN INFECT DIS, V45, P29, DOI 10.1086/518578
   Macfarlane S, 2006, APPL ENVIRON MICROB, V72, P6204, DOI 10.1128/AEM.00754-06
   Macpherson AJ, 2012, TRENDS IMMUNOL, V33, P160, DOI 10.1016/j.it.2012.02.002
   Mah TFC, 2001, TRENDS MICROBIOL, V9, P34, DOI 10.1016/S0966-842X(00)01913-2
   Maikova A, 2018, NUCLEIC ACIDS RES, V46, P4733, DOI 10.1093/nar/gky124
   Maldarelli GA, 2016, PATHOG DIS, V74, DOI 10.1093/femspd/ftw061
   Martin MJ, 2013, J BACTERIOL, V195, P3672, DOI 10.1128/JB.00473-13
   Martinez-Melendez Adrian, 2021, Enferm Infecc Microbiol Clin (Engl Ed), DOI 10.1016/j.eimc.2021.01.017
   Mathur H, 2016, GUT PATHOG, V8, DOI 10.1186/s13099-016-0102-8
   Matsumura K, 2011, BIOCONTROL SCI, V16, P69, DOI 10.4265/bio.16.69
   McDonald JAK, 2018, GASTROENTEROLOGY, V155, P1495, DOI 10.1053/j.gastro.2018.07.014
   McDonald LC, 2018, CLIN INFECT DIS, V66, pE1, DOI [10.1093/cid/cix1085, 10.1093/cid/ciy149]
   McKee RW, 2018, MSPHERE, V3, DOI 10.1128/mSphere.00423-18
   McKee RW, 2018, INFECT IMMUN, V86, DOI 10.1128/IAI.00943-17
   McKenney PT, 2019, CELL HOST MICROBE, V25, P695, DOI 10.1016/j.chom.2019.03.008
   Mitri S, 2013, ANNU REV GENET, V47, P247, DOI 10.1146/annurev-genet-111212-133307
   Motta JP, 2021, NAT REV GASTRO HEPAT, V18, P314, DOI 10.1038/s41575-020-00397-y
   Motta JP, 2015, INFLAMM BOWEL DIS, V21, P1006, DOI 10.1097/MIB.0000000000000345
   Mueller RS, 2009, J BACTERIOL, V191, P3504, DOI 10.1128/JB.01240-08
   Nadell CD, 2016, NAT REV MICROBIOL, V14, P589, DOI 10.1038/nrmicro.2016.84
   Nava GM, 2011, ISME J, V5, P627, DOI 10.1038/ismej.2010.161
   Normington C, 2021, NPJ BIOFILMS MICROBI, V7, DOI 10.1038/s41522-021-00184-w
   Oliveira NM, 2015, PLOS BIOL, V13, DOI 10.1371/journal.pbio.1002191
   Oliveira PH, 2020, NAT MICROBIOL, V5, P166, DOI 10.1038/s41564-019-0613-4
   Ozma MA, 2021, MICROB PATHOGENESIS, V157, DOI 10.1016/j.micpath.2021.105003
   Palestrant D, 2004, ULTRASTRUCT PATHOL, V28, P23, DOI 10.1080/01913120490275196
   Pantaleon V, 2018, ANAEROBE, V53, P34, DOI 10.1016/j.anaerobe.2018.05.006
   Pantaleon V, 2015, PLOS ONE, V10, DOI 10.1371/journal.pone.0124971
   Papenfort K, 2017, NAT CHEM BIOL, V13, P551, DOI [10.1038/nchembio.2336, 10.1038/NCHEMBIO.2336]
   Pereira FC, 2020, NAT COMMUN, V11, DOI 10.1038/s41467-020-18928-1
   Pettit LJ, 2014, BMC GENOMICS, V15, DOI 10.1186/1471-2164-15-160
   Pfeiffer T, 2001, SCIENCE, V292, P504, DOI 10.1126/science.1058079
   Phalak P, 2019, PROCESSES, V7, DOI 10.3390/pr7020097
   Piotrowski M, 2019, EUR J CLIN MICROBIOL, V38, P1975, DOI 10.1007/s10096-019-03635-7
   Platt TG, 2009, TRENDS ECOL EVOL, V24, P370, DOI 10.1016/j.tree.2009.02.009
   Plotkin B.J., 2014, OPEN J UROL, V4, P49, DOI [10.4236/oju.2014.45009, DOI 10.4236/OJU.2014.45009]
   Png CW, 2010, AM J GASTROENTEROL, V105, P2420, DOI 10.1038/ajg.2010.281
   Popat R, 2012, P ROY SOC B-BIOL SCI, V279, P4765, DOI 10.1098/rspb.2012.1976
   Popowska M, 2017, FRONT MICROBIOL, V8, DOI 10.3389/fmicb.2017.00660
   Poquet I, 2018, FRONT MICROBIOL, V9, DOI 10.3389/fmicb.2018.02084
   Pruss KM, 2021, NATURE, V593, P261, DOI 10.1038/s41586-021-03502-6
   Pumbwe L, 2007, MICROB PATHOGENESIS, V43, P78, DOI 10.1016/j.micpath.2007.04.002
   Rainha K, 2019, ANAEROBE, V58, P22, DOI 10.1016/j.anaerobe.2019.06.007
   Maestre JR, 2012, J ANTIMICROB CHEMOTH, V67, P1155, DOI 10.1093/jac/dks014
   Rattanaphan P, 2020, FEMS MICROBIOL LETT, V367, DOI 10.1093/femsle/fnaa116
   Rendueles O, 2015, MICROBIOL SPECTR, V3, DOI 10.1128/microbiolspec.MB-0009-2014
   Reveles KR, 2017, PLOS ONE, V12, DOI 10.1371/journal.pone.0189227
   Ruiz LRM, 2020, PLOS PATHOG, V16, DOI 10.1371/journal.ppat.1008439
   Rezzonico F, 2008, BMC MICROBIOL, V8, DOI 10.1186/1471-2180-8-154
   Ridlon JM, 2006, J LIPID RES, V47, P241, DOI 10.1194/jlr.R500013-JLR200
   Roelofs KG, 2016, MBIO, V7, DOI 10.1128/mBio.01055-16
   Rolhion N, 2007, INFLAMM BOWEL DIS, V13, P1277, DOI 10.1002/ibd.20176
   Rossi E, 2018, NAT COMMUN, V9, DOI 10.1038/s41467-018-05944-5
   Rossmann FS, 2015, PLOS PATHOG, V11, DOI 10.1371/journal.ppat.1004653
   Rubinstein MR, 2013, CELL HOST MICROBE, V14, P195, DOI 10.1016/j.chom.2013.07.012
   Sana TG, 2016, P NATL ACAD SCI USA, V113, pE5044, DOI 10.1073/pnas.1608858113
   Sasaki-Imamura T, 2010, APPL ENVIRON MICROB, V76, P4260, DOI 10.1128/AEM.00166-10
   Sauer K, 2002, J BACTERIOL, V184, P1140, DOI 10.1128/jb.184.4.1140-1154.2002
   Scardaci R, 2021, J PROTEOMICS, V231, DOI 10.1016/j.jprot.2020.104003
   Schembri MA, 2003, MOL MICROBIOL, V48, P253, DOI 10.1046/j.1365-2958.2003.03432.x
   Scherr TD, 2014, FRONT IMMUNOL, V5, DOI 10.3389/fimmu.2014.00037
   Schluter J, 2015, ISME J, V9, P139, DOI 10.1038/ismej.2014.174
   Scott W, 2020, PLOS ONE, V15, DOI 10.1371/journal.pone.0242686
   Sekulovic O, 2018, PLOS GENET, V14, DOI 10.1371/journal.pgen.1007332
   Semenyuk EG, 2015, INFECT IMMUN, V83, P4383, DOI 10.1128/IAI.00145-15
   Semenyuk EG, 2014, PLOS ONE, V9, DOI 10.1371/journal.pone.0087757
   Sievers S, 2019, FRONT MICROBIOL, V10, DOI 10.3389/fmicb.2019.00258
   Sigal M, 2015, GASTROENTEROLOGY, V148, P1392, DOI 10.1053/j.gastro.2015.02.049
   Silpe JE, 2019, CELL, V176, P268, DOI 10.1016/j.cell.2018.10.059
   Simor AE, 2010, J AM GERIATR SOC, V58, P1556, DOI 10.1111/j.1532-5415.2010.02958.x
   Slater RT, 2019, SCI REP-UK, V9, DOI 10.1038/s41598-019-46143-6
   Smith HF, 2009, J EVOLUTION BIOL, V22, P1984, DOI 10.1111/j.1420-9101.2009.01809.x
   Soavelomandroso AP, 2017, FRONT MICROBIOL, V8, DOI 10.3389/fmicb.2017.02086
   Sonderholm M, 2017, APPL ENVIRON MICROB, V83, DOI 10.1128/AEM.00113-17
   Sonnenburg JL, 2004, NAT IMMUNOL, V5, P569, DOI 10.1038/ni1079
   Soutourina OA, 2013, PLOS GENET, V9, DOI 10.1371/journal.pgen.1003493
   Sperandio V, 2003, P NATL ACAD SCI USA, V100, P8951, DOI 10.1073/pnas.1537100100
   Stacy A, 2016, NAT REV MICROBIOL, V14, P93, DOI 10.1038/nrmicro.2015.8
   Stecher B, 2007, PLOS BIOL, V5, P2177, DOI 10.1371/journal.pbio.0050244
   Stewart DB, 2019, MSPHERE, V4, DOI 10.1128/mSphere.00454-19
   Stewart PS, 2008, NAT REV MICROBIOL, V6, P199, DOI 10.1038/nrmicro1838
   Stoodley P, 2002, ANNU REV MICROBIOL, V56, P187, DOI 10.1146/annurev.micro.56.012302.160705
   Sun FJ, 2020, J CHEMOTHERAPY, V32, P7, DOI 10.1080/1120009X.2019.1678913
   Sutton TDS, 2019, FRONT ENDOCRINOL, V10, DOI 10.3389/fendo.2019.00784
   Suzuki I, 2018, MICROORGANISMS, V6, DOI 10.3390/microorganisms6040114
   Swidsinski A, 2005, J CLIN MICROBIOL, V43, P3380, DOI 10.1128/JCM.43.7.3380-3389.2005
   Swidsinski A, 2009, J PHYSIOL PHARMACOL, V60, P61
   Tailford LE, 2015, FRONT GENET, V6, DOI 10.3389/fgene.2015.00081
   Teteneva NA, 2020, APPL ENVIRON MICROB, V86, DOI 10.1128/AEM.01113-20
   Thomsen K, 2022, APMIS, V130, P458, DOI 10.1111/apm.13161
   Tolker-Nielsen T, 2015, MICROBIOL SPECTR, V3, DOI 10.1128/microbiolspec.MB-0001-2014
   Tremblay YDN, 2021, ISME J, V15, P3623, DOI 10.1038/s41396-021-01042-5
   Tropini C, 2017, CELL HOST MICROBE, V21, P433, DOI 10.1016/j.chom.2017.03.010
   Trzilova D, 2020, PLOS PATHOG, V16, DOI 10.1371/journal.ppat.1008708
   Tu QV, 2008, J MED MICROBIOL, V57, P795, DOI 10.1099/jmm.0.47752-0
   Tulli L, 2013, CELL MICROBIOL, V15, P1674, DOI 10.1111/cmi.12139
   Vaishnava S, 2011, SCIENCE, V334, P255, DOI 10.1126/science.1209791
   Vaishnava S, 2008, P NATL ACAD SCI USA, V105, P20858, DOI 10.1073/pnas.0808723105
   Valiente E, 2016, J BIOL CHEM, V291, P25450, DOI 10.1074/jbc.M116.749523
   van Gestel J, 2015, MICROBIOL SPECTR, V3, DOI 10.1128/microbiolspec.MB-0002-2014
   Vardakas KZ, 2012, INT J ANTIMICROB AG, V40, P1, DOI 10.1016/j.ijantimicag.2012.01.004
   von Rosenvinge EC, 2013, PATHOG DIS, V67, P25, DOI 10.1111/2049-632X.12020
   Vuotto C, 2016, PATHOG DIS, V74, DOI 10.1093/femspd/ftv114
   WADE MJ, 1985, AM NAT, V125, P61, DOI 10.1086/284328
   Walter BM, 2015, PLOS ONE, V10, DOI 10.1371/journal.pone.0144763
   Walters MC, 2003, ANTIMICROB AGENTS CH, V47, P317, DOI 10.1128/AAC.47.1.317-323.2003
   Wang M, 2007, DIGEST DIS SCI, V52, P620, DOI 10.1007/s10620-006-9461-1
   Wang X, 2021, J DAIRY SCI, V104, P9521, DOI 10.3168/jds.2021-20128
   Wang YW, 2010, APPL MICROBIOL BIOT, V88, P1333, DOI 10.1007/s00253-010-2921-8
   Warren RL, 2013, MICROBIOME, V1, DOI 10.1186/2049-2618-1-16
   Webb JS, 2003, J BACTERIOL, V185, P4585, DOI 10.1128/JB.185.15.4585-4592.2003
   Wells JE, 2003, CLIN CHIM ACTA, V331, P127, DOI 10.1016/S0009-8981(03)00115-3
   Whitney JC, 2017, ELIFE, V6, DOI 10.7554/eLife.26938
   Williamson KS, 2012, J BACTERIOL, V194, P2062, DOI 10.1128/JB.00022-12
   Winstanley C, 2016, TRENDS MICROBIOL, V24, P327, DOI 10.1016/j.tim.2016.01.008
   Wrzosek L, 2013, BMC BIOL, V11, DOI 10.1186/1741-7007-11-61
   Wu S, 2014, PLOS ONE, V9, DOI 10.1371/journal.pone.0099204
   Wultanska D, 2020, EUR J CLIN MICROBIOL, V39, P1391, DOI 10.1007/s10096-020-03857-0
   Wydau-Dematteis S, 2018, MBIO, V9, DOI 10.1128/mBio.00648-18
   Xavier KB, 2005, J BACTERIOL, V187, P238, DOI 10.1128/JB.187.1.238-248.2005
   Yan F, 2017, APPL ENVIRON MICROB, V83, DOI 10.1128/AEM.00561-17
   Yang JY, 2020, MICROBES ENVIRON, V35, DOI 10.1264/jsme2.ME20037
   Yasuda K, 2015, CELL HOST MICROBE, V17, P385, DOI 10.1016/j.chom.2015.01.015
   Yoneda S, 2013, MOL ORAL MICROBIOL, V28, P354, DOI 10.1111/omi.12029
   Yu W, 2018, ANTIMICROB AGENTS CH, V62, DOI 10.1128/AAC.01603-17
   Zoetendal EG, 2002, APPL ENVIRON MICROB, V68, P3401, DOI 10.1128/AEM.68.7.3401-3407.2002
NR 276
TC 2
Z9 2
U1 4
U2 8
PU MDPI
PI BASEL
PA ST ALBAN-ANLAGE 66, CH-4052 BASEL, SWITZERLAND
EI 2076-2607
J9 MICROORGANISMS
JI Microorganisms
PD SEP
PY 2021
VL 9
IS 9
AR 1922
DI 10.3390/microorganisms9091922
PG 35
WC Microbiology
WE Science Citation Index Expanded (SCI-EXPANDED)
SC Microbiology
GA UY5GD
UT WOS:000701551300001
PM 34576818
OA Green Published, gold
DA 2022-07-15
ER

PT J
AU Zhang, CJ
   Peng, Y
   Mu, CL
   Zhu, WY
AF Zhang, Chuanjian
   Peng, Yu
   Mu, Chunlong
   Zhu, Weiyun
TI Ileum terminal antibiotic infusion affects jejunal and colonic specific
   microbial population and immune status in growing pigs
SO JOURNAL OF ANIMAL SCIENCE AND BIOTECHNOLOGY
LA English
DT Article
DE Antibiotic infusion; Growing pigs; Gut bacteria; Immune status;
   Short-chain fatty acids
ID REAL-TIME PCR; CHAIN FATTY-ACIDS; SALMONELLA-TYPHIMURIUM INFECTION; 16S
   RIBOSOMAL-RNA; GUT MICROBIOTA; GASTROINTESTINAL-TRACT; INTESTINAL
   MICROBIOTA; ULCERATIVE-COLITIS; DIETARY-PROTEIN; PIGLETS
AB Background: Compared with oral antibiotics (primarily disrupt foregut microbiota), the present study used antibiotics with ileum terminal infusion to disrupt the hindgut microbiota, and investigated the changes in specific bacterial composition and immune indexes in the jejunum and colon, and serum of growing pigs. Twelve barrows (45 d of age, 12.08 +/- 0.28 kg) fitted with a T-cannula at the terminal ileum, were randomly assigned to two groups and infused either saline without antibiotics (Control) or with antibiotics (Antibiotic) at the terminal ileum. After 25 d experiment, all pigs were euthanized for analyzing bacterial composition and immune status.
   Results: Ileum terminal antibiotic infusion (ITAI) altered dominant bacteria counts, with a decrease in Bifidobacterium, Clostridium cluster IV and Clostridium cluster IV in the colon (P < 0.05), and an increase in Escherichia coli in the jejunum (P < 0.05). ITAI decreased (P < 0.05) short-chain fatty acids concentrations in the colon. ITAI decreased interleukin-8 (IL-8), IL-10 and secretory immunoglobulin A (sIgA) concentrations, and down-regulated IL-10, Mucin-1 (MUC1), Mucin-2 (MUC2) and zonula occludens-1 (ZO-1) mRNA expression in the colonic mucosa (P < 0. 05). In the jejunal mucosa, ITAI decreased interferon-gamma (IFN-gamma), tumor necrosis factor-alpha (TNF-alpha), sIgA and IgG levels together with down-regulation of IFN-gamma, TNF-alpha, MUC2 and ZO-1 mRNA expression (P < 0.05). Furthermore, ITAI decreased IL-10, INF-gamma, TNF-alpha, IgA and IgG concentrations in serum (P < 0.05). Correlation analysis revealed that the change in intestinal microbiota was correlated with alterations of Ig and cytokines.
   Conclusions: ITAI affected jejunal and colonic specific bacteria counts, and altered some immune markers levels in the jejunal and colonic mucosa and serum. These findings implicate the potential contribution of hindgut bacteria to immune response in the intestinal mucosa and serum of growing pigs.
C1 [Zhang, Chuanjian; Peng, Yu; Mu, Chunlong; Zhu, Weiyun] Nanjing Agr Univ, Natl Ctr Int Res Anim Gut Nutr, Jiangsu Key Lab Gastrointestinal Nutr & Anim Hlth, Coll Anim Sci & Technol,Lab Gastrointestinal Micr, Nanjing 210095, Jiangsu, Peoples R China.
RP Zhu, WY (通讯作者)，Nanjing Agr Univ, Natl Ctr Int Res Anim Gut Nutr, Jiangsu Key Lab Gastrointestinal Nutr & Anim Hlth, Coll Anim Sci & Technol,Lab Gastrointestinal Micr, Nanjing 210095, Jiangsu, Peoples R China.
EM zhuweiyun@njau.edu.cn
RI Mu, Chunlong/AAR-1710-2020; Zhang, Chuanjian/AAI-3441-2021
FU Natural Science Foundation of China [31430082]; National Key Basic
   Research Program of China, 973 Program [2013CB127300]
FX This study was supported by Natural Science Foundation of China
   (31430082) and National Key Basic Research Program of China, 973 Program
   (2013CB127300).
CR Atarashi K, 2011, SCIENCE, V331, P337, DOI 10.1126/science.1198469
   Barnich N, 2007, J CLIN INVEST, V117, P1566, DOI 10.1172/JCI30504
   Bartosch S, 2004, APPL ENVIRON MICROB, V70, P3575, DOI 10.1128/AEM.70.6.3575-3581.2004
   Bergstrom Anders, 2012, BMC Res Notes, V5, P402, DOI 10.1186/1756-0500-5-402
   Bordonaro M, 2008, CELL CYCLE, V7, P1178, DOI 10.4161/cc.7.9.5818
   Boudry G, 2004, J NUTR, V134, P2256, DOI 10.1093/jn/134.9.2256
   Boursi B, 2015, EUR J ENDOCRINOL, V172, P639, DOI 10.1530/EJE-14-1163
   Brandl K, 2008, NATURE, V455, P804, DOI 10.1038/nature07250
   Brandtzaeg P, 2010, J PEDIATR-US, V156, pS8, DOI 10.1016/j.jpeds.2009.11.014
   Brown AJ, 2003, J BIOL CHEM, V278, P11312, DOI 10.1074/jbc.M211609200
   BUCKLEY RH, 1986, CLIN IMMUNOL IMMUNOP, V40, P13, DOI 10.1016/0090-1229(86)90065-6
   Cervantes JL, 2016, INT REV IMMUNOL, V35, P67, DOI 10.3109/08830185.2015.1027821
   Cho I, 2012, NATURE, V488, P621, DOI 10.1038/nature11400
   CHOMCZYNSKI P, 1987, ANAL BIOCHEM, V162, P156, DOI 10.1016/0003-2697(87)90021-2
   CHOWDHURY K, 1991, NUCLEIC ACIDS RES, V19, P2792, DOI 10.1093/nar/19.10.2792
   Collado-Romero M, 2010, VET RES, V41, DOI 10.1051/vetres/2009072
   Columbus DA, 2014, J NUTR, V144, P614, DOI 10.3945/jn.113.187070
   Committee on Nutrient Requirements of Swine National Research Council, 2012, NUTR REQ SWIN, V11th
   Donohoe DR, 2011, CELL METAB, V13, P517, DOI 10.1016/j.cmet.2011.02.018
   Dufour V, 2005, INT IMMUNOPHARMACOL, V5, P917, DOI 10.1016/j.intimp.2005.01.007
   Fooks LJ, 2002, BRIT J NUTR, V88, pS39, DOI [10.1079/BJN2002628, 10.1079/BJNBJN2002591]
   Geypens B, 1997, GUT, V41, P70, DOI 10.1136/gut.41.1.70
   Gyires K, 2014, CURR PHARM DESIGN, V20, P1063, DOI 10.2174/13816128113199990417
   Hill DA, 2010, MUCOSAL IMMUNOL, V3, P148, DOI 10.1038/mi.2009.132
   Hooper LV, 2012, SCIENCE, V336, P1268, DOI 10.1126/science.1223490
   Huijsdens XW, 2002, J CLIN MICROBIOL, V40, P4423, DOI 10.1128/JCM.40.12.4423-4427.2002
   Jin YX, 2016, TOXICOL SCI, V154, P140, DOI 10.1093/toxsci/kfw150
   Jonefjall B, 2016, INFLAMM BOWEL DIS, V22, P2630, DOI 10.1097/MIB.0000000000000921
   Kaiko GE, 2014, TRENDS IMMUNOL, V35, P538, DOI 10.1016/j.it.2014.08.002
   KAMIJO R, 1993, J EXP MED, V178, P1435, DOI 10.1084/jem.178.4.1435
   Khafipour E, 2009, APPL ENVIRON MICROB, V75, P7115, DOI 10.1128/AEM.00739-09
   Kunisawa J, 2013, DRUG DISCOV TODAY, V18, P87, DOI 10.1016/j.drudis.2012.08.001
   Layton A, 2006, APPL ENVIRON MICROB, V72, P4214, DOI 10.1128/AEM.01036-05
   Liu H, 2014, J AGR FOOD CHEM, V62, P860, DOI 10.1021/jf403288r
   Liu YL, 2012, J NUTR, V142, P2017, DOI 10.3945/jn.112.164947
   Ma X, 2012, J ANIM SCI, V90, P266, DOI 10.2527/jas.50965
   Maeda H, 2003, FEMS IMMUNOL MED MIC, V39, P81, DOI 10.1016/S0928-8244(03)00224-4
   Matsuki T, 2004, APPL ENVIRON MICROB, V70, P7220, DOI 10.1128/AEM.70.12.7220-7228.2004
   Mourad FH, 2017, J CROHNS COLITIS, V11, P369, DOI 10.1093/ecco-jcc/jjw162
   Mourad FH, 2016, EUR CYTOKINE NETW, V27, P41, DOI 10.1684/ecn.2016.0376
   Mu CL, 2017, FRONT MICROBIOL, V8, DOI 10.3389/fmicb.2017.00797
   Mu CL, 2017, AMINO ACIDS, V49, P771, DOI 10.1007/s00726-017-2379-4
   NAUCIEL C, 1992, INFECT IMMUN, V60, P450, DOI 10.1128/IAI.60.2.450-454.1992
   O'Hara AM, 2006, EMBO REP, V7, P688, DOI 10.1038/sj.embor.7400731
   Ohland CL, 2010, AM J PHYSIOL-GASTR L, V298, pG807, DOI 10.1152/ajpgi.00243.2009
   Opal SM, 2000, CHEST, V117, P1162, DOI 10.1378/chest.117.4.1162
   Palm NW, 2015, CLIN IMMUNOL, V159, P122, DOI 10.1016/j.clim.2015.05.014
   Peng LY, 2009, J NUTR, V139, P1619, DOI 10.3945/jn.109.104638
   Pieper R, 2012, J NUTR, V142, P661, DOI 10.3945/jn.111.156190
   Poole TL, 2013, J GLOB ANTIMICROB RE, V1, P171, DOI 10.1016/j.jgar.2013.04.004
   Praveena PE, 2010, RES VET SCI, V89, P332, DOI 10.1016/j.rvsc.2010.04.012
   RASMUSSEN HS, 1988, SCAND J GASTROENTERO, V23, P178, DOI 10.3109/00365528809103964
   Rettedal E, 2009, APPL ENVIRON MICROB, V75, P5489, DOI 10.1128/AEM.02220-08
   Rist VTS, 2013, ANIMAL, V7, P1067, DOI 10.1017/S1751731113000062
   Rooks MG, 2016, NAT REV IMMUNOL, V16, P341, DOI 10.1038/nri.2016.42
   Schokker D, 2014, PLOS ONE, V9, DOI 10.1371/journal.pone.0100040
   Sommer F, 2013, NAT REV MICROBIOL, V11, P227, DOI 10.1038/nrmicro2974
   Stein HH, 1998, J ANIM SCI, V76, P1433
   Takahashi T, 1998, BIOSCI BIOTECH BIOCH, V62, P10, DOI 10.1271/bbb.62.10
   Tedelind S, 2007, WORLD J GASTROENTERO, V13, P2826, DOI 10.3748/wjg.v13.i20.2826
   Tojo R, 2014, WORLD J GASTROENTERO, V20, P15163, DOI 10.3748/wjg.v20.i41.15163
   Tudela CV, 2015, BRIT J NUTR, V113, P610, DOI 10.1017/S0007114514004231
   Ubeda C, 2012, TRENDS IMMUNOL, V33, P459, DOI 10.1016/j.it.2012.05.003
   Umesaki Y, 2000, MICROBES INFECT, V2, P1343, DOI 10.1016/S1286-4579(00)01288-0
   Ushida K, 2008, J VET MED SCI, V70, P849, DOI 10.1292/jvms.70.849
   Walker AW, 2011, ISME J, V5, P220, DOI 10.1038/ISMEJ.2010.118
   Wang XF, 2011, J ANIM FEED SCI, V20, P272, DOI 10.22358/jafs/66184/2011
   Wells JE, 2005, J APPL MICROBIOL, V99, P400, DOI 10.1111/j.1365-2672.2005.02629.x
   Williams BA, 2001, NUTR RES REV, V14, P207, DOI 10.1079/NRR200127
   Willing BP, 2011, PLOS ONE, V6, DOI 10.1371/journal.pone.0026988
   Willing BP, 2011, NAT REV MICROBIOL, V9, P233, DOI 10.1038/nrmicro2536
   Wlodarska M, 2011, INFECT IMMUN, V79, P1536, DOI 10.1128/IAI.01104-10
   Zhou XL, 2014, NUTR RES, V34, P780, DOI 10.1016/j.nutres.2014.08.008
   Zoetendal EG, 1998, APPL ENVIRON MICROB, V64, P3854
NR 74
TC 11
Z9 11
U1 4
U2 20
PU BMC
PI LONDON
PA CAMPUS, 4 CRINAN ST, LONDON N1 9XW, ENGLAND
SN 2049-1891
J9 J ANIM SCI BIOTECHNO
JI J. Anim. Sci. Biotechnol.
PD JUL 2
PY 2018
VL 9
AR 51
DI 10.1186/s40104-018-0265-x
PG 12
WC Agriculture, Dairy & Animal Science
WE Science Citation Index Expanded (SCI-EXPANDED)
SC Agriculture
GA GL2LL
UT WOS:000436952300001
PM 29988607
OA Green Published, gold
DA 2022-07-15
ER

PT J
AU Li, PZ
   Wu, MN
   Xiong, WC
   Li, JS
   An, YY
   Ren, J
   Xie, YG
   Xue, HF
   Yan, D
   Li, M
   Zhong, GS
AF Li, Puze
   Wu, Minna
   Xiong, Wancheng
   Li, Jinsong
   An, Yunying
   Ren, Jie
   Xie, Yingguang
   Xue, Hongfei
   Yan, Dong
   Li, Min
   Zhong, Genshen
TI Saikosaponin-d ameliorates dextran sulfate sodium-induced colitis by
   suppressing NF-kappa B activation and modulating the gut microbiota in
   mice
SO INTERNATIONAL IMMUNOPHARMACOLOGY
LA English
DT Article
DE Saikosaponin-d; Ulcerative colitis; NF-kappa B; Intestinal barrier; Gut
   microbiota
ID INFLAMMATORY-BOWEL-DISEASE; IMMUNE-RESPONSE; CELLS; PERMEABILITY;
   HOMEOSTASIS; EXPRESSION; CYTOKINES; COMPOUND; SYMPTOMS; PROTECTS
AB Saikosaponin-d (SSd), extracts from Bupleurum falcatum L, exhibits anti-inflammatory and anti-infectious activities. However, the effect of SSd on intestinal inflammation has not been investigated. The aim of this study was to evaluate the effect of SSd on dextran sulfate sodium (DSS)-induced ulcerative colitis (UC) mice, and to elucidate the underlying mechanisms. UC was induced in mice by administrating 3% DSS in drinking water for 7 days. SSd (4 mg/kg and 8 mg/kg) was administered by gavage every day during the experimental process. The results showed that SSd treatment (8 mg/kg) significantly ameliorated UC mice by decreasing disease activity index (DAI), increasing colon length and improving pathological characteristics. SSd treatment (8 mg/kg) significantly suppressed the mRNA levels of pro-inflammatory cytokines including TNF-alpha, IL-6 and IL-beta, increased that of anti-inflammatory cytokine IL-10. Furthermore, SSd (8 mg/kg) suppressed the activation of NF-kappa B by decreasing the degradation and phosphorylation of I kappa B. SSd (8 mg/kg) also protected the intestinal barrier by increasing the mRNA levels of mucin (Much and Muc2) and the protein levels of zonula occludens-1 (ZO-1) and Claudin-1. The 16S rDNA gene high-throughput sequencing revealed that SSd treatment (8 mg/kg) increased the alpha diversity and regulated the structure of gut microbiota in UC mice. Taken together, our findings demonstrated that SSd (8 mg/kg) improved DSS-induced intestinal inflammation by inhibiting NF-kappa B activation and regulated the gut microbiota.
C1 [Li, Puze; Wu, Minna; An, Yunying; Ren, Jie; Xie, Yingguang; Xue, Hongfei; Yan, Dong; Li, Min] Xinxiang Med Univ, Sch Basic Med Sci, Xinxiang 453003, Henan, Peoples R China.
   [Li, Puze; Wu, Minna; An, Yunying; Ren, Jie; Yan, Dong; Li, Min] Xinxiang Med Univ, Xinxiang Key Lab Pathogen Biol, Xinxiang 453003, Henan, Peoples R China.
   [Zhong, Genshen] Xinxiang Med Univ, Henan Collaborat Innovat Ctr Mol Diag & Lab Med, Henan Key Lab Immunol & Targeted Therapy, Xinxiang 453003, Henan, Peoples R China.
   [Xiong, Wancheng; Li, Jinsong] Xinxiang Med Univ, Affiliated Hosp 1, Xinxiang, Henan, Peoples R China.
RP Wu, MN (通讯作者)，Xinxiang Med Univ, Sch Basic Med Sci, Xinxiang 453003, Henan, Peoples R China.
EM minnawu@xxmu.edu.cn
FU Key Scientific and Technological Research Projects in Henan Province
   [192102310169]; Natural Science Foundation of China [81872361,
   U1904131]; Graduate Student Support of Scientific Research Innovation
   Projects of Xinxiang Medical University [YJSCX201863Y]
FX The study was supported by a grant from the Key Scientific and
   Technological Research Projects in Henan Province (No. 192102310169),
   the Natural Science Foundation of China (No. 81872361, No. U1904131),
   and the Graduate Student Support of Scientific Research Innovation
   Projects of Xinxiang Medical University (No. YJSCX201863Y).
CR Ahmad R, 2017, MUCOSAL IMMUNOL, V10, P307, DOI 10.1038/mi.2016.128
   Atreya I, 2008, J INTERN MED, V263, P591, DOI 10.1111/j.1365-2796.2008.01953.x
   Atreya R, 2000, NAT MED, V6, P583, DOI 10.1038/75068
   Bhatt RS, 2015, IMMUNOBIOLOGY, V220, P1170, DOI 10.1016/j.imbio.2015.06.002
   Brown SJ, 2007, AM J GASTROENTEROL, V102, P2058, DOI 10.1111/j.1572-0241.2007.01343.x
   Chang J, 2017, GASTROENTEROLOGY, V153, P723, DOI 10.1053/j.gastro.2017.05.056
   Chassaing Benoit, 2014, Curr Protoc Immunol, V104, DOI 10.1002/0471142735.im1525s104
   Chi JH, 2018, BIOMED PHARMACOTHER, V108, P1767, DOI 10.1016/j.biopha.2018.10.050
   Cui HT, 2018, FRONT PHARMACOL, V9, DOI 10.3389/fphar.2018.00571
   Danese S, 2019, GUT, V68, P1893, DOI 10.1136/gutjnl-2019-318448
   Dennis PG, 2013, BIORESOURCE TECHNOL, V129, P599, DOI 10.1016/j.biortech.2012.11.098
   Edgar RC, 2013, NAT METHODS, V10, P996, DOI [10.1038/NMETH.2604, 10.1038/nmeth.2604]
   Eom T, 2018, J MICROBIOL, V56, P189, DOI 10.1007/s12275-018-8049-8
   Forbes JD, 2018, MICROBIOME, V6, DOI 10.1186/s40168-018-0603-4
   Francescone R, 2015, INFLAMM BOWEL DIS, V21, P409, DOI 10.1097/MIB.0000000000000236
   Furuse M, 2002, J CELL BIOL, V156, P1099, DOI 10.1083/jcb.200110122
   Gupta S, 2018, CYTOKINE, V107, P93, DOI 10.1016/j.cyto.2017.12.004
   Hirano A, 2018, J GASTROEN HEPATOL, V33, P1590, DOI 10.1111/jgh.14129
   Jiang XP, 2018, MOL IMMUNOL, V93, P9, DOI 10.1016/j.molimm.2017.10.008
   Johansson MEV, 2014, GUT, V63, P281, DOI 10.1136/gutjnl-2012-303207
   Kang Y.F., 2018, MOL NUTR FOOD RES, V62
   Karin M, 2005, NAT REV IMMUNOL, V5, P749, DOI 10.1038/nri1703
   Karlinger K, 2000, EUR J RADIOL, V35, P154, DOI 10.1016/S0720-048X(00)00238-2
   Kontoyiannis D, 2001, EMBO J, V20, P3760, DOI 10.1093/emboj/20.14.3760
   Kurashima Y, 2017, ANNU REV IMMUNOL, V35, P119, DOI 10.1146/annurev-immunol-051116-052424
   Ledeboer A, 2002, AM J PHYSIOL-REG I, V282, pR1762, DOI 10.1152/ajpregu.00766.2001
   Lee JG, 2019, PLOS ONE, V14, DOI 10.1371/journal.pone.0216165
   Li K, 2019, FOOD FUNCT, V10, P1915, DOI 10.1039/c8fo02265h
   Lin L, 2017, BMC IMMUNOL, V18, DOI 10.1186/s12865-016-0187-3
   Liu AM, 2014, CHEM-BIOL INTERACT, V223, P80, DOI 10.1016/j.cbi.2014.09.012
   Lu CN, 2012, INT IMMUNOPHARMACOL, V14, P121, DOI 10.1016/j.intimp.2012.06.010
   Morgan XC, 2012, GENOME BIOL, V13, DOI 10.1186/gb-2012-13-9-r79
   MURTHY SNS, 1993, DIGEST DIS SCI, V38, P1722, DOI 10.1007/BF01303184
   Neurath MF, 2014, NAT REV IMMUNOL, V14, P329, DOI 10.1038/nri3661
   Neurath MF, 1996, NAT MED, V2, P998, DOI 10.1038/nm0996-998
   Nuij V, 2015, J CROHNS COLITIS, V9, P997, DOI 10.1093/ecco-jcc/jjv130
   OKAYASU I, 1990, GASTROENTEROLOGY, V98, P694, DOI 10.1016/0016-5085(90)90290-H
   Petersson J, 2011, AM J PHYSIOL-GASTR L, V300, pG327, DOI 10.1152/ajpgi.00422.2010
   Pickard JM, 2017, IMMUNOL REV, V279, P70, DOI 10.1111/imr.12567
   Pittayanon R., 2019, GASTROENTEROLOGY
   Qu C, 2017, PHARMACOL RES, V121, P70, DOI 10.1016/j.phrs.2017.04.017
   Randhawa PK, 2014, KOREAN J PHYSIOL PHA, V18, P279, DOI 10.4196/kjpp.2014.18.4.279
   Rubin SJS, 2019, NAT COMMUN, V10, DOI 10.1038/s41467-019-10387-7
   Rutz S, 2016, ADV EXP MED BIOL, V941, P89, DOI 10.1007/978-94-024-0921-5_5
   Schmitt EG, 2012, J IMMUNOL, V189, P5638, DOI 10.4049/jimmunol.1200936
   Segata N, 2011, GENOME BIOL, V12, DOI 10.1186/gb-2011-12-6-r60
   Seo JY, 2016, PHYTOTHER RES, V30, P1605, DOI 10.1002/ptr.5657
   Sham HP, 2018, FRONT IMMUNOL, V9, DOI 10.3389/fimmu.2018.02211
   Shan MM, 2013, SCIENCE, V342, P447, DOI 10.1126/science.1237910
   Shin HS, 2015, FOOD CHEM, V168, P167, DOI 10.1016/j.foodchem.2014.06.100
   Sommer F, 2013, NAT REV MICROBIOL, V11, P227, DOI 10.1038/nrmicro2974
   Talero E, 2016, INT IMMUNOPHARMACOL, V35, P248, DOI 10.1016/j.intimp.2016.03.046
   Van der Sluis M, 2006, GASTROENTEROLOGY, V131, P117, DOI 10.1053/j.gastro.2006.04.020
   Wang HW, 2015, INT J CLIN EXP MED, V8, P15137
   Wirtz S, 2007, ADV DRUG DELIVER REV, V59, P1073, DOI 10.1016/j.addr.2007.07.003
   Wong VKW, 2013, EVID-BASED COMPL ALT, V2013, DOI 10.1155/2013/745295
   Wu MN, 2018, INT J MOL SCI, V19, DOI 10.3390/ijms19092809
   Wu XX, 2019, INFLAMMATION, V42, P2215, DOI 10.1007/s10753-019-01085-z
   Xanthoulea S, 2004, J EXP MED, V200, P367, DOI 10.1084/jem.20040435
   Zhang GS, 2015, MOLECULES, V20, P5889, DOI 10.3390/molecules20045889
   Zhang HW, 2018, FRONT MICROBIOL, V9, DOI 10.3389/fmicb.2018.03062
   Zhou F, 2019, INT IMMUNOPHARMACOL, V72, P454, DOI 10.1016/j.intimp.2019.04.024
NR 62
TC 21
Z9 22
U1 3
U2 12
PU ELSEVIER
PI AMSTERDAM
PA RADARWEG 29, 1043 NX AMSTERDAM, NETHERLANDS
SN 1567-5769
EI 1878-1705
J9 INT IMMUNOPHARMACOL
JI Int. Immunopharmacol.
PD APR
PY 2020
VL 81
AR 106288
DI 10.1016/j.intimp.2020.106288
PG 9
WC Immunology; Pharmacology & Pharmacy
WE Science Citation Index Expanded (SCI-EXPANDED)
SC Immunology; Pharmacology & Pharmacy
GA LG1TN
UT WOS:000527892200070
PM 32062075
DA 2022-07-15
ER

PT J
AU Hughes, KR
   Schofield, Z
   Dalby, MJ
   Caim, S
   Chalklen, L
   Bernuzzi, F
   Alcon-Giner, C
   Le Gall, G
   Watson, AJM
   Hall, LJ
AF Hughes, Kevin R.
   Schofield, Zoe
   Dalby, Matthew J.
   Caim, Shabhonam
   Chalklen, Lisa
   Bernuzzi, Federico
   Alcon-Giner, Cristina
   Le Gall, Gwenaelle
   Watson, Alastair J. M.
   Hall, Lindsay J.
TI The early life microbiota protects neonatal mice from pathological small
   intestinal epithelial cell shedding
SO FASEB JOURNAL
LA English
DT Article
DE antibiotics; cell shedding; early life; fecal microbiota transplant;
   inflammation; intestinal epithelium; metabolites; microbiota
ID ULCERATIVE-COLITIS; BARRIER FUNCTION; GUT MICROBIOME; EXPRESSION;
   DISEASE; MODEL
AB The early life gut microbiota plays a crucial role in regulating and maintaining the intestinal barrier, with disturbances in these communities linked to dysregulated renewal and replenishment of intestinal epithelial cells. Here we sought to determine pathological cell shedding outcomes throughout the postnatal developmental period, and which host and microbial factors mediate these responses. Surprisingly, neonatal mice (Day 14 and 21) were highly refractory to induction of cell shedding after intraperitoneal administration of liposaccharide (LPS), with Day 29 mice showing strong pathological responses, more similar to those observed in adult mice. These differential responses were not linked to defects in the cellular mechanisms and pathways known to regulate cell shedding responses. When we profiled microbiota and metabolites, we observed significant alterations. Neonatal mice had high relative abundances of Streptococcus, Escherichia, and Enterococcus and increased primary bile acids. In contrast, older mice were dominated by Candidatus Arthromitus, Alistipes, and Lachnoclostridium, and had increased concentrations of SCFAs and methyamines. Antibiotic treatment of neonates restored LPS-induced small intestinal cell shedding, whereas adult fecal microbiota transplant alone had no effect. Our findings further support the importance of the early life window for microbiota-epithelial interactions in the presence of inflammatory stimuli and highlights areas for further investigation.
C1 [Hughes, Kevin R.; Schofield, Zoe; Dalby, Matthew J.; Caim, Shabhonam; Chalklen, Lisa; Bernuzzi, Federico; Alcon-Giner, Cristina; Le Gall, Gwenaelle; Hall, Lindsay J.] Quadram Inst Biosci, Gut Microbes & Hlth, Norwich, Norfolk, England.
   [Hughes, Kevin R.; Le Gall, Gwenaelle; Watson, Alastair J. M.; Hall, Lindsay J.] Univ East Anglia, Norwich Med Sch, Norwich, Norfolk, England.
   [Hughes, Kevin R.] Univ Nottingham, Res & Innovat, Nottingham, England.
RP Hall, LJ (通讯作者)，Quadram Inst Biosci, Norwich NR4 7UQ, Norfolk, England.
EM Lindsay.Hall@quadram.ac.uk
RI Hall, Lindsay J/AAK-4993-2020
OI Hall, Lindsay J/0000-0001-8938-5709; Chalklen, Lisa/0000-0002-6162-9940;
   Le Gall, Gwenaelle/0000-0002-1379-2196
FU BBSRC [1652737, BBS/E/F/00044409, BBS/E/F/000PR10355,
   BBS/E/F/000PR10356, BBS/E/F/000PR10353] Funding Source: UKRI;
   Biotechnology and Biological Sciences Research Council [BB/R012490/1,
   BBS/E/F/000PR10353, BB/M011216/1, BBS/E/F/000PR10353,
   BBS/E/F/000PR10355, BBS/E/F/00044409, BBS/E/F/000PR10356, BB/J004529/1]
   Funding Source: Medline; Wellcome Trust [100974/C/13/Z, 100974] Funding
   Source: Medline
CR Abdi K, 2012, J IMMUNOL, V188, P5981, DOI 10.4049/jimmunol.1102868
   Alcon-Giner CDM, 2019, MICROBIOTA SUPPLEMEN, DOI [10.1101/698092, DOI 10.1101/698092]
   Amenyogbe N, 2017, FRONT PEDIATR, V5, DOI 10.3389/fped.2017.00111
   Andrews C, 2018, FRONT IMMUNOL, V9, DOI 10.3389/fimmu.2018.01270
   Are A, 2008, P NATL ACAD SCI USA, V105, P1943, DOI 10.1073/pnas.0711734105
   Braun A, 2009, INFLAMM BOWEL DIS, V15, P1705, DOI 10.1002/ibd.20993
   Chang YC, 2017, PLOS ONE, V12, DOI 10.1371/journal.pone.0180025
   Chelakkot C, 2018, EXP MOL MED, V50, DOI 10.1038/s12276-018-0126-x
   d'Hennezel E, 2017, MSYSTEMS, V2, DOI 10.1128/mSystems.00046-17
   Danne C, 2017, CELL HOST MICROBE, V22, P733, DOI 10.1016/j.chom.2017.11.002
   Derrien M, 2019, TRENDS MICROBIOL, V27, P997, DOI 10.1016/j.tim.2019.08.001
   Dominguez-Bello MG, 2019, GUT, V68, P1108, DOI 10.1136/gutjnl-2018-317503
   Ferretti P, 2018, CELL HOST MICROBE, V24, P133, DOI 10.1016/j.chom.2018.06.005
   Foley MH, 2019, PLOS PATHOG, V15, DOI 10.1371/journal.ppat.1007581
   Fulde M, 2018, NATURE, V560, P489, DOI 10.1038/s41586-018-0395-5
   Hedblom GA, 2018, FRONT MICROBIOL, V9, DOI 10.3389/fmicb.2018.01991
   Hegyi P, 2018, PHYSIOL REV, V98, P1983, DOI 10.1152/physrev.00054.2017
   Hughes KR, 2017, OPEN BIOL, V7, DOI 10.1098/rsob.160155
   Hviid A, 2011, GUT, V60, P49, DOI 10.1136/gut.2010.219683
   Jeon Seong Gyu, 2012, PLoS Pathog, V8, pe1002714, DOI 10.1371/journal.ppat.1002714
   Jia W, 2018, NAT REV GASTRO HEPAT, V15, P111, DOI 10.1038/nrgastro.2017.119
   Kennedy EA, 2018, FRONT PHYSIOL, V9, DOI 10.3389/fphys.2018.01534
   LactMed, 2006, DRUGS LACT DAT
   Lavelle A, 2015, GUT, V64, P1553, DOI 10.1136/gutjnl-2014-307873
   Lim LG, 2014, INFLAMM BOWEL DIS, V20, P892, DOI 10.1097/MIB.0000000000000027
   Martini E, 2017, CELL MOL GASTROENTER, V4, P33, DOI 10.1016/j.jcmgh.2017.03.007
   Moschen AR, 2016, CELL HOST MICROBE, V19, P455, DOI 10.1016/j.chom.2016.03.007
   O'Neill I, 2017, EMERG TOP LIFE SCI, V1, P333, DOI 10.1042/ETLS20170058
   Pan WH, 2018, GENOME MED, V10, DOI 10.1186/s13073-018-0534-5
   Park J, 2016, PLOS ONE, V11, DOI 10.1371/journal.pone.0156334
   Pfaffl MW, 2001, NUCLEIC ACIDS RES, V29, DOI 10.1093/nar/29.9.e45
   POTTEN CS, 1990, DEVELOPMENT, V110, P1001
   Potten CS, 1997, INT J EXP PATHOL, V78, P219, DOI 10.1046/j.1365-2613.1997.280362.x
   Rahim MBHA, 2019, ACTA DIABETOL, V56, P493, DOI 10.1007/s00592-019-01312-x
   Renz H, 2017, J ALLERGY CLIN IMMUN, V140, P24, DOI 10.1016/j.jaci.2017.05.015
   Robertson RC, 2019, TRENDS MICROBIOL, V27, P131, DOI 10.1016/j.tim.2018.09.008
   Schirmer M, 2018, CELL HOST MICROBE, V24, P600, DOI 10.1016/j.chom.2018.09.009
   Schubert AM, 2015, MBIO, V6, DOI 10.1128/mBio.00974-15
   Selma-Royo M, 2019, ADV EXP MED BIOL, V1125, P3, DOI 10.1007/5584_2018_312
   Shao Y, 2019, NATURE, V574, P117, DOI 10.1038/s41586-019-1560-1
   Shen ZH, 2018, WORLD J GASTROENTERO, V24, P5, DOI 10.3748/wjg.v24.i1.5
   Sina C, 2009, J IMMUNOL, V183, P7514, DOI 10.4049/jimmunol.0900063
   Steury MD, 2017, ADV IMMUNOL, V136, P227, DOI 10.1016/bs.ai.2017.05.003
   Stewart CJ, 2018, NATURE, V562, P583, DOI 10.1038/s41586-018-0617-x
   Sultan AA, 2019, BMC MED, V17, DOI 10.1186/s12916-019-1394-6
   Verdier J, 2012, INFLAMM BOWEL DIS, V18, P1260, DOI 10.1002/ibd.21905
   WEISER MM, 1973, J BIOL CHEM, V248, P2536
   Williams JM, 2015, VET PATHOL, V52, P445, DOI 10.1177/0300985814559404
   Williams JM, 2013, DIS MODEL MECH, V6, P1388, DOI 10.1242/dmm.013284
   Zhang JP, 2010, PEDIATR RES, V68, P479, DOI 10.1203/PDR.0b013e3181f90810
   Zhuang L, 2019, GENOM PROTEOM BIOINF, V17, P13, DOI 10.1016/j.gpb.2018.10.002
NR 51
TC 14
Z9 15
U1 3
U2 7
PU WILEY
PI HOBOKEN
PA 111 RIVER ST, HOBOKEN 07030-5774, NJ USA
SN 0892-6638
EI 1530-6860
J9 FASEB J
JI Faseb J.
PD MAY
PY 2020
VL 34
IS 5
BP 7075
EP 7088
DI 10.1096/fj.202000042R
PG 14
WC Biochemistry & Molecular Biology; Biology; Cell Biology
WE Science Citation Index Expanded (SCI-EXPANDED)
SC Biochemistry & Molecular Biology; Life Sciences & Biomedicine - Other
   Topics; Cell Biology
GA LL1OX
UT WOS:000531325500072
PM 32253791
OA hybrid, Green Published, Green Accepted, Green Submitted
DA 2022-07-15
ER

PT J
AU Colquhoun, C
   Duncan, M
   Grant, G
AF Colquhoun, Catherine
   Duncan, Michelle
   Grant, George
TI Inflammatory Bowel Diseases: Host-Microbial-Environmental Interactions
   in Dysbiosis
SO DISEASES
LA English
DT Review
DE inflammatory bowel diseases; Crohn's Disease; Ulcerative Colitis;
   intestinal microbiota; microbial dysbiosis; microbial ecology; microbial
   colonization
ID EXCLUSIVE ENTERAL NUTRITION; GUT MICROBIOTA; INTESTINAL HOMEOSTASIS;
   COMMENSAL BACTERIA; INNATE IMMUNITY; ANTIBIOTIC USE; MUCUS LAYER;
   GLIAL-CELLS; RISK-FACTOR; EXPRESSION
AB Crohn's Disease (CD) and Ulcerative Colitis (UC) are world-wide health problems in which intestinal dysbiosis or adverse functional changes in the microbiome are causative or exacerbating factors. The reduced abundance and diversity of the microbiome may be a result of a lack of exposure to vital commensal microbes or overexposure to competitive pathobionts during early life. Alternatively, many commensal bacteria may not find a suitable intestinal niche or fail to proliferate or function in a protective/competitive manner if they do colonize. Bacteria express a range of factors, such as fimbriae, flagella, and secretory compounds that enable them to attach to the gut, modulate metabolism, and outcompete other species. However, the host also releases factors, such as secretory IgA, antimicrobial factors, hormones, and mucins, which can prevent or regulate bacterial interactions with the gut or disable the bacterium. The delicate balance between these competing host and bacteria factors dictates whether a bacterium can colonize, proliferate or function in the intestine. Impaired functioning of NOD2 in Paneth cells and disrupted colonic mucus production are exacerbating features of CD and UC, respectively, that contribute to dysbiosis. This review evaluates the roles of these and other the host, bacterial and environmental factors in inflammatory bowel diseases.
C1 [Colquhoun, Catherine; Duncan, Michelle; Grant, George] Univ Aberdeen, Sch Med Med Sci & Nutr, Foresterhill AB25 2ZD, Aberdeen, Scotland.
RP Grant, G (通讯作者)，Univ Aberdeen, Sch Med Med Sci & Nutr, Foresterhill AB25 2ZD, Aberdeen, Scotland.
EM cate.m.macdonald@googlemail.com; michelle.duncan81@gmx.com;
   G.Grant@abdn.ac.uk
OI Grant, George/0000-0002-6579-2331
CR Abegunde AT, 2016, WORLD J GASTROENTERO, V22, P7625, DOI 10.3748/wjg.v22.i34.7625
   Agin M, 2019, MEDICINA-LITHUANIA, V55, DOI 10.3390/medicina55100620
   Agrawal G, 2020, GUT PATHOG, V12, DOI 10.1186/s13099-020-00355-8
   Al Nabhani Z, 2019, NAT METAB, V1, P1101, DOI 10.1038/s42255-019-0129-5
   Alam MT, 2020, GUT PATHOG, V12, DOI 10.1186/s13099-019-0341-6
   Albenberg L, 2019, GASTROENTEROLOGY, V157, P128, DOI 10.1053/j.gastro.2019.03.015
   Aleksandrova K, 2017, NUTRIENTS, V9, DOI 10.3390/nu9090962
   Alipour M, 2016, J CROHNS COLITIS, V10, P462, DOI 10.1093/ecco-jcc/jjv223
   Aloi M, 2016, INFLAMM BOWEL DIS, V22, P1378, DOI 10.1097/MIB.0000000000000767
   Andersen LO, 2016, J CLIN MICROBIOL, V54, P524, DOI 10.1128/JCM.02520-15
   Aniwan S, 2018, J CROHNS COLITIS, V12, P137, DOI 10.1093/ecco-jcc/jjx135
   Ashton JJ, 2017, MEDICINE, V96, DOI 10.1097/MD.0000000000007347
   Audfray A, 2013, CR CHIM, V16, P482, DOI 10.1016/j.crci.2012.11.021
   Bank S, 2015, PLOS ONE, V10, DOI 10.1371/journal.pone.0145302
   Basso PJ, 2019, FRONT PHARMACOL, V9, DOI 10.3389/fphar.2018.01571
   Baxt LA, 2015, GASTROENTEROLOGY, V149, P553, DOI 10.1053/j.gastro.2015.06.046
   Bernstein CN, 2019, GASTROENTEROLOGY, V156, P2190, DOI 10.1053/j.gastro.2019.02.004
   Bernstein CN, 2017, INFLAMM BOWEL DIS, V23, P635, DOI 10.1097/MIB.0000000000001042
   Bernstein CN, 2016, CLIN GASTROENTEROL H, V14, P50, DOI 10.1016/j.cgh.2015.08.005
   Bian XY, 2019, FRONT MICROBIOL, V10, DOI 10.3389/fmicb.2019.02259
   Birchenough GMH, 2015, MUCOSAL IMMUNOL, V8, P712, DOI 10.1038/mi.2015.32
   Birchenough GMH, 2016, SCIENCE, V352, P1535, DOI 10.1126/science.aaf7419
   Black M, 2016, PLOS MED, V13, DOI 10.1371/journal.pmed.1001973
   Bloemendaal ALA, 2016, SURGERY, V159, P1237, DOI 10.1016/j.surg.2016.01.014
   Brown EM, 2019, CELL HOST MICROBE, V25, P668, DOI 10.1016/j.chom.2019.04.002
   Bunker JJ, 2015, IMMUNITY, V43, P541, DOI 10.1016/j.immuni.2015.08.007
   Cardin SE, 2017, METHODS MOL BIOL, V1617, P39, DOI 10.1007/978-1-4939-7046-9_3
   Carvalho FA, 2012, ANNU REV PHYSIOL, V74, P177, DOI 10.1146/annurev-physiol-020911-153330
   Caselli M, 2013, AM J GASTROENTEROL, V108, P860, DOI 10.1038/ajg.2013.61
   Cevallos SA, 2019, MBIO, V10, DOI 10.1128/mBio.02244-19
   Chan D, 2015, NUTRITION, V31, P1195, DOI 10.1016/j.nut.2015.04.018
   Chandrasekharan B, 2019, GASTROENTEROLOGY, V157, P179, DOI 10.1053/j.gastro.2019.03.045
   Charbonneau MR, 2016, CELL, V164, P859, DOI 10.1016/j.cell.2016.01.024
   Chen B, 2018, FRONT MICROBIOL, V9, DOI 10.3389/fmicb.2018.01403
   Cobo T, 2017, ACTA OBSTET GYN SCAN, V96, P570, DOI 10.1111/aogs.13095
   Combellick JL, 2018, SCI REP-UK, V8, DOI 10.1038/s41598-018-33995-7
   Cox SR, 2020, GASTROENTEROLOGY, V158, P176, DOI 10.1053/j.gastro.2019.09.024
   Crooks B, 2019, DIGEST DIS, V37, P486, DOI 10.1159/000500083
   Dai X, 2015, J BIOL CHEM, V290, P16099, DOI 10.1074/jbc.M115.659318
   Davis EC, 2017, GUT MICROBES, V8, P143, DOI 10.1080/19490976.2016.1278104
   Dawson SL, 2019, JMIR RES PROTOC, V8, DOI 10.2196/14771
   de Souza HSP, 2016, NAT REV GASTRO HEPAT, V13, P13, DOI [10.1038/nrgastro.2015.186, 10.1038/nrgastro.2016.186]
   de Vries HS, 2009, PLOS ONE, V4, DOI 10.1371/journal.pone.0007818
   Degenhardt F, 2017, GASTROENTEROLOGE, V12, P38, DOI 10.1007/s11377-016-0127-z
   Delday M, 2019, INFLAMM BOWEL DIS, V25, P85, DOI 10.1093/ibd/izy281
   Devkota S, 2015, DIGEST DIS, V33, P351, DOI 10.1159/000371687
   Diener C, 2020, MSYSTEMS, V5, DOI 10.1128/mSystems.00606-19
   Dinan TG, 2016, GENOME MED, V8, DOI 10.1186/s13073-016-0292-1
   Dominguez-Bello MG, 2019, GUT, V68, P1108, DOI 10.1136/gutjnl-2018-317503
   Donaldson GP, 2016, NAT REV MICROBIOL, V14, P20, DOI 10.1038/nrmicro3552
   Donia MS, 2015, SCIENCE, V349, DOI 10.1126/science.1254766
   Dovrolis N, 2020, MICROORGANISMS, V8, DOI 10.3390/microorganisms8030438
   Dreux N, 2013, PLOS PATHOG, V9, DOI 10.1371/journal.ppat.1003141
   Dziarski R, 2016, PLOS ONE, V11, DOI 10.1371/journal.pone.0146162
   Elson CO, 2012, GUT MICROBES, V3, P332, DOI [10.1038/s41577-019-0268-7, 10.4161/gmic.20228]
   Evans CR, 2020, TRENDS MICROBIOL, V28, P732, DOI 10.1016/j.tim.2020.03.008
   Ferraria V, 2013, THESIS U ABERDEEN A
   Ferrer-Picon E, 2020, INFLAMM BOWEL DIS, V26, P43, DOI 10.1093/ibd/izz119
   Finotti A, 2017, BMJ OPEN GASTROENTER, V4, DOI 10.1136/bmjgast-2017-000172
   Fischbach MA, 2016, CELL, V164, P1288, DOI 10.1016/j.cell.2016.02.037
   Flint HJ, 2017, CURR OPIN MICROBIOL, V38, P59, DOI 10.1016/j.mib.2017.04.005
   Flor TB, 2016, INT J MOL SCI, V17, DOI 10.3390/ijms17040538
   Gassler Nikolaus, 2017, World J Gastrointest Pathophysiol, V8, P150, DOI 10.4291/wjgp.v8.i4.150
   Gatti S, 2017, NUTRIENTS, V9, DOI 10.3390/nu9080832
   Gibold L, 2016, CELL MICROBIOL, V18, P617, DOI 10.1111/cmi.12539
   Girardelli M, 2018, GENE, V645, P18, DOI 10.1016/j.gene.2017.12.029
   Green N, 2019, NUTRIENTS, V11, DOI 10.3390/nu11050947
   Gross M, 2015, FRONT IMMUNOL, V6, DOI 10.3389/fimmu.2015.00254
   Grubisic V, 2017, J PHYSIOL-LONDON, V595, P542, DOI 10.1113/JP271021
   Gu P, 2020, INFLAMM BOWEL DIS, V26, P181, DOI 10.1093/ibd/izz268
   Guo XL, 2017, MEDIAT INFLAMM, V2017, DOI 10.1155/2017/9474896
   Gutierrez N, 2019, MSYSTEMS, V4, DOI 10.1128/mSystems.00185-19
   Hafez M, 2010, INFECT IMMUN, V78, P2153, DOI 10.1128/IAI.01406-09
   Nguyen HTT, 2014, GASTROENTEROLOGY, V146, P508, DOI 10.1053/j.gastro.2013.10.021
   Hansen R., 2019, GASTROENTEROLOG, V156, DOI [10.1016/S0016-5085(19)37971-5, DOI 10.1016/S0016-5085(19)37971-5]
   Heerasing N, 2017, ALIMENT PHARM THER, V45, P660, DOI 10.1111/apt.13934
   Hensel KO, 2014, SCI REP-UK, V4, DOI 10.1038/srep07343
   Heylen M, 2014, PHARMACOL THERAPEUT, V143, P153, DOI 10.1016/j.pharmthera.2014.02.011
   Humphries AD, 2003, MOL MICROBIOL, V48, P1357, DOI 10.1046/j.1365-2958.2003.03507.x
   Ihekweazu FD, 2019, GUT MICROBES, V10, P504, DOI 10.1080/19490976.2018.1560753
   Imdad A, 2018, COCHRANE DB SYST REV, DOI 10.1002/14651858.CD012774.pub2
   Jahnel J, 2014, DRUG METAB DISPOS, V42, P1423, DOI 10.1124/dmd.114.058065
   Ji YH, 2018, BIOCHEM BIOPH RES CO, V503, P2443, DOI 10.1016/j.bbrc.2018.06.174
   Jing X, 2014, J IMMUNOL, V193, P3055, DOI 10.4049/jimmunol.1301548
   Juge N, 2012, TRENDS MICROBIOL, V20, P30, DOI 10.1016/j.tim.2011.10.001
   Kaci G, 2014, APPL ENVIRON MICROB, V80, P928, DOI 10.1128/AEM.03133-13
   Kaplan GG, 2017, GASTROENTEROLOGY, V152, P313, DOI 10.1053/j.gastro.2016.10.020
   Kaplan GG, 2016, GASTROENTEROLOGY, V150, P24, DOI 10.1053/j.gastro.2015.11.029
   Kayali Stefano, 2018, Acta Biomed, V89, P81, DOI 10.23750/abm.v89i9-S.7878
   Kermarrec L, 2016, J NEUROIMMUNOL, V295, P79, DOI 10.1016/j.jneuroim.2016.04.011
   Khan I, 2019, PATHOGENS, V8, DOI 10.3390/pathogens8030126
   Kiely CJ, 2018, GUT MICROBES, V9, P477, DOI 10.1080/19490976.2018.1448742
   Kini AT, 2015, INFLAMM BOWEL DIS, V21, P2549, DOI 10.1097/MIB.0000000000000523
   Knight-Sepulveda Karina, 2015, Gastroenterol Hepatol (N Y), V11, P511
   Knoop KA, 2015, MUCOSAL IMMUNOL, V8, P198, DOI 10.1038/mi.2014.58
   Labbe A, 2014, PLOS ONE, V9, DOI 10.1371/journal.pone.0115175
   Laforest-Lapointe I, 2017, FRONT IMMUNOL, V8, DOI 10.3389/fimmu.2017.00788
   Lam S, 2019, ALIMENT PHARM THER, V50, P1159, DOI 10.1111/apt.15523
   Larabi A, 2020, AUTOPHAGY, V16, P38, DOI 10.1080/15548627.2019.1635384
   Laubitz D, 2016, PLOS ONE, V11, DOI 10.1371/journal.pone.0152044
   Lauro ML, 2016, CURR OPIN BIOTECH, V40, P97, DOI 10.1016/j.copbio.2016.02.028
   Lebeer S, 2010, NAT REV MICROBIOL, V8, P171, DOI 10.1038/nrmicro2297
   Ledder O, 2019, TRANSL PEDIATR, V8, P42, DOI 10.21037/tp.2018.11.02
   Levy M, 2017, NAT REV IMMUNOL, V17, P219, DOI 10.1038/nri.2017.7
   Lewis JD, 2017, GASTROENTEROLOGY, V152, P398, DOI 10.1053/j.gastro.2016.10.019
   Li H, 2015, NAT COMMUN, V6, DOI 10.1038/ncomms9292
   Liddle RA, 2019, CELL MOL GASTROENTER, V7, P739, DOI 10.1016/j.jcmgh.2019.01.006
   Lightfoot YL, 2015, EMBO J, V34, P881, DOI 10.15252/embj.201490296
   Liu SR, 2016, CELL HOST MICROBE, V19, P32, DOI 10.1016/j.chom.2015.12.005
   Liu TC, 2016, JCI INSIGHT, V1, DOI 10.1172/jci.insight.86907
   Liu WL, 2016, CANCER METAST REV, V35, P201, DOI 10.1007/s10555-016-9624-2
   Lopez RL, 2017, APMIS, V125, P3, DOI 10.1111/apm.12609
   Lyte M, 2016, ADV EXP MED BIOL, V874, P1, DOI 10.1007/978-3-319-20215-0_1
   Martinez KB, 2017, GUT MICROBES, V8, P130, DOI 10.1080/19490976.2016.1270811
   Mazzocchi A, 2019, NUTRIENTS, V11, DOI 10.3390/nu11122941
   Meena NK, 2015, PLOS ONE, V10, DOI 10.1371/journal.pone.0120697
   Melnik BC, 2016, NUTR METAB, V13, DOI 10.1186/s12986-016-0101-2
   Mira A, 2017, PREBIOTICS AND PROBIOTICS IN HUMAN MILK: ORIGINS AND FUNCTIONS OF MILK-BORNE OLIGOSACCHARIDES AND BACTERIA, P349, DOI 10.1016/B978-0-12-802725-7.00013-0
   Mirkov MU, 2017, LANCET GASTROENTEROL, V2, P224, DOI 10.1016/S2468-1253(16)30111-X
   Momozawa Y, 2018, NAT COMMUN, V9, P2427, DOI 10.1038/s41467-018-04365-8
   Morrison DJ, 2016, GUT MICROBES, V7, P189, DOI 10.1080/19490976.2015.1134082
   Motta V, 2015, PHYSIOL REV, V95, P149, DOI 10.1152/physrev.00009.2014
   Mukherjee S, 2015, IMMUNITY, V42, P28, DOI 10.1016/j.immuni.2014.12.028
   Muniz LR, 2012, FRONT IMMUNOL, V3, DOI 10.3389/fimmu.2012.00310
   Murphy SF, 2014, AM J PHYSIOL-GASTR L, V307, pG871, DOI 10.1152/ajpgi.00020.2014
   Napetschnig J, 2013, ANNU REV BIOPHYS, V42, P443, DOI 10.1146/annurev-biophys-083012-130338
   Natividad JMM, 2013, APPL ENVIRON MICROB, V79, P7745, DOI 10.1128/AEM.02470-13
   Newman KM, 2019, MICROBIOME AND METABOLOME IN DIAGNOSIS, THERAPY, AND OTHER STRATEGIC APPLICATIONS, P425, DOI 10.1016/B978-0-12-815249-2.00045-2
   Nicklas W, 2015, ILAR J, V56, P241, DOI 10.1093/ilar/ilv029
   Nitzan O, 2016, WORLD J GASTROENTERO, V22, P1078, DOI 10.3748/wjg.v22.i3.1078
   Nyangahu DD, 2019, CLIN EXP IMMUNOL, V198, P47, DOI 10.1111/cei.13331
   Ochoa-Cortes F, 2016, INFLAMM BOWEL DIS, V22, P433, DOI 10.1097/MIB.0000000000000667
   Ohland CL, 2015, CELL MOL GASTROENTER, V1, P28, DOI 10.1016/j.jcmgh.2014.11.004
   Okumura R, 2016, NATURE, V532, P117, DOI 10.1038/nature17406
   Ortqvist AK, 2019, GUT, V68, P218, DOI 10.1136/gutjnl-2017-314352
   Pabst O, 2016, TRENDS IMMUNOL, V37, P287, DOI 10.1016/j.it.2016.03.002
   Palm NW, 2014, CELL, V158, P1000, DOI 10.1016/j.cell.2014.08.006
   Panwar H, 2016, J FUNCT FOODS, V23, P348, DOI 10.1016/j.jff.2016.02.040
   Venegas DP, 2019, FRONT IMMUNOL, V10, DOI 10.3389/fimmu.2019.00277
   Patterson AM, 2017, FRONT IMMUNOL, V8, DOI 10.3389/fimmu.2017.01166
   Pavlidis P, 2015, ALIMENT PHARM THER, V42, P802, DOI 10.1111/apt.13333
   Perez-Munoz ME, 2017, MICROBIOME, V5, DOI 10.1186/s40168-017-0268-4
   Pochard C, 2016, GASTROENTEROLOGY, V150, P168, DOI 10.1053/j.gastro.2015.09.038
   Priyamvada S, 2015, INFLAMM BOWEL DIS, V21, P2926, DOI 10.1097/MIB.0000000000000504
   Quevrain E, 2016, GUT, V65, P415, DOI 10.1136/gutjnl-2014-307649
   Ribaldone DG, 2019, J CLIN MED, V8, DOI 10.3390/jcm8101646
   Ridlon JM, 2015, ACTA PHARM SIN B, V5, P99, DOI 10.1016/j.apsb.2015.01.006
   Rivera-Chavez F, 2017, FREE RADICAL BIO MED, V105, P93, DOI 10.1016/j.freeradbiomed.2016.09.022
   Rochereau N, 2013, PLOS BIOL, V11, DOI 10.1371/journal.pbio.1001658
   Roda G, 2020, NAT REV DIS PRIMERS, V6, DOI 10.1038/s41572-020-0156-2
   Rodriguez JM, 2014, ADV NUTR, V5, P779, DOI 10.3945/an.114.007229
   Rokhsefat S, 2016, DIGEST DIS SCI, V61, P1473, DOI 10.1007/s10620-016-4032-6
   Rossez Y, 2015, PLOS PATHOG, V11, DOI 10.1371/journal.ppat.1004483
   Rowlands S, 2017, AM J OBSTET GYNECOL, V217, DOI 10.1016/j.ajog.2017.02.051
   Royet J, 2011, NAT REV IMMUNOL, V11, P837, DOI 10.1038/nri3089
   Ruemmele FM, 2014, J CROHNS COLITIS, V8, P1179, DOI 10.1016/j.crohns.2014.04.005
   Sahn B, 2018, DIGEST LIVER DIS, V50, P147, DOI 10.1016/j.dld.2017.10.006
   Sartor RB, 2017, GASTROENTEROLOGY, V152, P327, DOI 10.1053/j.gastro.2016.10.012
   Savidge TC, 2016, FRONT CELL NEUROSCI, V9, DOI 10.3389/fncel.2015.00503
   Schaefer JS, 2016, CURR OPIN GASTROEN, V32, P258, DOI 10.1097/MOG.0000000000000284
   Schreiner P, 2020, DIGESTION, V101, P120, DOI 10.1159/000505368
   Schreiner P, 2019, UNITED EUR GASTROENT, V7, P767, DOI 10.1177/2050640619841249
   Schultz BM, 2017, FRONT IMMUNOL, V8, DOI 10.3389/fimmu.2017.00191
   Shah MS, 2016, BBA-MOL BASIS DIS, V1862, P121, DOI 10.1016/j.bbadis.2015.10.012
   Shah SC, 2018, GASTROENTEROLOGY, V155, P1079, DOI 10.1053/j.gastro.2018.06.043
   Shaoul R, 2019, CURR OPIN GASTROEN, V35, P486, DOI 10.1097/MOG.0000000000000585
   Shaoul R, 2018, J PEDIATR GASTR NUTR, V66, P378, DOI 10.1097/MPG.0000000000001785
   Sheflin AM, 2017, GUT MICROBES, V8, P113, DOI 10.1080/19490976.2016.1270809
   Sheng YH, 2012, J GASTROEN HEPATOL, V27, P28, DOI 10.1111/j.1440-1746.2011.06909.x
   Shi J, 2016, J IMMUNOL RES, V2016, DOI 10.1155/2016/9392132
   Sidiq T, 2016, FRONT IMMUNOL, V7, DOI 10.3389/fimmu.2016.00367
   Simmonds N, 2014, BMC GASTROENTEROL, V14, DOI 10.1186/1471-230X-14-93
   Siniagina M, 2020, DATA BRIEF, V28, DOI 10.1016/j.dib.2019.104948
   Sireswar S, 2019, PHARMANUTRITION, V9, DOI 10.1016/j.phanu.2019.100159
   Sitkin S, 2019, INFLAMM BOWEL DIS, V25, pE40, DOI 10.1093/ibd/izy258
   Srivastava A, 2017, MICROB PATHOGENESIS, V112, P5, DOI 10.1016/j.micpath.2017.09.041
   Stamatiades GA, 2018, MYCOSES, V61, P366, DOI 10.1111/myc.12753
   Stevens MP, 2016, ADV EXP MED BIOL, V874, P143, DOI 10.1007/978-3-319-20215-0_6
   Stinson LF, 2019, FRONT MICROBIOL, V10, DOI 10.3389/fmicb.2019.01124
   Stout MJ, 2020, CURR OPIN PHYSIOL, V13, P87, DOI 10.1016/j.cophys.2019.10.011
   Sugihara K, 2019, FRONT IMMUNOL, V9, DOI 10.3389/fimmu.2018.03183
   Sykora J, 2018, WORLD J GASTROENTERO, V24, P2741, DOI 10.3748/wjg.v24.i25.2741
   Taketani M, 2015, MBIO, V6, DOI 10.1128/mBio.01339-15
   Theochari NA, 2018, SCAND J GASTROENTERO, V53, P1, DOI 10.1080/00365521.2017.1386711
   Thompson JA, 2015, CELL REP, V10, P1861, DOI 10.1016/j.celrep.2015.02.049
   Tran HQ, 2019, NAT COMMUN, V10, DOI 10.1038/s41467-019-13538-y
   Tsuboi K, 2015, J BIOL CHEM, V290, P20511, DOI 10.1074/jbc.M114.632257
   Ungaro F, 2019, UNITED EUR GASTROENT, V7, P999, DOI 10.1177/2050640619876787
   VanDussen KL, 2014, GASTROENTEROLOGY, V146, P200, DOI 10.1053/j.gastro.2013.09.048
   Veiga-Fernandes H, 2016, CELL, V165, P801, DOI 10.1016/j.cell.2016.04.041
   Vijay-Kumar M, 2006, AM J PATHOL, V169, P1686, DOI 10.2353/ajpath.2006.060345
   Walker WA, 2017, PEDIATR RES, V82, P387, DOI 10.1038/pr.2017.111
   Wang HQ, 2016, INFECT IMMUN, V84, P275, DOI 10.1128/IAI.01187-15
   Wehkamp J, 2017, J MOL MED, V95, P21, DOI 10.1007/s00109-016-1495-z
   Wexler AG, 2016, P NATL ACAD SCI USA, V113, P3639, DOI 10.1073/pnas.1525637113
   Williams MR, 2017, FRONT MICROBIOL, V8, DOI 10.3389/fmicb.2017.01896
   Wilson JC, 2016, J CROHNS COLITIS, V10, P186, DOI 10.1093/ecco-jcc/jjv193
   Wine E., 2020, PEDIAT INFLAMMATORY
   Xu XM, 2016, WORLD J GASTROENTERO, V22, P2206, DOI 10.3748/wjg.v22.i7.2206
   Yano JM, 2015, CELL, V161, P264, DOI 10.1016/j.cell.2015.02.047
   Zare-Bidaki Majid, 2017, J Reprod Infertil, V18, P218
   Zareef R, 2020, META GENE, V25, DOI 10.1016/j.mgene.2020.100713
   Zeng JQ, 2015, WORLD J GASTROENTERO, V21, P187, DOI 10.3748/wjg.v21.i1.187
   Zhang JC, 2014, SCI REP-UK, V4, DOI 10.1038/srep05001
   Zhang Q, 2015, NAT IMMUNOL, V16, P918, DOI 10.1038/ni.3233
   Zheng CF, 2018, INFLAMM BOWEL DIS, V24, P2613, DOI 10.1093/ibd/izy165
   Zheng JS, 2015, ENVIRON MICROBIOL, V17, P2133, DOI 10.1111/1462-2920.12662
   Zheng X, 2011, INFLAMM BOWEL DIS, V17, P2251, DOI 10.1002/ibd.21611
   Zhou XK, 2018, SIGNAL TRANSDUCT TAR, V3, DOI 10.1038/s41392-018-0006-9
   Zulfiqar F, 2013, PLOS ONE, V8, DOI 10.1371/journal.pone.0067393
NR 210
TC 7
Z9 10
U1 0
U2 2
PU MDPI
PI BASEL
PA ST ALBAN-ANLAGE 66, CH-4052 BASEL, SWITZERLAND
EI 2079-9721
J9 DISEASES-BASEL
JI Diseases
PD JUN
PY 2020
VL 8
IS 2
AR 13
DI 10.3390/diseases8020013
PG 24
WC Medicine, Research & Experimental
WE Emerging Sources Citation Index (ESCI)
SC Research & Experimental Medicine
GA TY8EW
UT WOS:000684013600006
PM 32397606
OA Green Published, gold
DA 2022-07-15
ER

PT J
AU Derrien, M
   Belzer, C
   de Vos, WM
AF Derrien, Muriel
   Belzer, Clara
   de Vos, Willem M.
TI Akkermansia muciniphila and its role in regulating host functions
SO MICROBIAL PATHOGENESIS
LA English
DT Review
DE Akkermansia muciniphila; Metabolic disorder; Akkermansia-host
   interaction; Pre-clinical and clinical studies
ID GUT MICROBIOTA COMPOSITION; INTESTINAL MICROBIOTA; ENERGY HOMEOSTASIS;
   WEIGHT-GAIN; EARLY-LIFE; MUCIN; INSULIN; METABOLISM; MUCOSAL; OBESITY
AB Akkermansia muciniphila is an intestinal bacterium that was isolated a decade ago from a human fecal sample. Its specialization in mucin degradation makes it a key organism at the mucosal interface between the lumen and host cells. Although it was isolated quite recently, it has rapidly raised significant interest as A. muciniphila is the only cultivated intestinal representative of the Verrucomicrobia, one of the few phyla in the human gut that can be easily detected in phylogenetic and metagenome analyses. There has also been a growing interest in A. muciniphila, due to its association with health in animals and humans. Notably, reduced levels of A. muciniphila have been observed in patients with inflammatory bowel diseases (mainly ulcerative colitis) and metabolic disorders, which suggests it may have potential anti-inflammatory properties. The aims of this review are to summarize the existing data on the intestinal distribution of A. muciniphila in health and disease, to provide insight into its ecology and its role in founding microbial networks at the mucosal interface, as well as to discuss recent research on its role in regulating host functions that are disturbed in various diseases, with a specific focus on metabolic disorders in both animals and humans. (C) 2016 Elsevier Ltd. All rights reserved.
C1 [Derrien, Muriel] Danone Nutr Res, Ave Vauve, F-91767 Palaiseau, France.
   [Belzer, Clara; de Vos, Willem M.] Wageningen Univ, Microbiol Lab, Wageningen, Netherlands.
   [de Vos, Willem M.] Univ Helsinki, Haartman Inst, Dept Bacteriol & Immunol, Immunobiol Res Program, Helsinki, Finland.
RP Derrien, M (通讯作者)，Danone Nutr Res, Ave Vauve, F-91767 Palaiseau, France.; de Vos, WM (通讯作者)，Wageningen Univ, Microbiol Lab, Wageningen, Netherlands.
EM muriel.derrien@danone.com; willem.devos@wur.n1
RI Derrien, Muriel/AAS-6845-2021; Belzer, Clara/P-6500-2018
OI Derrien, Muriel/0000-0001-8841-9153; Belzer, Clara/0000-0001-6922-836X
FU European Research Council [250172]; Netherlands Organization for
   Scientific Research [024.002.002]; Finland Academy of Sciences [141130]
FX This research was partly supported by ERC Advanced Grant 250172 -
   Microbeslnside from the European Research Council, the Netherlands
   Organization for Scientific Research (Spinoza Award and SIAM Gravity
   Grant 024.002.002) and the Finland Academy of Sciences (141130). MD is
   appointed by Danone Nutricia Research. We deeply acknowledge Anne
   Neville for revising the manuscript as well as Timothy Swartz for
   helpful discussions.
CR Alard J., 2015, ENV MICROBIOL
   Alexander KL, 2014, IMMUNOL REV, V260, P206, DOI 10.1111/imr.12180
   Andersson KE, 2013, EUR J NUTR, V52, P1755, DOI 10.1007/s00394-012-0479-1
   Anhe FF, 2015, GUT, V64, P872, DOI 10.1136/gutjnl-2014-307142
   Arumugam M, 2011, NATURE, V473, P174, DOI 10.1038/nature09944
   Azad MB, 2013, CAN MED ASSOC J, V185, P385, DOI 10.1503/cmaj.121189
   Backhed F, 2004, P NATL ACAD SCI USA, V101, P15718, DOI 10.1073/pnas.0407076101
   Baldwin J., 2015, J NUTR BIOCH
   Belzer C, 2012, ISME J, V6, P1449, DOI 10.1038/ismej.2012.6
   Bergstrom A, 2014, APPL ENVIRON MICROB, V80, P2889, DOI 10.1128/AEM.00342-14
   Berry D, 2015, FRONT MICROBIOL, V6, DOI 10.3389/fmicb.2015.01408
   Berry D, 2013, P NATL ACAD SCI USA, V110, P4720, DOI 10.1073/pnas.1219247110
   Berry D, 2012, ISME J, V6, P2091, DOI 10.1038/ismej.2012.39
   Biagi E, 2010, PLOS ONE, V5, DOI 10.1371/journal.pone.0010667
   Brahe LK, 2015, NUTR DIABETES, V5, DOI 10.1038/nutd.2015.9
   Cani PD, 2007, DIABETES, V56, P1761, DOI 10.2337/db06-1491
   Caputo A, 2015, BIOL DIRECT, V10, DOI 10.1186/s13062-015-0041-1
   Collado MC, 2012, PEDIATR RES, V72, P77, DOI 10.1038/pr.2012.42
   Collado MC, 2010, AM J CLIN NUTR, V92, P1023, DOI 10.3945/ajcn.2010.29877
   Carmody RN, 2015, CELL HOST MICROBE, V17, P72, DOI 10.1016/j.chom.2014.11.010
   Chang CJ, 2015, NAT COMMUN, V6, DOI [10.1038/ncomms8489, 10.1038/ncomms8216]
   Chaplin A, 2015, PLOS ONE, V10, DOI 10.1371/journal.pone.0125091
   Cheng J., 2015, ISME J
   Chevalier C, 2015, CELL, V163, P1360, DOI 10.1016/j.cell.2015.11.004
   Clarke SF, 2014, GUT, V63, P1913, DOI 10.1136/gutjnl-2013-306541
   Collado MC, 2007, APPL ENVIRON MICROB, V73, P7767, DOI 10.1128/AEM.01477-07
   Costa M. C., 2015, EQUINE VET J
   Costello EK, 2010, ISME J, V4, P1375, DOI 10.1038/ismej.2010.71
   Dao MC, 2016, GUT, V65, P426, DOI 10.1136/gutjnl-2014-308778
   Derrien M, 2004, INT J SYST EVOL MICR, V54, P1469, DOI 10.1099/ijs.0.02873-0
   Derrien M, 2008, APPL ENVIRON MICROB, V74, P1646, DOI 10.1128/AEM.01226-07
   Derrien M, 2011, FRONT MICROBIOL, V2, DOI 10.3389/fmicb.2011.00166
   Derrien M, 2010, GUT MICROBES, V1, P254, DOI 10.4161/gmic.1.4.12778
   Di Rienzi S. C., 2013, HUMAN GUT GROUNDWATE
   Dubourg G, 2013, INT J ANTIMICROB AG, V41, P149, DOI 10.1016/j.ijantimicag.2012.10.012
   Earle KA, 2015, CELL HOST MICROBE, V18, P478, DOI 10.1016/j.chom.2015.09.002
   Earley H, 2015, PLOS ONE, V10, DOI 10.1371/journal.pone.0135280
   Ellekilde M, 2014, RES VET SCI, V96, P241, DOI 10.1016/j.rvsc.2014.01.007
   Escobar JS, 2014, BMC MICROBIOL, V14, DOI 10.1186/s12866-014-0311-6
   Everard A, 2013, P NATL ACAD SCI USA, V110, P9066, DOI 10.1073/pnas.1219451110
   Everard A, 2011, DIABETES, V60, P2775, DOI 10.2337/db11-0227
   Fak F, 2015, PLOS ONE, V10, DOI 10.1371/journal.pone.0127252
   Ferrer M, 2014, GUT MICROBES, V5, P64, DOI 10.4161/gmic.27128
   Forslund K, 2015, NATURE, V528, P262, DOI 10.1038/nature15766
   Freedberg DE, 2015, GASTROENTEROLOGY, V149, P883, DOI 10.1053/j.gastro.2015.06.043
   Ganesh BP, 2013, PLOS ONE, V8, DOI 10.1371/journal.pone.0074963
   Gomez-Gallego C, 2014, BRIT J NUTR, V111, P1050, DOI 10.1017/S0007114513003565
   Gomez-Gallego C, 2012, J NUTR BIOCHEM, V23, P1508, DOI 10.1016/j.jnutbio.2011.10.003
   Grzeskowiak L, 2012, ANAEROBE, V18, P7, DOI 10.1016/j.anaerobe.2011.09.006
   Hakansson A, 2015, CLIN EXP MED, V15, P107, DOI 10.1007/s10238-013-0270-5
   Halmos EP, 2015, GUT, V64, P93, DOI 10.1136/gutjnl-2014-307264
   Hamilton MK, 2015, AM J PHYSIOL-GASTR L, V308, pG840, DOI 10.1152/ajpgi.00029.2015
   Hansen CHF, 2012, DIABETOLOGIA, V55, P2285, DOI 10.1007/s00125-012-2564-7
   Hernandez E, 2013, GUT MICROBES, V4, P306, DOI 10.4161/gmic.25321
   HUNGATE RE, 1950, BACTERIOL REV, V14, P1
   Ijssennagger N, 2015, P NATL ACAD SCI USA, V112, P10038, DOI 10.1073/pnas.1507645112
   Jakobsdottir G, 2013, PLOS ONE, V8, DOI 10.1371/journal.pone.0080476
   Johansson MEV, 2008, P NATL ACAD SCI USA, V105, P15064, DOI 10.1073/pnas.0803124105
   Kanengoni AT, 2015, FEMS MICROBIOL LETT, V362, DOI 10.1093/femsle/fnv100
   Kang CS, 2013, PLOS ONE, V8, DOI 10.1371/journal.pone.0076520
   Kankainen M, 2009, P NATL ACAD SCI USA, V106, P17193, DOI 10.1073/pnas.0908876106
   Karlsson CLJ, 2012, OBESITY, V20, P2257, DOI 10.1038/oby.2012.110
   Kau AL, 2015, SCI TRANSL MED, V7, DOI 10.1126/scitranslmed.aaa4877
   Kemperman RA, 2013, FOOD RES INT, V53, P659, DOI 10.1016/j.foodres.2013.01.034
   Kim BS, 2014, J ETHNOPHARMACOL, V152, P532, DOI 10.1016/j.jep.2014.01.038
   Lagier JC, 2012, CLIN MICROBIOL INFEC, V18, P1185, DOI 10.1111/1469-0691.12023
   Lagier JC, 2015, CLIN MICROBIOL REV, V28, P237, DOI 10.1128/CMR.00014-14
   Lagier JC, 2015, CLIN MICROBIOL REV, V28, P208, DOI 10.1128/CMR.00110-14
   Laura M. Cox, CELL, V158, P705
   Le Chatelier E, 2013, NATURE, V500, P541, DOI 10.1038/nature12506
   Lee H, 2014, APPL ENVIRON MICROB, V80, P5935, DOI 10.1128/AEM.01357-14
   Liou AP, 2013, SCI TRANSL MED, V5, DOI 10.1126/scitranslmed.3005687
   Liu XF, 2014, CURR MICROBIOL, V68, P657, DOI 10.1007/s00284-014-0528-5
   Loonen LMP, 2014, MUCOSAL IMMUNOL, V7, P939, DOI 10.1038/mi.2013.109
   Lukovac S, 2014, MBIO, V5, DOI 10.1128/mBio.01438-14
   Macpherson AJ, 2015, TRENDS IMMUNOL, V36, P460, DOI 10.1016/j.it.2015.06.006
   Mathias A, 2014, GUT MICROBES, V5, P688, DOI 10.4161/19490976.2014.983763
   Nielsen HB, 2014, NAT BIOTECHNOL, V32, P822, DOI 10.1038/nbt.2939
   Nobel YR, 2015, NAT COMMUN, V6, DOI 10.1038/ncomms8486
   Org E, 2015, GENOME RES, V25, P1558, DOI 10.1101/gr.194118.115
   Png CW, 2010, AM J GASTROENTEROL, V105, P2420, DOI 10.1038/ajg.2010.281
   Preidis GA, 2015, J NUTR BIOCHEM, V26, P1050, DOI 10.1016/j.jnutbio.2015.04.010
   Qin JJ, 2012, NATURE, V490, P55, DOI 10.1038/nature11450
   Rajilic-Stojanovic M, 2014, FEMS MICROBIOL REV, V38, P996, DOI 10.1111/1574-6976.12075
   Rajilic-Stojanovic M, 2013, INFLAMM BOWEL DIS, V19, P481, DOI 10.1097/MIB.0b013e31827fec6d
   Reid D. T., 2015, EUR J NUTR, P1
   Reikvam DH, 2012, EUR J IMMUNOL, V42, P2959, DOI 10.1002/eji.201242543
   Remely M, 2015, BENEF MICROBES, V6, P431, DOI 10.3920/BM2014.0104
   Remely M., 2015, WIEN KLIN WOCHENSCHR, P1
   Reunanen J., 2015, APPL ENV MICROBIOL
   Ridaura VK, 2013, SCIENCE, V341, P1079, DOI 10.1126/science.1241214
   Rodriguez C, 2015, BMC MICROBIOL, V15, DOI 10.1186/s12866-015-0514-5
   Roopchand D. E., 2015, DIABETES
   Rosenbaum M, 2015, TRENDS ENDOCRIN MET, V26, P493, DOI 10.1016/j.tem.2015.07.002
   Sands Scott A, 2014, BMC Res Notes, V7, P605, DOI 10.1186/1756-0500-7-605
   Santacruz A, 2010, BRIT J NUTR, V104, P83, DOI 10.1017/S0007114510000176
   Schnupf P, 2015, NATURE, V520, P99, DOI 10.1038/nature14027
   Shin NR, 2014, GUT, V63, P727, DOI 10.1136/gutjnl-2012-303839
   Song H., 2015, J GASTROENTEROL HEPA
   Sonoyama K, 2009, APPL ENVIRON MICROB, V75, P6451, DOI 10.1128/AEM.00692-09
   Swidsinski A, 2011, GUT, V60, P34, DOI 10.1136/gut.2009.191320
   Tachon S, 2013, FEMS MICROBIOL ECOL, V83, P299, DOI 10.1111/j.1574-6941.2012.01475.x
   Tailford LE, 2015, NAT COMMUN, V6, DOI 10.1038/ncomms8624
   Tailford LE, 2015, FRONT GENET, V6, DOI 10.3389/fgene.2015.00081
   Teixeira TFS, 2013, CLIN NUTR, V32, P1017, DOI 10.1016/j.clnu.2013.02.008
   Nguyen TLA, 2015, DIS MODEL MECH, V8, P1, DOI 10.1242/dmm.017400
   Urbaniak C, 2014, APPL ENVIRON MICROB, V80, P3007, DOI 10.1128/AEM.00242-14
   Ushida K., 2015, J VET MED SCI
   Van den Abbeele P, 2011, ENVIRON MICROBIOL, V13, P2667, DOI 10.1111/j.1462-2920.2011.02533.x
   Van den Abbeele P, 2010, APPL ENVIRON MICROB, V76, P5237, DOI 10.1128/AEM.00759-10
   van Passel MWJ, 2011, PLOS ONE, V6, DOI 10.1371/journal.pone.0016876
   Vrieze A, 2014, J HEPATOL, V60, P824, DOI 10.1016/j.jhep.2013.11.034
   Vrieze A, 2012, GASTROENTEROLOGY, V143, P913, DOI 10.1053/j.gastro.2012.06.031
   Wacklin P, 2014, PLOS ONE, V9, DOI 10.1371/journal.pone.0094863
   Wang F., 2014, J MICROBIOL BIOTECHN, V24
   Wang J, 2015, SCI REP, V5
   Wang JH, 2014, PLOS ONE, V9, DOI 10.1371/journal.pone.0086117
   WOESE CR, 1977, P NATL ACAD SCI USA, V74, P5088, DOI 10.1073/pnas.74.11.5088
   Yang JY, 2016, PLOS ONE, V11, DOI 10.1371/journal.pone.0146144
   Zeng B, 2015, SCI REP-UK, V5, DOI 10.1038/srep09342
   Zhang HS, 2015, ISME J, V9, P770, DOI 10.1038/ismej.2014.165
   Zhang HS, 2009, P NATL ACAD SCI USA, V106, P2365, DOI 10.1073/pnas.0812600106
   Zhang XY, 2013, PLOS ONE, V8, DOI 10.1371/journal.pone.0071108
   Zhong Y, 2015, P IEEE INT C BIOM TH, P1, DOI DOI 10.1109/BTAS.2015.7358784
   Zhong Y., 2015, MOL NUTR FOOD RES
NR 125
TC 421
Z9 450
U1 32
U2 295
PU ACADEMIC PRESS LTD- ELSEVIER SCIENCE LTD
PI LONDON
PA 24-28 OVAL RD, LONDON NW1 7DX, ENGLAND
SN 0882-4010
EI 1096-1208
J9 MICROB PATHOGENESIS
JI Microb. Pathog.
PD MAY
PY 2017
VL 106
BP 171
EP 181
DI 10.1016/j.micpath.2016.02.005
PG 11
WC Immunology; Microbiology
WE Science Citation Index Expanded (SCI-EXPANDED)
SC Immunology; Microbiology
GA EV3TW
UT WOS:000401683000024
PM 26875998
OA Green Published
HC Y
HP N
DA 2022-07-15
ER

PT J
AU Foersch, S
   Waldner, MJ
   Neurath, MF
AF Foersch, Sebastian
   Waldner, Maximilian J.
   Neurath, Markus F.
TI Innate and Adaptive Immunity in Inflammatory Bowel Diseases
SO DIGESTIVE DISEASES
LA English
DT Article
DE Innate immune system; Adaptive immune system
ID CHRONIC INTESTINAL INFLAMMATION; CD4(+) T-CELLS; DENDRITIC CELLS;
   LYMPHOID-CELLS; ULCERATIVE-COLITIS; CROHN-DISEASE; MACROPHAGES;
   HOMEOSTASIS; BACTERIA; DIFFERENTIATION
AB While barrier function and the effects of the intestinal microbiome have only recently moved into the focus of inflammatory bowel disease research, the role of the innate and the adaptive immune system in these gastrointestinal disorders has extensively been studied. Although still not completely understood, the increasing knowledge about the immune system's contribution to the pathophysiology of inflammatory bowel diseases has led to new diagnostic and therapeutic approaches. This review gives a compact overview on this important topic. (C) 2013 S.Barger AG, Basel
C1 [Foersch, Sebastian; Waldner, Maximilian J.; Neurath, Markus F.] Univ Erlangen Nurnberg, Dept Med 1, DE-91054 Erlangen, Germany.
RP Neurath, MF (通讯作者)，Univ Erlangen Nurnberg, Dept Med 1, Ulmenweg 18, DE-91054 Erlangen, Germany.
EM markus.neurath@uk-erlangen.de
CR Atreya R, 2011, GASTROENTEROLOGY, V141, P2026, DOI 10.1053/j.gastro.2011.08.032
   Bar-On L, 2011, SEMIN IMMUNOL, V23, P58, DOI 10.1016/j.smim.2011.01.002
   Brandtzaeg P, 2006, ADV EXP MED BIOL, V579, P149
   Brandtzaeg P, 2007, VACCINE, V25, P5467, DOI 10.1016/j.vaccine.2006.12.001
   Chieppa M, 2006, J EXP MED, V203, P2841, DOI 10.1084/jem.20061884
   Crohn BB, 1925, AM J MED SCI, V170, P220
   Denning TL, 2007, NAT IMMUNOL, V8, P1086, DOI 10.1038/ni1511
   Foersch S, 2012, DIGEST DIS, V30, P469, DOI 10.1159/000341692
   Franchimont D, 2004, GUT, V53, P987, DOI 10.1136/gut.2003.030205
   Goetz M, 2007, INFLAMM BOWEL DIS, V13, P1365, DOI 10.1002/ibd.20215
   Gunther C, 2011, NATURE, V477, P335, DOI 10.1038/nature10400
   Ho IC, 2009, NAT REV IMMUNOL, V9, P125, DOI 10.1038/nri2476
   Jostins L, 2012, NATURE, V491, P119, DOI 10.1038/nature11582
   Kamada N, 2005, J IMMUNOL, V175, P6900, DOI 10.4049/jimmunol.175.10.6900
   Kamada N, 2008, J CLIN INVEST, V118, P2269, DOI [10.1172/JC134610, 10.1172/JCI34610]
   Kamiya S, 2004, J IMMUNOL, V173, P3871, DOI 10.4049/jimmunol.173.6.3871
   Lathrop SK, 2008, J EXP MED, V205, P3105, DOI 10.1084/jem.20081359
   Leppkes M, 2009, GASTROENTEROLOGY, V136, P257, DOI 10.1053/j.gastro.2008.10.018
   Murphy KM, 2000, ANNU REV IMMUNOL, V18, P451, DOI 10.1146/annurev.immunol.18.1.451
   Nenci A, 2007, NATURE, V446, P557, DOI 10.1038/nature05698
   Neurath MF, 2007, NAT MED, V13, P26, DOI 10.1038/nm0107-26
   Noronha AM, 2009, J LEUKOCYTE BIOL, V86, P1007, DOI 10.1189/jlb.0309203
   POWRIE F, 1994, IMMUNITY, V1, P553, DOI 10.1016/1074-7613(94)90045-0
   Rakoff-Nahoum S, 2006, IMMUNITY, V25, P319, DOI 10.1016/j.immuni.2006.06.010
   Rescigno M, 2009, J CLIN INVEST, V119, P2441, DOI 10.1172/JCI39134
   Rimoldi M, 2005, NAT IMMUNOL, V6, P507, DOI 10.1038/ni1192
   Sawa S, 2011, NAT IMMUNOL, V12, P320, DOI 10.1038/ni.2002
   Scanlon ST, 2012, CURR OPIN IMMUNOL, V24, P707, DOI 10.1016/j.coi.2012.08.009
   Schraml BU, 2009, NATURE, V460, P405, DOI 10.1038/nature08114
   Schroeder BO, 2011, NATURE, V469, P419, DOI 10.1038/nature09674
   Schurmann S, 2013, GASTROENTEROLOGY
   Smythies LE, 2005, J CLIN INVEST, V115, P66, DOI 10.1172/JCI200519229
   Smythies LE, 2010, J BIOL CHEM, V285, P19593, DOI 10.1074/jbc.M109.069955
   Sonnenberg GF, 2012, SCIENCE, V336, P1321, DOI 10.1126/science.1222551
   Szu-Hee L., 1985, J EXP MED, V161, P475
   Takeda A, 2003, J IMMUNOL, V170, P4886, DOI 10.4049/jimmunol.170.10.4886
   Xavier RJ, 2007, NATURE, V448, P427, DOI 10.1038/nature06005
   Zhou L, 2009, CURR OPIN IMMUNOL, V21, P146, DOI 10.1016/j.coi.2009.03.001
NR 38
TC 12
Z9 12
U1 0
U2 11
PU KARGER
PI BASEL
PA ALLSCHWILERSTRASSE 10, CH-4009 BASEL, SWITZERLAND
SN 0257-2753
EI 1421-9875
J9 DIGEST DIS
JI Dig. Dis.
PY 2013
VL 31
IS 3-4
BP 317
EP 320
DI 10.1159/000354685
PG 4
WC Gastroenterology & Hepatology
WE Science Citation Index Expanded (SCI-EXPANDED)
SC Gastroenterology & Hepatology
GA 252ZH
UT WOS:000327050900009
PM 24246981
OA Green Published
DA 2022-07-15
ER

PT J
AU Qu, SW
   Fan, LN
   Qi, YD
   Xu, CC
   Hu, YY
   Chen, SJ
   Liu, W
   Liu, WL
   Si, JM
AF Qu, Siwen
   Fan, Lina
   Qi, Yadong
   Xu, Chaochao
   Hu, Yingying
   Chen, Shujie
   Liu, Wei
   Liu, Weili
   Si, Jianmin
TI Y Akkermansia muciniphila Alleviates Dextran Sulfate Sodium
   (DSS)-Induced Acute Colitis by NLRP3 Activation
SO MICROBIOLOGY SPECTRUM
LA English
DT Article
DE colitis; gut inflammation; inflammasome; inflammatory bowel disease;
   probiotics
ID GUT MICROBIOTA; INTESTINAL MICROBIOTA; MECHANISMS; PROBIOTICS; BARRIER;
   MICE; DSS
AB Akkermansia muciniphila has been proved to play a crucial role in the progression of colitis, but its underlying mechanism remains inconclusive. In this study, we aim to investigate the effect of A. muciniphila on the development of acute colitis and explore the underlying mechanism. We found that the fecal level of A. muciniphila was decreased in ulcerative colitis (UC) patients compared to the healthy people in the GMrepo database. Oral administration of A. muciniphila strain BAA-835 significantly ameliorated the symptoms in dextran sulfate sodium (DSS)-induced acute colitis, evidenced by decreased body weight loss, colon length shortening, and colon histological inflammatory score. In addition, the number of goblet cells and the mucin family were enhanced after A. muciniphila treatment. Furthermore, proinflammatory cytokines such as tumor necrosis factor alpha (TNF-alpha), interleukin-6 (IL-6), and monocyte chemoattractant protein 1 (MCP-1) had a downward trend. Mechanistically, the expression of NLRP3, caspase-1 p20, and IL-1 beta p17 were upregulated in A. muciniphila-treated mice. Additionally, the colon tissues from high-A. muciniphila UC patients had a higher NLRP3 expression than that from low-A. muciniphila UC patients. Moreover, the upregulation of NLRP3 was observed in mouse macrophage Raw264.7 cells and bone marrow-derived macrophage (BMDM) cells after incubation with A. muciniphila. To clarify whether the protective effect of A. muciniphila in colitis depends on NLRP3, we performed the NLRP3-deficient assay in NLRP3(-/-) mice in vivo. The evidence showed that NLRP3 deficiency eliminated the protective effects of A. muciniphila in acute colitis. In conclusion, A. muciniphila alleviates DSS-induced acute colitis by NLRP3 activation, which enriches the mechanism and provides a new prospect for the probiotic-based treatment of colitis.
   IMPORTANCE The gut microbiota and host immune response interaction influences the progression of intestinal inflammatory disease. As a well-recognized next-generation probiotic, Akkermansia muciniphila has been proved to play a crucial role in the progression of colitis, but its underlying mechanism remains inconclusive. We found that oral administration of A. muciniphila strain BAA-835 significantly ameliorated the symptoms of acute colitis. Mechanistically, the expression of NLRP3 was upregulated in the A. muciniphila group, and the protective effect of A. muciniphila in colitis depends on NLRP3 activation. This enriches the mechanism and provides a new prospect for the probiotic-based treatment of colitis, which would promote a deeper understanding of the complex characteristics of A. muciniphila and provide guidance for the treatment of human colitis in the future.
C1 [Qu, Siwen; Qi, Yadong; Xu, Chaochao; Hu, Yingying; Chen, Shujie; Liu, Weili] Zhejiang Univ, Sir Run Run Shaw Hosp, Sch Med, Dept Gastroenterol, Hangzhou, Peoples R China.
   [Fan, Lina] Zhejiang Univ, Dept Gastroenterol, Sch Med, Hosp Jiaxing 2, Hangzhou, Peoples R China.
   [Qu, Siwen] Second Hosp Jiaxing, Dept Gastroenterol, Jiaxing, Peoples R China.
   [Fan, Lina; Qi, Yadong; Xu, Chaochao; Chen, Shujie; Liu, Weili; Si, Jianmin] Zhejiang Univ, Inst Gastroenterol, Hangzhou, Peoples R China.
   [Chen, Shujie; Si, Jianmin] Zhejiang Univ, Canc Ctr, Hangzhou, Peoples R China.
   [Liu, Wei] Zhejiang Acad Agr Sci, Inst Plant Protect & Microbiol, Hangzhou, Peoples R China.
RP Liu, WL (通讯作者)，Zhejiang Univ, Sir Run Run Shaw Hosp, Sch Med, Dept Gastroenterol, Hangzhou, Peoples R China.; Liu, WL; Si, JM (通讯作者)，Zhejiang Univ, Inst Gastroenterol, Hangzhou, Peoples R China.; Si, JM (通讯作者)，Zhejiang Univ, Canc Ctr, Hangzhou, Peoples R China.; Liu, W (通讯作者)，Zhejiang Acad Agr Sci, Inst Plant Protect & Microbiol, Hangzhou, Peoples R China.
EM biolwei@sina.com; 3307006@zju.edu.cn; sijm@zju.edu.cn
RI Liu, Wei/V-2273-2017
FU Zhejiang Provincial Medical and Health Science and Technology Project
   [2021KY732]; Zhejiang Province Public Welfare Technology Research
   Project [LGD21H160002]
FX This work was supported by the Zhejiang Provincial Medical and Health
   Science and Technology Project (2021KY732) and the Zhejiang Province
   Public Welfare Technology Research Project (LGD21H160002).
CR Abraham C, 2009, NEW ENGL J MED, V361, P2066, DOI 10.1056/NEJMra0804647
   Agostini L, 2004, IMMUNITY, V20, P319, DOI 10.1016/S1074-7613(04)00046-9
   Alam A, 2016, NAT MICROBIOL, V1, DOI [10.1038/NMICROBIOL.2015.21, 10.1038/nmicrobiol.2015.21]
   Allen IC, 2010, J EXP MED, V207, P1045, DOI 10.1084/jem.20100050
   Ansaldo E, 2019, SCIENCE, V364, P1179, DOI 10.1126/science.aaw7479
   Ashida H, 2012, NAT CHEM BIOL, V8, P36, DOI 10.1038/nchembio.741
   Barcena C, 2019, NAT MED, V25, P1234, DOI 10.1038/s41591-019-0504-5
   Bauer C, 2010, GUT, V59, P1192, DOI 10.1136/gut.2009.197822
   Belzer C, 2012, ISME J, V6, P1449, DOI 10.1038/ismej.2012.6
   Bian XY, 2019, FRONT MICROBIOL, V10, DOI 10.3389/fmicb.2019.02259
   Blacher E, 2019, NATURE, V572, P474, DOI 10.1038/s41586-019-1443-5
   Cani PD, 2017, FRONT MICROBIOL, V8, DOI 10.3389/fmicb.2017.01765
   Chang CJ, 2019, J FOOD DRUG ANAL, V27, P615, DOI 10.1016/j.jfda.2018.12.011
   Chen YH, 2020, LIFE SCI, V240, DOI 10.1016/j.lfs.2019.117089
   Collado MC, 2007, APPL ENVIRON MICROB, V73, P7767, DOI 10.1128/AEM.01477-07
   Dao MC, 2016, GUT, V65, P426, DOI 10.1136/gutjnl-2014-308778
   Depommier C, 2019, NAT MED, V25, P1096, DOI 10.1038/s41591-019-0495-2
   Derrien M, 2004, INT J SYST EVOL MICR, V54, P1469, DOI 10.1099/ijs.0.02873-0
   Derrien M, 2008, APPL ENVIRON MICROB, V74, P1646, DOI 10.1128/AEM.01226-07
   Everard A, 2013, P NATL ACAD SCI USA, V110, P9066, DOI 10.1073/pnas.1219451110
   Ganesh BP, 2013, PLOS ONE, V8, DOI 10.1371/journal.pone.0074963
   Gomez-Gallego C, 2016, BENEF MICROBES, V7, P571, DOI 10.3920/BM2016.0009
   Guo H, 2020, J EXP MED, V217, DOI 10.1084/jem.20181832
   Hirota SA, 2011, INFLAMM BOWEL DIS, V17, P1359, DOI 10.1002/ibd.21478
   Itani S, 2016, SCI REP-UK, V6, DOI 10.1038/srep39075
   Jang YJ, 2019, GUT MICROBES, V10, P696, DOI 10.1080/19490976.2019.1589281
   Li J, 2016, CIRCULATION, V133, P2434, DOI 10.1161/CIRCULATIONAHA.115.019645
   Ma S, 2020, SCI REP-UK, V10, DOI 10.1038/s41598-020-62497-8
   Madsen KL, 1999, GASTROENTEROLOGY, V116, P1107, DOI 10.1016/S0016-5085(99)70013-2
   Manzanares W, 2016, CRIT CARE, V20, DOI 10.1186/s13054-016-1434-y
   Ni J, 2017, NAT REV GASTRO HEPAT, V14, P573, DOI 10.1038/nrgastro.2017.88
   Nowarski R, 2015, CELL, V163, P1444, DOI 10.1016/j.cell.2015.10.072
   Paone P, 2020, GUT, V69, P2232, DOI 10.1136/gutjnl-2020-322260
   Pittayanon R, 2020, GASTROENTEROLOGY, V158, P930, DOI 10.1053/j.gastro.2019.11.294
   Ranson N, 2019, INT J MOL SCI, V20, DOI 10.3390/ijms20010057
   Ring C, 2019, GUT MICROBES, V10, P188, DOI 10.1080/19490976.2018.1511663
   Rodriguez-Nogales A, 2018, J NUTR BIOCHEM, V61, P129, DOI 10.1016/j.jnutbio.2018.08.005
   Seregin SS, 2017, CELL REP, V19, P2174, DOI 10.1016/j.celrep.2017.05.074
   Shen ZH, 2018, WORLD J GASTROENTERO, V24, P5, DOI 10.3748/wjg.v24.i1.5
   Sutterwala FS, 2006, IMMUNITY, V24, P317, DOI 10.1016/j.immuni.2006.02.004
   Swanson KV, 2019, NAT REV IMMUNOL, V19, P477, DOI 10.1038/s41577-019-0165-0
   Toh SL, 2017, COCHRANE DB SYST REV, DOI 10.1002/14651858.CD010723.pub2
   Wu WR, 2017, FRONT MICROBIOL, V8, DOI 10.3389/fmicb.2017.01804
   Yao XM, 2017, NAT COMMUN, V8, DOI 10.1038/s41467-017-01917-2
   Zaki MH, 2010, IMMUNITY, V32, P379, DOI 10.1016/j.immuni.2010.03.003
   Zhang T, 2019, MICROB BIOTECHNOL, V12, P1109, DOI 10.1111/1751-7915.13410
   Zhou LY, 2019, GUT LIVER, V13, P430, DOI 10.5009/gnl18316
NR 47
TC 5
Z9 5
U1 23
U2 41
PU AMER SOC MICROBIOLOGY
PI WASHINGTON
PA 1752 N ST NW, WASHINGTON, DC 20036-2904 USA
SN 2165-0497
J9 MICROBIOL SPECTR
JI Microbiol. Spectr.
PD OCT
PY 2021
VL 9
IS 2
AR e00730-21
DI 10.1128/Spectrum.00730-21
PG 13
WC Microbiology
WE Science Citation Index Expanded (SCI-EXPANDED)
SC Microbiology
GA XM1XT
UT WOS:000728629300093
PM 34612661
OA Green Published, gold
DA 2022-07-15
ER

PT J
AU Kumar, A
   Lukin, D
   Battat, R
   Schwartzman, M
   Mandl, LA
   Scherl, E
   Longman, RS
AF Kumar, Anand
   Lukin, Dana
   Battat, Robert
   Schwartzman, Monica
   Mandl, Lisa A.
   Scherl, Ellen
   Longman, Randy S.
TI Defining the phenotype, pathogenesis and treatment of Crohn's disease
   associated spondyloarthritis
SO JOURNAL OF GASTROENTEROLOGY
LA English
DT Review
DE Crohn's disease; Spondyloarthritis; Microbiome
ID INFLAMMATORY-BOWEL-DISEASE; SOCIETY CLASSIFICATION CRITERIA;
   ANKYLOSING-SPONDYLITIS; EXTRAINTESTINAL MANIFESTATIONS; AXIAL
   SPONDYLOARTHRITIS; MAINTENANCE THERAPY; ULCERATIVE-COLITIS;
   PSORIATIC-ARTHRITIS; GUT MICROBIOTA; PERIPHERAL SPONDYLOARTHRITIS
AB Peripheral and axial spondyloarthritis are the most common extra-intestinal manifestations reported in patients with Crohn's disease. Despite the frequency of Crohn's disease associated spondyloarthritis, clinical diagnostic tools are variably applied in these cohorts and further characterization with validated spondyloarthritis disease activity indexes are needed. In addition, the pathogenesis of Crohn's disease associated spondyloarthritis is not well understood. Evidence of shared genetic, cellular, and microbial mechanisms underlying both Crohn's disease and spondyloarthritis highlight the potential for a distinct clinicopathologic entity. Existing treatment paradigms for Crohn's disease associated spondyloarthritis focus on symptom control and management of luminal inflammation. A better understanding of the underlying pathogenic mechanisms in Crohn's disease associated spondyloarthritis and the link between the gut microbiome and systemic immunity will help pave the way for more targeted and effective therapies. This review highlights recent work that has provided a framework for clinical characterization and pathogenesis of Crohn's disease associated spondyloarthritis and helps identify critical gaps that will help shape treatment paradigms.
C1 [Kumar, Anand; Lukin, Dana; Battat, Robert; Scherl, Ellen; Longman, Randy S.] Weill Cornell Med, Jill Roberts Ctr Inflammatory Bowel Dis, 413 E 69th St,7th Floor, New York, NY 10021 USA.
   [Schwartzman, Monica; Mandl, Lisa A.] Weill Cornell Med, Hosp Special Surg, New York, NY USA.
RP Longman, RS (通讯作者)，Weill Cornell Med, Jill Roberts Ctr Inflammatory Bowel Dis, 413 E 69th St,7th Floor, New York, NY 10021 USA.
EM ral2006@med.cornell.edu
RI Kumar, Anand/ABE-5542-2020
OI Kumar, Anand/0000-0002-3453-1534
FU NIDDK NIH HHS [R01 DK120985, R01 DK114252] Funding Source: Medline
CR Ansaldo E, 2019, SCIENCE, V364, P1179, DOI 10.1126/science.aaw7479
   Asquith M, 2019, ARTHRITIS RHEUMATOL, V71, P1642, DOI 10.1002/art.40917
   Asquith M, 2016, CURR OPIN RHEUMATOL, V28, P405, DOI 10.1097/BOR.0000000000000299
   AZADKHAN AK, 1977, LANCET, V2, P892
   Azzouz D, 2019, ANN RHEUM DIS, V78, P947, DOI 10.1136/annrheumdis-2018-214856
   Baeten D, 2018, ANN RHEUM DIS, V77, P1295, DOI 10.1136/annrheumdis-2018-213328
   Baeten D, 2015, NEW ENGL J MED, V373, P2534, DOI 10.1056/NEJMoa1505066
   Bowness P, 2011, J IMMUNOL, V186, P2672, DOI 10.4049/jimmunol.1002653
   Breban M, 2017, ANN RHEUM DIS, V76, P1614, DOI 10.1136/annrheumdis-2016-211064
   BREWERTON DA, 1974, LANCET, V1, P956
   Brown MA, 2016, NAT REV RHEUMATOL, V12, P81, DOI 10.1038/nrrheum.2015.133
   Byndloss MX, 2017, SCIENCE, V357, P570, DOI 10.1126/science.aam9949
   Castellanos JG, 2019, J CLIN INVEST, V129, P2640, DOI 10.1172/JCI124617
   Castellanos JG, 2018, IMMUNITY, V49, P1077, DOI 10.1016/j.immuni.2018.10.014
   Chateau T, 2019, J CROHNS COLITIS, V13, P1569, DOI 10.1093/ecco-jcc/jjz095
   Chehoud C, 2015, INFLAMM BOWEL DIS, V21, P1948, DOI 10.1097/MIB.0000000000000454
   Ciccia F, 2017, ANN RHEUM DIS, V76, P1123, DOI 10.1136/annrheumdis-2016-210000
   Ciccia F, 2009, ARTHRITIS RHEUM-US, V60, P955, DOI 10.1002/art.24389
   Clegg DO, 1999, ARTHRITIS RHEUM, V42, P2325, DOI 10.1002/1529-0131(199911)42:11<2325::AID-ANR10>3.0.CO;2-C
   Coffre M, 2013, ARTHRITIS RHEUM-US, V65, P1510, DOI 10.1002/art.37936
   Colbert RA, 2010, IMMUNOL REV, V233, P181, DOI 10.1111/j.0105-2896.2009.00865.x
   Cortes A, 2013, NAT GENET, V45, P730, DOI 10.1038/ng.2667
   Cua DJ, 2011, NAT MED, V17, P1055, DOI 10.1038/nm0911-1055
   Cypers H, 2016, ANN RHEUM DIS, V75, P1357, DOI 10.1136/annrheumdis-2015-208025
   da Costa IP, 2015, REV BRAS REUMATOL, V55, P48, DOI 10.1016/j.rbr.2014.05.005
   de Vlam K, 2000, J RHEUMATOL, V27, P2860
   Delay ML, 2009, ARTHRITIS RHEUM-US, V60, P2633, DOI 10.1002/art.24763
   Deodhar A, 2019, ARTHRITIS RHEUMATOL, V71, P258, DOI 10.1002/art.40728
   Ditisheim S, 2015, INFLAMM BOWEL DIS, V21, P2598, DOI 10.1097/MIB.0000000000000548
   Dubash S, 2019, RHEUMATOLOGY, V58, P963, DOI 10.1093/rheumatology/key267
   Dubinsky MC, 2018, INFLAMM BOWEL DIS, V24, P1876, DOI 10.1093/ibd/izy065
   EBRINGER RW, 1978, ANN RHEUM DIS, V37, P146, DOI 10.1136/ard.37.2.146
   El Miedany Y, 2006, AM J GASTROENTEROL, V101, P311, DOI 10.1111/j.1572-0241.2006.00384.x
   Feagan BG, 2016, NEW ENGL J MED, V375, P1946, DOI 10.1056/NEJMoa1602773
   Feagan BG, 2018, J CROHNS COLITIS, V12, P621, DOI 10.1093/ecco-jcc/jjy019
   Feagan BG, 2017, LANCET, V389, P1699, DOI 10.1016/S0140-6736(17)30570-6
   Garber Ari, 2019, Curr Gastroenterol Rep, V21, P31, DOI 10.1007/s11894-019-0698-1
   GARRETT S, 1994, J RHEUMATOL, V21, P2286
   Generini S, 2004, ANN RHEUM DIS, V63, P1664, DOI 10.1136/ard.2003.012450
   Gionchetti P, 2015, J RHEUMATOL, V42, P21, DOI 10.3899/jrheum.150628
   Gogokhia L, 2019, CELL HOST MICROBE, V25, P285, DOI 10.1016/j.chom.2019.01.008
   Harbord M, 2016, J CROHNS COLITIS, V10, P239, DOI 10.1093/ecco-jcc/jjv213
   Hasegawa E, 2013, J IMMUNOL, V190, P1778, DOI 10.4049/jimmunol.1202495
   Hueber W, 2012, GUT, V61, P1693, DOI 10.1136/gutjnl-2011-301668
   Jandus C, 2008, ARTHRITIS RHEUM, V58, P2307, DOI 10.1002/art.23655
   Karreman MC, 2017, J CROHNS COLITIS, V11, P631, DOI 10.1093/ecco-jcc/jjw199
   Kavanaugh A, 2016, ANN RHEUM DIS, V75, P1984, DOI 10.1136/annrheumdis-2015-209068
   Kim M, 2018, IMMUNITY, V49, P151, DOI 10.1016/j.immuni.2018.05.009
   Kornbluth A, 2010, AM J GASTROENTEROL, V105, P501, DOI 10.1038/ajg.2009.727
   Kumar A, 2020, GASTROENTEROLOGY, V158, pS120
   Lee EB, 2014, NEW ENGL J MED, V370, P2377, DOI 10.1056/NEJMoa1310476
   Li M, 2019, MSYSTEMS, V4, DOI 10.1128/mSystems.00176-18
   Li XY, 2013, J CLIN IMMUNOL, V33, P151, DOI 10.1007/s10875-012-9774-0
   Lofberg R, 2012, INFLAMM BOWEL DIS, V18, P1, DOI 10.1002/ibd.21663
   Longman RS, 2014, J EXP MED, V211, P1571, DOI 10.1084/jem.20140678
   Louis EJ, 2018, ADV THER, V35, P563, DOI 10.1007/s12325-018-0678-0
   Luchetti MM, 2017, WORLD J GASTROENTERO, V23, P7139, DOI 10.3748/wjg.v23.i39.7139
   Lukas C, 2009, ANN RHEUM DIS, V68, P18, DOI 10.1136/ard.2008.094870
   Ma C, 2019, BEST PRACT RES CL GA, V38-39, DOI 10.1016/j.bpg.2019.03.002
   Manasson J, 2020, ARTHRITIS RHEUMATOL, V72, P645, DOI 10.1002/art.41169
   Martinis F, 2020, RHEUMATOLOGY, V59, P2857, DOI 10.1093/rheumatology/keaa036
   Mease P, 2017, NEW ENGL J MED, V377, P1537, DOI 10.1056/NEJMoa1615975
   Mease P, 2018, LANCET, V392, P2367, DOI 10.1016/S0140-6736(18)32483-8
   Mease P, 2015, ARTHRITIS RHEUMATOL, V67, P914, DOI 10.1002/art.39008
   Menon B, 2014, ARTHRITIS RHEUMATOL, V66, P1272, DOI 10.1002/art.38376
   MIELANTS H, 1988, BRIT J RHEUMATOL, V27, P163
   Pedrogo DAM, 2019, INFLAMM BOWEL DIS, V25, P902, DOI 10.1093/ibd/izy318
   Murphy CA, 2003, J EXP MED, V198, P1951, DOI 10.1084/jem.20030896
   Newport M, 2007, NAT GENET, V39, P1329, DOI 10.1038/ng.2007.17
   Norman JM, 2015, CELL, V160, P447, DOI 10.1016/j.cell.2015.01.002
   O'Brien J, 2000, AM J GASTROENTEROL, V95, P1859
   O'Connor W, 2009, NAT IMMUNOL, V10, P603, DOI 10.1038/ni.1736
   Olivieri I, 2014, AUTOIMMUN REV, V13, P822, DOI 10.1016/j.autrev.2014.04.003
   Orchard TR, 1998, GUT, V42, P387, DOI 10.1136/gut.42.3.387
   Ossum AM, 2018, J CROHNS COLITIS, V12, P96, DOI 10.1093/ecco-jcc/jjx126
   Palm O, 2001, RHEUMATOLOGY, V40, P1256, DOI 10.1093/rheumatology/40.11.1256
   Panes J, 2017, GUT, V66, P1049, DOI 10.1136/gutjnl-2016-312735
   Perez-Jeldres T, 2019, FRONT PHARMACOL, V10, DOI 10.3389/fphar.2019.00212
   Peyrin-Biroulet L, 2017, CLIN GASTROENTEROL H, V15, P25, DOI 10.1016/j.cgh.2016.06.025
   Pugliese D, 2019, DIGEST LIVER DIS, V51, P972, DOI 10.1016/j.dld.2019.03.007
   Rath HC, 1996, J CLIN INVEST, V98, P945, DOI 10.1172/JCI118878
   Roblin X, 2018, J CROHNS COLITIS, V12, P379, DOI 10.1093/ecco-jcc/jjx142
   Rudwaleit M, 2011, ANN RHEUM DIS, V70, P25, DOI 10.1136/ard.2010.133645
   Rudwaleit M, 2009, ANN RHEUM DIS, V68, P770, DOI 10.1136/ard.2009.108217
   Rudwaleit M, 2009, ANN RHEUM DIS, V68, P777, DOI 10.1136/ard.2009.108233
   Sandborn WJ, 2017, NEW ENGL J MED, V377, P496, DOI 10.1056/NEJMc1707500
   Sandborn WJ, 2012, NEW ENGL J MED, V367, P1519, DOI 10.1056/NEJMoa1203572
   Sandborn WJ, 2006, CLIN GASTROENTEROL H, V4, P203, DOI 10.1016/j.cgh.2005.12.002
   Sands BE, 2018, INFLAMM BOWEL DIS, V24, pS56, DOI 10.1093/ibd/izy037.024
   Scher JU, 2015, ARTHRITIS RHEUMATOL, V67, P128, DOI 10.1002/art.38892
   Scher JU, 2013, ELIFE, V2, DOI 10.7554/eLife.01202
   Schmitz JM, 2019, INFLAMM BOWEL DIS, V25, P875, DOI 10.1093/ibd/izy386
   Schreiber S, 2019, ANN RHEUM DIS, V78, P473, DOI 10.1136/annrheumdis-2018-214273
   SCHWIMMBECK PL, 1987, J EXP MED, V166, P173, DOI 10.1084/jem.166.1.173
   Shen H, 2009, ARTHRITIS RHEUM-US, V60, P1647, DOI 10.1002/art.24568
   Stamell EF, 2013, JAMA DERMATOL, V149, P1410, DOI 10.1001/jamadermatol.2013.5728
   Tadbiri S, 2018, ALIMENT PHARM THER, V47, P485, DOI 10.1111/apt.14419
   Takeuchi K, 2006, CLIN GASTROENTEROL H, V4, P196, DOI 10.1016/S1542-3565(05)00980-8
   Tang C, 2018, NAT IMMUNOL, V19, P755, DOI 10.1038/s41590-018-0134-y
   TAUROG JD, 1994, J EXP MED, V180, P2359, DOI 10.1084/jem.180.6.2359
   Tito RY, 2017, ARTHRITIS RHEUMATOL, V69, P114, DOI 10.1002/art.39802
   Turina MC, 2016, ANN RHEUM DIS, V75, P1302, DOI 10.1136/annrheumdis-2014-207235
   Van den Bosch F, 2000, LANCET, V356, P1821, DOI 10.1016/S0140-6736(00)03239-6
   van der Heijde D, 2019, LANCET, V394, P2108, DOI 10.1016/S0140-6736(19)32534-6
   van der Heijde D, 2018, LANCET, V392, P2378, DOI 10.1016/S0140-6736(18)32463-2
   van der Heijde D, 2011, ANN RHEUM DIS, V70, P905, DOI 10.1136/ard.2011.151563
   van Erp SJ, 2016, J CROHNS COLITIS, V10, P166, DOI 10.1093/ecco-jcc/jjv195
   Van Praet L, 2013, ANN RHEUM DIS, V72, P414, DOI 10.1136/annrheumdis-2012-202135
   Vavricka SR, 2011, AM J GASTROENTEROL, V106, P110, DOI 10.1038/ajg.2010.343
   Viladomiu M, 2017, SCI TRANSL MED, V9, DOI 10.1126/scitranslmed.aaf9655
   Wallis D, 2013, ARTHRITIS RES THER, V15, DOI 10.1186/ar4350
   Wen CP, 2017, GENOME BIOL, V18, DOI 10.1186/s13059-017-1271-6
   Wordsworth P, 2000, Curr Rheumatol Rep, V2, P87, DOI 10.1007/s11926-000-0045-3
   Yoshitomi H, 2005, J EXP MED, V201, P949, DOI 10.1084/jem.20041758
   Zizzo G, 2011, CLIN IMMUNOL, V138, P107, DOI 10.1016/j.clim.2010.10.002
NR 115
TC 3
Z9 3
U1 5
U2 5
PU SPRINGER JAPAN KK
PI TOKYO
PA SHIROYAMA TRUST TOWER 5F, 4-3-1 TORANOMON, MINATO-KU, TOKYO, 105-6005,
   JAPAN
SN 0944-1174
EI 1435-5922
J9 J GASTROENTEROL
JI J. Gastroenterol.
PD JUL
PY 2020
VL 55
IS 7
BP 667
EP 678
DI 10.1007/s00535-020-01692-w
EA MAY 2020
PG 12
WC Gastroenterology & Hepatology
WE Science Citation Index Expanded (SCI-EXPANDED)
SC Gastroenterology & Hepatology
GA LY4UB
UT WOS:000530191300001
PM 32367294
OA Green Published, hybrid, Green Accepted
DA 2022-07-15
ER

PT J
AU Lim, JS
   Lim, MY
   Choi, Y
   Ko, G
AF Lim, Joon Seo
   Lim, Mi Young
   Choi, Yongbin
   Ko, GwangPyo
TI Modeling environmental risk factors of autism in mice induces
   IBD-related gut microbial dysbiosis and hyperserotonemia
SO MOLECULAR BRAIN
LA English
DT Article
ID INFLAMMATORY-BOWEL-DISEASE; CROHNS-DISEASE; SPECTRUM DISORDER;
   ULCERATIVE-COLITIS; FAECALIBACTERIUM-PRAUSNITZII; REGRESSIVE AUTISM;
   MURINE COLITIS; SEROTONIN; CHILDREN; GENE
AB Autism spectrum disorder (ASD) is a range of neurodevelopmental conditions that are sharply increasing in prevalence worldwide. Intriguingly, ASD is often accompanied by an array of systemic aberrations including (1) increased serotonin, (2) various modes of gastrointestinal disorders, and (3) inflammatory bowel disease (IBD), albeit the underlying cause for such comorbidities remains uncertain. Also, accumulating number of studies report that the gut microbial composition is significantly altered in children with ASD or patients with IBD. Surprisingly, when we analyzed the gut microbiota of poly I:C and VPA-induced mouse models of ASD, we found a distinct pattern of microbial dysbiosis that highly recapitulated those reported in clinical cases of ASD and IBD. Moreover, we report that such microbial dysbiosis led to notable perturbations in microbial metabolic pathways that are known to negatively affect the host, especially with regards to the pathogenesis of ASD and IBD. Lastly, we found that serum level of serotonin is significantly increased in both poly I:C and VPA mice, and that it correlates with increases of a bacterial genus and a metabolic pathway that are implicated in stimulation of host serotonin production. Our results using animal model identify prenatal environmental risk factors of autism as possible causative agents of IBD-related gut microbial dysbiosis in ASD, and suggest a multifaceted role of gut microbiota in the systemic pathogenesis of ASD and hyperserotonemia.
C1 [Lim, Joon Seo; Lim, Mi Young; Choi, Yongbin; Ko, GwangPyo] Seoul Natl Univ, Grad Sch Publ Hlth, Dept Environm Hlth Sci, Seoul, South Korea.
   [Lim, Joon Seo; Lim, Mi Young] Seoul Natl Univ, Inst Hlth & Environm, Seoul, South Korea.
   [Lim, Mi Young] Korea Food Res Inst, Res Grp Gut Microbiome, Seongnam, Gyeonggi Do, South Korea.
   [Ko, GwangPyo] Seoul Natl Univ, Ctr Human & Environm Microbiome, Seoul, South Korea.
   [Ko, GwangPyo] Seoul Natl Univ, N Bio, Seoul, South Korea.
   [Ko, GwangPyo] KoBioLabs Inc, 1 Gwanak Ro,Bldg 220,Rm 630, Seoul 151746, South Korea.
RP Ko, G (通讯作者)，Seoul Natl Univ, Grad Sch Publ Hlth, Dept Environm Hlth Sci, Seoul, South Korea.; Ko, G (通讯作者)，Seoul Natl Univ, Ctr Human & Environm Microbiome, Seoul, South Korea.
EM gko@snu.ac.kr
FU National Research Foundation of Korea [NRF-2015R1A2A1A10054078,
   NRF-2015M3C9A4053391]
FX This work was supported by the National Research Foundation of Korea
   NRF-2015R1A2A1A10054078 and NRF-2015M3C9A4053391.
CR Abrahams BS, 2008, NAT REV GENET, V9, P341, DOI 10.1038/nrg2346
   Adams JB, 2011, BMC GASTROENTEROL, V11, DOI 10.1186/1471-230X-11-22
   Adamsen D, 2014, MOL AUTISM, V5, DOI 10.1186/2040-2392-5-43
   Arsenault D, 2014, BRAIN BEHAV IMMUN, V38, P77, DOI 10.1016/j.bbi.2013.12.016
   Balish E, 2002, AM J PATHOL, V160, P2253, DOI 10.1016/S0002-9440(10)61172-8
   Baron EJ, 1997, ANAEROBE, V3, P83, DOI 10.1006/anae.1997.0075
   Baron-Cohen S, 2015, MOL PSYCHIATR, V20, P369, DOI 10.1038/mp.2014.48
   Boyer EW, 2005, NEW ENGL J MED, V352, P1112, DOI 10.1056/NEJMra041867
   Caporaso JG, 2012, ISME J, V6, P1621, DOI 10.1038/ismej.2012.8
   Carbonero F, 2012, FRONT PHYSIOL, V3, DOI 10.3389/fphys.2012.00448
   Chaidez V, 2014, J AUTISM DEV DISORD, V44, P1117, DOI 10.1007/s10803-013-1973-x
   Clemente JC, 2012, CELL, V148, P1258, DOI 10.1016/j.cell.2012.01.035
   Cook Edwin H. Jr., 1996, Current Opinion in Pediatrics, V8, P348, DOI 10.1097/00008480-199608000-00008
   Coury DL, 2012, PEDIATRICS, V130, pS160, DOI 10.1542/peds.2012-0900N
   Cryan JF, 2012, NAT REV NEUROSCI, V13, P701, DOI 10.1038/nrn3346
   Curtis JT, 2011, NEUROSCI LETT, V504, P40, DOI 10.1016/j.neulet.2011.08.053
   De Angelis M, 2013, PLOS ONE, V8, DOI 10.1371/journal.pone.0076993
   De Filippo C, 2010, P NATL ACAD SCI USA, V107, P14691, DOI 10.1073/pnas.1005963107
   de Theije CGM, 2014, BRAIN BEHAV IMMUN, V37, P240, DOI 10.1016/j.bbi.2013.12.004
   Development R. Core Team RFFSC, 2008, R LANG ENV STAT COMP
   Doshi-Velez F, 2015, INFLAMM BOWEL DIS, V21, P2281, DOI 10.1097/MIB.0000000000000502
   DuPont AW, 2011, NAT REV GASTRO HEPAT, V8, P523, DOI 10.1038/nrgastro.2011.133
   Elsabbagh M, 2012, AUTISM RES, V5, P160, DOI 10.1002/aur.239
   Emanuele E, 2010, NEUROSCI LETT, V471, P162, DOI 10.1016/j.neulet.2010.01.033
   Fan FL, 2015, INFLAMM BOWEL DIS, V21, P1511, DOI 10.1097/MIB.0000000000000394
   Finegold SM, 2012, ANAEROBE, V18, P260, DOI 10.1016/j.anaerobe.2011.12.018
   Finegold SM, 2011, MED HYPOTHESES, V77, P270, DOI 10.1016/j.mehy.2011.04.032
   Finegold SM, 2010, ANAEROBE, V16, P444, DOI 10.1016/j.anaerobe.2010.06.008
   Foley KA, 2014, PLOS ONE, V9, DOI [10.1371/journal.pone.0087072, 10.1371/journal.pone.0108413]
   Gevers D, 2014, CELL HOST MICROBE, V15, P382, DOI 10.1016/j.chom.2014.02.005
   Golinska E, 2013, WORLD J GASTROENTERO, V19, P3562, DOI 10.3748/wjg.v19.i23.3562
   Gu F, 2013, TRANSL PSYCHIAT, V3, DOI 10.1038/tp.2013.68
   Harrington RA, 2013, AUTISM RES, V6, P149, DOI 10.1002/aur.1288
   Hernandez-Eugenio G, 2002, INT J SYST EVOL MICR, V52, P1217, DOI 10.1099/ijs.0.01992-0
   Hsiao EY, 2013, CELL, V155, P1451, DOI 10.1016/j.cell.2013.11.024
   Hsiao EY, 2012, P NATL ACAD SCI USA, V109, P12776, DOI 10.1073/pnas.1202556109
   Huttenhower C, 2012, NATURE, V486, P207, DOI 10.1038/nature11234
   Jia WJ, 2010, FEMS MICROBIOL LETT, V310, P138, DOI 10.1111/j.1574-6968.2010.02057.x
   Juste C, 2014, GUT, V63, P1566, DOI 10.1136/gutjnl-2012-303786
   Kaakoush NO, 2012, J CLIN MICROBIOL, V50, P3258, DOI 10.1128/JCM.01396-12
   Kang DW, 2013, PLOS ONE, V8, DOI 10.1371/journal.pone.0068322
   Kataoka S, 2013, INT J NEUROPSYCHOPH, V16, P91, DOI 10.1017/S1461145711001714
   Kim JW, 2013, TOX RESEARCH, V29, P173, DOI 10.5487/TR.2013.29.3.173
   Kirsten TB, 2012, BRAIN BEHAV IMMUN, V26, pS4
   Koelink PJ, 2014, GUT, V63, P578, DOI 10.1136/gutjnl-2012-303252
   Langille MGI, 2013, NAT BIOTECHNOL, V31, P814, DOI 10.1038/nbt.2676
   Laukoetter MG, 2008, WORLD J GASTROENTERO, V14, P401, DOI 10.3748/wjg.14.401
   Lavelle A, 2015, GUT, V64, P1553, DOI 10.1136/gutjnl-2014-307873
   Lim MY, 2017, GUT, V66, P1031, DOI 10.1136/gutjnl-2015-311326
   Lim MY, 2016, SCI REP-UK, V6, DOI 10.1038/srep23745
   Lim MY, 2014, SCI REP-UK, V4, DOI 10.1038/srep07348
   Maukonen J, 2015, J CROHNS COLITIS, V9, P1088, DOI 10.1093/ecco-jcc/jjv147
   McCanlies EC, 2012, J AUTISM DEV DISORD, V42, P2323, DOI 10.1007/s10803-012-1468-1
   McElhanon BO, 2014, PEDIATRICS, V133, P872, DOI 10.1542/peds.2013-3995
   Medicherla K, 2015, FOOD FUNCT, V6, P2984, DOI [10.1039/C5FO00405E, 10.1039/c5fo00405e]
   Nishijo M, 2014, MOL PSYCHIATR, V19, P1220, DOI 10.1038/mp.2014.18
   Nouel D, 2012, EUR NEUROPSYCHOPHARM, V22, P300, DOI 10.1016/j.euroneuro.2011.08.001
   Pagan C, 2014, TRANSL PSYCHIAT, V4, DOI 10.1038/tp.2014.120
   Pasternak BA, 2010, INFLAMM BOWEL DIS, V16, P856, DOI 10.1002/ibd.21132
   Rojo OP, 2007, INFLAMM BOWEL DIS, V13, P269, DOI 10.1002/ibd.20019
   Reigstad CS, 2015, FASEB J, V29, P1395, DOI 10.1096/fj.14-259598
   Rigsbee L, 2012, AM J GASTROENTEROL, V107, P1740, DOI 10.1038/ajg.2012.287
   Roda G, 2010, WORLD J GASTROENTERO, V16, P4264, DOI 10.3748/wjg.v16.i34.4264
   Rooks MG, 2014, ISME J, V8, P1403, DOI 10.1038/ismej.2014.3
   Rowan F, 2010, DIS COLON RECTUM, V53, P1530, DOI 10.1007/DCR.0b013e3181f1e620
   Saitoh S, 2002, CLIN DIAGN LAB IMMUN, V9, P54, DOI 10.1128/CDLI.9.1.54-59.2002
   Salvatore S, 2000, ALIMENT PHARM THER, V14, P1567, DOI 10.1046/j.1365-2036.2000.00883.x
   Sartor RB, 2012, AM J GASTROENTEROL S, V1, P15, DOI DOI 10.1038/AJGSUP.2012.4
   SCHAIN RJ, 1961, J PEDIATR-US, V58, P315, DOI 10.1016/S0022-3476(61)80261-8
   Shannon P, 2003, GENOME RES, V13, P2498, DOI 10.1101/gr.1239303
   Smith M, 2012, BBA-BIOENERGETICS, V1817, P1796, DOI 10.1016/j.bbabio.2012.04.004
   Sokol H, 2009, INFLAMM BOWEL DIS, V15, P1183, DOI 10.1002/ibd.20903
   Son JS, 2015, PLOS ONE, V10, DOI 10.1371/journal.pone.0137725
   Theodoratou E, 2014, NAT REV GASTRO HEPAT, V11, P588, DOI 10.1038/nrgastro.2014.78
   Tomova A, 2015, PHYSIOL BEHAV, V138, P179, DOI 10.1016/j.physbeh.2014.10.033
   Veenstra-VanderWeele J, 2012, P NATL ACAD SCI USA, V109, P5469, DOI 10.1073/pnas.1112345109
   Willing BP, 2010, GASTROENTEROLOGY, V139, P1844, DOI 10.1053/j.gastro.2010.08.049
   Yano JM, 2015, CELL, V161, P264, DOI 10.1016/j.cell.2015.02.047
   Zitomersky NL, 2013, PLOS ONE, V8, DOI 10.1371/journal.pone.0063686
NR 79
TC 36
Z9 36
U1 3
U2 14
PU BIOMED CENTRAL LTD
PI LONDON
PA 236 GRAYS INN RD, FLOOR 6, LONDON WC1X 8HL, ENGLAND
SN 1756-6606
J9 MOL BRAIN
JI Mol. Brain
PD APR 20
PY 2017
VL 10
AR 14
DI 10.1186/s13041-017-0292-0
PG 12
WC Neurosciences
WE Science Citation Index Expanded (SCI-EXPANDED)
SC Neurosciences & Neurology
GA EU0NW
UT WOS:000400709400001
PM 28427452
OA Green Published, gold
DA 2022-07-15
ER

PT J
AU Ren, J
   Li, PZ
   Yan, D
   Li, M
   Qi, JS
   Wang, MY
   Zhong, GS
   Wu, MN
AF Ren, Jie
   Li, Puze
   Yan, Dong
   Li, Min
   Qi, Jinsong
   Wang, Mingyong
   Zhong, Genshen
   Wu, Minna
TI Interplay between the Gut Microbiome and Metabolism in Ulcerative
   Colitis Mice Treated with the Dietary Ingredient Phloretin
SO JOURNAL OF MICROBIOLOGY AND BIOTECHNOLOGY
LA English
DT Article
DE Phloretin; ulcerative colitis; faecal metabolite; gut microbiota
ID CELLS; INDUCTION; PROMOTES; DISEASE; OBESITY
AB A growing number of healthy dietary ingredients in fruits and vegetables have been shown to exhibit diverse biological activities. Phloretin, a dihydrochalcone flavonoid that is abundant in apples and pears, has anti-inflammatory effects on ulcerative colitis (UC) mice. The gut microbiota and metabolism are closely related to each other due to the existence of the food-gut axis in the human colon. To investigate the interplay of faecal metabolites and the microbiota in UC mice after phloretin treatment, phloretin (60 mg/kg) was administered by gavage to ameliorate dextran sulfate sodium (DSS)-induced UC in mice. Gut microbes and faecal metabolite profiles were detected by high-throughput sequencing and liquid chromatography mass spectrometry (LC-MS) analysis, respectively. The correlations between gut microbes and their metabolites were evaluated by Spearman correlation coefficients. The results indicated that phloretin reshaped the disturbed faecal metabolite profile in UC mice and improved the metabolic pathways by balancing the composition of faecal metabolites such as norepinephrine, mesalazine, tyrosine, 5-acetyl-2,4dimethyloxazole, and 6-acetyl-2,3-dihydro-2-(hydroxymethyl)-4(1H)-pyridinone. Correlation analysis identified the relations between the gut microbes and their metabolites. Proteus was negatively related to many faecal metabolites, such as norepinephrine, L-tyrosine, laccarin, dopamine glucuronide, and 5-acetyl-2,4-dimethyloxazole. The abundance of unidentified Bacteriodales_S24-7_group was positively related to ecgonine, 15-KETE and 6-acetyl-2,3-dihydro-2(hydroxymethyl)-4(1H)-pyridinone. The abundance of Christensenellaceae_R-7_group was negatively related to the levels of 15-KETE and netilmicin. Stenotrophomonas and 15-KETE were negatively related, while Intestinimonas and alanyl-serine were positively related. In conclusion, phloretin treatment had positive impacts on faecal metabolites in UC mice, and the changes in faecal metabolites were closely related to the gut microbiota.
C1 [Ren, Jie; Li, Puze; Yan, Dong; Li, Min; Wu, Minna] Xinxiang Med Univ, Sch Basic Med Sci, Xinxiang 453003, Henan, Peoples R China.
   [Qi, Jinsong] Xinxiang Med Univ, Dept Interventat, Affiliated Hosp 1, Xinxiang 453003, Henan, Peoples R China.
   [Wang, Mingyong; Zhong, Genshen] Xinxiang Med Univ, Henan Collaborat Innovat Ctr Mol Diag & Lab Med, Henan Key Lab Immunol & Targeted Therapy, Xinxiang 453003, Henan, Peoples R China.
RP Wu, MN (通讯作者)，Xinxiang Med Univ, Sch Basic Med Sci, Xinxiang 453003, Henan, Peoples R China.
EM minnawu@xxmu.edu.cn
FU Key Scientific and Technological Research Projects in Henan Province
   [192102310169]; Program for Innovative Research Team (in Science and
   Technology) in Universities of Henan Province [20IRTSTHN030]
FX This work was supported by Key Scientific and Technological Research
   Projects in Henan Province [No. 192102310169] ; and the Program for
   Innovative Research Team (in Science and Technology) in Universities of
   Henan Province [No. 20IRTSTHN030] .
CR Agac D, 2018, BRAIN BEHAV IMMUN, V74, P176, DOI 10.1016/j.bbi.2018.09.004
   Agus A, 2018, CELL HOST MICROBE, V23, P716, DOI 10.1016/j.chom.2018.05.003
   Alsanea S, 2017, AAPS J, V19, P797, DOI 10.1208/s12248-017-0053-0
   Ananthakrishnan AN, 2015, NAT REV GASTRO HEPAT, V12, P205, DOI 10.1038/nrgastro.2015.34
   Baker Danial E, 2004, Rev Gastroenterol Disord, V4, P86
   Capuron L, 2011, BIOL PSYCHIAT, V70, P175, DOI 10.1016/j.biopsych.2010.12.006
   Dabke K, 2019, J CLIN INVEST, V129, P4050, DOI 10.1172/JCI129194
   Dahl JU, 2017, NAT MICROBIOL, V2, DOI 10.1038/nmicrobiol.2016.267
   De Angelis M, 2019, CURR MED CHEM, V26, P3567, DOI 10.2174/0929867324666170428103848
   Del Chierico F, 2017, HEPATOLOGY, V65, P451, DOI 10.1002/hep.28572
   Dennis PG, 2013, BIORESOURCE TECHNOL, V129, P599, DOI 10.1016/j.biortech.2012.11.098
   Desai MS, 2016, CELL, V167, P1339, DOI 10.1016/j.cell.2016.10.043
   Dorrestein PC, 2014, IMMUNITY, V40, P824, DOI 10.1016/j.immuni.2014.05.015
   Fraga CG, 2019, FOOD FUNCT, V10, P514, DOI [10.1039/c8fo01997e, 10.1039/C8FO01997E]
   Franzosa EA, 2019, NAT MICROBIOL, V4, P293, DOI 10.1038/s41564-018-0306-4
   Garrett WS, 2010, CELL HOST MICROBE, V8, P292, DOI 10.1016/j.chom.2010.08.004
   Hase A, 2015, PHARMACOL BIOCHEM BE, V133, P1, DOI 10.1016/j.pbb.2015.03.008
   Hill CJ, 2017, MICROBIOME, V5, DOI 10.1186/s40168-016-0213-y
   Kim MH, 2013, GASTROENTEROLOGY, V145, P396, DOI 10.1053/j.gastro.2013.04.056
   Liao XY, 2019, EBIOMEDICINE, V44, P665, DOI 10.1016/j.ebiom.2019.03.057
   Lin HM, 2010, J PROTEOME RES, V9, P1965, DOI 10.1021/pr901130s
   Lin SC, 2019, INT J ANTIMICROB AG, V54, P80, DOI 10.1016/j.ijantimicag.2019.03.017
   Matsuoka K, 2018, J GASTROENTEROL, V53, P305, DOI 10.1007/s00535-018-1439-1
   Miranda PM, 2018, MICROBIOME, V6, DOI 10.1186/s40168-018-0433-4
   MURTHY SNS, 1993, DIGEST DIS SCI, V38, P1722, DOI 10.1007/BF01303184
   Nagpal R, 2019, EBIOMEDICINE, V47, P529, DOI 10.1016/j.ebiom.2019.08.032
   OKAYASU I, 1990, GASTROENTEROLOGY, V98, P694, DOI 10.1016/0016-5085(90)90290-H
   Okumura R, 2016, NATURE, V532, P117, DOI 10.1038/nature17406
   Park SY, 2007, J MED FOOD, V10, P581, DOI 10.1089/jmf.2007.116
   Podolsky DK, 2002, NEW ENGL J MED, V347, P417, DOI 10.1056/NEJMra0804647
   Rangan P, 2019, CELL REP, V26, P2704, DOI 10.1016/j.celrep.2019.02.019
   Rezk BM, 2002, BIOCHEM BIOPH RES CO, V295, P9, DOI 10.1016/S0006-291X(02)00618-6
   Rooks MG, 2016, NAT REV IMMUNOL, V16, P341, DOI 10.1038/nri.2016.42
   Sehgal P, 2018, ALIMENT PHARM THER, V47, P1597, DOI 10.1111/apt.14688
   Sender R, 2016, CELL, V164, P337, DOI 10.1016/j.cell.2016.01.013
   Torres-Fuentes C, 2017, LANCET GASTROENTEROL, V2, P747, DOI 10.1016/S2468-1253(17)30147-4
   Turnbaugh PJ, 2006, NATURE, V444, P1027, DOI 10.1038/nature05414
   Valdes AM, 2018, BMJ-BRIT MED J, V361, DOI 10.1136/bmj.j2179
   Visconti A, 2019, NAT COMMUN, V10, DOI 10.1038/s41467-019-12476-z
   Wang GZ, 2018, APPL MICROBIOL BIOT, V102, P10665, DOI 10.1007/s00253-018-9376-8
   Wang Q, 2020, APPL MICROBIOL BIOT, V104, P5915, DOI 10.1007/s00253-020-10621-z
   Willemze RA, 2019, MOL MED, V25, DOI 10.1186/s10020-018-0068-8
   Wu MN, 2019, PHARMACOL RES, V150, DOI 10.1016/j.phrs.2019.104489
   Yu M, 2017, J PHARMACEUT BIOMED, V138, P231, DOI 10.1016/j.jpba.2017.02.008
   Zhang DF, 2019, IMMUNITY, V51, P671, DOI 10.1016/j.immuni.2019.08.001
NR 45
TC 2
Z9 2
U1 6
U2 11
PU KOREAN SOC MICROBIOLOGY & BIOTECHNOLOGY
PI SEOUL
PA KOREA SCI TECHNOL CENTER #507,  635-4 YEOGSAM-DONG, KANGNAM-GU, SEOUL
   135-703, SOUTH KOREA
SN 1017-7825
EI 1738-8872
J9 J MICROBIOL BIOTECHN
JI J. Microbiol. Biotechnol.
PD OCT
PY 2021
VL 31
IS 10
BP 1409
EP 1419
DI 10.4014/jmb.2104.04038
PG 11
WC Biotechnology & Applied Microbiology; Microbiology
WE Science Citation Index Expanded (SCI-EXPANDED)
SC Biotechnology & Applied Microbiology; Microbiology
GA WP0UH
UT WOS:000712857000001
PM 34373435
OA Bronze
DA 2022-07-15
ER

PT J
AU Gutierrez-Orozco, F
   Thomas-Ahner, JM
   Berman-Booty, LD
   Galley, JD
   Chitchumroonchokchai, C
   Mace, T
   Suksamrarn, S
   Bailey, MT
   Clinton, SK
   Lesinski, GB
   Failla, ML
AF Gutierrez-Orozco, Fabiola
   Thomas-Ahner, Jennifer M.
   Berman-Booty, Lisa D.
   Galley, Jeffrey D.
   Chitchumroonchokchai, Chureeporn
   Mace, Thomas
   Suksamrarn, Sunit
   Bailey, Michael T.
   Clinton, Steven K.
   Lesinski, Gregory B.
   Failla, Mark L.
TI Dietary alpha-mangostin, a xanthone from mangosteen fruit, exacerbates
   experimental colitis and promotes dysbiosis in mice
SO MOLECULAR NUTRITION & FOOD RESEARCH
LA English
DT Article
DE Diet; Gut microbiota; Inflammation; Mouse model
ID SODIUM-INDUCED COLITIS; ANTIINFLAMMATORY ACTIVITY; GARCINIA-MANGOSTANA;
   IMMUNE FUNCTION; MURINE COLITIS; INFLAMMATION; SUSCEPTIBILITY;
   MICROBIOTA; DIVERSITY; SEQUENCES
AB Scope: Ulcerative colitis (UC) is a chronic inflammatory disease of the colon. alpha-Mangostin (alpha-MG), the most abundant xanthone in mangosteen fruit, exerts anti-inflammatory and antibacterial activities in vitro. We evaluated the impact of dietary alpha-MG on murine experimental colitis and on the gut microbiota of healthy mice.
   Methods and results: Colitis was induced in C57BL/6J mice by administration of dextran sulfate sodium (DSS). Mice were fed control diet or diet with alpha-MG (0.1%). alpha-MG exacerbated the pathology of DSS-induced colitis. Mice fed diet with alpha-MG had greater colonic inflammation and injury, as well as greater infiltration of CD3(+) and F4/80(+) cells, and colonicmyeloperoxidase, than controls. Serum levels of granulocyte colony-stimulating factor, IL-6, and serum amyloid A were also greater in alpha-MG-fed animals than in controls. The colonic and cecal microbiota of healthy mice fed alpha-MG but no DSS shifted to an increased abundance of Proteobacteria and decreased abundance of Firmicutes and Bacteroidetes, a profile similar to that found in human UC.
   Conclusion: alpha-MG exacerbated colonic pathology during DSS-induced colitis. These effects may be associated with an induction of intestinal dysbiosis by alpha-MG. Our results suggest that the use of alpha-MG-containing supplements by patients with UC may have unintentional risk.
C1 [Gutierrez-Orozco, Fabiola; Chitchumroonchokchai, Chureeporn; Failla, Mark L.] Ohio State Univ, Dept Human Sci, Columbus, OH 43210 USA.
   [Gutierrez-Orozco, Fabiola; Thomas-Ahner, Jennifer M.; Galley, Jeffrey D.; Chitchumroonchokchai, Chureeporn; Mace, Thomas; Bailey, Michael T.; Clinton, Steven K.; Lesinski, Gregory B.; Failla, Mark L.] Ohio State Univ, Food Innovat Ctr, Columbus, OH 43210 USA.
   [Thomas-Ahner, Jennifer M.; Mace, Thomas; Clinton, Steven K.; Failla, Mark L.] Ohio State Univ, Ctr Comprehens Canc, Columbus, OH 43210 USA.
   [Berman-Booty, Lisa D.] Ohio State Univ, Coll Pharm, Div Med Chem, Columbus, OH 43210 USA.
   [Berman-Booty, Lisa D.] Ohio State Univ, Coll Vet Med, Dept Vet Biosci, Columbus, OH 43210 USA.
   [Galley, Jeffrey D.; Bailey, Michael T.] Ohio State Univ, Coll Dent, Columbus, OH 43210 USA.
   [Suksamrarn, Sunit] Srinakharinwirot Univ, Fac Sci, Dept Chem, Bangkok, Thailand.
   [Suksamrarn, Sunit] Srinakharinwirot Univ, Fac Sci, Ctr Excellence Innovat Chem, Bangkok, Thailand.
   [Clinton, Steven K.; Lesinski, Gregory B.] Ohio State Univ, Columbus, OH 43210 USA.
RP Gutierrez-Orozco, F (通讯作者)，Ohio State Univ, Dept Human Sci, 1787 Neil Ave,325 Campbell Hall, Columbus, OH 43210 USA.
EM gutierrez-orozco.1@osu.edu
RI Lesinski, Gregory B/E-3496-2011; Thomas-Ahner, Jennifer/M-3955-2015
OI Thomas-Ahner, Jennifer/0000-0001-5264-7592; Bailey,
   Michael/0000-0002-2222-3980
FU Molecular Carcinogenesis and Chemoprevention Program; Food Innovation
   Center at The Ohio State University; Conacyt; NATIONAL CANCER INSTITUTE
   [P30CA016058] Funding Source: NIH RePORTER; NATIONAL INSTITUTE OF DENTAL
   & CRANIOFACIAL RESEARCH [T32DE014320] Funding Source: NIH RePORTER
FX The authors thank Alissa Wampler and Hannah Bills for their assistance
   with daily care and necropsy of mice and with laboratory analyses. This
   study was supported by grants from the Molecular Carcinogenesis and
   Chemoprevention Program and the Food Innovation Center at The Ohio State
   University (G. B. L., S. K. C., M. L. F.), and by the Conacyt doctoral
   scholarship (F.G.-O.).
CR Alex P, 2009, INFLAMM BOWEL DIS, V15, P341, DOI 10.1002/ibd.20753
   Barnes P. M., 2008, NATL HLTH STAT REPOR
   Bumrungpert A, 2010, J NUTR, V140, P842, DOI 10.3945/jn.109.120022
   Campbell JH, 2012, ISME J, V6, P2033, DOI 10.1038/ismej.2012.54
   Caporaso JG, 2010, NAT METHODS, V7, P335, DOI 10.1038/nmeth.f.303
   Caporaso JG, 2010, BIOINFORMATICS, V26, P266, DOI 10.1093/bioinformatics/btp636
   Chaivisuthangkura A, 2009, CHROMATOGRAPHIA, V69, P315, DOI 10.1365/s10337-008-0890-1
   Chen LG, 2008, FOOD CHEM TOXICOL, V46, P688, DOI 10.1016/j.fct.2007.09.096
   Chin YW, 2008, MINI-REV ORG CHEM, V5, P355, DOI 10.2174/157019308786242223
   Chitchumroonchokchai C, 2013, MOL NUTR FOOD RES, V57, P203, DOI 10.1002/mnfr.201200539
   Chitchumroonchokchai C, 2012, J NUTR, V142, P675, DOI 10.3945/jn.111.156992
   Christensen HR, 2002, J IMMUNOL, V168, P171, DOI 10.4049/jimmunol.168.1.171
   Clapper ML, 2007, ACTA PHARMACOL SIN, V28, P1450, DOI 10.1111/j.1745-7254.2007.00695.x
   COOPER HS, 1993, LAB INVEST, V69, P238
   Ding SL, 2012, PLOS ONE, V7, DOI 10.1371/journal.pone.0042568
   Eckburg PB, 2005, SCIENCE, V308, P1635, DOI 10.1126/science.1110591
   Edgar RC, 2010, BIOINFORMATICS, V26, P2460, DOI 10.1093/bioinformatics/btq461
   Fang HY, 2012, FOOD CHEM TOXICOL, V50, P4042, DOI 10.1016/j.fct.2012.08.037
   Fite A, 2013, J CLIN MICROBIOL, V51, P849, DOI 10.1128/JCM.02574-12
   Frank DN, 2007, P NATL ACAD SCI USA, V104, P13780, DOI 10.1073/pnas.0706625104
   Gutierrez-Orozco F, 2013, NUTRIENTS, V5, P3163, DOI 10.3390/nu5083163
   Gutierrez-Orozco F, 2013, J AGR FOOD CHEM, V61, P3891, DOI 10.1021/jf4004434
   Heimesaat MM, 2007, PLOS ONE, V2, DOI 10.1371/journal.pone.0000662
   Johnson JJ, 2012, CARCINOGENESIS, V33, P413, DOI 10.1093/carcin/bgr291
   Joo YE, 2009, PLOS ONE, V4, DOI 10.1371/journal.pone.0004562
   Karrasch T, 2007, PLOS ONE, V2, DOI 10.1371/journal.pone.0000596
   Khor B, 2011, NATURE, V474, P307, DOI 10.1038/nature10209
   Kim M, 2010, BIOFACTORS, V36, P43, DOI 10.1002/biof.69
   Kitajima S, 2001, EXP ANIM TOKYO, V50, P387, DOI 10.1538/expanim.50.387
   Lanzoni G, 2008, WORLD J GASTROENTERO, V14, P4616, DOI 10.3748/wjg.14.4616
   Ley RE, 2005, P NATL ACAD SCI USA, V102, P11070, DOI 10.1073/pnas.0504978102
   Lozupone C, 2005, APPL ENVIRON MICROB, V71, P8228, DOI 10.1128/AEM.71.12.8228-8235.2005
   Lupp C, 2007, CELL HOST MICROBE, V2, P119, DOI 10.1016/j.chom.2007.06.010
   Macfarlane S, 2003, P NUTR SOC, V62, P67, DOI 10.1079/PNS2002207
   Mahler M, 1998, AM J PHYSIOL-GASTR L, V274, pG544, DOI 10.1152/ajpgi.1998.274.3.G544
   Maslowski KM, 2009, NATURE, V461, P1282, DOI 10.1038/nature08530
   McDonald D, 2012, ISME J, V6, P610, DOI 10.1038/ismej.2011.139
   Melgar S, 2005, AM J PHYSIOL-GASTR L, V288, pG1328, DOI 10.1152/ajpgi.00467.2004
   MURTHY SNS, 1993, DIGEST DIS SCI, V38, P1722, DOI 10.1007/BF01303184
   Ordas I, 2012, LANCET, V380, P1606, DOI 10.1016/S0140-6736(12)60150-0
   Ott SJ, 2004, GUT, V53, P685, DOI 10.1136/gut.2003.025403
   Pan MH, 2010, FOOD FUNCT, V1, P15, DOI 10.1039/c0fo00103a
   Pathmakanthan Shri, 1999, Microbial Ecology in Health and Disease, V11, P169, DOI 10.1080/089106099435754
   Pedraza-Chaverri J, 2008, FOOD CHEM TOXICOL, V46, P3227, DOI 10.1016/j.fct.2008.07.024
   Rahimi R, 2009, DIGEST DIS SCI, V54, P471, DOI 10.1007/s10620-008-0368-x
   Ramirez-Carrozzi V, 2011, NAT IMMUNOL, V12, P1159, DOI 10.1038/ni.2156
   Reagan-Shaw S, 2008, FASEB J, V22, P659, DOI 10.1096/fj.07-9574LSF
   Ren TH, 2011, INFLAMM BOWEL DIS, V17, P1698, DOI 10.1002/ibd.21553
   Sindermsuk J., 1989, B DEP MED SERVICES, V14, P421
   Siow RCM, 2010, MOL ASPECTS MED, V31, P468, DOI 10.1016/j.mam.2010.09.003
   Sloan E. W., 2010, NUTRACEUTICAL WORLD, V13, P16
   Sund M, 2005, IMMUNOLOGY, V114, P554, DOI 10.1111/j.1365-2567.2005.02123.x
   Tamboli CP, 2004, GUT, V53, P1, DOI 10.1136/gut.53.1.1
   Tang YP, 2009, J MED FOOD, V12, P755, DOI 10.1089/jmf.2008.0204
   Walker EB, 2007, J SEP SCI, V30, P1229, DOI 10.1002/jssc.200700024
   WALKER NI, 1988, AM J PATHOL, V131, P465
   Wang Q, 2007, APPL ENVIRON MICROB, V73, P5261, DOI 10.1128/AEM.00062-07
   Wu XL, 2012, J AGR FOOD CHEM, V60, P6703, DOI 10.1021/jf3007008
   Yapwattanaphun C, 2002, ACTA HORTIC, P563, DOI 10.17660/ActaHortic.2002.575.66
NR 59
TC 32
Z9 33
U1 0
U2 14
PU WILEY
PI HOBOKEN
PA 111 RIVER ST, HOBOKEN 07030-5774, NJ USA
SN 1613-4125
EI 1613-4133
J9 MOL NUTR FOOD RES
JI Mol. Nutr. Food Res.
PD JUN
PY 2014
VL 58
IS 6
BP 1226
EP 1238
DI 10.1002/mnfr.201300771
PG 13
WC Food Science & Technology
WE Science Citation Index Expanded (SCI-EXPANDED)
SC Food Science & Technology
GA AJ4XQ
UT WOS:000337683500007
PM 24668769
OA Green Accepted
DA 2022-07-15
ER

PT J
AU Sheikh, A
   Taube, J
   Greathouse, KL
AF Sheikh, Aadil
   Taube, Joseph
   Greathouse, K. Leigh
TI Contribution of the microbiota and their secretory products to
   inflammation and colorectal cancer pathogenesis: the role of toll-like
   receptors
SO CARCINOGENESIS
LA English
DT Review
ID OUTER-MEMBRANE VESICLES; SINGLE-STRANDED RNA; HELICOBACTER-PYLORI;
   EXTRACELLULAR VESICLES; INTESTINAL MICROBIOTA; GASTRIC-CANCER;
   PAPILLOMAVIRUS INFECTION; BACTERIAL FLAGELLIN; ULCERATIVE-COLITIS;
   EPITHELIAL-CELLS
AB Alterations in diversity and function of the gut microbiome are associated with concomitant changes in immune response, including chronic inflammation. Chronic inflammation is a major risk factor for colorectal cancer (CRC). An important component of the inflammatory response system are the toll-like receptors (TLRs). TLRs are capable of sensing microbial components, including nucleic acids, lipopolysaccharides and peptidoglycans, as well as bacterial outer membrane vesicles (OMV). OMVs can be decorated with or carry as cargo these TLR activating factors. These microbial factors can either promote tolerance or activate signaling pathways leading to chronic inflammation. Herein we discuss the role of the microbiome and the OMVs that originate from intestinal bacteria in promoting chronic inflammation and the development of colitis-associated CRC. We also discuss the contribution of TLRs in mediating the microbiome-inflammation axis and subsequent cancer development. Understanding the role of the microbiome and its secretory factors in TLR response may lead to the development of better cancer therapeutics.
C1 [Sheikh, Aadil; Taube, Joseph; Greathouse, K. Leigh] Baylor Univ, Dept Biol, Coll Arts & Sci, Waco, TX 76706 USA.
   [Greathouse, K. Leigh] Baylor Univ, Robbins Coll Hlth & Human Sci, Human Sci & Design, Waco, TX 76706 USA.
RP Greathouse, KL (通讯作者)，Baylor Univ, Dept Biol, Coll Arts & Sci, Waco, TX 76706 USA.; Greathouse, KL (通讯作者)，Baylor Univ, Robbins Coll Hlth & Human Sci, Human Sci & Design, Waco, TX 76706 USA.
EM leigh_greathouse@baylor.edu
CR Abreu MT, 2010, NAT REV IMMUNOL, V10, P131, DOI 10.1038/nri2707
   Abreu MT, 2001, J IMMUNOL, V167, P1609, DOI 10.4049/jimmunol.167.3.1609
   [Anonymous], SEER CANC STAT FACTS
   Aykut B, 2019, NATURE, V574, P264, DOI 10.1038/s41586-019-1608-2
   Bahrami B, 2011, J APPL MICROBIOL, V110, P353, DOI 10.1111/j.1365-2672.2010.04889.x
   Bassler BL, 2006, CELL, V125, P237, DOI 10.1016/j.cell.2006.04.001
   Becker A, 2016, CANCER CELL, V30, P836, DOI 10.1016/j.ccell.2016.10.009
   Behrouzi Ava, 2018, BMC Res Notes, V11, P539, DOI 10.1186/s13104-018-3648-3
   Belkaid Y, 2014, CELL, V157, P121, DOI 10.1016/j.cell.2014.03.011
   Bhowmick NA, 2005, CURR OPIN GENET DEV, V15, P97, DOI 10.1016/j.gde.2004.12.003
   Bitto NJ, 2017, SCI REP-UK, V7, DOI 10.1038/s41598-017-07288-4
   Boccardo E, 2010, CARCINOGENESIS, V31, P1905, DOI 10.1093/carcin/bgq176
   Bodaghi S, 2005, CLIN CANCER RES, V11, P2862, DOI 10.1158/1078-0432.CCR-04-1680
   Bu HF, 2010, J CELL PHYSIOL, V222, P658, DOI 10.1002/jcp.21985
   Canto E, 2006, CLIN IMMUNOL, V119, P156, DOI 10.1016/j.clim.2005.12.005
   Caricilli AM, 2008, J ENDOCRINOL, V199, P399, DOI 10.1677/JOE-08-0354
   Cario E, 2002, AM J PATHOL, V160, P165, DOI 10.1016/S0002-9440(10)64360-X
   Cario E, 2010, INFLAMM BOWEL DIS, V16, P1583, DOI 10.1002/ibd.21282
   Cavalcante-Silva LHA, 2015, FRONT PHYSIOL, V6, DOI 10.3389/fphys.2015.00341
   Cecil JD, 2016, PLOS ONE, V11, DOI 10.1371/journal.pone.0151967
   Chan JL, 2019, MUCOSAL IMMUNOL, V12, P164, DOI 10.1038/s41385-018-0085-5
   Chassaing B, 2014, GASTROENTEROLOGY, V147, P1363, DOI 10.1053/j.gastro.2014.08.033
   Chattopadhyay S, 2014, CYTOKINE GROWTH F R, V25, P533, DOI 10.1016/j.cytogfr.2014.06.002
   Cheever MAM, 2008, IMMUNOL REV, V222, P357, DOI 10.1111/j.1600-065X.2008.00604.x
   Chen YY, 2017, ONCOTARGET, V8, P31705, DOI 10.18632/oncotarget.15992
   Chi B, 2003, RES MICROBIOL, V154, P637, DOI 10.1016/j.resmic.2003.08.001
   Chmiela M, 2018, J BIOMED SCI, V25, DOI 10.1186/s12929-018-0480-y
   Cho I, 2012, NAT REV GENET, V13, P260, DOI 10.1038/nrg3182
   Choi JW, 2017, J DENT RES, V96, P458, DOI 10.1177/0022034516685071
   Cipe G, 2015, WORLD J GASTRO ONCOL, V7, P233, DOI 10.4251/wjgo.v7.i10.233
   D'Asti E, 2016, CELL MOL NEUROBIOL, V36, P383, DOI 10.1007/s10571-015-0296-1
   Damin DC, 2013, COLORECTAL DIS, V15, pe420, DOI 10.1111/codi.12257
   Damo M, 2015, SCI REP-UK, V5, DOI 10.1038/srep17622
   Dejea CM, 2018, SCIENCE, V359, P592, DOI 10.1126/science.aah3648
   DeYoung KL, 1997, ONCOGENE, V15, P453, DOI 10.1038/sj.onc.1201206
   Dogusan Z, 2008, DIABETES, V57, P1236, DOI 10.2337/db07-0844
   Domingues S, 2017, CURR OPIN MICROBIOL, V38, P16, DOI 10.1016/j.mib.2017.03.012
   Drewes JL, 2017, NPJ BIOFILMS MICROBI, V3, DOI 10.1038/s41522-017-0040-3
   Dulai PS, 2016, CANCER PREV RES, V9, P887, DOI 10.1158/1940-6207.CAPR-16-0124
   Durant L, 2020, MICROBIOME, V8, DOI 10.1186/s40168-020-00868-z
   Eaden JA, 2001, GUT, V48, P526, DOI 10.1136/gut.48.4.526
   Engels EA, 2008, EXPERT REV ANTICANC, V8, P605, DOI 10.1586/14737140.8.4.605
   Feng Q, 2015, NAT COMMUN, V6, DOI 10.1038/ncomms7528
   Feng QH, 2012, GYNECOL ONCOL, V127, P412, DOI 10.1016/j.ygyno.2012.07.098
   Fernandes JV, 2015, ONCOL LETT, V9, P1015, DOI 10.3892/ol.2015.2884
   Fiocca R, 1999, J PATHOL, V188, P220, DOI 10.1002/(SICI)1096-9896(199906)188:2<220::AID-PATH307>3.0.CO;2-C
   Frisch M, 1997, NEW ENGL J MED, V337, P1350, DOI 10.1056/NEJM199711063371904
   Fritz JV, 2016, ANNU REV NUTR, V36, P301, DOI 10.1146/annurev-nutr-071715-050711
   Fukata M, 2007, GASTROENTEROLOGY, V133, P1869, DOI 10.1053/j.gastro.2007.09.008
   Gagniere J, 2016, WORLD J GASTROENTERO, V22, P501, DOI 10.3748/wjg.v22.i2.501
   Gao XJ, 2018, DRUG METAB DISPOS, V46, P292, DOI 10.1124/dmd.117.079046
   Gerritzen MJH, 2017, BIOTECHNOL ADV, V35, P565, DOI 10.1016/j.biotechadv.2017.05.003
   Grivennikov SI, 2013, SEMIN IMMUNOPATHOL, V35, P229, DOI 10.1007/s00281-012-0352-6
   Gu JJ, 2018, BIOMED REP, V8, P126, DOI 10.3892/br.2017.1034
   Guinney J, 2015, NAT MED, V21, P1350, DOI 10.1038/nm.3967
   Hall AB, 2017, NAT REV GENET, V18, DOI 10.1038/nrg.2017.63
   Hanahan D, 2011, CELL, V144, P646, DOI 10.1016/j.cell.2011.02.013
   Hannigan GD, 2018, MBIO, V9, DOI 10.1128/mBio.02248-18
   Hao Bo, 2018, Oncotarget, V9, P13088, DOI 10.18632/oncotarget.24178
   Hausmann M, 2002, GASTROENTEROLOGY, V122, P1987, DOI 10.1053/gast.2002.33662
   Hayashi F, 2001, NATURE, V410, P1099, DOI 10.1038/35074106
   Heil F, 2004, SCIENCE, V303, P1526, DOI 10.1126/science.1093620
   Hemmat N, 2019, PATHOG DIS, V77, DOI 10.1093/femspd/ftz048
   Hemmi H, 2000, NATURE, V408, P740, DOI 10.1038/35047123
   Hold GL, 2015, NAT REV GASTRO HEPAT, V12, P128, DOI 10.1038/nrgastro.2015.25
   Holldack J, 2014, DRUG DISCOV TODAY, V19, P379, DOI 10.1016/j.drudis.2013.08.020
   Hooper LV, 2010, NAT REV IMMUNOL, V10, P159, DOI 10.1038/nri2710
   Hooper LV, 2001, SCIENCE, V292, P1115, DOI 10.1126/science.1058709
   Hsiao WWL, 2008, ENDOCRIN METAB CLIN, V37, P857, DOI 10.1016/j.ecl.2008.08.006
   Ibragimova MK, 2018, MED ONCOL, V35, DOI 10.1007/s12032-018-1201-9
   Iliev ID, 2012, SCIENCE, V336, P1314, DOI 10.1126/science.1221789
   Iribarren K, 2016, ONCOIMMUNOLOGY, V5, DOI 10.1080/2162402X.2015.1088631
   Jyonouchi H, 2010, PEDIAT ALLERG IMM-UK, V21, pE747, DOI 10.1111/j.1399-3038.2009.00923.x
   Kang DC, 2002, P NATL ACAD SCI USA, V99, P637, DOI 10.1073/pnas.022637199
   Kaparakis M, 2010, CELL MICROBIOL, V12, P372, DOI 10.1111/j.1462-5822.2009.01404.x
   Kaparakis-Liaskos M, 2015, NAT REV IMMUNOL, V15, P375, DOI 10.1038/nri3837
   Kato K, 2014, AM J RESP CELL MOL, V51, P446, DOI 10.1165/rcmb.2014-0018OC
   Kordjazy N, 2018, PHARMACOL RES, V129, P204, DOI 10.1016/j.phrs.2017.11.017
   Kostic AD, 2013, CELL HOST MICROBE, V14, P207, DOI 10.1016/j.chom.2013.07.007
   Kranendonk MEG, 2014, OBESITY, V22, P1296, DOI 10.1002/oby.20679
   Landi S, 2003, CANCER RES, V63, P3560
   Latifkar A, 2019, J CELL SCI, V132, DOI 10.1242/jcs.222406
   Lazar V, 2018, FRONT IMMUNOL, V9, DOI 10.3389/fimmu.2018.01830
   Le Goffic R, 2006, PLOS PATHOG, V2, P526, DOI 10.1371/journal.ppat.0020053
   Lee CW, 2008, CANCER RES, V68, P3540, DOI 10.1158/0008-5472.CAN-07-6786
   Li Dan, 2018, Chronic Dis Transl Med, V4, P139, DOI 10.1016/j.cdtm.2018.08.004
   Li M, 2020, J CONTROL RELEASE, V323, P253, DOI 10.1016/j.jconrel.2020.04.031
   Long AG, 2017, CURR COLORECT CANC R, V13, P341, DOI 10.1007/s11888-017-0373-6
   Lu CC, 2015, INT J MOL SCI, V16, P159, DOI 10.3390/ijms16010159
   Lu Y, 2018, FRONT IMMUNOL, V9, DOI 10.3389/fimmu.2018.00072
   Lund JM, 2004, P NATL ACAD SCI USA, V101, P5598, DOI 10.1073/pnas.0400937101
   Lupp C, 2007, CELL HOST MICROBE, V2, P119, DOI 10.1016/j.chom.2007.06.010
   Ma JL, 2012, J NATL CANCER I, V104, P488, DOI 10.1093/jnci/djs003
   Maelfait J, 2008, BIOCHEM PHARMACOL, V76, P1365, DOI 10.1016/j.bcp.2008.07.034
   Maerz JK, 2018, GUT MICROBES, V9, P1, DOI 10.1080/19490976.2017.1344810
   McAllister CS, 2009, J BIOL CHEM, V284, P1644, DOI 10.1074/jbc.M807888200
   McConnell BB, 2009, CURR COLORECT CANC R, V5, P69, DOI 10.1007/s11888-009-0011-z
   Meira LB, 2008, J CLIN INVEST, V118, P2516, DOI 10.1172/JCI35073
   Mima K, 2016, GUT, V65, P1973, DOI 10.1136/gutjnl-2015-310101
   Mukherjee PK, 2017, ONCOTARGET, V8, P97273, DOI 10.18632/oncotarget.21921
   Naito Y, 2017, CELL MOL LIFE SCI, V74, P697, DOI 10.1007/s00018-016-2346-3
   Nakao R, 2014, MICROBES INFECT, V16, P6, DOI 10.1016/j.micinf.2013.10.005
   Nakatsu G, 2018, GASTROENTEROLOGY, V155, P529, DOI 10.1053/j.gastro.2018.04.018
   Neal MD, 2012, J BIOL CHEM, V287, P37296, DOI 10.1074/jbc.M112.375881
   O'Leary DP, 2012, PLOS ONE, V7, DOI 10.1371/journal.pone.0044176
   Ortega-Cava CF, 2006, CLIN VACCINE IMMUNOL, V13, P132, DOI 10.1128/CVI.13.1.132-138.2006
   Patten DA, 2017, MICROBIOL-SGM, V163, P702, DOI 10.1099/mic.0.000468
   Peek RM, 2002, NAT REV CANCER, V2, P28, DOI 10.1038/nrc703
   Petkau K, 2017, CELL REP, V20, P1784, DOI 10.1016/j.celrep.2017.07.078
   Poltorak A, 1998, SCIENCE, V282, P2085, DOI 10.1126/science.282.5396.2085
   Pradere JP, 2014, ONCOGENE, V33, P3485, DOI 10.1038/onc.2013.302
   Purcell RV, 2017, SCI REP-UK, V7, DOI 10.1038/s41598-017-11237-6
   Quail DF, 2013, NAT MED, V19, P1423, DOI 10.1038/nm.3394
   Raposo G, 1996, J EXP MED, V183, P1161, DOI 10.1084/jem.183.3.1161
   Raposo G, 2013, J CELL BIOL, V200, P373, DOI 10.1083/jcb.201211138
   Rhee SH, 2005, P NATL ACAD SCI USA, V102, P13610, DOI 10.1073/pnas.0502174102
   Rodriguez BV, 2020, SCI REP-UK, V10, DOI 10.1038/s41598-020-75108-3
   Roier S, 2016, NAT COMMUN, V7, DOI 10.1038/ncomms10515
   Round JL, 2010, P NATL ACAD SCI USA, V107, P12204, DOI 10.1073/pnas.0909122107
   Round JL, 2009, NAT REV IMMUNOL, V9, P313, DOI 10.1038/nri2515
   Ruff WE, 2015, TRENDS MOL MED, V21, P233, DOI 10.1016/j.molmed.2015.02.006
   Santhanam S, 2016, TRANSL RES, V167, P67, DOI 10.1016/j.trsl.2015.07.003
   Sato A, 2006, P NATL ACAD SCI USA, V103, P17343, DOI 10.1073/pnas.0605102103
   Schlaepfer E, 2008, PLOS ONE, V3, DOI 10.1371/journal.pone.0001999
   Schlee M, 2016, NAT REV IMMUNOL, V16, P566, DOI 10.1038/nri.2016.78
   Schwechheimer C, 2015, NAT REV MICROBIOL, V13, P605, DOI 10.1038/nrmicro3525
   Sears CL, 2001, TOXICON, V39, P1737, DOI 10.1016/S0041-0101(01)00160-X
   Sears CL, 2008, CLIN INFECT DIS, V47, P797, DOI 10.1086/591130
   Sears CL, 2014, CELL HOST MICROBE, V15, P317, DOI 10.1016/j.chom.2014.02.007
   Shen Y, 2012, CELL HOST MICROBE, V12, P509, DOI 10.1016/j.chom.2012.08.004
   Sheyhidin I, 2011, WORLD J GASTROENTERO, V17, P3745, DOI 10.3748/wjg.v17.i32.3745
   Sieber KB, 2017, EXP CELL RES, V358, P421, DOI 10.1016/j.yexcr.2017.02.009
   Slattery ML, 2009, CANCER PREV RES, V2, P922, DOI 10.1158/1940-6207.CAPR-08-0191
   Sobhani I, 2011, PLOS ONE, V6, DOI 10.1371/journal.pone.0016393
   Soderblom T, 2005, CELL MICROBIOL, V7, P779, DOI 10.1111/j.1462-5822.2005.00510.x
   Stidham RW, 2018, CLIN COLON RECT SURG, V31, P168, DOI 10.1055/s-0037-1602237
   Stough JMA, 2020, MICROBIOL RESOUR ANN, V9, DOI 10.1128/MRA.00018-20
   Suzuki N, 2015, SCI REP-UK, V5, DOI 10.1038/srep10024
   Sze MA, 2018, MBIO, V9, DOI 10.1128/mBio.00630-18
   Takahashi H, 2010, CANCER CELL, V17, P89, DOI 10.1016/j.ccr.2009.12.008
   Takeuchi O, 2002, J IMMUNOL, V169, P10, DOI 10.4049/jimmunol.169.1.10
   Takeuchi O, 2001, INT IMMUNOL, V13, P933, DOI 10.1093/intimm/13.7.933
   Takeuchi O, 1999, IMMUNITY, V11, P443, DOI 10.1016/S1074-7613(00)80119-3
   Tomkovich S, 2019, J CLIN INVEST, V129, P1699, DOI 10.1172/JCI124196
   Tsatsaronis JA, 2018, TRENDS MICROBIOL, V26, P401, DOI 10.1016/j.tim.2018.02.009
   Tu HK, 2018, BMJ-BRIT MED J, V360, DOI 10.1136/bmj.k134
   Uchiyama R, 2015, ARCH IMMUNOL THER EX, V63, P1, DOI 10.1007/s00005-014-0301-2
   Ullman TA, 2011, GASTROENTEROLOGY, V140, P1807, DOI 10.1053/j.gastro.2011.01.057
   Urban-Wojciuk Z, 2019, FRONT IMMUNOL, V10, DOI 10.3389/fimmu.2019.02388
   Uronis JM, 2009, PLOS ONE, V4, DOI 10.1371/journal.pone.0006026
   Van DN, 2012, FASEB J, V26, P3188, DOI 10.1096/fj.11-202333
   Vince JE, 2012, IMMUNITY, V36, P215, DOI 10.1016/j.immuni.2012.01.012
   Voltan S, 2007, CLIN VACCINE IMMUNOL, V14, P1138, DOI 10.1128/CVI.00079-07
   Wanders LK, 2014, CLIN GASTROENTEROL H, V12, P756, DOI 10.1016/j.cgh.2013.07.024
   Wang QW, 2018, THER CLIN RISK MANAG, V14, P1323, DOI 10.2147/TCRM.S171341
   Werling D, 2003, VET IMMUNOL IMMUNOP, V91, P1, DOI 10.1016/S0165-2427(02)00228-3
   Wroblewski LE, 2010, CLIN MICROBIOL REV, V23, P713, DOI 10.1128/CMR.00011-10
   Wu JJ, 2019, CARCINOGENESIS, V40, P601, DOI 10.1093/carcin/bgy138
   Xagorari Angeliki, 2008, Open Microbiol J, V2, P49, DOI 10.2174/1874285800802010049
   Yesudhas D, 2014, FRONT IMMUNOL, V5, DOI 10.3389/fimmu.2014.00334
   Yoneyama M, 2004, NAT IMMUNOL, V5, P730, DOI 10.1038/ni1087
   Young VB, 2017, BMJ-BRIT MED J, V356, DOI 10.1136/bmj.j831
   Youssef-Elabd EM, 2012, J NUTR BIOCHEM, V23, P39, DOI 10.1016/j.jnutbio.2010.11.003
   Yu BH, 2019, INT J MOL MED, V43, P2341, DOI 10.3892/ijmm.2019.4165
   Yu YJ, 2018, ACTA PHARMACOL SIN, V39, P514, DOI 10.1038/aps.2017.82
   Yue KY, 2019, CELL DEATH DIS, V10, DOI 10.1038/s41419-019-2100-5
   Zackular JP, 2014, CANCER PREV RES, V7, P1112, DOI 10.1158/1940-6207.CAPR-14-0129
   Zackular JP, 2013, MBIO, V4, DOI 10.1128/mBio.00692-13
   Zhang YX, 2019, CANCERS, V11, DOI 10.3390/cancers11091314
   Zitvogel L, 1998, NAT MED, V4, P594, DOI 10.1038/nm0598-594
NR 170
TC 0
Z9 0
U1 4
U2 4
PU OXFORD UNIV PRESS
PI OXFORD
PA GREAT CLARENDON ST, OXFORD OX2 6DP, ENGLAND
SN 0143-3334
EI 1460-2180
J9 CARCINOGENESIS
JI Carcinogenesis
PD OCT 5
PY 2021
VL 42
IS 9
BP 1133
EP 1142
DI 10.1093/carcin/bgab060
PG 10
WC Oncology
WE Science Citation Index Expanded (SCI-EXPANDED)
SC Oncology
GA 1T0HL
UT WOS:000804421000003
DA 2022-07-15
ER

PT J
AU Powell, N
   Lo, JW
   Biancheri, P
   Vossenkamper, A
   Pantazi, E
   Walker, AW
   Stolarczyk, E
   Ammoscato, F
   Goldberg, R
   Scott, P
   Canavan, JB
   Perucha, E
   Garrido-Mesa, N
   Irving, PM
   Sanderson, JD
   Hayee, B
   Howard, JK
   Parkhill, J
   MacDonald, TT
   Lord, GM
AF Powell, Nick
   Lo, Jonathan W.
   Biancheri, Paolo
   Vossenkaemper, Anna
   Pantazi, Eirini
   Walker, Alan W.
   Stolarczyk, Emilie
   Ammoscato, Francesca
   Goldberg, Rimma
   Scott, Paul
   Canavan, James B.
   Perucha, Esperanza
   Garrido-Mesa, Natividad
   Irving, Peter M.
   Sanderson, Jeremy D.
   Hayee, Bu
   Howard, Jane K.
   Parkhill, Julian
   MacDonald, Thomas T.
   Lord, Graham M.
TI Interleukin 6 Increases Production of Cytokines by Colonic Innate
   Lymphoid Cells in Mice and Patients With Chronic Intestinal Inflammation
SO GASTROENTEROLOGY
LA English
DT Article
DE UC; CD; Innate Immunity; Immune Regulation
ID T-BET DEFICIENCY; BOWEL-DISEASE; CROHNS-DISEASE; ULCERATIVE-COLITIS;
   STAT3 ACTIVATION; RANDOMIZED-TRIAL; DENDRITIC CELLS; DOUBLE-BLIND;
   TOCILIZUMAB; IL-1-BETA
AB BACKGROUND & AIMS: Innate lymphoid cells (ILCs) are a heterogeneous group of mucosal inflammatory cells that participate in chronic intestinal inflammation. We investigated the role of interleukin 6 (IL6) in inducing activation of ILCs in mice and in human beings with chronic intestinal inflammation. METHODS: ILCs were isolated from colons of Tbx21(-/-) x Rag2(-/-) mice (TRUC), which develop colitis; patients with inflammatory bowel disease (IBD); and patients without colon inflammation (controls). ILCs were characterized by flow cytometry; cytokine production was measured by enzyme-linked immunosorbent assay and cytokine bead arrays. Mice were given intraperitoneal injections of depleting (CD4, CD90), neutralizing (IL6), or control antibodies. Isolated colon tissues were analyzed by histology, explant organ culture, and cell culture. Bacterial DNA was extracted from mouse fecal samples to assess the intestinal microbiota. RESULTS: IL17A- and IL22-producing, natural cytotoxicity receptor-negative, ILC3 were the major subset of ILCs detected in colons of TRUC mice. Combinations of IL23 and IL1 alpha induced production of cytokines by these cells, which increased further after administration of IL6. Antibodies against IL6 reduced colitis in TRUC mice without significantly affecting the structure of their intestinal microbiota. Addition of IL6 increased production of IL17A, IL22, and interferon-gamma by human intestinal CD3-negative, IL7-receptor-positive cells, in a dose-dependent manner. CONCLUSIONS: IL6 contributes to activation of colonic natural cytotoxicity receptor-negative, CD4-negative, ILC3s in mice with chronic intestinal inflammation (TRUC mice) by increasing IL23- and IL1 alpha-induced production of IL17A and IL22. This pathway might be targeted to treat patients with IBD because IL6, which is highly produced in colonic tissue by some IBD patients, also increased the production of IL17A, IL22, and interferon-gamma by cultured human colon CD3-negative, IL7-receptor-positive cells.
C1 [Powell, Nick; Lo, Jonathan W.; Pantazi, Eirini; Stolarczyk, Emilie; Goldberg, Rimma; Canavan, James B.; Perucha, Esperanza; Garrido-Mesa, Natividad; Howard, Jane K.; Lord, Graham M.] Kings Coll London, Div Transplantat Immunol & Mucosal Biol, Dept Expt Immunobiol, London SE1 9RT, England.
[truncated: 4,508,185 more chars]
