# Supplementary material for: Global trends in intestinal flora and ulcerative colitis research during the past 10 years: A bibliometric analysis
Source: Front Microbiol. 2022 Sep 7;13:1003905. doi: 10.3389/fmicb.2022.1003905 (PMC9490179; doi:10.3389/fmicb.2022.1003905)
Supplement: Supplementary file 1 [file Data_Sheet_1.ZIP › data/download_1501-2000.txt]

FN Clarivate Analytics Web of Science
VR 1.0
PT J
AU Iraporda, C
   Romanin, DE
   Bengoa, AA
   Errea, AJ
   Cayet, D
   Foligne, B
   Sirard, JC
   Garrote, GL
   Abraham, AG
   Rumbo, M
AF Iraporda, Carolina
   Romanin, David E.
   Bengoa, Ana A.
   Errea, Agustina J.
   Cayet, Delphine
   Foligne, Benoit
   Sirard, Jean-Claude
   Garrote, Graciela L.
   Abraham, Analia G.
   Rumbo, Martin
TI Local Treatment with Lactate Prevents Intestinal Inflammation in the
   TNBS-Induced Colitis Model
SO FRONTIERS IN IMMUNOLOGY
LA English
DT Article
DE innate immunity; lactate; TNBS-induced colitis; flagellin;
   immunomodulation
ID REDUCES BACTERIAL TRANSLOCATION; DISTAL ULCERATIVE-COLITIS;
   PLACEBO-CONTROLLED TRIAL; CHAIN FATTY-ACIDS; BOWEL-DISEASE; LACTIC-ACID;
   GUT MICROBIOTA; IMMUNE-RESPONSES; HUMAN MONOCYTES; DENDRITIC CELL
AB Lactate has long been considered as a metabolic by-product of cells. Recently, this view has been changed by the observation that lactate can act as a signaling molecule and regulates critical functions of the immune system. We previously identified lactate as the component responsible for the modulation of innate immune epithelial response of fermented milk supernatants invitro. We have also shown that lactate downregulates proinflammatory responses of macrophages and dendritic cells. So far, invivo effects of lactate on intestinal inflammation have not been reported. We evaluated the effect of intrarectal administration of lactate in a murine model of colitis induced by 2,4,6-trinitrobenzenesulfonic acid (TNBS). The increase in lactate concentration in colon promoted protective effects against TNBS-induced colitis preventing histopathological damage, as well as bacterial translocation and rise of IL-6 levels in serum. Using intestinal epithelial reporter cells, we found that flagellin treatment induced reporter gene expression, which was abrogated by lactate treatment as well as by glycolysis inhibitors. Furthermore, lactate treatment modulated glucose uptake, indicating that high levels of extracellular lactate can impair metabolic reprograming induced by proinflammatory activation. These results suggest that lactate could be a potential beneficial microbiota metabolite and may constitute an overlooked effector with modulatory properties.
C1 [Iraporda, Carolina; Bengoa, Ana A.; Garrote, Graciela L.; Abraham, Analia G.] UNLP, CONICET, CIDCA, CIC PBA, La Plata, Buenos Aires, Argentina.
   [Romanin, David E.; Errea, Agustina J.; Rumbo, Martin] UNLP, CONICET, Inst Estudios Inmunol & Fisopatol IIFP, La Plata, Buenos Aires, Argentina.
   [Cayet, Delphine; Foligne, Benoit; Sirard, Jean-Claude] Univ Lille, Inst Pasteur Lille, CHU Lille, CNRS,INSERM,U1019,UMR 8204,CIIL, Lille, France.
   [Abraham, Analia G.] UNLP, Area Bioquim & Control Alimentos, Fac Ciencias Exactas, La Plata, Buenos Aires, Argentina.
RP Rumbo, M (通讯作者)，UNLP, CONICET, Inst Estudios Inmunol & Fisopatol IIFP, La Plata, Buenos Aires, Argentina.
EM rumbo.martin@gmail.com
RI Sirard, Jean-Claude/B-5932-2011; Abraham, Analia G/A-5618-2016; Foligne,
   Benoit/B-2754-2014
OI Sirard, Jean-Claude/0000-0001-9854-4652; Foligne,
   Benoit/0000-0001-9263-9706; CAYET, Delphine/0000-0003-1720-0845;
   Garrote, Graciela Liliana/0000-0001-9616-7216; Bengoa, Ana
   Agustina/0000-0002-5160-618X; Abraham, Analia/0000-0002-2632-2177;
   Romanin, David/0000-0003-2246-9822
FU Institut Pasteur de Lille; University of Lille; CNRS; Inserm; CONICET;
   Agencia Nacional de Promocion Cientifica y Tecnologica (ANPCYT);
   National Ministry of Science, Technology and Innovation
   (MINCYT-Argentina) [ECOS A12B03]
FX CI and AB are fellows of Argentina National Research Council (CONICET),
   DR, AE, AA, GG, and MR are members of Scientific Career of CONICET. DC,
   J-CS, and BF are supported by the Institut Pasteur de Lille, the
   University of Lille, CNRS and Inserm. Work was supported by grants from
   CONICET, Agencia Nacional de Promocion Cientifica y Tecnologica (ANPCYT)
   and ECOS A12B03 grant of the National Ministry of Science, Technology
   and Innovation (MINCYT-Argentina).
CR Akcan A, 2008, WORLD J GASTROENTERO, V14, P918, DOI 10.3748/wjg.14.918
   Antoniou E, 2016, ANN MED SURG, V11, P9, DOI 10.1016/j.amsu.2016.07.019
   Assisi R F, 2008, Minerva Gastroenterol Dietol, V54, P231
   Baker Phillip I, 2009, Expert Rev Gastroenterol Hepatol, V3, P535, DOI 10.1586/egh.09.47
   Bennet SMP, 2015, GUT LIVER, V9, P318, DOI 10.5009/gnl14344
   Breton J, 2015, BIOMED RES INT, V2015, DOI 10.1155/2015/162398
   Breuer RI, 1997, GUT, V40, P485, DOI 10.1136/gut.40.4.485
   Cheng XQ, 2015, SCI REP-UK, V5, DOI 10.1038/srep10397
   Colegio OR, 2014, NATURE, V513, P559, DOI 10.1038/nature13490
   Cordes T, 2016, J BIOL CHEM, V291, P14274, DOI 10.1074/jbc.M115.685792
   Daniel C, 2006, APPL ENVIRON MICROB, V72, P5799, DOI 10.1128/AEM.00109-06
   Dietl K, 2010, J IMMUNOL, V184, P1200, DOI 10.4049/jimmunol.0902584
   Du C, 2014, SCI REP-UK, V4, DOI 10.1038/srep06096
   Eeckhaut V, 2013, GUT, V62, P1745, DOI 10.1136/gutjnl-2012-303611
   Errea A, 2016, PLOS ONE, V11, DOI 10.1371/journal.pone.0163694
   Everts B, 2014, NAT IMMUNOL, V15, P323, DOI 10.1038/ni.2833
   Fiorucci S, 2002, DIGESTION, V66, P246, DOI 10.1159/000068362
   Foligne B, 2016, FOOD MICROBIOL, V53, P60, DOI 10.1016/j.fm.2015.04.002
   Garrote GL, 2015, FRONT MICROBIOL, V6, DOI 10.3389/fmicb.2015.00629
   Haas R, 2016, TRENDS BIOCHEM SCI, V41, P460, DOI 10.1016/j.tibs.2016.02.003
   Halaclar B, 2012, TURK J GASTROENTEROL, V23, P691, DOI 10.4318/tjg.2012.0468
   Hoque R, 2014, GASTROENTEROLOGY, V146, P1763, DOI 10.1053/j.gastro.2014.03.014
   Huang Z, 2015, MOL THER, V23, P1611, DOI 10.1038/mt.2015.111
   Iraporda C, 2015, IMMUNOBIOLOGY, V220, P1161, DOI 10.1016/j.imbio.2015.06.004
   Iraporda C, 2014, FOOD RES INT, V62, P247, DOI 10.1016/j.foodres.2014.03.003
   Jha AK, 2015, IMMUNITY, V42, P419, DOI 10.1016/j.immuni.2015.02.005
   Kanauchi O, 2013, J AGR FOOD CHEM, V61, P9977, DOI 10.1021/jf402441f
   Kang S, 2010, INFLAMM BOWEL DIS, V16, P2034, DOI 10.1002/ibd.21319
   Koh A, 2016, CELL, V165, P1332, DOI 10.1016/j.cell.2016.05.041
   Komiyama Y, 2011, SCAND J GASTROENTERO, V46, P40, DOI 10.3109/00365521.2010.513062
   Lissner D, 2011, THESCIENTIFICWORLDJO, V11, P1536, DOI 10.1100/tsw.2011.139
   Martin R, 2013, MICROB CELL FACT, V12, DOI 10.1186/1475-2859-12-71
   Martinez-Moya P, 2012, PHARMACOL RES, V66, P144, DOI 10.1016/j.phrs.2012.04.006
   Maslowski KM, 2011, NAT IMMUNOL, V12, P5, DOI 10.1038/ni0111-5
   Minocha A, 2009, NUTR CLIN PRACT, V24, P227, DOI 10.1177/0884533608331177
   Morgan XC, 2012, GENOME BIOL, V13, DOI 10.1186/gb-2012-13-9-r79
   Nempont C, 2008, J IMMUNOL, V181, P2036, DOI 10.4049/jimmunol.181.3.2036
   O'Neill LAJ, 2016, J EXP MED, V213, P15, DOI 10.1084/jem.20151570
   Okada T, 2013, NAT COMMUN, V4, DOI 10.1038/ncomms2668
   Peter K, 2015, BIOCHEM BIOPH RES CO, V457, P412, DOI 10.1016/j.bbrc.2015.01.005
   Ple C, 2016, MOL NUTR FOOD RES, V60, P935, DOI 10.1002/mnfr.201500580
   Romanin DE, 2016, BENEF MICROBES, V7, P83, DOI 10.3920/BM2015.0066
   Round JL, 2009, NAT REV IMMUNOL, V9, P313, DOI 10.1038/nri2515
   Scheppach W, 1996, DIGEST DIS SCI, V41, P2254, DOI 10.1007/BF02071409
   Selleri S, 2016, ONCOTARGET, V7, P30193, DOI 10.18632/oncotarget.8623
   Sokol H, 2008, P NATL ACAD SCI USA, V105, P16731, DOI 10.1073/pnas.0804812105
   Stancic A, 2015, NEUROGASTROENT MOTIL, V27, P1432, DOI 10.1111/nmo.12639
   Tan Z, 2015, J BIOL CHEM, V290, P46, DOI 10.1074/jbc.M114.603589
   Tsilingiri K, 2012, GUT, V61, P1007, DOI 10.1136/gutjnl-2011-300971
   van Baarlen P, 2013, TRENDS IMMUNOL, V34, P208, DOI 10.1016/j.it.2013.01.005
   VERNIA P, 1995, ALIMENT PHARM THERAP, V9, P309
   Vieira ELM, 2012, J NUTR BIOCHEM, V23, P430, DOI 10.1016/j.jnutbio.2011.01.007
   Wallace KL, 2014, WORLD J GASTROENTERO, V20, P6, DOI 10.3748/wjg.v20.i1.6
NR 53
TC 39
Z9 39
U1 2
U2 14
PU FRONTIERS MEDIA SA
PI LAUSANNE
PA PO BOX 110, EPFL INNOVATION PARK, BUILDING I, LAUSANNE, 1015,
   SWITZERLAND
SN 1664-3224
J9 FRONT IMMUNOL
JI Front. Immunol.
PD DEC 27
PY 2016
VL 7
AR 651
DI 10.3389/fimmu.2016.00651
PG 9
WC Immunology
WE Science Citation Index Expanded (SCI-EXPANDED)
SC Immunology
GA EG0US
UT WOS:000390748300001
PM 28082985
OA Green Published, gold
DA 2022-07-15
ER

PT J
AU Qi, CL
   Wang, P
   Fu, TZ
   Lu, MK
   Cai, YT
   Chen, X
   Cheng, L
AF Qi, Changlu
   Wang, Ping
   Fu, Tongze
   Lu, Minke
   Cai, Yiting
   Chen, Xu
   Cheng, Liang
TI A comprehensive review for gut microbes: technologies, interventions,
   metabolites and diseases
SO BRIEFINGS IN FUNCTIONAL GENOMICS
LA English
DT Review
DE gut microbes; metabolite; intestinal epithelium; immune system;
   metabolic disease
ID CHAIN FATTY-ACIDS; BUTYRATE-PRODUCING BACTERIA; PROTEIN-COUPLED
   RECEPTOR; SP NOV.; FECAL MICROBIOTA; ULCERATIVE-COLITIS; CROHNS-DISEASE;
   FAECALIBACTERIUM-PRAUSNITZII; INTESTINAL MICROBIOTA; RELATIVE ABUNDANCE
AB Gut microbes have attracted much more attentions in the recent decade since their essential roles in the development of metabolic diseases, cancer and neurological diseases. Considerable evidence indicates that the metabolism of gut microbes exert influences on intestinal homeostasis and human diseases. Here, we first reviewed two mainstream sequencing technologies involving 16s rRNA sequencing and metagenomic sequencing for gut microbes, and data analysis methods assessing alpha and beta diversity. Next, we introduced some observational studies reflecting that many factors, such as lifestyle and intake of diets, drugs, contribute to gut microbes' quantity and diversity. Then, metabolites produced by gut microbes were presented to understand that gut microbes exert on host homeostasis in the intestinal epithelium and immune system. Finally, we focused on the molecular mechanism of gut microbes on the occurrence and development of several common diseases. In-depth knowledge of the relationship among interventions, gut microbes and diseases might provide new insights in to disease prevention and treatment.
C1 [Qi, Changlu; Wang, Ping; Fu, Tongze; Lu, Minke; Cai, Yiting; Chen, Xu; Cheng, Liang] Harbin Med Univ, Harbin, Heilongjiang, Peoples R China.
RP Cheng, L (通讯作者)，Harbin Med Univ, Coll Bioinformat Sci & Technol, Harbin 150081, Heilongjiang, Peoples R China.; Cheng, L (通讯作者)，Harbin Med Univ, NHC, Harbin 150028, Heilongjiang, Peoples R China.; Cheng, L (通讯作者)，Harbin Med Univ, CAMS Key Lab Mol Probe & Targeted Theranost, Harbin 150028, Heilongjiang, Peoples R China.
EM liangcheng@hrbmu.edu.cn
RI Cheng, Liang/ABY-7421-2022
OI Cheng, Liang/0000-0002-6665-6710
FU Tou-Yan Innovation Team Program of the Heilongjiang Province [2019-15];
   National Natural Science Foundation of China [61871160]; Young
   Innovative Talents in Colleges and Universities of Heilongjiang Province
   [2018-69]
FX This work was supported by the Tou-Yan Innovation Team Program of the
   Heilongjiang Province (2019-15), National Natural Science Foundation of
   China (61871160) and Young Innovative Talents in Colleges and
   Universities of Heilongjiang Province (2018-69).
CR Alexeev EE, 2018, AM J PATHOL, V188, P1183, DOI 10.1016/j.ajpath.2018.01.011
   Alvaro E, 2007, BRIT J NUTR, V97, P126, DOI 10.1017/S0007114507243065
   Anand R, 2017, DIGEST DIS SCI, V62, P1002, DOI 10.1007/s10620-017-4449-6
   [Anonymous], 2018, AIDS, V32, P1911, DOI 10.1097/01.aids.0000544237.42771.22
   Avram-Hananel L, 2010, DIS COLON RECTUM, V53, P1676, DOI 10.1007/DCR.0b013e3181f4b148
   Bauerl C, 2018, LETT APPL MICROBIOL, V66, P464, DOI 10.1111/lam.12882
   Balamurugan R, 2010, BRIT J NUTR, V103, P335, DOI 10.1017/S0007114509992182
   Bansal T, 2010, P NATL ACAD SCI USA, V107, P228, DOI 10.1073/pnas.0906112107
   Barengolts E, 2016, ENDOCR PRACT, V22, P1224, DOI 10.4158/EP151157.RA
   Barroso E, 2017, MOL NUTR FOOD RES, V61, DOI 10.1002/mnfr.201600620
   Bashir M, 2016, EUR J NUTR, V55, P1479, DOI 10.1007/s00394-015-0966-2
   Bassaganya-Riera J, 2012, PLOS ONE, V7, DOI 10.1371/journal.pone.0031238
   Bell V, 2018, FOODS, V7, DOI 10.3390/foods7120195
   Belzer C, 2017, MBIO, V8, DOI [10.1128/mBio.00770-17, 10.1128/mbio.00770-17]
   Benchimol EI, 2008, COCHRANE DB SYST REV, DOI 10.1002/14651858.CD006792.pub2
   Benjamin JL, 2012, INFLAMM BOWEL DIS, V18, P1092, DOI 10.1002/ibd.21864
   Biedermann L, 2013, PLOS ONE, V8, DOI 10.1371/journal.pone.0059260
   Bier A, 2018, NUTRIENTS, V10, DOI 10.3390/nu10091154
   Bjrkqvist O, 2019, SCAND J GASTROENTERO, V54, P577, DOI 10.1080/00365521.2019.1599417
   Borgo F, 2017, CHILD OBES, V13, P78, DOI 10.1089/chi.2015.0194
   Browne HP, 2016, NATURE, V533, P543, DOI 10.1038/nature17645
   Candela M, 2016, BRIT J NUTR, V116, P80, DOI 10.1017/S0007114516001045
   Caussy C, 2018, HEPATOLOGY, V68, P918, DOI 10.1002/hep.29892
   Ceresola ER, 2018, EUR REV MED PHARMACO, V22, P7045, DOI 10.26355/eurrev_201810_16177
   Chambers ES, 2015, GUT, V64, P1744, DOI 10.1136/gutjnl-2014-307913
   Chassard C, 2012, INT J SYST EVOL MICR, V62, P138, DOI 10.1099/ijs.0.027375-0
   Chen DF, 2020, CANCER LETT, V469, P456, DOI 10.1016/j.canlet.2019.11.019
   Chen J, 2007, AM J PHYSIOL-GASTR L, V293, pG568, DOI 10.1152/ajpgi.00201.2007
   Cheng L, 2020, NUCLEIC ACIDS RES, V48, pD554, DOI 10.1093/nar/gkz843
   Chimerel C, 2014, CELL REP, V9, P1202, DOI 10.1016/j.celrep.2014.10.032
   D'Haens G, 2008, LANCET, V371, P660, DOI 10.1016/S0140-6736(08)60304-9
   Daniel H, 2014, ISME J, V8, P295, DOI 10.1038/ismej.2013.155
   Darkoh C, 2019, MSYSTEMS, V4, DOI 10.1128/mSystems.00346-18
   David LA, 2014, NATURE, V505, P559, DOI 10.1038/nature12820
   de la Cuesta-Zuluaga J, 2017, DIABETES CARE, V40, P54, DOI 10.2337/dc16-1324
   den Besten G, 2013, J LIPID RES, V54, P2325, DOI 10.1194/jlr.R036012
   Devendran S, 2019, APPL ENVIRON MICROB, V85, DOI 10.1128/AEM.00052-19
   Devlin AS, 2016, CELL HOST MICROBE, V20, P709, DOI 10.1016/j.chom.2016.10.021
   Dodd D, 2017, NATURE, V551, P648, DOI 10.1038/nature24661
   Donath MY, 2013, CELL METAB, V17, P860, DOI 10.1016/j.cmet.2013.05.001
   Donohoe DR, 2011, CELL METAB, V13, P517, DOI 10.1016/j.cmet.2011.02.018
   Duarte JC, 2015, AMB EXPRESS, V5, DOI 10.1186/s13568-015-0095-6
   Duncan SH, 2002, APPL ENVIRON MICROB, V68, P5186, DOI 10.1128/AEM.68.10.5186-5190.2002
   Duranti S, 2016, FEMS MICROBIOL ECOL, V92, DOI 10.1093/femsec/fiw191
   Eckburg PB, 2005, SCIENCE, V308, P1635, DOI 10.1126/science.1110591
   Edgar RC, 2018, BIOINFORMATICS, V34, P2371, DOI 10.1093/bioinformatics/bty113
   Elinav E, 2011, CELL, V145, P745, DOI 10.1016/j.cell.2011.04.022
   Engevik MA, 2019, MBIO, V10, DOI 10.1128/mBio.01087-19
   Feng CQ, 2019, BIOINFORMATICS, V35, P1469, DOI 10.1093/bioinformatics/bty827
   Fernandez AF, 2017, CELL DEATH DIS, V8, DOI 10.1038/cddis.2017.373
   Ferrer-Picon E, 2020, INFLAMM BOWEL DIS, V26, P43, DOI 10.1093/ibd/izz119
   Fischbach MA, 2011, CELL HOST MICROBE, V10, P336, DOI 10.1016/j.chom.2011.10.002
   Freedberg DE, 2015, GASTROENTEROLOGY, V149, P883, DOI 10.1053/j.gastro.2015.06.043
   Fujisaka S, 2016, J CLIN INVEST, V126, P4430, DOI 10.1172/JCI86674
   Fukunishi S, 2014, J CLIN BIOCHEM NUTR, V54, P39, DOI 10.3164/jcbn.13-49
   Galloway-Pena J, 2020, DIGEST DIS SCI, V65, P674, DOI 10.1007/s10620-020-06091-y
   Gao RY, 2018, OBESITY, V26, P351, DOI 10.1002/oby.22088
   Gao ZG, 2009, DIABETES, V58, P1509, DOI 10.2337/db08-1637
   Cano PG, 2013, OBESITY, V21, P2310, DOI 10.1002/oby.20330
   Gerard P, 2016, CELL MOL LIFE SCI, V73, P147, DOI 10.1007/s00018-015-2061-5
   Giskeodegard GF, 2013, PLOS ONE, V8, DOI 10.1371/journal.pone.0062375
   Gong S, 2003, J BACTERIOL, V185, P4402, DOI 10.1128/JB.185.15.4402-4409.2003
   Gutierrez N, 2019, MSYSTEMS, V4, DOI 10.1128/mSystems.00185-19
   Han J, 2019, SCI REP-UK, V9, DOI 10.1038/s41598-019-54467-6
   Han K, 2015, FOOD FUNCT, V6, P2684, DOI 10.1039/c5fo00232j
   Harada K, 2018, BIOCHEM BIOPH RES CO, V501, P1009, DOI 10.1016/j.bbrc.2018.05.100
   Hassan AM, 2019, NUTR NEUROSCI, V22, P877, DOI 10.1080/1028415X.2018.1465713
   Heredia DJ, 2013, J PHYSIOL-LONDON, V591, P5939, DOI 10.1113/jphysiol.2013.256230
   Hou QH, 2018, CELL DEATH DIFFER, V25, P1657, DOI 10.1038/s41418-018-0070-2
   Hou YP, 2017, BIOMED RES INT, V2017, DOI 10.1155/2017/7585989
   Hsu PI, 2018, HELICOBACTER, V23, DOI 10.1111/hel.12498
   Hu HJ, 2015, PLOS ONE, V10, DOI 10.1371/journal.pone.0134333
   Huang LS, 2018, EUR J CLIN MICROBIOL, V37, P555, DOI 10.1007/s10096-017-3149-7
   Jackson MA, 2018, NAT COMMUN, V9, DOI 10.1038/s41467-018-05184-7
   Jacobson A, 2018, CELL HOST MICROBE, V24, P296, DOI 10.1016/j.chom.2018.07.002
   Jalili-Firoozinezhad S, 2019, NAT BIOMED ENG, V3, P520, DOI 10.1038/s41551-019-0397-0
   Javurek AB, 2017, REPROD FERT DEVELOP, V29, P1602, DOI 10.1071/RD16119
   Jena PK, 2018, DATA BRIEF, V19, P1025, DOI 10.1016/j.dib.2018.05.127
   Jia LL, 2017, SCI REP-UK, V7, DOI 10.1038/s41598-017-07335-0
   Jiang CM, 2017, J ALZHEIMERS DIS, V58, P1, DOI 10.3233/JAD-161141
   Jiang W, 2013, J EXP MED, V210, P2465, DOI 10.1084/jem.20122490
   Johnson CH, 2015, CELL METAB, V21, P891, DOI 10.1016/j.cmet.2015.04.011
   Jourova L, 2016, BIOMED PAP, V160, P317, DOI 10.5507/bp.2016.039
   Kanauchi O, 2006, WORLD J GASTROENTERO, V12, P1071, DOI 10.3748/wjg.v12.i7.1071
   Kanda T, 2016, PLOS ONE, V11, DOI 10.1371/journal.pone.0159705
   Kanemura A, 2018, PLOS ONE, V13, DOI 10.1371/journal.pone.0193595
   Kang S, 2010, INFLAMM BOWEL DIS, V16, P2034, DOI 10.1002/ibd.21319
   Karlsson FH, 2013, NATURE, V498, P99, DOI 10.1038/nature12198
   Khazrai YM, 2014, DIABETES-METAB RES, V30, P24, DOI 10.1002/dmrr.2515
   Kimura I, 2013, NAT COMMUN, V4, DOI 10.1038/ncomms2852
   Kirwan JP, 2017, CLEV CLIN J MED, V84, pS15, DOI 10.3949/ccjm.84.s1.03
   Koh A, 2016, CELL, V165, P1332, DOI 10.1016/j.cell.2016.05.041
   Korecka A, 2013, AM J PHYSIOL-GASTR L, V304, pG1025, DOI 10.1152/ajpgi.00293.2012
   Krishnan S, 2019, CELL REP, V28, P3285, DOI 10.1016/j.celrep.2019.08.080
   Kumar A, 2015, AM J PHYSIOL-GASTR L, V309, pG602, DOI 10.1152/ajpgi.00186.2015
   Lagkouvardos I, 2015, MOL NUTR FOOD RES, V59, P1614, DOI 10.1002/mnfr.201500125
   Lam YY, 2012, PLOS ONE, V7, DOI 10.1371/journal.pone.0034233
   Lan A, 2007, BRIT J NUTR, V97, P714, DOI 10.1017/S0007114507433001
   Lane CA, 2018, EUR J NEUROL, V25, P59, DOI 10.1111/ene.13439
   Langille MGI, 2013, NAT BIOTECHNOL, V31, P814, DOI 10.1038/nbt.2676
   Larsen N, 2010, PLOS ONE, V5, DOI 10.1371/journal.pone.0009085
   Lee JH, 2010, FEMS MICROBIOL REV, V34, P426, DOI 10.1111/j.1574-6976.2009.00204.x
   Lee J, 2012, DIABETES METAB J, V36, P262, DOI 10.4093/dmj.2012.36.4.262
   Li F, 2013, NAT COMMUN, V4, DOI 10.1038/ncomms3384
   Li J, 2019, SCI CHINA LIFE SCI, V62, P1400, DOI 10.1007/s11427-019-9832-9
   Li KY, 2016, WORLD J GASTROENTERO, V22, P8929, DOI 10.3748/wjg.v22.i40.8929
   Li MX, 2020, INT J BIOL MACROMOL, V149, P717, DOI 10.1016/j.ijbiomac.2020.01.305
   Li X, 2017, BENEF MICROBES, V8, P421, DOI 10.3920/BM2016.0167
   Li XSM, 2017, EUR HEART J, V38, P814, DOI 10.1093/eurheartj/ehw582
   Liang ZY, 2017, BIOINFORMATICS, V33, P467, DOI 10.1093/bioinformatics/btw630
   Liu JM, 2020, J AGR FOOD CHEM, V68, P7152, DOI 10.1021/acs.jafc.0c02807
   Liu J, 2017, BMC MICROBIOL, V17, DOI 10.1186/s12866-017-1096-1
   Liu R, 2017, ONCOTARGET, V8, P88575, DOI 10.18632/oncotarget.19304
   Lloyd-Price J, 2019, NATURE, V569, P655, DOI 10.1038/s41586-019-1237-9
   Lopez-Siles M, 2017, ISME J, V11, P841, DOI 10.1038/ismej.2016.176
   Louis P, 2007, J APPL MICROBIOL, V102, P1197, DOI 10.1111/j.1365-2672.2007.03322.x
   Lukiw WJ, 2016, FRONT MICROBIOL, V7, DOI 10.3389/fmicb.2016.01544
   Lukovac S, 2014, MBIO, V5, DOI 10.1128/mBio.01438-14
   Luthold RV, 2017, METABOLISM, V69, P76, DOI 10.1016/j.metabol.2017.01.007
   Ma W, 2018, FRONT MICROBIOL, V9, DOI 10.3389/fmicb.2018.01336
   Ma XJ, 2020, CURR BIOINFORM, V15, P503, DOI 10.2174/1574893615666200129104523
   Macia L, 2015, NAT COMMUN, V6, DOI 10.1038/ncomms7734
   Macpherson AJ, 2004, NAT REV IMMUNOL, V4, P478, DOI 10.1038/nri1373
   Maier TV, 2017, MBIO, V8, DOI [10.1128/mBio.01343-17, 10.1128/mbio.01343-17]
   Mao BY, 2015, FOOD FUNCT, V6, P947, DOI 10.1039/c4fo01082e
   Mariat D, 2009, BMC MICROBIOL, V9, DOI 10.1186/1471-2180-9-123
   Martinez-Medina M, 2006, INFLAMM BOWEL DIS, V12, P1136, DOI 10.1097/01.mib.0000235828.09305.0c
   Menni C, 2019, GUT MICROBES, V10, P688, DOI 10.1080/19490976.2019.1586038
   Miller TL, 1996, APPL ENVIRON MICROB, V62, P1589, DOI 10.1128/AEM.62.5.1589-1592.1996
   Mobini R, 2017, DIABETES OBES METAB, V19, P579, DOI 10.1111/dom.12861
   Moen B, 2016, PLOS ONE, V11, DOI 10.1371/journal.pone.0155402
   Mohan R, 2006, SYST APPL MICROBIOL, V29, P292, DOI 10.1016/j.syapm.2005.11.001
   Mollica MP, 2017, DIABETES, V66, P1405, DOI 10.2337/db16-0924
   Morotomi M, 2008, INT J SYST EVOL MICR, V58, P2716, DOI 10.1099/ijs.0.2008/000810-0
   Morotomi M, 2012, INT J SYST EVOL MICR, V62, P144, DOI 10.1099/ijs.0.026989-0
   Morotomi M, 2010, INT J SYST EVOL MICR, V60, P1788, DOI 10.1099/ijs.0.015958-0
   Murray-Stewart TR, 2016, BIOCHEM J, V473, P2937, DOI 10.1042/BCJ20160383
   Nadia, 2020, CURR BIOINFORM, V15, P472, DOI 10.2174/1574893614666190902152727
   Nagai F, 2010, INT J SYST EVOL MICR, V60, P2639, DOI 10.1099/ijs.0.017533-0
   Nagai F, 2009, INT J SYST EVOL MICR, V59, P1793, DOI 10.1099/ijs.0.002519-0
   Naser SA, 2014, WORLD J GASTROENTERO, V20, P7403, DOI 10.3748/wjg.v20.i23.7403
   Nastasi C, 2015, SCI REP-UK, V5, DOI 10.1038/srep16148
   NEEFS JM, 1993, NUCLEIC ACIDS RES, V21, P3025, DOI 10.1093/nar/21.13.3025
   Nepelska M, 2017, SCI REP-UK, V7, DOI 10.1038/srep43199
   Ng SC, 2011, INFLAMM BOWEL DIS, V17, P2027, DOI 10.1002/ibd.21590
   Noack J, 2000, J NUTR, V130, P1225, DOI 10.1093/jn/130.5.1225
   Noble EE, 2017, J NUTR, V147, P20, DOI 10.3945/jn.116.238816
   Noor SO, 2010, BMC GASTROENTEROL, V10, DOI 10.1186/1471-230X-10-134
   Noronha A, 2019, NUCLEIC ACIDS RES, V47, pD614, DOI 10.1093/nar/gky992
   Obach RS, 2013, PHARMACOL REV, V65, P578, DOI 10.1124/pr.111.005439
   OHERRIN SM, 1993, APPL ENVIRON MICROB, V59, P748, DOI 10.1128/AEM.59.3.748-755.1993
   Ottman N, 2017, APPL ENVIRON MICROB, V83, DOI 10.1128/AEM.01014-17
   Ozcan E, 2017, APPL ENVIRON MICROB, V83, DOI 10.1128/AEM.01097-17
   Ozkul C, 2017, TURK J GASTROENTEROL, V28, P361, DOI 10.5152/tjg.2017.17033
   Palleja A, 2018, NAT MICROBIOL, V3, P1255, DOI 10.1038/s41564-018-0257-9
   Park J, 2015, MUCOSAL IMMUNOL, V8, P80, DOI 10.1038/mi.2014.44
   Park JS, 2007, INT IMMUNOPHARMACOL, V7, P70, DOI 10.1016/j.intimp.2006.08.015
   Park SK, 2013, INT J SYST EVOL MICR, V63, P599, DOI 10.1099/ijs.0.036541-0
   Paz EA, 2014, MOL CARCINOGEN, V53, pE96, DOI 10.1002/mc.22051
   Perez-Cano FJ, 2010, DEV COMP IMMUNOL, V34, P210, DOI 10.1016/j.dci.2009.10.001
   Pham VT, 2017, SCI REP-UK, V7, DOI 10.1038/s41598-017-11509-1
   PLEASANTS JR, 1959, ANN NY ACAD SCI, V78, P116, DOI 10.1111/j.1749-6632.1959.tb53099.x
   Png CW, 2010, AM J GASTROENTEROL, V105, P2420, DOI 10.1038/ajg.2010.281
   Pokusaeva K, 2011, GENES NUTR, V6, P285, DOI 10.1007/s12263-010-0206-6
   Qu KY, 2019, FRONT MICROBIOL, V10, DOI 10.3389/fmicb.2019.00827
   Quevrain E, 2016, GUT, V65, P415, DOI 10.1136/gutjnl-2014-307649
   Quince C, 2017, NAT BIOTECHNOL, V35, P833, DOI 10.1038/nbt.3935
   Ramos-Molina B, 2019, FRONT NUTR, V6, DOI 10.3389/fnut.2019.00024
   Rao JN, 2008, AM J PHYSIOL-CELL PH, V295, pC1499, DOI 10.1152/ajpcell.00232.2008
   Ray RM, 2003, J BIOL CHEM, V278, P13039, DOI 10.1074/jbc.M208741200
   Raz I, 2007, BRIT J NUTR, V97, P725, DOI 10.1017/S000711450747249X
   Reichardt N, 2014, ISME J, V8, P1323, DOI 10.1038/ismej.2014.14
   Remely M, 2014, GENE, V537, P85, DOI 10.1016/j.gene.2013.11.081
   Riva A, 2017, ENVIRON MICROBIOL, V19, P95, DOI 10.1111/1462-2920.13463
   Rothschild D, 2018, NATURE, V555, P210, DOI 10.1038/nature25973
   Russell WR, 2013, MOL NUTR FOOD RES, V57, P523, DOI 10.1002/mnfr.201200594
   Sadasivan SK, 2014, EUR J PHARMACOL, V729, P94, DOI 10.1016/j.ejphar.2014.01.073
   Sakamoto M, 2018, INT J SYST EVOL MICR, V68, P2074, DOI 10.1099/ijsem.0.002800
   Sakamoto M, 2009, INT J SYST EVOL MICR, V59, P1748, DOI 10.1099/ijs.0.007674-0
   Samuel BS, 2008, P NATL ACAD SCI USA, V105, P16767, DOI 10.1073/pnas.0808567105
   Schneider H, 1999, ARCH MICROBIOL, V171, P81, DOI 10.1007/s002030050682
   Schneider H, 2000, ARCH MICROBIOL, V173, P71, DOI 10.1007/s002030050010
   Schulthess J, 2019, IMMUNITY, V50, P432, DOI 10.1016/j.immuni.2018.12.018
   Scott KP, 2006, J BACTERIOL, V188, P4340, DOI 10.1128/JB.00137-06
   Sedighi M, 2017, MICROB PATHOGENESIS, V111, P362, DOI 10.1016/j.micpath.2017.08.038
   Segata N, 2011, GENOME BIOL, V12, DOI 10.1186/gb-2011-12-6-r60
   Sender R, 2016, PLOS BIOL, V14, DOI 10.1371/journal.pbio.1002533
   Seo M, 2013, DIGEST DIS SCI, V58, P3534, DOI 10.1007/s10620-013-2879-3
   Shah R, 2016, GUT MICROBES, V7, P384, DOI 10.1080/19490976.2016.1190073
   Sharpton TJ, 2014, FRONT PLANT SCI, V5, DOI 10.3389/fpls.2014.00209
   Shen F, 2017, HEPATOB PANCREAT DIS, V16, P375, DOI 10.1016/S1499-3872(17)60019-5
   Shi LL, 2015, INT J BIOL MACROMOL, V81, P576, DOI 10.1016/j.ijbiomac.2015.08.057
   Singh N, 2014, IMMUNITY, V40, P128, DOI 10.1016/j.immuni.2013.12.007
   Singh R, 2019, NAT COMMUN, V10, DOI 10.1038/s41467-018-07859-7
   Sittipo P, 2019, INT J MOL SCI, V20, DOI 10.3390/ijms20215296
   Song EJ, 2018, J MICROBIOL, V56, P693, DOI 10.1007/s12275-018-8238-5
   Staedel C, 2018, SCI REP-UK, V8, DOI 10.1038/s41598-018-20053-5
   Suarez C, 2013, PLOS ONE, V8, DOI 10.1371/journal.pone.0076170
   Sun J, 2020, MOL NUTR FOOD RES, V64, DOI 10.1002/mnfr.201900636
   Sun MM, 2017, J GASTROENTEROL, V52, P1, DOI 10.1007/s00535-016-1242-9
   Tachon S, 2013, FEMS MICROBIOL ECOL, V83, P299, DOI 10.1111/j.1574-6941.2012.01475.x
   Takahashi K, 2016, DIGESTION, V93, P59, DOI 10.1159/000441768
   Tang H, 2018, INT J BIOL SCI, V14, P957, DOI 10.7150/ijbs.24174
   Tian PJ, 2019, FOOD FUNCT, V10, P7588, DOI 10.1039/c9fo01630a
   Tofalo R, 2019, FRONT NUTR, V6, DOI 10.3389/fnut.2019.00016
   Tolhurst G, 2012, DIABETES, V61, P364, DOI 10.2337/db11-1019
   Travis SPL, 2008, J CROHNS COLITIS, V2, P24, DOI 10.1016/j.crohns.2007.11.002
   Tropini C, 2017, CELL HOST MICROBE, V21, P433, DOI 10.1016/j.chom.2017.03.010
   Tuomainen M, 2018, NUTR DIABETES, V8, DOI 10.1038/s41387-018-0046-9
   Turnbaugh PJ, 2007, NATURE, V449, P804, DOI 10.1038/nature06244
   Venkatesh M, 2014, IMMUNITY, V41, P296, DOI 10.1016/j.immuni.2014.06.014
   Vila AV, 2020, NAT COMMUN, V11, DOI 10.1038/s41467-019-14177-z
   Vindigni SM, 2017, GASTROENTEROL CLIN N, V46, P171, DOI 10.1016/j.gtc.2016.09.012
   Virtue AT, 2019, SCI TRANSL MED, V11, DOI 10.1126/scitranslmed.aav1892
   Vogt NM, 2017, SCI REP-UK, V7, DOI 10.1038/s41598-017-13601-y
   Vrieze A, 2012, GASTROENTEROLOGY, V143, P913, DOI 10.1053/j.gastro.2012.06.031
   Wacklin P, 2014, AM J GASTROENTEROL, V109, P1933, DOI 10.1038/ajg.2014.355
   Wagnerberger S, 2013, J NUTR BIOCHEM, V24, P531, DOI 10.1016/j.jnutbio.2012.01.014
   Wang M, 2007, DIGEST DIS SCI, V52, P620, DOI 10.1007/s10620-006-9461-1
   Wikoff WR, 2009, P NATL ACAD SCI USA, V106, P3698, DOI 10.1073/pnas.0812874106
   Willis AD, 2019, FRONT MICROBIOL, V10, DOI 10.3389/fmicb.2019.02407
   Wrzosek L, 2013, BMC BIOL, V11, DOI 10.1186/1741-7007-11-61
   Wu XK, 2010, CURR MICROBIOL, V61, P69, DOI 10.1007/s00284-010-9582-9
   Xia YL, 2017, GENES DIS, V4, P138, DOI 10.1016/j.gendis.2017.06.001
   Xu JH, 2020, J DIABETES, V12, P224, DOI 10.1111/1753-0407.12986
   Yan XF, 2017, BMC ENDOCR DISORD, V17, DOI 10.1186/s12902-017-0211-5
   Yang FL, 2020, DATABASE-OXFORD, DOI 10.1093/database/baaa050
   Zhang HS, 2009, P NATL ACAD SCI USA, V106, P2365, DOI 10.1073/pnas.0812600106
   Zhang MM, 2019, INT IMMUNOL, V31, P499, DOI 10.1093/intimm/dxz022
   Zhang YN, 2019, EVID-BASED COMPL ALT, V2019, DOI 10.1155/2019/3870812
   Zhao MM, 2020, GASTROENTEROLOGY, V158, P2266, DOI 10.1053/j.gastro.2020.02.033
   Zhao Y, 2018, MUCOSAL IMMUNOL, V11, P752, DOI 10.1038/mi.2017.118
   Zhao ZH, 2019, EXP MOL MED, V51, DOI 10.1038/s12276-019-0304-5
   Zhou LX, 2018, INFLAMM BOWEL DIS, V24, P1926, DOI 10.1093/ibd/izy182
   Zhu YY, 2016, PLOS ONE, V11, DOI 10.1371/journal.pone.0152678
   Zimmermann M, 2019, NATURE, V570, P462, DOI 10.1038/s41586-019-1291-3
   Zimmermann M, 2019, SCIENCE, V363, P600, DOI 10.1126/science.aat9931
NR 237
TC 9
Z9 9
U1 21
U2 38
PU OXFORD UNIV PRESS
PI OXFORD
PA GREAT CLARENDON ST, OXFORD OX2 6DP, ENGLAND
SN 2041-2649
EI 2041-2657
J9 BRIEF FUNCT GENOMICS
JI Brief. Funct. Genomics
PD JAN
PY 2021
VL 20
IS 1
BP 42
EP 60
DI 10.1093/bfgp/elaa029
EA FEB 2021
PG 19
WC Biotechnology & Applied Microbiology; Genetics & Heredity
WE Science Citation Index Expanded (SCI-EXPANDED)
SC Biotechnology & Applied Microbiology; Genetics & Heredity
GA SA6ZA
UT WOS:000649449000004
PM 33554248
DA 2022-07-15
ER

PT J
AU Borody, TJ
   Peattie, D
   Mitchell, SW
AF Borody, Thomas J.
   Peattie, Debra
   Mitchell, Scott W.
TI Fecal Microbiota Transplantation: Expanding Horizons for Clostridium
   difficile Infections and Beyond
SO ANTIBIOTICS-BASEL
LA English
DT Review
DE Fecal microbiota transplantation; Clostridium difficile; inflammatory
   bowel disease; IBD; colitis; Crohn's; irritable bowel
ID INFLAMMATORY-BOWEL-DISEASE; RANDOMIZED CONTROLLED-TRIAL; ACTIVE
   ULCERATIVE-COLITIS; TERM-FOLLOW-UP; INTESTINAL MICROBIOTA; DONOR FECES;
   ENTEROCOLITIS; INFUSION; FMT; BACTERIOTHERAPY
AB Fecal Microbiota Transplantation (FMT) methodology has been progressively refined over the past several years. The procedure has an extensive track record of success curing Clostridium difficile infection (CDI) with remarkably few adverse effects. It achieves similar levels of success whether the CDI occurs in the young or elderly, previously normal or profoundly ill patients, or those with CDI in Inflammatory Bowel Disease (IBD). While using FMT to treat CDI, however, we learned that using the procedure in other gastrointestinal (GI) diseases, such as IBD without CDI, generally fails to effect cure. To improve results in treating other non-CDI diseases, innovatively designed Randomized Controlled Trials (RCTs) will be required to address questions about mechanisms operating within particular diseases. Availability of orally deliverable FMT products, such as capsules containing lyophilised fecal microbiota, will simplify CDI treatment and open the door to convenient, prolonged FMT delivery to the GI tract and will likely deliver improved results in both CDI and non-CDI diseases.
C1 [Borody, Thomas J.; Mitchell, Scott W.] Ctr Digest Dis, 1-229 Great North Rd, Five Dock, NSW 2046, Australia.
   [Peattie, Debra] Pleiades Advisors, Lincoln, MA 01773 USA.
RP Borody, TJ (通讯作者)，Ctr Digest Dis, 1-229 Great North Rd, Five Dock, NSW 2046, Australia.
EM thomas.borody@cdd.com.au; debra.peattie@pleiadesadvisors.com;
   scott.mitchell@cdd.com.au
OI Borody, Thomas/0000-0002-0519-4698
CR Agrawal M, 2014, GASTROENTEROLOGY, V146, pS42
   Alang N, 2015, OPEN FORUM INFECT DI, V2, DOI 10.1093/ofid/ofv004
   Aroniadis OC, 2013, GASTROENTEROLOGY, V144, pS185, DOI 10.1016/S0016-5085(13)60656-3
   Bakken JS, 2011, CLIN GASTROENTEROL H, V9, P1044, DOI 10.1016/j.cgh.2011.08.014
   Blumberg R, 2012, SCI TRANSL MED, V4, DOI 10.1126/scitranslmed.3004184
   Borody T, 2012, AM J GASTROENTEROL, V107, pS665, DOI 10.14309/00000434-201210001-01644
   Borody TJ, 2008, GASTROENTEROLOGY, V134, pA361
   Borody TJ, 2014, FUTURE MICROBIOL, V9, P1, DOI 10.2217/fmb.13.146
   Borody TJ, 2012, GASTROENTEROL CLIN N, V41, P781, DOI 10.1016/j.gtc.2012.08.008
   BORODY TJ, 1989, MED J AUSTRALIA, V150, P604, DOI 10.5694/j.1326-5377.1989.tb136704.x
   Borody TJ, FECAL MICROBIOTA TRA
   Borody TJ, 2013, UEG J S1, V1, pA57
   BOWDEN TA, 1981, AM SURGEON, V47, P178
   Brandt L, 2013, AM J GASTROENTEROL, V108, pS556, DOI 10.14309/00000434-201310001-01840
   Brandt LJ, 2013, AM J GASTROENTEROL, V108, P177, DOI 10.1038/ajg.2012.450
   Brandt LJ, 2012, AM J GASTROENTEROL, V107, P1079, DOI 10.1038/ajg.2012.60
   COLLINS D C, 1960, Am J Proctol, V2, P389
   CUTOLO L C, 1959, N Y State J Med, V59, P3831
   Dutta SK, 2014, CLIN GASTROENTEROL H, V12, P1572, DOI 10.1016/j.cgh.2013.12.032
   EISEMAN B, 1958, SURGERY, V44, P854
   FENTON S, 1974, CAN MED ASSOC J, V111, P1110
   Freedman A, 2014, USE STOOL TRANSPLANT
   Froberg MK, 2004, CLIN INFECT DIS, V39, P747, DOI 10.1086/423273
   Gough E, 2011, CLIN INFECT DIS, V53, P994, DOI 10.1093/cid/cir632
   Grehan MJ, 2010, J CLIN GASTROENTEROL, V44, P551, DOI 10.1097/MCG.0b013e3181e5d06b
   Hamilton MJ, 2012, AM J GASTROENTEROL, V107, P761, DOI 10.1038/ajg.2011.482
   Hsiao EY, 2013, CELL, V155, P1451, DOI 10.1016/j.cell.2013.11.024
   Kelly CR, 2014, AM J GASTROENTEROL, V109, P1065, DOI 10.1038/ajg.2014.133
   Kelly CR, 2014, CLIN GASTROENTEROL H, V12, P283, DOI 10.1016/j.cgh.2013.09.060
   Khanna S., CLIN EVALUATION SER
   Kostic AD, 2014, GASTROENTEROLOGY, V146, P1489, DOI 10.1053/j.gastro.2014.02.009
   Kump PK, 2013, INFLAMM BOWEL DIS, V19, P2155, DOI 10.1097/MIB.0b013e31829ea325
   Kump PK, 2013, UNITED EUR GASTRO S1, V1, pA57, DOI DOI 10.1177/2050640613502899]
   Landy J, 2011, ALIMENT PHARM THER, V34, P409, DOI 10.1111/j.1365-2036.2011.04737.x
   Lessa FC, 2015, NEW ENGL J MED, V372, P825, DOI [10.1056/NEJMoa1408913, 10.1056/NEJMc1505190]
   Longstreth WT, 2005, MED HYPOTHESES, V64, P1153, DOI 10.1016/j.mehy.2004.07.041
   Miao C.L., 2014, AM COLL GASTR PHIL P
   Moayyedi P, 2015, GASTROENTEROLOGY, V149, P102, DOI 10.1053/j.gastro.2015.04.001
   Pepin J, 2005, CLIN INFECT DIS, V40, P1591, DOI 10.1086/430315
   Rossen NG, 2015, GASTROENTEROLOGY, V149, P110, DOI 10.1053/j.gastro.2015.03.045
   Scher JU, 2013, ELIFE, V2, DOI 10.7554/eLife.01202
   SCHWAN A, 1983, LANCET, V2, P845
   Singh N, 2012, INFLAMM BOWEL DIS, V18, pS69, DOI 10.1097/00054725-201212001-00169
   Singh R, 2014, CLIN MICROBIOL INFEC, V20, pO977, DOI 10.1111/1469-0691.12683
   Smits LP, 2013, GASTROENTEROLOGY, V145, P946, DOI 10.1053/j.gastro.2013.08.058
   van Nood E, 2013, NEW ENGL J MED, V368, P407, DOI 10.1056/NEJMoa1205037
   Youngster I, 2014, JAMA-J AM MED ASSOC, V312, P1772, DOI 10.1001/jama.2014.13875
   Zhang FM, 2013, WORLD J GASTROENTERO, V19, P7213, DOI 10.3748/wjg.v19.i41.7213
NR 48
TC 8
Z9 8
U1 0
U2 14
PU MDPI AG
PI BASEL
PA ST ALBAN-ANLAGE 66, CH-4052 BASEL, SWITZERLAND
SN 2079-6382
J9 ANTIBIOTICS-BASEL
JI Antibiotics-Basel
PD SEP
PY 2015
VL 4
IS 3
BP 254
EP 266
DI 10.3390/antibiotics4030254
PG 13
WC Infectious Diseases; Pharmacology & Pharmacy
WE Emerging Sources Citation Index (ESCI)
SC Infectious Diseases; Pharmacology & Pharmacy
GA CV0UT
UT WOS:000363969800002
PM 27025624
OA gold, Green Published, Green Submitted
DA 2022-07-15
ER

PT J
AU Zamani, S
   Shariati, SH
   Zali, MR
   Aghdaei, HA
   Asiabar, AS
   Bokaie, S
   Nomanpour, B
   Sechi, LA
   Feizabadi, MM
AF Zamani, Samin
   Shariati, Sonia Hesam
   Zali, Mohammad Reza
   Aghdaei, Hamid Asadzadeh
   Asiabar, Akram Sarabi
   Bokaie, Saied
   Nomanpour, Bizhan
   Sechi, Leonardo Antonio
   Feizabadi, Mohammad Mehdi
TI Detection of enterotoxigenic Bacteroides fragilis in patients with
   ulcerative colitis
SO GUT PATHOGENS
LA English
DT Article
DE Enterotoxigenic Bacteroides fragilis; ETBF; Ulcerative colitis; IBD;
   bft; Real time PCR
ID INFLAMMATORY-BOWEL-DISEASE; CROHNS-DISEASE; TOXIN GENE; PATHOGENESIS;
   DIARRHEA; MUCOSA; COLON; PREVALENCE; MICROFLORA; MICROBIOTA
AB Purpose: Ulcerative colitis (UC) as a type of inflammatory bowel disease (IBD), presumed to occur as a consequence of increased immune responses to intestinal microbiota in genetically susceptible individuals. Enterotoxigenic Bacteroides fragilis (ETBF) strains are important intestinal bacteria that can be involved in IBD. The aim of this study was to design a quantitative assay for detection of B. fragilis and ETBF and also to find their association with UC.
   Methods: Ninety-five biopsies were collected from patients with UC (n = 35) and with no IBD (nIBD, n = 60). All the specimens were cultured in Bacteroides bile esculin agar medium. Specific primers and probes were designed for quantitative real-time PCR (QRT-PCR) based on 16S rRNA and bft genes sequences of ETBF.
   Results: The bft genes were detected in 51.4% of UC samples and 1.6% of nIBD samples, respectively. In UC patients, 37.1% of samples with diarrhea and 11.4% of samples without diarrhea, harbored the bft gene. Mean value of the number of ETBF with bft gene in UC and nIBD samples were 4.46 x Y 10(2) and 1.96, respectively. Likewise these result for 16S rRNA gene in UC and nIBD samples were 2.0 x 10(3) and 8.4 x 10(3), respectively.
   Conclusions: There was no significant association between presence and numbers of 16S rRNA gene of B. fragilis and UC. ETBF was detected more in UC specimens and biopsies of UC patients with diarrhea than in the control group. These data demonstrated that ETBF is associated with development of UC and as a causative agent for the development of diarrhea in these patients.
C1 [Zamani, Samin; Shariati, Sonia Hesam; Asiabar, Akram Sarabi; Feizabadi, Mohammad Mehdi] Univ Tehran Med Sci, Sch Med, Dept Microbiol, Tehran, Iran.
   [Zamani, Samin] Golestan Univ Med Sci, Sch Med, Dept Microbiol, Gorgan, Iran.
   [Zali, Mohammad Reza; Aghdaei, Hamid Asadzadeh] Shahid Beheshti Univ Med Sci, Res Inst Gastroenterol & Liver Dis, Basic & Mol Epidemiol Gastrointestinal Disorders, Tehran, Iran.
   [Bokaie, Saied] Univ Tehran, Fac Vet Med, Dept Food Hyg & Qual Control, Div Epidemiol & Zoonoses, Tehran, Iran.
   [Nomanpour, Bizhan] Kermanshah Univ Med Sci, Sch Med, Dept Microbiol, Kermanshah, Iran.
   [Sechi, Leonardo Antonio] Univ Sassari, Dept Biomed Sci, Viale San Pietro 43b, I-07100 Sassari, Italy.
   [Feizabadi, Mohammad Mehdi] Imam Khomeini Hosp, Thorac Res Ctr, Tehran, Iran.
RP Feizabadi, MM (通讯作者)，Univ Tehran Med Sci, Sch Med, Dept Microbiol, Tehran, Iran.; Feizabadi, MM (通讯作者)，Imam Khomeini Hosp, Thorac Res Ctr, Tehran, Iran.
EM mfeizabadi@tums.ac.ir
RI zali, mohammadreza/AAD-4452-2022; Asadzadeh-Aghdaei,
   Hamid/AAD-4494-2022; Feizabadi, mohammad/ABB-9485-2021; Sechi, Leonardo
   Antonio/Y-3109-2018
OI Nomanpour, Bizhan/0000-0002-0338-0171; Bokaie, Saied/0000-0003-3505-0270
FU Tehran University of Medical Sciences [27682]
FX This work was supported by Tehran University of Medical Sciences
   (Project No. 27682).
CR Adams PS., 2006, REAL TIME PCR DATA A, P39
   Akhi MT, 2016, JUNDISHAPUR J MICROB, V9, DOI 10.5812/jjm.32163
   Avila-Campos MJ, 2007, J CLIN MICROBIOL, V45, P1336, DOI 10.1128/JCM.02108-06
   Basset C, 2004, DIGEST DIS SCI, V49, P1425, DOI 10.1023/B:DDAS.0000042241.13489.88
   Boleij A, 2015, CLIN INFECT DIS, V60, P208, DOI 10.1093/cid/ciu787
   Caceres M, 2000, ANAEROBE, V6, P143, DOI 10.1006/anae.2000.0341
   Campieri M, 2001, GUT, V48, P132, DOI 10.1136/gut.48.1.132
   Cummings J H, 2003, Curr Issues Intest Microbiol, V4, P9
   dAbusco AS Scotto, 1998, 2 WORLD C AN BACT IN, V106, P56
   Daryani Nasser Ebrahimi, 2006, J Gastrointestin Liver Dis, V15, P355
   Dignass A, 2012, J CROHNS COLITIS, V6, P965, DOI 10.1016/j.crohns.2012.09.003
   Eckburg PB, 2005, SCIENCE, V308, P1635, DOI 10.1126/science.1110591
   GILLEN CD, 1994, GUT, V35, P1590, DOI 10.1136/gut.35.11.1590
   Gismera CS, 2008, WORLD J GASTROENTERO, V14, P5491, DOI 10.3748/wjg.14.5491
   Gophna U, 2006, J CLIN MICROBIOL, V44, P4136, DOI 10.1128/JCM.01004-06
   HARTLEY MG, 1992, J MED MICROBIOL, V36, P96, DOI 10.1099/00222615-36-2-96
   Herrinton LJ, 2012, GASTROENTEROLOGY, V143, P382, DOI 10.1053/j.gastro.2012.04.054
   Kato N, 2000, FEMS MICROBIOL LETT, V182, P171, DOI 10.1111/j.1574-6968.2000.tb08892.x
   Khor B, 2011, NATURE, V474, P307, DOI 10.1038/nature10209
   Ley RE, 2006, CELL, V124, P837, DOI 10.1016/j.cell.2006.02.017
   Lucke K, 2006, J MED MICROBIOL, V55, P617, DOI 10.1099/jmm.0.46198-0
   Musso G, 2011, ANNU REV MED, V62, P361, DOI 10.1146/annurev-med-012510-175505
   Pathela P, 2005, J INFECT DIS, V191, P1245, DOI 10.1086/428947
   Prindiville TP, 2000, EMERG INFECT DIS, V6, P171, DOI 10.3201/eid0602.000210
   Rehman A, 2010, J MED MICROBIOL, V59, P1114, DOI 10.1099/jmm.0.021170-0
   Rhee KJ, 2009, INFECT IMMUN, V77, P1708, DOI 10.1128/IAI.00814-08
   Robizadeh S, 2007, INFLAMM BOWEL DIS, V13, P1475, DOI 10.1002/ibd.20265
   SACK RB, 1992, J DIARRHOEAL DIS RES, V10, P4
   Sartor RB, 2010, GASTROENTEROLOGY, V139, P1816, DOI 10.1053/j.gastro.2010.10.036
   Sartor RB, 2006, NAT CLIN PRACT GASTR, V3, P390, DOI 10.1038/ncpgasthep0528
   Sears CL, 2008, CLIN INFECT DIS, V47, P797, DOI 10.1086/591130
   Sears CL, 2014, J CLIN INVEST, V124, P4166, DOI 10.1172/JCI72334
   Shen BB, 2008, PRACT J CLIN MED, V5
   Takaishi H, 2008, INT J MED MICROBIOL, V298, P463, DOI 10.1016/j.ijmm.2007.07.016
   VANKRUININGEN HJ, 1995, J CLIN GASTROENTEROL, V20, P310, DOI 10.1097/00004836-199506000-00012
   Wells CL, 1996, GASTROENTEROLOGY, V110, P1429, DOI 10.1053/gast.1996.v110.pm8613048
   Zamani S, 2017, GUT PATHOG, V9, DOI 10.1186/s13099-016-0151-z
   Zhou Y, 2016, BIOMED RES INT, V24, P2016
   Zoetendal EG, 2002, APPL ENVIRON MICROB, V68, P3401, DOI 10.1128/AEM.68.7.3401-3407.2002
NR 39
TC 33
Z9 35
U1 1
U2 9
PU BIOMED CENTRAL LTD
PI LONDON
PA 236 GRAYS INN RD, FLOOR 6, LONDON WC1X 8HL, ENGLAND
SN 1757-4749
J9 GUT PATHOG
JI Gut Pathogens
PD SEP 15
PY 2017
VL 9
AR 53
DI 10.1186/s13099-017-0202-0
PG 7
WC Gastroenterology & Hepatology; Microbiology
WE Science Citation Index Expanded (SCI-EXPANDED)
SC Gastroenterology & Hepatology; Microbiology
GA FH1FV
UT WOS:000410886200001
PM 28924454
OA Green Published, gold
DA 2022-07-15
ER

PT J
AU Masoodi, I
   Alshanqeeti, AS
   Ahmad, S
   Alyamani, EJ
   Al-Lehibi, AA
   Qutub, AN
   Alsayari, KN
   Alomair, AO
AF Masoodi, Ibrahim
   Alshanqeeti, Ali S.
   Ahmad, Shameem
   Alyamani, Essam J.
   Al-Lehibi, Abed A.
   Qutub, Adel N.
   Alsayari, Khalid N.
   Alomair, Ahmed O.
TI Microbial dysbiosis in inflammatory bowel diseases: results of a
   metagenomic study in Saudi Arabia
SO MINERVA GASTROENTEROLOGICA E DIETOLOGICA
LA English
DT Article
DE Microbiota; Enterococcus; Escherichia; Fusobacterium
ID ULCERATIVE-COLITIS; BACTERIA; FLORA
AB BACKGROUND: The intestinal microbiota plays an essential role in the pathogenesis of ulcerative colitis (UC)and Crohn disease (CD).
   METHODS: Metagenomic studies were used to study microbiota in the diagnosed cases of UC and CD at King Fahad Medical City, Riyadh, Saudi Arabia. Each segment of the colon was flushed with distilled water during colonoscopy, and the material was aspirated, immediately frozen for the study. The patients attending for screening colonoscopies were taken as age-matched healthy controls. The UC patients were followed clinically for any signs of exacerbation relapse, and CD patients were followed for any complications.
   RESULTS: The metagenomic data on 46 (24 females) patients with CD were analyzed along with a group of age and gender-matched controls. Their age ranged from 14 to 65 years, mean age 25.19 +/- 10.67 years. There were 50 UC patient (28 females) mean age of 34.42 +/- 12.58, and their age ranged from 13-58 years. This study identified enrichment of 19 genera in the control group (Abiotrophia, Anaerofustis, Butyrivibrio, Campylobacter, Catenibacterium, Coprococcus, Dorea, Eubacterium, Facklamia, Klebsiella, Lactococcus, Oscillibacter, Paenibacillus, Parabacteroides, Parasutterella, Porphyromonas, Prevotella, Ruminococcus, Treponema). There was a significant enrichment of 14 genera in our CD cohort (Beggiatoa, Burkholderia, Cyanothece, Enterococcus, Escherichia, Fusobacterium, Jonquetella, Mitsuokella, Parvimonas, Peptostreptococcus, Shigella, Succinatimonas, ThermoanaerobacterVerrucomicrobiales, Vibrio). There was a significant enrichment of 7 genera in UC cohort (Beggiatoa, Burkholderia, Parascardovia, Parvimonas, Pseudoflavonifractor, Thermoanaerobacter, Verrucomicrobiales).
   CONCLUSIONS: A significant dysbiosis was found in UC and CD patients compared to controls.
C1 [Masoodi, Ibrahim] Taif Univ, Coll Med, At Taif, Saudi Arabia.
   [Alshanqeeti, Ali S.] Natl Blood & Canc Ctr, Riyadh, Saudi Arabia.
   [Ahmad, Shameem; Al-Lehibi, Abed A.; Qutub, Adel N.; Alsayari, Khalid N.; Alomair, Ahmed O.] King Fahad Med City, Dept Gastroenterol & Hepatol, POB 59046, Riyadh 11525, Saudi Arabia.
   [Alyamani, Essam J.] Natl Ctr Biotechnol, KACST, Riyadh, Saudi Arabia.
RP Alomair, AO (通讯作者)，King Fahad Med City, Dept Gastroenterol & Hepatol, POB 59046, Riyadh 11525, Saudi Arabia.
EM alomair21@yahoo.com
RI Masoodi, Ibrahim/N-7876-2014
OI Masoodi, Ibrahim/0000-0002-2465-6245
FU KACST [AT-29-243]
FX This research project was funded by KACST (Nu: AT-29-243). The funding
   was used for Metagenomics analysis.
CR Al Fadda M, 2012, ANN SAUDI MED, V32, P276, DOI 10.5144/0256-4947.2012.276
   Al-Hussaini A, 2016, INFLAMM BOWEL DIS, V22, P1961, DOI 10.1097/MIB.0000000000000796
   Alharbi OR, 2014, WORLD J GASTROENTERO, V20, P17525, DOI 10.3748/wjg.v20.i46.17525
   Alomair A.O., 2018, GASTROENT RES PRACT, V2018
   Bibiloni R, 2006, J MED MICROBIOL, V55, P1141, DOI 10.1099/jmm.0.46498-0
   Caradonna L, 2000, AM J GASTROENTEROL, V95, P1495
   Caviglia GP, 2018, PANMINERVA MED, V60, P29, DOI 10.23736/S0031-0808.18.03405-5
   Chen LP, 2014, MEDICINE, V93, DOI 10.1097/MD.0000000000000051
   Eckburg PB, 2005, SCIENCE, V308, P1635, DOI 10.1126/science.1110591
   Gevers D, 2014, CELL HOST MICROBE, V15, P382, DOI 10.1016/j.chom.2014.02.005
   Kamm MA, 2002, ALIMENT PHARM THER, V16, P21, DOI 10.1046/j.1365-2036.16.s4.4.x
   Linskens RK, 2001, SCAND J GASTROENTERO, V36, P29, DOI 10.1080/003655201753265082
   Ma HQ, 2018, WORLD J GASTROENTERO, V24, P1464, DOI 10.3748/wjg.v24.i13.1464
   Macfarlane G T, 2004, Novartis Found Symp, V263, P57
   Macfarlane GT, 2004, NOVART FDN SYMP, V263, P211
   Merga Y, 2014, DIGEST DIS, V32, P475, DOI 10.1159/000358156
   Prosberg M, 2016, SCAND J GASTROENTERO, V51, P1407, DOI 10.1080/00365521.2016.1216587
   Ribaldone DG, 2018, J MOL MED, V96, P861, DOI 10.1007/s00109-018-1668-z
   Santoru ML, 2017, SCI REP-UK, V7, DOI 10.1038/s41598-017-10034-5
   Satsangi J, 2006, GUT, V55, P749, DOI 10.1136/gut.2005.082909
   Sokol H, 2009, INFLAMM BOWEL DIS, V15, P1183, DOI 10.1002/ibd.20903
   Swidsinski A, 2007, INFLAMM BOWEL DIS, V13, P51, DOI 10.1002/ibd.20003
   Takahashi K, 2016, DIGESTION, V93, P59, DOI 10.1159/000441768
   Zhou Y, 2016, BIOMED RES INT, V2016
   Zhou YL, 2018, MSYSTEMS, V3, DOI 10.1128/mSystems.00188-17
NR 25
TC 16
Z9 16
U1 2
U2 14
PU EDIZIONI MINERVA MEDICA
PI TURIN
PA CORSO BRAMANTE 83-85 INT JOURNALS DEPT., 10126 TURIN, ITALY
SN 0026-4776
EI 1827-1642
J9 MINERVA GASTROENTERO
JI Minerva Gastroenterol. Dietol.
PD SEP
PY 2019
VL 65
IS 3
BP 177
EP 186
DI 10.23736/S1121-421X.19.02576-5
PG 10
WC Gastroenterology & Hepatology
WE Science Citation Index Expanded (SCI-EXPANDED)
SC Gastroenterology & Hepatology
GA KD0SQ
UT WOS:000507582800004
PM 31293117
DA 2022-07-15
ER

PT J
AU Ma, X
   Zhang, YC
   Xu, TT
   Qian, MQ
   Yang, ZR
   Zhan, X
   Han, XY
AF Ma, Xin
   Zhang, Yuchen
   Xu, Tingting
   Qian, Mengqi
   Yang, Zhiren
   Zhan, Xiuan
   Han, Xinyan
TI Early-Life Intervention Using Exogenous Fecal Microbiota Alleviates Gut
   Injury and Reduce Inflammation Caused by Weaning Stress in Piglets
SO FRONTIERS IN MICROBIOLOGY
LA English
DT Article
DE fecal microbiota transplantation; weaning stress; intestinal microbiota;
   diarrhea; piglets
ID INTESTINAL BARRIER; ULCERATIVE-COLITIS; EPITHELIAL BARRIER;
   TRANSPLANTATION; EXPRESSION; INFECTION; HEALTHY; PERFORMANCE;
   HOMEOSTASIS; DYSBIOSIS
AB Fecal microbiota transplantation (FMT) could shape the structure of intestinal microbiota in animals. This study was conducted to explore the changes that happen in the structure and function of microbiota caused by weaning stress, and whether early-life FMT could alleviate weaning stress through modifying intestinal microbiota in weaned piglets. Diarrheal (D) and healthy (H) weaned piglets were observed, and in the same farm, a total of nine litters newborn piglets were randomly allocated to three groups: sucking normally (S), weaned at 21 d (W), and early-life FMT + weaned at 21 d (FW). The results demonstrated that differences of fecal microbiota existed in group D and H. Early-life FMT significantly decreased diarrhea incidence of weaned piglets. Intestinal morphology and integrity were improved in the FW group. Both ZO-1 and occludin (tight junction proteins) of jejunum were greatly enhanced, while the zonulin expression was significantly down-regulated through early-life FMT. The expression of IL-6 and TNF-alpha (intestinal mucosal inflammatory cytokines) were down-regulated, while IL-10 (anti-inflammatory cytokines) was up-regulated by early-life FMT. In addition, early-life FMT increased the variety of the intestinal microbial population and the relative amounts of some beneficial bacteria such as Spirochaetes, Akkermansia, and Alistipes. Functional alteration of the intestinal microbiota revealed that lipid biosynthesis and aminoacyl-tRNA biosynthesis were enriched in the FW group. These findings suggested that alteration of the microbiota network caused by weaning stress induced diarrhea, and early-life FMT alleviated weaning stress in piglets, which was characterized by decreased diarrhea incidence, improved intestinal morphology, reduced intestinal inflammation, and modified intestinal bacterial composition and function.
C1 [Ma, Xin; Zhang, Yuchen; Xu, Tingting; Qian, Mengqi; Yang, Zhiren; Zhan, Xiuan; Han, Xinyan] Zhejiang Univ, Coll Anim Sci, Minist Educ, Key Lab Mol Anim Nutr, Hangzhou, Peoples R China.
   [Ma, Xin; Zhang, Yuchen; Xu, Tingting; Qian, Mengqi; Yang, Zhiren; Zhan, Xiuan; Han, Xinyan] Zhejiang Univ, Coll Anim Sci, Minist Agr, Key Lab Anim Nutr & Feed Sci East China, Hangzhou, Peoples R China.
   [Yang, Zhiren; Han, Xinyan] Zhejiang Univ, Hainan Inst, Hangzhou, Hainan, Peoples R China.
RP Zhan, X; Han, XY (通讯作者)，Zhejiang Univ, Coll Anim Sci, Minist Educ, Key Lab Mol Anim Nutr, Hangzhou, Peoples R China.; Zhan, X; Han, XY (通讯作者)，Zhejiang Univ, Coll Anim Sci, Minist Agr, Key Lab Anim Nutr & Feed Sci East China, Hangzhou, Peoples R China.; Han, XY (通讯作者)，Zhejiang Univ, Hainan Inst, Hangzhou, Hainan, Peoples R China.
EM xazan@zju.edu.cn; xyhan@zju.edu.cn
CR Allen HK, 2014, ANN NY ACAD SCI, V1323, P91, DOI 10.1111/nyas.12468
   Arroyo LG, 2020, ANIMALS-BASEL, V10, DOI 10.3390/ani10081403
   Atarashi K, 2013, NATURE, V500, P232, DOI 10.1038/nature12331
   Baumler AJ, 2016, NATURE, V535, P85, DOI 10.1038/nature18849
   Bonder MJ, 2016, GENOME MED, V8, DOI 10.1186/s13073-016-0295-y
   Campbell JM, 2013, J ANIM SCI BIOTECHNO, V4, DOI 10.1186/2049-1891-4-19
   Committee on Nutrient Requirements of Swine National Research Council, 2012, NUTR REQ SWIN, V11th
   de Martel C, 2012, LANCET ONCOL, V13, DOI 10.1016/S1470-2045(12)70137-7
   Downes J, 2013, INT J SYST EVOL MICR, V63, P1214, DOI 10.1099/ijs.0.041376-0
   Farhadi A, 2003, J GASTROEN HEPATOL, V18, P479, DOI 10.1046/j.1440-1746.2003.03032.x
   Fasano A, 2011, PHYSIOL REV, V91, P151, DOI 10.1152/physrev.00003.2008
   Fischer M, 2015, ALIMENT PHARM THER, V42, P470, DOI 10.1111/apt.13290
   Frese SA, 2015, MICROBIOME, V3, DOI 10.1186/s40168-015-0091-8
   Fukuda S, 2011, NATURE, V469, P543, DOI 10.1038/nature09646
   Geng SJ, 2018, J CROHNS COLITIS, V12, P1359, DOI 10.1093/ecco-jcc/jjy103
   Gresse R, 2017, TRENDS MICROBIOL, V25, P851, DOI 10.1016/j.tim.2017.05.004
   Haines RJ, 2016, PLOS ONE, V11, DOI 10.1371/journal.pone.0154351
   Han XY, 2014, BRIT J NUTR, V111, P1405, DOI 10.1017/S0007114513004042
   Hooper LV, 2010, NAT REV IMMUNOL, V10, P159, DOI 10.1038/nri2710
   Houghteling PD, 2015, J PEDIATR GASTR NUTR, V60, P294, DOI 10.1097/MPG.0000000000000597
   Hu J, 2016, FRONT MICROBIOL, V7, DOI 10.3389/fmicb.2016.01727
   Hu LS, 2018, FRONT MICROBIOL, V8, DOI 10.3389/fmicb.2017.02663
   Huang AN, 2019, FRONT MICROBIOL, V10, DOI 10.3389/fmicb.2019.00322
   Khoruts A, 2016, NAT REV GASTRO HEPAT, V13, DOI 10.1038/nrgastro.2016.98
   Kim H.B., 2012, P NATL ACAD SCI US, V5, P147
   Konikoff T, 2016, TRENDS MICROBIOL, V24, P523, DOI 10.1016/j.tim.2016.02.015
   Kumari M, 2017, OBES REV, V18, P18, DOI 10.1111/obr.12484
   Langille MGI, 2013, NAT BIOTECHNOL, V31, P814, DOI 10.1038/nbt.2676
   Laukoetter MG, 2008, WORLD J GASTROENTERO, V14, P401, DOI 10.3748/wjg.14.401
   Li C, 2018, FRONT MICROBIOL, V9, DOI 10.3389/fmicb.2018.01431
   Mangalam Ak, 2013, J Clin Cell Immunol, V4, DOI 10.4172/2155-9899.1000150
   Mennigen R, 2009, AM J PHYSIOL-GASTR L, V296, pG1140, DOI 10.1152/ajpgi.90534.2008
   OLOUGHLIN EV, 1991, J PEDIATR GASTR NUTR, V12, P5, DOI 10.1097/00005176-199101000-00004
   Paramsothy S, 2017, LANCET, V389, P1218, DOI 10.1016/S0140-6736(17)30182-4
   Peng LY, 2009, J NUTR, V139, P1619, DOI 10.3945/jn.109.104638
   Pie S, 2004, J NUTR, V134, P641, DOI 10.1093/jn/134.3.641
   Qi M, 2005, J BACTERIOL, V187, P3739, DOI 10.1128/JB.187.11.3739-3751.2005
   Rescigno M, 2011, TRENDS IMMUNOL, V32, P256, DOI 10.1016/j.it.2011.04.003
   Shkoporov AN, 2008, BIOSCI BIOTECH BIOCH, V72, P742, DOI 10.1271/bbb.70628
   Shukla R, 2015, DIGEST DIS SCI, V60, P2953, DOI 10.1007/s10620-015-3607-y
   Stevens BR, 2018, GUT, V67, P1555, DOI 10.1136/gutjnl-2017-314759
   Stokes CR, 2017, J ANIM SCI BIOTECHNO, V8, DOI 10.1186/s40104-016-0138-0
   Sun ZG, 2020, J TRADIT CHIN MED, V40, P38
   Sutherland Mhairi A, 2014, Animals (Basel), V4, P657, DOI 10.3390/ani4040657
   Takiishi T, 2017, TISSUE BARRIERS, V5, DOI 10.1080/21688370.2017.1373208
   Tap J, 2017, GASTROENTEROLOGY, V152, P111, DOI 10.1053/j.gastro.2016.09.049
   Tian ZH, 2016, DIGEST DIS SCI, V61, P2262, DOI 10.1007/s10620-016-4060-2
   Ulluwishewa D, 2011, J NUTR, V141, P769, DOI 10.3945/jn.110.135657
   Unno T, 2015, J MICROBIOL BIOTECHN, V25, P431, DOI 10.4014/jmb.1408.08063
   Wang DF, 2017, J ANIM PHYSIOL AN N, V101, P105, DOI 10.1111/jpn.12517
   Wang J, 2016, J ANIM SCI BIOTECHNO, V7, DOI 10.1186/s40104-016-0063-2
   Wang KC, 2020, MICROBIOL RES, V238, DOI 10.1016/j.micres.2020.126502
   Weingarden AR, 2013, J CLIN GASTROENTEROL, V47, P735, DOI 10.1097/MCG.0b013e31829004ae
   Youmans BP, 2015, GUT MICROBES, V6, P110, DOI 10.1080/19490976.2015.1019693
NR 54
TC 3
Z9 3
U1 5
U2 24
PU FRONTIERS MEDIA SA
PI LAUSANNE
PA AVENUE DU TRIBUNAL FEDERAL 34, LAUSANNE, CH-1015, SWITZERLAND
SN 1664-302X
J9 FRONT MICROBIOL
JI Front. Microbiol.
PD JUN 10
PY 2021
VL 12
AR 671683
DI 10.3389/fmicb.2021.671683
PG 17
WC Microbiology
WE Science Citation Index Expanded (SCI-EXPANDED)
SC Microbiology
GA SX1AL
UT WOS:000664944000001
PM 34177852
OA Green Published, gold
DA 2022-07-15
ER

PT J
AU Walujkar, SA
   Kumbhare, SV
   Marathe, NP
   Patangia, DV
   Lawate, PS
   Bharadwaj, RS
   Shouche, YS
AF Walujkar, Sandeep A.
   Kumbhare, Shreyas V.
   Marathe, Nachiket P.
   Patangia, Dhrati V.
   Lawate, Parimal S.
   Bharadwaj, Renu S.
   Shouche, Yogesh S.
TI Molecular profiling of mucosal tissue associated microbiota in patients
   manifesting acute exacerbations and remission stage of ulcerative
   colitis
SO WORLD JOURNAL OF MICROBIOLOGY & BIOTECHNOLOGY
LA English
DT Article
DE Dysbiosis; Ulcerative colitis; Mucosal tissue inflammation;
   Stenotrophomonas; Achromobacter; Gut microflora
ID INFLAMMATORY-BOWEL-DISEASE; CHAIN FATTY-ACIDS; QUALITY-OF-LIFE; GUT
   MICROBIOTA; INTESTINAL MICROBIOTA; FAECALIBACTERIUM-PRAUSNITZII;
   PATHOGENESIS; DIVERSITY; BACTERIA; HEALTH
AB Dysbiosis of intestinal microflora has been postulated in ulcerative colitis (UC), which is characterized by imbalance of mucosal tissue associated bacterial communities. However, the specific changes in mucosal microflora during different stages of UC are still unknown. The aim of the current study was to investigate the changes in mucosal tissue associated microbiota during acute exacerbations and remission stages of UC. The mucosal microbiota associated with colon biopsy of 12 patients suffering from UC (exacerbated stage) and the follow-up samples from the same patients (remission stage) as well as non-IBD subjects was studied using 16S rRNA gene-based sequencing and quantitative PCR. The total bacterial count in patients suffering from exacerbated phase of UC was observed to be two fold lower compared to that of the non-IBD subjects (p = 0.0049, Wilcox on matched-pairs signed rank tests). Bacterial genera including Stenotrophomonas, Parabacteroides, Elizabethkingia, Pseudomonas, Micrococcus, Ochrobactrum and Achromobacter were significantly higher in abundance during exacerbated phase of UC as compared to remission phase. The alterations in bacterial diversity with an increase in the abnormal microbial communities signify the extent of dysbiosis in mucosal microbiota in patients suffering from UC. Our study helps in identifying the specific genera dominating the microbiota during the disease and thus lays a basis for further investigation of the possible role of these bacteria in pathogenesis of UC.
C1 [Walujkar, Sandeep A.; Kumbhare, Shreyas V.; Marathe, Nachiket P.; Patangia, Dhrati V.; Shouche, Yogesh S.] Savitribai Phule Univ, Natl Ctr Cell Sci, Natl Ctr Microbial Resource, Pune Campus, Pune 411007, Maharashtra, India.
   [Walujkar, Sandeep A.; Bharadwaj, Renu S.] BJ Govt Med Coll, Dept Med Microbiol, Pune 411001, Maharashtra, India.
   [Lawate, Parimal S.] Dr Parimal Lawate Gastroenterol Clin, Dept Gastroenterol, Pune 411004, Maharashtra, India.
   [Walujkar, Sandeep A.] Shivaji Univ, Sch Nanosci & Biotechnol, Kolhapur, Maharashtra, India.
   [Marathe, Nachiket P.] Univ Gothenburg, Ctr Antibiot Resistance Res CARe, Gothenburg, Sweden.
RP Shouche, YS (通讯作者)，Savitribai Phule Univ, Natl Ctr Cell Sci, Natl Ctr Microbial Resource, Pune Campus, Pune 411007, Maharashtra, India.
EM yogesh@nccs.res.in
RI Kumbhare, Shreyas Vivek/ABB-3751-2020; Marathe, Nachiket/AAJ-3565-2021
OI Kumbhare, Shreyas Vivek/0000-0001-9650-0963; Marathe,
   Nachiket/0000-0003-2955-3402
FU Council of Scientific and Industrial Research (CSIR); Department of
   Biotechnology, Government of India [BT/PR10054/NDB/52/94/2007]
FX SW acknowledges Council of Scientific and Industrial Research (CSIR) for
   the research fellowship. This work was supported by funding from the
   Department of Biotechnology, Government of India towards the 'Microbial
   Culture Collection' project (Grant Number: BT/PR10054/NDB/52/94/2007).
CR Arumugam M, 2011, NATURE, V473, P174, DOI 10.1038/nature09944
   Bakhtiar SM, 2013, FEMS MICROBIOL LETT, V342, P10, DOI 10.1111/1574-6968.12111
   Baroja ML, 2007, CLIN EXP IMMUNOL, V149, P470, DOI 10.1111/j.1365-2249.2007.03434.x
   Bhute S, 2016, FRONT MICROBIOL, V7, DOI 10.3389/fmicb.2016.00660
   Brands B, 2010, FEMS MICROBIOL ECOL, V71, P157, DOI 10.1111/j.1574-6941.2009.00786.x
   Brooke JS, 2012, CLIN MICROBIOL REV, V25, P2, DOI 10.1128/CMR.00019-11
   Canfora EE, 2015, NAT REV ENDOCRINOL, V11, P577, DOI 10.1038/nrendo.2015.128
   Casellas F, 2005, INFLAMM BOWEL DIS, V11, P488, DOI 10.1097/01.MIB.0000159661.55028.56
   Chichlowski M, 2008, AM J PHYSIOL-GASTR L, V295, pG1139, DOI 10.1152/ajpgi.90516.2008
   Conte MP, 2006, GUT, V55, P1760, DOI 10.1136/gut.2005.078824
   CORNICK NA, 1994, INT J SYST BACTERIOL, V44, P87, DOI 10.1099/00207713-44-1-87
   David A, 2010, ANNU REV IMMUNOL, V28, P623
   David LA, 2014, NATURE, V505, P559, DOI 10.1038/nature12820
   den Besten G, 2013, J LIPID RES, V54, P2325, DOI 10.1194/jlr.R036012
   Denson LA, 2013, INFLAMM BOWEL DIS, V19, P677, DOI 10.1097/MIB.0b013e31828134b3
   Duncan SH, 2002, INT J SYST EVOL MICR, V52, P2141, DOI [10.1099/ijs.0.02241-0, 10.1099/00207713-52-6-2141]
   DuPont AW, 2011, NAT REV GASTRO HEPAT, V8, P523, DOI 10.1038/nrgastro.2011.133
   Duranti S, 2016, FEMS MICROBIOL ECOL, V92, DOI 10.1093/femsec/fiw191
   Eshwara VK, 2011, J INFECT DEV COUNTR, V5, P138, DOI 10.3855/jidc.1258
   Festi D, 2014, WORLD J GASTROENTERO, V20, P16079, DOI 10.3748/wjg.v20.i43.16079
   Frank DN, 2007, P NATL ACAD SCI USA, V104, P13780, DOI 10.1073/pnas.0706625104
   Friswell M, 2010, GUT LIVER, V4, P295, DOI 10.5009/gnl.2010.4.3.295
   Gismera CS, 2008, WORLD J GASTROENTERO, V14, P5491, DOI 10.3748/wjg.14.5491
   Goulet O, 2015, NUTR REV, V73, P32, DOI 10.1093/nutrit/nuv039
   Haas BJ, 2011, GENOME RES, V21, P494, DOI 10.1101/gr.112730.110
   Halfvarson J, 2017, NAT MICROBIOL, V2, DOI 10.1038/nmicrobiol.2017.4
   Hellmig S, 2005, GASTROENTEROLOGY, V129, P706, DOI 10.1053/j.gastro.2005.01.011
   Jacobs A, 2011, ANN CLIN MICROB ANTI, V10, DOI 10.1186/1476-0711-10-16
   Knosel T, 2009, PATHOL RES PRACT, V205, P223, DOI 10.1016/j.prp.2008.04.018
   Lee D, 2015, GASTROENTEROLOGY, V148, P1087, DOI 10.1053/j.gastro.2015.01.007
   Lepage P, 2011, GASTROENTEROLOGY, V141, P227, DOI 10.1053/j.gastro.2011.04.011
   M'Koma AE, 2013, CLIN MED INSIGHTS-GA, V6, P33, DOI 10.4137/CGast.S12731
   Macfarlane S, 2007, J APPL MICROBIOL, V102, P1187, DOI 10.1111/j.1365-2672.2007.03287.x
   Machiels Kathleen, 2014, Gut, V63, P1275, DOI 10.1136/gutjnl-2013-304833
   Marathe N, 2012, BMC MICROBIOL, V12, DOI 10.1186/1471-2180-12-222
   Marteau P, 2003, BEST PRACT RES CL GA, V17, P47, DOI 10.1053/bega.2002.0344
   Matsuoka K, 2015, SEMIN IMMUNOPATHOL, V37, P47, DOI 10.1007/s00281-014-0454-4
   McMurdie PJ, 2013, PLOS ONE, V8, DOI 10.1371/journal.pone.0061217
   Miquel S, 2013, CURR OPIN MICROBIOL, V16, P255, DOI 10.1016/j.mib.2013.06.003
   Mirande C, 2010, J APPL MICROBIOL, V109, P451, DOI 10.1111/j.1365-2672.2010.04671.x
   Morgan XC, 2012, GENOME BIOL, V13, DOI 10.1186/gb-2012-13-9-r79
   Nadkarni MA, 2002, MICROBIOL-SGM, V148, P257, DOI 10.1099/00221287-148-1-257
   Nelson MC, 2014, PLOS ONE, V9, DOI 10.1371/journal.pone.0094249
   Ng SC, 2014, BEST PRACT RES CL GA, V28, P363, DOI 10.1016/j.bpg.2014.04.003
   Nicholson JK, 2012, SCIENCE, V336, P1262, DOI 10.1126/science.1223813
   Nishikawa J, 2009, SCAND J GASTROENTERO, V44, P180, DOI 10.1080/00365520802433231
   Noor SO, 2010, BMC GASTROENTEROL, V10, DOI 10.1186/1471-230X-10-134
   Ohkusa T, 2015, J INFECT CHEMOTHER, V21, P761, DOI 10.1016/j.jiac.2015.07.010
   Ott SJ, 2004, GUT, V53, P685, DOI 10.1136/gut.2003.025403
   Patel Manish V, 2010, Ayu, V31, P478, DOI 10.4103/0974-8520.82046
   Rajilic-Stojanovic M, 2013, ENVIRON MICROBIOL, V15, P1146, DOI 10.1111/1462-2920.12023
   Ray G, 2016, WORLD J GASTROENTERO, V22, P8123, DOI 10.3748/wjg.v22.i36.8123
   Rehman A, 2010, J MED MICROBIOL, V59, P1114, DOI 10.1099/jmm.0.021170-0
   Rigottier-Gois L, 2013, ISME J, V7, P1256, DOI 10.1038/ismej.2013.80
   Rolhion N, 2007, INFLAMM BOWEL DIS, V13, P1277, DOI 10.1002/ibd.20176
   Rook GAW, 2012, CLIN REV ALLERG IMMU, V42, P5, DOI 10.1007/s12016-011-8285-8
   Sartor RB, 2017, GASTROENTEROLOGY, V152, P327, DOI 10.1053/j.gastro.2016.10.012
   Sartor RB, 2012, AM J GASTROENTEROL S, V1, P15, DOI DOI 10.1038/AJGSUP.2012.4
   Sasaki Maiko, 2012, J Signal Transduct, V2012, P704953, DOI 10.1155/2012/704953
   Schaubeck M, 2016, GUT, V65, P225, DOI 10.1136/gutjnl-2015-309333
   Sender R, 2016, PLOS BIOL, V14, DOI 10.1371/journal.pbio.1002533
   Sepehri S, 2007, INFLAMM BOWEL DIS, V13, P675, DOI 10.1002/ibd.20101
   Shetty SA, 2013, MICROBIOME, V1, DOI 10.1186/2049-2618-1-24
   Sonnenburg ED, 2014, CELL METAB, V20, P779, DOI 10.1016/j.cmet.2014.07.003
   Stecher B, 2007, PLOS BIOL, V5, P2177, DOI 10.1371/journal.pbio.0050244
   Stenson WF, 2008, INFLAMM BOWEL DIS, V14, P687, DOI 10.1002/ibd.20371
   Swidsinski A, 2005, J CLIN MICROBIOL, V43, P3380, DOI 10.1128/JCM.43.7.3380-3389.2005
   Swidsinski A, 2002, GASTROENTEROLOGY, V122, P44, DOI 10.1053/gast.2002.30294
   Tilg H, 2014, GUT, V63, P1513, DOI 10.1136/gutjnl-2014-306928
   Tuohy KM, 2003, DRUG DISCOV TODAY, V8, P692, DOI 10.1016/S1359-6446(03)02746-6
   Umanskiy K, 2010, WORLD J GASTROENTERO, V16, P5024, DOI 10.3748/wjg.v16.i40.5024
   Walker AW, 2011, BMC MICROBIOL, V11, DOI 10.1186/1471-2180-11-7
   Walujkar SA, 2014, GUT PATHOG, V6, DOI 10.1186/1757-4749-6-22
   Wu GD, 2013, CLIN GASTROENTEROL H, V11, P774, DOI 10.1016/j.cgh.2013.03.038
   Xavier RJ, 2007, NATURE, V448, P427, DOI 10.1038/nature06005
   Yuan SQ, 2012, PLOS ONE, V7, DOI 10.1371/journal.pone.0033865
   Zhang L, 2006, DRUGS TODAY, V42, P605, DOI 10.1358/dot.2006.42.9.1025694
   Zhang XY, 2013, PLOS ONE, V8, DOI 10.1371/journal.pone.0071108
NR 78
TC 23
Z9 27
U1 1
U2 16
PU SPRINGER
PI DORDRECHT
PA VAN GODEWIJCKSTRAAT 30, 3311 GZ DORDRECHT, NETHERLANDS
SN 0959-3993
EI 1573-0972
J9 WORLD J MICROB BIOT
JI World J. Microbiol. Biotechnol.
PD JUN
PY 2018
VL 34
IS 6
AR 76
DI 10.1007/s11274-018-2449-0
PG 13
WC Biotechnology & Applied Microbiology
WE Science Citation Index Expanded (SCI-EXPANDED)
SC Biotechnology & Applied Microbiology
GA GH1MF
UT WOS:000433166300003
PM 29796862
DA 2022-07-15
ER

PT J
AU Tuganbaev, T
   Mor, U
   Bashiardes, S
   Liwinski, T
   Nobs, SP
   Leshem, A
   Dori-Bachash, M
   Thaiss, CA
   Pinker, EY
   Ratiner, K
   Adlung, L
   Federici, S
   Kleimeyer, C
   Moresi, C
   Yamada, T
   Cohen, Y
   Zhang, X
   Massalha, H
   Massasa, E
   Kuperman, Y
   Koni, PA
   Harmelin, A
   Gao, N
   Itzkovitz, S
   Honda, K
   Shapiro, H
   Elinav, E
AF Tuganbaev, Timur
   Mor, Uria
   Bashiardes, Stavros
   Liwinski, Timur
   Nobs, Samuel Philip
   Leshem, Avner
   Dori-Bachash, Mally
   Thaiss, Christoph A.
   Pinker, Elisha Y.
   Ratiner, Karina
   Adlung, Lorenz
   Federici, Sara
   Kleimeyer, Christian
   Moresi, Claudia
   Yamada, Takahiro
   Cohen, Yotam
   Zhang, Xiao
   Massalha, Hassan
   Massasa, Efi
   Kuperman, Yael
   Koni, Pandelakis A.
   Harmelin, Alon
   Gao, Nan
   Itzkovitz, Shalev
   Honda, Kenya
   Shapiro, Hagit
   Elinav, Eran
TI Diet Diurnally Regulates Small Intestinal Microbiome-Epithelial-Immune
   Homeostasis and Enteritis
SO CELL
LA English
DT Article
ID INFLAMMATORY-BOWEL-DISEASE; LONG-TERM INTAKE; CLASS-II ANTIGEN;
   CROHNS-DISEASE; T-CELLS; CIRCADIAN VARIATION; ULCERATIVE-COLITIS;
   CELIAC-DISEASE; REFINED SUGAR; FATTY-ACIDS
AB Throughout a 24-h period, the small intestine (SI) is exposed to diurnally varying food- and microbiome-derived antigenic burdens but maintains a strict immune homeostasis, which when perturbed in genetically susceptible individuals, may lead to Crohn disease. Herein, we demonstrate that dietary content and rhyth-micity regulate the diurnally shifting SI epithelial cell (SIEC) transcriptional landscape through modulation of the SI microbiome. We exemplify this concept with SIEC major histocompatibility complex (MHC) class II, which is diurnally modulated by distinct mucosal-adherent SI commensals, while supporting downstream diurnal activity of intra-epithelial IL-10(+) lymphocytes regulating the SI barrier function. Disruption of this diurnally regulated diet-microbiome-MHC class II-IL-10-epithelial barrier axis by circadian clock disarrangement, alterations in feeding time or content, or epithelial-specific MHC class II depletion leads to an extensive microbial product influx, driving Crohn-like enteritis. Collectively, we highlight nutritional features that modulate SI microbiome, immunity, and barrier function and identify dietary, epithelial, and immune checkpoints along this axis to be potentially exploitable in future Crohn disease interventions.
C1 [Tuganbaev, Timur; Mor, Uria; Bashiardes, Stavros; Liwinski, Timur; Nobs, Samuel Philip; Leshem, Avner; Dori-Bachash, Mally; Thaiss, Christoph A.; Pinker, Elisha Y.; Ratiner, Karina; Adlung, Lorenz; Federici, Sara; Kleimeyer, Christian; Moresi, Claudia; Cohen, Yotam; Shapiro, Hagit; Elinav, Eran] Weizmann Inst Sci, Immunol Dept, IL-7610001 Rehovot, Israel.
   [Liwinski, Timur] Univ Med Ctr Hamburg Eppendorf, Dept Med 1, D-20246 Hamburg, Germany.
   [Yamada, Takahiro] Keio Univ, Fac Pharm, Div Biochem, Tokyo 1058512, Japan.
   [Zhang, Xiao; Gao, Nan] Rutgers State Univ, Dept Biol Sci, Newark, NJ 07102 USA.
   [Zhang, Xiao; Gao, Nan] Rutgers Canc Inst New Jersey, New Brunswick, NJ 08901 USA.
   [Massalha, Hassan; Massasa, Efi; Itzkovitz, Shalev] Weizmann Inst Sci, Mol Cell Biol Dept, IL-7610001 Rehovot, Israel.
   [Kuperman, Yael; Harmelin, Alon] Weizmann Inst Sci, Dept Vet Resources, IL-7610001 Rehovot, Israel.
   [Koni, Pandelakis A.] Augusta Univ, Georgia Canc Ctr, Augusta, GA 30912 USA.
   [Koni, Pandelakis A.] Parker Inst Canc Immunotherapy, San Francisco, CA 94129 USA.
   [Honda, Kenya] RIKEN, Ctr Integrat Med Sci IMS, Tsurumi Ku, Yokohama, Kanagawa 2300045, Japan.
   [Honda, Kenya] Keio Univ, Dept Microbiol & Immunol, Sch Med, Shinjuku Ku, Tokyo 1608582, Japan.
   [Elinav, Eran] DKFZ, Div Canc Microbiome Res, D-69120 Heidelberg, Germany.
   [Leshem, Avner] Tel Aviv Sourasky Med Ctr, Dept Surg, Tel Aviv, Israel.
   [Thaiss, Christoph A.] Univ Penn, Perelman Sch Med, Inst Immunol, Microbiol Dept, Philadelphia, PA 19104 USA.
   [Thaiss, Christoph A.] Univ Penn, Inst Diabet Obes & Metab, Perelman Sch Med, Philadelphia, PA 19104 USA.
   [Bashiardes, Stavros] Cyprus Inst Neurol & Genet, Dept Mol Virol, Nicosia, Cyprus.
RP Shapiro, H; Elinav, E (通讯作者)，Weizmann Inst Sci, Immunol Dept, IL-7610001 Rehovot, Israel.; Elinav, E (通讯作者)，DKFZ, Div Canc Microbiome Res, D-69120 Heidelberg, Germany.
EM hagit.shapiro@weizmann.ac.il; eran.elinav@weizmann.ac.il
RI Adlung, Lorenz/ABF-1006-2021; Nobs, Samuel Philip/N-4819-2019; Federici,
   Sara/ABD-4056-2021; Shapiro, Hagit/F-8648-2015; Elinav,
   Eran/ABE-8881-2020; Ratiner, Karina/AGL-4492-2022; Zhang,
   Xiao/L-6674-2013
OI Nobs, Samuel Philip/0000-0003-0627-892X; Elinav,
   Eran/0000-0002-5775-2110; Ratiner, Karina/0000-0002-3458-5604; Mor,
   Uria/0000-0002-2918-6406; Moresi, Claudia/0000-0002-0990-2137; Pinker,
   Elisha/0000-0003-2664-6937; Leshem, Avner/0000-0003-4082-2036;
   Tuganbaev, Timur/0000-0002-4940-0000; Zhang, Xiao/0000-0002-8213-6686
FU German Research Foundation (DFG) [420943353]; EMBO Long term Fellowship
   [ATF 767-2017]; Abisch Frenkel Foundation for the Promotion of Life
   Sciences; Gurwin Family Fund for Scientific Research; Leona M. and Harry
   B. Helmsley Charitable Trust; Crown Endowment Fund for Immunological
   Research; Else Kroener Fresenius Foundation; estate of J. Gitlitz;
   estate of L. Hershkovich; Benoziyo Endowment Fund for the Advancement of
   Science; Adelis Foundation; French National Center for Scientific
   Research (CNRS); V.R. Schwartz Research Fellow Chair; European Research
   Council; German-Israeli Foundation for Scientific Research and
   Development; Israel Science Foundation; Helmholtz Foundation; European
   Foundation for the Study of Diabetes; Marie Curie Integration grant
FX We thank the members of the E.E. lab for discussions and apologize to
   authors whose work was not included due to space constraints. We thank
   Idit Shachar and Yifat Merbl, Weizmann Institute of Science, for
   suggestions. We thank Carmit Bar-Nathan for assistance with animal work;
   Steffen Jung, Weizmann Institute of Science, for providing MHC class
   II<SUP>fl/fl</SUP> mice; and Jeremiah Faith, Mount Sinai School of
   Medicine, for generously providing GF Rag<SUP>-/-</SUP> mice. We thank
   Maria Eizner of Eizner Design for graphical design support. T.L. is
   funded as postdoctoral fellow by the German Research Foundation (DFG,
   420943353). S.P.N. is funded by an EMBO Long term Fellowship ATF
   767-2017. E.E. is supported by Y. and R. Ungar, the Abisch Frenkel
   Foundation for the Promotion of Life Sciences, the Gurwin Family Fund
   for Scientific Research, the Leona M. and Harry B. Helmsley Charitable
   Trust, the Crown Endowment Fund for Immunological Research, the Else
   Kroener Fresenius Foundation, the estate of J. Gitlitz, the estate of L.
   Hershkovich, the Benoziyo Endowment Fund for the Advancement of Science,
   the Adelis Foundation, J.L. and V. Schwartz, A. and G. Markovitz, A. and
   C. Adelson, the French National Center for Scientific Research (CNRS),
   D.L. Schwarz, The V.R. Schwartz Research Fellow Chair, L. Steinberg,
   J.N. Halpern, A. Edelheit, and by grants funded by the European Research
   Council, a Marie Curie Integration grant, the German-Israeli Foundation
   for Scientific Research and Development, the Israel Science Foundation,
   the Helmholtz Foundation, and the European Foundation for the Study of
   Diabetes. E.E. is a senior fellow, Canadian Institute of Advanced
   Research (CIFAR) and an international scholar, Howard Hughes Medical
   Institute (HHMI).
CR Ananthakrishnan AN, 2014, GUT, V63, P776, DOI 10.1136/gutjnl-2013-305304
   Ananthakrishnan AN, 2013, GASTROENTEROLOGY, V145, P970, DOI 10.1053/j.gastro.2013.07.050
   Ashton JJ, 2019, CLIN NUTR, V38, P80, DOI 10.1016/j.clnu.2018.01.020
   Atarashi K, 2015, CELL, V163, P367, DOI 10.1016/j.cell.2015.08.058
   Bae K, 2001, NEURON, V30, P525, DOI 10.1016/S0896-6273(01)00302-6
   Bagnoli JW, 2018, NAT COMMUN, V9, DOI 10.1038/s41467-018-05347-6
   Biton M, 2018, CELL, V175, P1307, DOI 10.1016/j.cell.2018.10.008
   Bolyen E, 2019, NAT BIOTECHNOL, V37, P852, DOI 10.1038/s41587-019-0209-9
   BRANDES JW, 1982, LEBER MAGEN DARM, V12, P225
   BRANDES JW, 1981, Z GASTROENTEROL, V19, P1
   Brotherton CS, 2014, GASTROENTEROL NURS, V37, P206, DOI 10.1097/SGA.0000000000000047
   Buning J, 2005, EUR J IMMUNOL, V35, P831, DOI 10.1002/eji.200425286
   Callahan BJ, 2016, NAT METHODS, V13, P581, DOI [10.1038/nmeth.3869, 10.1038/NMETH.3869]
   Canfora EE, 2015, NAT REV ENDOCRINOL, V11, P577, DOI 10.1038/nrendo.2015.128
   Cani PD, 2009, GUT, V58, P1091, DOI 10.1136/gut.2008.165886
   Carton J, 2004, EUR J GASTROEN HEPAT, V16, P961, DOI 10.1097/00042737-200410000-00003
   Chaix A, 2014, CELL METAB, V20, P991, DOI 10.1016/j.cmet.2014.11.001
   Christ AD, 1997, SPRINGER SEMIN IMMUN, V18, P449, DOI 10.1007/BF00824052
   Cohen SA, 2014, J PEDIATR GASTR NUTR, V59, P516, DOI 10.1097/MPG.0000000000000449
   CUMMINS AG, 1991, J GASTROEN HEPATOL, V6, P53, DOI 10.1111/j.1440-1746.1991.tb01145.x
   Das G, 2003, P NATL ACAD SCI USA, V100, P5324, DOI 10.1073/pnas.0831037100
   Eri R, 2012, METHODS MOL BIOL, V844, P261, DOI 10.1007/978-1-61779-527-5_19
   Feagan BG, 2008, JAMA-J AM MED ASSOC, V299, P1690, DOI 10.1001/jama.299.14.1690
   Flannigan KL, 2014, P NATL ACAD SCI USA, V111, P13559, DOI 10.1073/pnas.1413390111
   Gil-Lozano M, 2016, ENDOCRINOLOGY, V157, P586, DOI 10.1210/en.2015-1732
   Glynn EF, 2006, BIOINFORMATICS, V22, P310, DOI 10.1093/bioinformatics/bti789
   GONNELLA PA, 1993, J CELL SCI, V106, P937
   GOO RH, 1987, GASTROENTEROLOGY, V93, P515, DOI 10.1016/0016-5085(87)90913-9
   Hashimoto K, 2002, GENESIS, V32, P152, DOI 10.1002/gene.10056
   Hershberg RM, 1997, J CLIN INVEST, V100, P204, DOI 10.1172/JCI119514
   Hoogerwerf WA, 2010, AM J PHYSIOL-GASTR L, V298, pG143, DOI 10.1152/ajpgi.00402.2009
   Hughes ME, 2010, J BIOL RHYTHM, V25, P372, DOI 10.1177/0748730410379711
   JARNEROT G, 1983, SCAND J GASTROENTERO, V18, P999, DOI 10.3109/00365528309181832
   Koyama M, 2019, IMMUNITY, V51, P885, DOI 10.1016/j.immuni.2019.08.011
   KUMAR D, 1986, GASTROENTEROLOGY, V91, P926, DOI 10.1016/0016-5085(86)90696-7
   Kunisawa J, 2013, NAT COMMUN, V4, DOI 10.1038/ncomms2718
   Ladinsky MS, 2019, SCIENCE, V363, P1058, DOI 10.1126/science.aat4042
   Lau JT, 2016, GENOME MED, V8, DOI 10.1186/s13073-016-0327-7
   Lazar-Molnar E, 2018, CLIN LAB MED, V38, P655, DOI 10.1016/j.cll.2018.07.007
   LEMMER B, 1991, BRIT J CLIN PHARMACO, V32, P627, DOI 10.1111/j.1365-2125.1991.tb03964.x
   Levy M, 2015, CELL, V163, P1428, DOI 10.1016/j.cell.2015.10.048
   Liu XJ, 2017, INFLAMM BOWEL DIS, V23, P1741, DOI 10.1097/MIB.0000000000001265
   LOMB NR, 1976, ASTROPHYS SPACE SCI, V39, P447, DOI 10.1007/BF00648343
   McDonald BD, 2018, NAT REV IMMUNOL, V18, P514, DOI 10.1038/s41577-018-0013-7
   Moor AE, 2018, CELL, V175, P1156, DOI 10.1016/j.cell.2018.08.063
   Moor AE, 2017, SCIENCE, V357, P1299, DOI 10.1126/science.aan2399
   Palmieri O, 2015, CHRONOBIOL INT, V32, P903, DOI 10.3109/07420528.2015.1050726
   Pan XY, 2009, J LIPID RES, V50, P1800, DOI 10.1194/jlr.M900085-JLR200
   POWRIE F, 1994, IMMUNITY, V1, P553, DOI 10.1016/1074-7613(94)90045-0
   Ridaura VK, 2013, SCIENCE, V341, P1079, DOI 10.1126/science.1241214
   RITCHIE JK, 1987, BMJ-BRIT MED J, V295, P517, DOI 10.1136/bmj.295.6597.517
   Sakamori R, 2014, CANCER RES, V74, P5480, DOI 10.1158/0008-5472.CAN-14-0267
   Schneider CA, 2012, NAT METHODS, V9, P671, DOI 10.1038/nmeth.2089
   SENJU M, 1991, GUT, V32, P918, DOI 10.1136/gut.32.8.918
   Sobolewska-Wlodarczyk A, 2016, PHARMACOL REP, V68, P847, DOI 10.1016/j.pharep.2016.04.007
   STANGE EF, 1990, Z GASTROENTEROL, V28, P561
   Suez J, 2018, CELL, V174, P1406, DOI 10.1016/j.cell.2018.08.047
   Sujino T, 2016, SCIENCE, V352, P1581, DOI 10.1126/science.aaf3892
   Swanson GR, 2017, GASTROENTEROL CLIN N, V46, P881, DOI 10.1016/j.gtc.2017.08.014
   Thaiss CA, 2018, SCIENCE, V359, P1376, DOI 10.1126/science.aar3318
   Thaiss CA, 2016, CELL, V167, P1495, DOI 10.1016/j.cell.2016.11.003
   Thaiss CA, 2015, GUT MICROBES, V6, P137, DOI 10.1080/19490976.2015.1016690
   Thaiss CA, 2014, CELL, V159, P514, DOI 10.1016/j.cell.2014.09.048
   Thomas C, 2009, CELL METAB, V10, P167, DOI 10.1016/j.cmet.2009.08.001
   Tognini P, 2017, CELL HOST MICROBE, V22, P185, DOI 10.1016/j.chom.2017.07.007
   Turnbaugh PJ, 2006, NATURE, V444, P1027, DOI 10.1038/nature05414
   Vezys V, 2000, IMMUNITY, V12, P505, DOI 10.1016/S1074-7613(00)80202-2
   Vrieze A, 2012, GASTROENTEROLOGY, V143, P913, DOI 10.1053/j.gastro.2012.06.031
   Westendorf AM, 2009, GUT, V58, P211, DOI 10.1136/gut.2008.151720
   Wu G, 2016, BIOINFORMATICS, V32, P3351, DOI 10.1093/bioinformatics/btw405
   Zarrinpar A, 2014, CELL METAB, V20, P1006, DOI 10.1016/j.cmet.2014.11.008
   Zmora N, 2018, CELL, V174, P1388, DOI 10.1016/j.cell.2018.08.041
NR 72
TC 27
Z9 28
U1 16
U2 65
PU CELL PRESS
PI CAMBRIDGE
PA 50 HAMPSHIRE ST, FLOOR 5, CAMBRIDGE, MA 02139 USA
SN 0092-8674
EI 1097-4172
J9 CELL
JI Cell
PD SEP 17
PY 2020
VL 182
IS 6
BP 1441
EP +
DI 10.1016/j.cell.2020.08.027
PG 40
WC Biochemistry & Molecular Biology; Cell Biology
WE Science Citation Index Expanded (SCI-EXPANDED)
SC Biochemistry & Molecular Biology; Cell Biology
GA NR3DQ
UT WOS:000571443300010
PM 32888430
OA Bronze
DA 2022-07-15
ER

PT J
AU Dai, L
   Tang, YJ
   Zhou, WJ
   Dang, YQ
   Sun, QL
   Tang, ZP
   Zhu, MZ
   Ji, G
AF Dai, Liang
   Tang, Yingjue
   Zhou, Wenjun
   Dang, Yanqi
   Sun, Qiaoli
   Tang, Zhipeng
   Zhu, Mingzhe
   Ji, Guang
TI Gut Microbiota and Related Metabolites Were Disturbed in Ulcerative
   Colitis and Partly Restored After Mesalamine Treatment
SO FRONTIERS IN PHARMACOLOGY
LA English
DT Article
DE 16S rRNA sequencing; metabolomics; mesalamine; ulcerative colitis; gut
   microbiota
ID FECAL MICROBIOTA; DYSBIOSIS; INFLAMMATION; MAINTENANCE; MECHANISMS;
   PROBIOTICS; SEQUENCES; ACIDS
AB Mesalamine has been well used in the improvement of ulcerative colitis (UC) in clinics, however, the underlying mechanisms were not well illustrated. To explore its efficacy from the perspective of gut microbiota and related metabolites, we employed 16S rRNA sequencing and metabolomics approaches in stool samples across 14 normal healthy controls (NC group), 10 treatment-naive UC patients (UC group) and 14 UC patients responded to mesalamine treatment (mesalamine group). We noted that the gut microbiota diversity and community composition were remarkably perturbed in UC group and partially restored by mesalamine treatment. The relative abundance of 192 taxa in genus level were significantly changed in UC group, and 168 genera were significantly altered after mesalamine intervention. Meanwhile, a total of 127 metabolites were significantly changed in UC group and 129 metabolites were significantly altered after mesalamine treatment. Importantly, we observed that many candidates including 49 genera (such as Escherichia-shigella, Enterococcus and Butyricicoccus) and 102 metatoblites (such as isoleucine, cholic acid and deoxycholic acid) were reversed by mesalamine. Spearman correlation analysis revealed that most of the candidates were significantly correlated with Mayo score of UC, and the relative abundance of specific genera were significant correlated with the perturbation of metabolites. Pathway analysis demonstrated that genera and metabolites candidates were enriched in many similar molecular pathways such as amino acid metabolism and secondary metabolites biosynthesis. Importantly, ROC curve analysis identified a gut microbiota signature composed of five genera including Escherichia-Shigella, Streptococcus, Megamonas, Prevotella_9 and [Eubacterium] _coprostanoligenes _group which might be used to distinguish UC group from both NC and mesalamine group. In all, our results suggested that mesalamine might exert a beneficial role in UC by modulating gut microbiota signature with correlated metabolites in different pathways, which may provide a basis for developing novel candidate biomarkers and therapeutic targets of UC.
C1 [Dai, Liang; Tang, Yingjue; Zhou, Wenjun; Dang, Yanqi; Sun, Qiaoli; Tang, Zhipeng; Zhu, Mingzhe; Ji, Guang] Shanghai Univ Tradit Chinese Med, Longhua Hosp, China Canada Ctr Res Digest Dis ccCRDD, Inst Digest Dis, Shanghai, Peoples R China.
   [Zhu, Mingzhe] Shanghai Univ Tradit Chinese Med, Sch Publ Hlth, Shanghai, Peoples R China.
RP Zhu, MZ; Ji, G (通讯作者)，Shanghai Univ Tradit Chinese Med, Longhua Hosp, China Canada Ctr Res Digest Dis ccCRDD, Inst Digest Dis, Shanghai, Peoples R China.; Zhu, MZ (通讯作者)，Shanghai Univ Tradit Chinese Med, Sch Publ Hlth, Shanghai, Peoples R China.
EM zhumingzhe@sibs.ac.cn; jiliver@vip.sina.com
FU Three Year Action Plan of Shanghai Hygiene [ZY(2018-2020)-CCCX-2002-01];
   Evidence-based Special Project of National Traditional Chinese Medicine
   [2019xzzx-xh012]
FX This work was supported by Three Year Action Plan of Shanghai Hygiene
   (ZY(2018-2020)-CCCX-2002-01) and Evidence-based Special Project of
   National Traditional Chinese Medicine (2019xzzx-xh012).
CR Adams SM, 2013, AM FAM PHYSICIAN, V87, P699
   Arpaia N, 2013, NATURE, V504, P451, DOI 10.1038/nature12726
   Bailey JR, 2017, BENEF MICROBES, V8, P605, DOI 10.3920/BM2016.0110
   Bajer L, 2017, WORLD J GASTROENTERO, V23, P4548, DOI 10.3748/wjg.v23.i25.4548
   BARON JH, 1964, BRIT MED J, V1, P89, DOI 10.1136/bmj.1.5375.89
   Chen SF, 2018, BIOINFORMATICS, V34, P884, DOI 10.1093/bioinformatics/bty560
   Dawiskiba T, 2014, WORLD J GASTROENTERO, V20, P163, DOI 10.3748/wjg.v20.i1.163
   De Preter V, 2015, GUT, V64, P447, DOI 10.1136/gutjnl-2013-306423
   Derikx LAAP, 2016, BEST PRACT RES CL GA, V30, P55, DOI 10.1016/j.bpg.2016.02.005
   Duboc H, 2013, GUT, V62, P531, DOI 10.1136/gutjnl-2012-302578
   Edgar RC, 2013, NAT METHODS, V10, P996, DOI [10.1038/NMETH.2604, 10.1038/nmeth.2604]
   Fite A, 2013, J CLIN MICROBIOL, V51, P849, DOI 10.1128/JCM.02574-12
   Hoivik ML, 2013, GUT, V62, P368, DOI 10.1136/gutjnl-2012-302311
   [中华医学会消化病学分会炎症性肠病学组 Inflammatory Bowel Disease GroupChinese Society of GastroenterologyChinese Medical Association], 2018, [中国实用内科杂志, Chinese Journal of Practical Internal Medicine], V38, P796
   Kaur A, 2020, J INFLAMM-LOND, V17, DOI 10.1186/s12950-020-00246-4
   Kojima Ayuchi, 2012, Sci Rep, V2, P332, DOI 10.1038/srep00332
   Kotze PG, 2020, THER ADV GASTROENTER, V13, DOI 10.1177/1756284820931739
   Langille MGI, 2013, NAT BIOTECHNOL, V31, P814, DOI 10.1038/nbt.2676
   Lynch W. D., 2020, ULCERATIVE COLITIS
   Ma HQ, 2018, WORLD J GASTROENTERO, V24, P1464, DOI 10.3748/wjg.v24.i13.1464
   Magoc T, 2011, BIOINFORMATICS, V27, P2957, DOI 10.1093/bioinformatics/btr507
   Nakashima J., 2020, MESALAMINE USAN
   Nemoto H, 2012, DIGEST DIS SCI, V57, P2955, DOI 10.1007/s10620-012-2236-y
   Pavlidis P, 2015, ALIMENT PHARM THER, V42, P802, DOI 10.1111/apt.13333
   Porter Ross J, 2020, F1000Res, V9, DOI 10.12688/f1000research.20805.1
   Probert F, 2018, J CROHNS COLITIS, V12, P1326, DOI 10.1093/ecco-jcc/jjy101
   Rutgeerts P, 2005, NEW ENGL J MED, V353, P2462, DOI 10.1056/NEJMoa050516
   Scaldaferri F, 2016, WORLD J GASTROENTERO, V22, P5505, DOI 10.3748/wjg.v22.i24.5505
   Shen ZH, 2018, WORLD J GASTROENTERO, V24, P5, DOI 10.3748/wjg.v24.i1.5
   Sinha SR, 2020, CELL HOST MICROBE, V27, P659, DOI 10.1016/j.chom.2020.01.021
   Sun ML, 2019, MED SCI MONITOR, V25, P3303, DOI 10.12659/MSM.916009
   Ungaro R, 2017, LANCET, V389, P1756, DOI 10.1016/S0140-6736(16)32126-2
   Wang Q, 2007, APPL ENVIRON MICROB, V73, P5261, DOI 10.1128/AEM.00062-07
NR 33
TC 6
Z9 6
U1 7
U2 14
PU FRONTIERS MEDIA SA
PI LAUSANNE
PA AVENUE DU TRIBUNAL FEDERAL 34, LAUSANNE, CH-1015, SWITZERLAND
EI 1663-9812
J9 FRONT PHARMACOL
JI Front. Pharmacol.
PD JAN 18
PY 2021
VL 11
AR 620724
DI 10.3389/fphar.2020.620724
PG 15
WC Pharmacology & Pharmacy
WE Science Citation Index Expanded (SCI-EXPANDED)
SC Pharmacology & Pharmacy
GA QA0MT
UT WOS:000613146100001
PM 33628183
OA gold, Green Published
DA 2022-07-15
ER

PT J
AU Aleksandrova, K
   Romero-Mosquera, B
   Hernandez, V
AF Aleksandrova, Krasimira
   Romero-Mosquera, Beatriz
   Hernandez, Vicent
TI Diet, Gut Microbiome and Epigenetics: Emerging Links with Inflammatory
   Bowel Diseases and Prospects for Management and Prevention
SO NUTRIENTS
LA English
DT Review
DE diet; gut microbiota; epigenetics; inflammatory bowel diseases
ID CROHNS-DISEASE; ULCERATIVE-COLITIS; ADAPTIVE IMMUNITY;
   ENVIRONMENTAL-FACTORS; ECHINACEA-PURPUREA; TNF-ALPHA; IBD; METAANALYSIS;
   ASSOCIATION; PREBIOTICS
AB Inflammatory bowel diseases (IBD) represent a growing public health concern due to increasing incidence worldwide. The current notion on the pathogenesis of IBD is that genetically susceptible individuals develop intolerance to dysregulated gut microflora (dysbiosis) and chronic inflammation develops as a result of environmental triggers. Among the environmental factors associated with IBD, diet plays an important role in modulating the gut microbiome, influencing epigenetic changes, and, therefore, could be applied as a therapeutic tool to improve the disease course. Nevertheless, the current dietary recommendations for disease prevention and management are scarce and have weak evidence. This review summarises the current knowledge on the complex interactions between diet, microbiome and epigenetics in IBD. Whereas an overabundance of calories and some macronutrients increase gut inflammation, several micronutrients have the potential to modulate it. Immunonutrition has emerged as a new concept putting forward the importance of vitamins such as vitamins A, C, E, and D, folic acid, beta carotene and trace elements such as zinc, selenium, manganese and iron. However, when assessed in clinical trials, specific micronutrients exerted a limited benefit. Beyond nutrients, an anti-inflammatory dietary pattern as a complex intervention approach has become popular in recent years. Hence, exclusive enteral nutrition in paediatric Crohn's disease is the only nutritional intervention currently recommended as a first-line therapy. Other nutritional interventions or specific diets including the Specific Carbohydrate Diet (SCD), the low fermentable oligosaccharides, disaccharides, monosaccharides, and polyol (FODMAP) diet and, most recently, the Mediterranean diet have shown strong anti-inflammatory properties and show promise for improving disease symptoms. More work is required to evaluate the role of individual food compounds and complex nutritional interventions with the potential to decrease inflammation as a means of prevention and management of IBD.
C1 [Aleksandrova, Krasimira] German Inst Human Nutr Potsdam Rehbrucke, Dept Epidemiol, Nutr Immun & Metab Start Lab, Arthur Scheunert Allee 114-116, D-14558 Nuthetal, Germany.
   [Romero-Mosquera, Beatriz; Hernandez, Vicent] Estrutura Org Xest Integrada Vigo, Inst Invest Sanitaria Galicia Sur, Dept Gastroenterol, Vigo 36312, Spain.
RP Aleksandrova, K (通讯作者)，German Inst Human Nutr Potsdam Rehbrucke, Dept Epidemiol, Nutr Immun & Metab Start Lab, Arthur Scheunert Allee 114-116, D-14558 Nuthetal, Germany.
EM krasimira.aleksandrova@dife.de; beatriz.romero.mosquera@sergas.es;
   vicenthernandez@yahoo.es
RI HERNANDEZ, VICENT/K-2415-2019
OI HERNANDEZ, VICENT/0000-0003-1607-0831; Aleksandrova,
   Krasimira/0000-0002-1275-1827
FU German Research Foundation (DFG) [AL 1784/3-1]; GETECCU's "V Antonio
   Obrador" Grant
FX Krasimira Aleksandrova was supported by the German Research Foundation
   (DFG) Grant AL 1784/3-1. Vicent Hernandez received the GETECCU's "V
   Antonio Obrador" Grant, devoted to epidemiological studies in IBD.
CR Andersen V, 2017, NUTRIENTS, V9, DOI 10.3390/nu9030286
   Anderson CA, 2011, NAT GENET, V43, P246, DOI 10.1038/ng.764
   Anderson OS, 2012, J NUTR BIOCHEM, V23, P853, DOI 10.1016/j.jnutbio.2012.03.003
   Arpon A, 2017, J PHYSIOL BIOCHEM, V73, P445, DOI 10.1007/s13105-017-0552-6
   Arumugam M, 2011, NATURE, V473, P174, DOI 10.1038/nature09944
   Balan BJ, 2016, CENT EUR J IMMUNOL, V41, P12, DOI 10.5114/ceji.2016.58813
   Barbour EK, 2015, VACCINE, V33, P2228, DOI 10.1016/j.vaccine.2015.03.035
   Baroja ML, 2007, CLIN EXP IMMUNOL, V149, P470, DOI 10.1111/j.1365-2249.2007.03434.x
   Bayer J, 2004, CLIN IMMUNOL, V110, P100, DOI 10.1016/j.clim.2003.10.006
   Beaudet Arthur L, 2008, J Pediatr Gastroenterol Nutr, V46 Suppl 1, pE2, DOI 10.1097/01.mpg.0000313815.73649.37
   Benoit B, 2015, J NUTR, V145, P1754, DOI 10.3945/jn.115.211441
   Bjelakovic G, 2007, JAMA-J AM MED ASSOC, V297, P842, DOI 10.1001/jama.297.8.842
   Bouma G, 1996, CLIN EXP IMMUNOL, V103, P391, DOI 10.1111/j.1365-2249.1996.tb08292.x
   Brandsma E, 2015, CURR OPIN LIPIDOL, V26, P73, DOI 10.1097/MOL.0000000000000154
   Brown AC, 2011, EXPERT REV GASTROENT, V5, P411, DOI [10.1586/egh.11.29, 10.1586/EGH.11.29]
   Brown K, 2012, NUTRIENTS, V4, P1552, DOI [10.3390/nu4081095, 10.3390/nu4111552]
   Burdge GC, 2012, CURR OPIN CLIN NUTR, V15, P442, DOI 10.1097/MCO.0b013e3283567dd2
   Burisch J, 2014, J CROHNS COLITIS, V8, P607, DOI 10.1016/j.crohns.2013.11.021
   Chapman CG, 2015, THER ADV GASTROENTER, V8, P4, DOI 10.1177/1756283X14547360
   Chiba M, 2010, WORLD J GASTROENTERO, V16, P2484, DOI 10.3748/wjg.v16.i20.2484
   Crawford A, 2015, FEMS YEAST RES, V15, DOI 10.1093/femsyr/fov071
   Dadaei Tahereh, 2015, Gastroenterol Hepatol Bed Bench, V8, P49
   Dabritz J, 2014, INFLAMM BOWEL DIS, V20, P1638, DOI 10.1097/MIB.0000000000000063
   Danese S, 2006, WORLD J GASTROENTERO, V12, P4807
   Derwa Y, 2017, ALIMENT PHARM THER, V46, P389, DOI 10.1111/apt.14203
   Devkota S, 2012, NATURE, V487, P104, DOI 10.1038/nature11225
   Dionne S, 1997, DIGEST DIS SCI, V42, P1557, DOI 10.1023/A:1018895500721
   Dominguez-Bello MG, 2010, P NATL ACAD SCI USA, V107, P11971, DOI 10.1073/pnas.1002601107
   Eeckhaut V, 2014, GUT, V63, P367, DOI 10.1136/gutjnl-2013-305293
   Eichelmann F, 2016, OBES REV, V17, P1067, DOI 10.1111/obr.12439
   Erickson KL, 2000, J INFECT DIS, V182, pS5, DOI 10.1086/315922
   Fernandez A, 2015, GASTROENT HEPAT-BARC, V38, P534, DOI 10.1016/j.gastrohep.2015.03.001
   Gearry RB, 2016, DIGEST DIS, V34, P84, DOI 10.1159/000442933
   Gismera C.S, 2010, ENFERM INFLAM INTEST, V9, P139
   Greenberg GR, 2002, CAN J GASTROENTEROL, V16, P127, DOI 10.1155/2002/834086
   Hall H, 2007, INT J SPORTS MED, V28, P792, DOI 10.1055/s-2007-964895
   Harris RA, 2012, INFLAMM BOWEL DIS, V18, P2334, DOI 10.1002/ibd.22956
   Hidalgo-Cantabrana C., 2017, MICROBIOL SPECTR, V5, P73, DOI [10.1128/microbiolspec.BAD-0010-2016, DOI 10.1128/MICROBIOLSPEC.BAD-0010-2016]
   Huang Z, 2012, ANTIOXID REDOX SIGN, V16, P705, DOI 10.1089/ars.2011.4145
   JONES VA, 1987, DIGEST DIS SCI, V32, pS100, DOI 10.1007/BF01312473
   Jorgensen SP, 2010, ALIMENT PHARM THER, V32, P377, DOI 10.1111/j.1365-2036.2010.04355.x
   Kakodkar S, 2015, J ACAD NUTR DIET, V115, P1226, DOI 10.1016/j.jand.2015.04.016
   Kalla R, 2015, GUT, V64, P504, DOI 10.1136/gutjnl-2014-307891
   Kaplan GG, 2015, NAT REV GASTRO HEPAT, V12, P720, DOI 10.1038/nrgastro.2015.150
   Kostic AD, 2014, GASTROENTEROLOGY, V146, P1489, DOI 10.1053/j.gastro.2014.02.009
   Krautkramer KA, 2016, MOL CELL, V64, P982, DOI 10.1016/j.molcel.2016.10.025
   Kuo CL, 2014, IMMUNOPHARM IMMUNOT, V36, P364, DOI 10.3109/08923973.2014.953637
   Laurell A, 2017, SCAND J GASTROENTERO, V52, P477, DOI 10.1080/00365521.2016.1263680
   Lee D, 2015, GASTROENTEROLOGY, V148, P1087, DOI 10.1053/j.gastro.2015.01.007
   Lophaven SN, 2017, ALIMENT PHARM THER, V45, P961, DOI 10.1111/apt.13971
   Lovasz BD, 2013, DIGEST LIVER DIS, V45, P269, DOI 10.1016/j.dld.2012.08.020
   Ludwiczek O, 2005, EUR CYTOKINE NETW, V16, P27
   Macia L, 2015, NAT COMMUN, V6, DOI 10.1038/ncomms7734
   Malavia D, 2017, ADV MICROB PHYSIOL, V70, P85, DOI 10.1016/bs.ampbs.2017.01.006
   Malekzadeh MM, 2016, ARCH IRAN MED, V19, P2, DOI 0161901/AIM.003
   Marlow G, 2013, HUM GENOMICS, V7, DOI 10.1186/1479-7364-7-24
   Mochizuki K., 2017, CONGENIT ANOM, DOI [10.1111/cga.1221328169463, DOI 10.1111/CGA.1221328169463]
   Molodecky NA, 2012, GASTROENTEROLOGY, V142, P46, DOI 10.1053/j.gastro.2011.10.001
   Molodecky NA, 2011, INFLAMM BOWEL DIS, V17, P1792, DOI 10.1002/ibd.21511
   Myles IA, 2014, NUTR J, V13, DOI 10.1186/1475-2891-13-61
   Ng SC, 2013, GASTROENTEROLOGY, V145, P158, DOI 10.1053/j.gastro.2013.04.007
   Nieves Raquel, 2004, Tenn Med, V97, P407
   O'Hara AM, 2006, EMBO REP, V7, P688, DOI 10.1038/sj.embor.7400731
   Olendzki BC, 2014, NUTR J, V13, DOI 10.1186/1475-2891-13-5
   Philpott M, 2004, MUTAT RES-FUND MOL M, V551, P29, DOI 10.1016/j.mrfmmm.2004.03.005
   Prosberg M, 2016, SCAND J GASTROENTERO, V51, P1407, DOI 10.1080/00365521.2016.1216587
   Remely M, 2015, BRIT J PHARMACOL, V172, P2756, DOI 10.1111/bph.12854
   Reuter S, 2011, GENES NUTR, V6, P93, DOI 10.1007/s12263-011-0222-1
   Richman E, 2013, ALIMENT PHARM THER, V38, P1156, DOI 10.1111/apt.12500
   Roager HM, 2014, APPL ENVIRON MICROB, V80, P1142, DOI 10.1128/AEM.03549-13
   Rogler G, 2015, INFLAMM BOWEL DIS, V21, P400, DOI 10.1097/MIB.0000000000000229
   Ruemmele FM, 2014, J CROHNS COLITIS, V8, P1179, DOI 10.1016/j.crohns.2014.04.005
   Russell RK, 2004, BEST PRACT RES CL GA, V18, P525, DOI 10.1016/j.bpg.2003.12.006
   Saita D, 2016, SCI REP-UK, V6, DOI 10.1038/srep29353
   Santilli G, 2013, ONCOIMMUNOLOGY, V2, DOI 10.4161/onci.24443
   Scaldaferri F, 2013, BIOMED RES INT, V2013, DOI 10.1155/2013/435268
   Scarpa M, 2012, INFLAMM BOWEL DIS, V18, P1982, DOI 10.1002/ibd.22934
   Seril DN, 2006, J CLIN GASTROENTEROL, V40, P391, DOI 10.1097/00004836-200605000-00006
   Seril DN, 2002, DIGEST DIS SCI, V47, P1266, DOI 10.1023/A:1015362228659
   Shaik-Dasthagirisaheb YB, 2013, J BIOL REG HOMEOS AG, V27, P291
   Shivashankar R, 2017, CLIN GASTROENTEROL H, V15, P857, DOI 10.1016/j.cgh.2016.10.039
   Simpson HL, 2014, DIGEST DIS, V32, P18, DOI 10.1159/000367821
   Sinagra E, 2013, J BIOL REG HOMEOS AG, V27, P919
   Spooren CEGM, 2013, ALIMENT PHARM THER, V38, P1172, DOI 10.1111/apt.12501
   Suskind DL, 2014, J PEDIATR GASTR NUTR, V58, P87, DOI 10.1097/MPG.0000000000000103
   Tamboli CP, 2008, INFLAMM BOWEL DIS, V14, pS29, DOI 10.1002/ibd.20690
   Tighe D, 2017, INFLAMM BOWEL DIS, V23, P1154, DOI 10.1097/MIB.0000000000001093
   Van Limbergen J, 2014, NAT REV GASTRO HEPAT, V11, DOI 10.1038/nrgastro.2014.27
   Varela E, 2013, ALIMENT PHARM THER, V38, P151, DOI 10.1111/apt.12365
   Ventham NT, 2013, GASTROENTEROLOGY, V145, P293, DOI 10.1053/j.gastro.2013.05.050
   Wills ES, 2014, PLOS ONE, V9, DOI 10.1371/journal.pone.0090981
   Wu GD, 2011, SCIENCE, V334, P105, DOI 10.1126/science.1208344
   Yamamoto T, 2009, ALIMENT PHARM THER, V30, P99, DOI 10.1111/j.1365-2036.2009.04035.x
   Zanello G, 2014, NESTLE NUTR WORKS SE, V79, P41, DOI 10.1159/000360676
   Zhan Y. L., 2017, CLIN NUTR, DOI [10.1016/j.clnu.2017.05.01928587774, DOI 10.1016/J.CLNU.2017.05.01928587774]
NR 95
TC 76
Z9 85
U1 7
U2 67
PU MDPI
PI BASEL
PA ST ALBAN-ANLAGE 66, CH-4052 BASEL, SWITZERLAND
SN 2072-6643
J9 NUTRIENTS
JI Nutrients
PD SEP
PY 2017
VL 9
IS 9
AR 962
DI 10.3390/nu9090962
PG 13
WC Nutrition & Dietetics
WE Science Citation Index Expanded (SCI-EXPANDED)
SC Nutrition & Dietetics
GA FI4UM
UT WOS:000411973200045
PM 28867793
OA Green Published, Green Submitted, gold
DA 2022-07-15
ER

PT J
AU Abegunde, AT
   Muhammad, BH
   Bhatti, O
   Ali, T
AF Abegunde, Ayokunle T.
   Muhammad, Bashir H.
   Bhatti, Owais
   Ali, Tauseef
TI Environmental risk factors for inflammatory bowel diseases: Evidence
   based literature review
SO WORLD JOURNAL OF GASTROENTEROLOGY
LA English
DT Article
DE Environmental factors; Inflammatory bowel disease; Exposomes
ID VITAMIN-D-RECEPTOR; SELECTIVE CYCLOOXYGENASE-2 INHIBITORS; ACTIVE
   ULCERATIVE-COLITIS; RANDOMIZED CLINICAL-TRIAL; ORAL-CONTRACEPTIVE USE;
   AMBIENT AIR-POLLUTION; PLANTAGO-OVATA SEEDS; REGULATORY T-CELLS;
   CROHNS-DISEASE; DOUBLE-BLIND
AB AIM: To advances in genetics and immunology have contributed to the current understanding of the pathogenesis of inflammatory bowel diseases (IBD).
   METHODS: The current opinion on the pathogenesis of IBD suggests that genetically susceptible individuals develop intolerance to dysregulated gut microflora (dysbiosis) and chronic inflammation develops as a result of environmental insults. Environmental exposures are innumerable with varying effects during the life course of individuals with IBD. Studying the relationship between environmental factors and IBD may provide the missing link to increasing our understanding of the etiology and increased incidence of IBD in recent years with implications for prevention, diagnosis, and treatment. Environmental factors are heterogeneous and genetic predisposition, immune dysregulation, or dysbiosis do not lead to the development of IBD in isolation.
   RESULTS: Current challenges in the study of environmental factors and IBD are how to effectively translate promising results from experimental studies to humans in order to develop models that incorporate the complex interactions between the environment, genetics, immunology, and gut microbiota, and limited high quality interventional studies assessing the effect of modifying environmental factors on the natural history and patient outcomes in IBD.
   CONCLUSION: This article critically reviews the current evidence on environmental risk factors for IBD and proposes directions for future research.
C1 [Abegunde, Ayokunle T.; Ali, Tauseef] Univ Oklahoma, Hlth Sci Ctr, Sect Digest Dis & Nutr, Dept Med, 920 Stanton L Young Blvd, Oklahoma City, OK 73104 USA.
   [Muhammad, Bashir H.; Bhatti, Owais] Univ Oklahoma, Hlth Sci Ctr, Dept Med, Oklahoma City, OK 73104 USA.
RP Ali, T (通讯作者)，Univ Oklahoma, Hlth Sci Ctr, Sect Digest Dis & Nutr, Dept Med, 920 Stanton L Young Blvd, Oklahoma City, OK 73104 USA.
EM drtauseef@yahoo.com
OI Abegunde, Ayokunle/0000-0002-3571-6581
CR Ali T, 2014, INFLAMM BOWEL DIS, V20, P1986, DOI 10.1097/MIB.0000000000000108
   Ali T, 2013, WORLD J GASTROENTERO, V19, P9231, DOI 10.3748/wjg.v19.i48.9231
   Ali T, 2013, INFLAMM BOWEL DIS, V19, P2440, DOI 10.1097/MIB.0b013e3182a0ea54
   Ananthakrishnan AN, 2008, GUT, V57, P205, DOI 10.1136/gut.2007.128231
   Ananthakrishnan AN, 2013, GASTROENTEROLOGY, V145, P970, DOI 10.1053/j.gastro.2013.07.050
   Ananthakrishnan AN, 2013, CLIN GASTROENTEROL H, V11, P965, DOI 10.1016/j.cgh.2013.01.021
   Ananthakrishnan AN, 2012, GASTROENTEROLOGY, V142, P482, DOI 10.1053/j.gastro.2011.11.040
   Ananthakrishnan AN, 2011, INFLAMM BOWEL DIS, V17, P1138, DOI 10.1002/ibd.21455
   Andersson RE, 2003, GASTROENTEROLOGY, V124, P40, DOI 10.1053/gast.2003.50021
   Andersson RE, 2001, NEW ENGL J MED, V344, P808, DOI 10.1056/NEJM200103153441104
   Ballegaard M, 1997, SCAND J GASTROENTERO, V32, P569, DOI 10.3109/00365529709025101
   Baron S, 2005, GUT, V54, P357, DOI 10.1136/gut.2004.054353
   Bartel G, 2008, INFLAMM BOWEL DIS, V14, P374, DOI 10.1002/ibd.20295
   Bassaganya-Riera J, 2011, J NUTR, V141, P1318, DOI 10.3945/jn.111.139022
   Basson AR, 2016, J AM COLL NUTR, V35, P163, DOI 10.1080/07315724.2015.1039665
   Becker HM, 2012, DIGEST DIS, V30, P47, DOI 10.1159/000342602
   Benchimol EI, 2015, AM J GASTROENTEROL, V110, P553, DOI 10.1038/ajg.2015.52
   Bentz S, 2010, DIGESTION, V81, P252, DOI 10.1159/000264649
   Bernstein CN, 2007, INFLAMM BOWEL DIS, V13, P759, DOI 10.1002/ibd.20089
   Bernstein CN, 2010, AM J GASTROENTEROL, V105, P1994, DOI 10.1038/ajg.2010.140
   Bernstein CN, 2001, AM J GASTROENTEROL, V96, P2117, DOI 10.1111/j.1572-0241.2001.03946.x
   Biancone L, 2004, ALIMENT PHARM THER, V19, P755, DOI 10.1111/j.1365-2036.2004.01907.x
   Bibiloni R, 2006, J MED MICROBIOL, V55, P1141, DOI 10.1099/jmm.0.46498-0
   Bitton A, 2008, GUT, V57, P1386, DOI 10.1136/gut.2007.134817
   Bonner GF, 2000, AM J GASTROENTEROL, V95, P1946
   Bonner GF, 2004, INFLAMM BOWEL DIS, V10, P751, DOI 10.1097/00054725-200411000-00009
   Boye B, 2011, INFLAMM BOWEL DIS, V17, P1863, DOI 10.1002/ibd.21575
   BOYKO EJ, 1988, SCAND J GASTROENTERO, V23, P1147, DOI 10.3109/00365528809090183
   BOYKO EJ, 1987, NEW ENGL J MED, V316, P707, DOI 10.1056/NEJM198703193161202
   Brock JH, 2002, BIOCHEM CELL BIOL, V80, P1, DOI 10.1139/o01-212
   Bullock Natalie R, 2004, Curr Issues Intest Microbiol, V5, P59
   Cantorna MT, 2000, J NUTR, V130, P2648, DOI 10.1093/jn/130.11.2648
   Cantorna MT, 2005, J RHEUMATOL, V32, P11
   Cantorna MT, 2004, AM J CLIN NUTR, V80, p1717S, DOI 10.1093/ajcn/80.6.1717S
   Cantorna MT, 2004, EXP BIOL MED, V229, P1136, DOI 10.1177/153537020422901108
   Chapman-Kiddell CA, 2010, INFLAMM BOWEL DIS, V16, P137, DOI 10.1002/ibd.20968
   Chassaing B, 2011, GASTROENTEROLOGY, V140, P1720, DOI 10.1053/j.gastro.2011.01.054
   Chiba M, 2010, WORLD J GASTROENTERO, V16, P2484, DOI 10.3748/wjg.v16.i20.2484
   Chiplunker A, 2009, GASTROENTEROLOGY, V136, pA199
   Cornish JA, 2008, AM J GASTROENTEROL, V103, P2394, DOI 10.1111/j.1572-0241.2008.02064.x
   Cosnes J, 1999, GUT, V45, P218, DOI 10.1136/gut.45.2.218
   Cosnes J, 2001, GASTROENTEROLOGY, V120, P1093, DOI 10.1053/gast.2001.23231
   Cosnes J, 2004, CLIN GASTROENTEROL H, V2, P41, DOI 10.1016/S1542-3565(03)00290-8
   Costello EK, 2009, SCIENCE, V326, P1694, DOI 10.1126/science.1177486
   Criscuoli V, 2006, WORLD J GASTROENTERO, V12, P4813
   Cutolo M, 2006, ANN NY ACAD SCI, V1089, P538, DOI 10.1196/annals.1386.043
   Day AS, 2006, J GASTROEN HEPATOL, V21, P1609, DOI 10.1111/j.1440-1746.2006.04294.x
   de Chambrun GP, 2014, MUCOSAL IMMUNOL, V7, P589, DOI 10.1038/mi.2013.78
   De Filippo C, 2010, P NATL ACAD SCI USA, V107, P14691, DOI 10.1073/pnas.1005963107
   Declercq C, 2010, INFLAMM BOWEL DIS, V16, P807, DOI 10.1002/ibd.21111
   Del Pinto R, 2015, INFLAMM BOWEL DIS, V21, P2708, DOI 10.1097/MIB.0000000000000546
   Devkota S, 2012, NATURE, V487, P104, DOI 10.1038/nature11225
   Dickstein JB, 1999, SLEEP MED REV, V3, P219, DOI 10.1016/S1087-0792(99)90003-5
   Dominguez-Bello MG, 2011, GASTROENTEROLOGY, V140, P1713, DOI 10.1053/j.gastro.2011.02.011
   Ek WE, 2014, ANN GASTROENTEROL, V27, P294
   EKBOM A, 1990, AM J EPIDEMIOL, V132, P1111, DOI 10.1093/oxfordjournals.aje.a115754
   Fernandez-Banares F, 1999, AM J GASTROENTEROL, V94, P427, DOI 10.1111/j.1572-0241.1999.872_a.x
   Frank DN, 2007, P NATL ACAD SCI USA, V104, P13780, DOI 10.1073/pnas.0706625104
   Froicu M, 2006, IMMUNOLOGY, V117, P310, DOI 10.1111/j.1365-2567.2005.02290.x
   Froicu M, 2003, MOL ENDOCRINOL, V17, P2386, DOI 10.1210/me.2003-0281
   Froicu M, 2007, BMC IMMUNOL, V8, DOI 10.1186/1471-2172-8-5
   Gamaldo CE, 2012, NEUROL CLIN, V30, P1313, DOI 10.1016/j.ncl.2012.08.007
   Garg SK, 2014, COCHRANE DB SYST REV, DOI 10.1002/14651858.CD009400.pub2
   Gerbarg PL, 2015, INFLAMM BOWEL DIS, V21, P2886, DOI 10.1097/MIB.0000000000000568
   Ghouri YA, 2014, CLIN EXP GASTROENTER, V7, P473, DOI 10.2147/CEG.S27530
   GILAT T, 1987, SCAND J GASTROENTERO, V22, P1009, DOI 10.3109/00365528708991950
   Gisbert JP, 2015, ALIMENT PHARM THER, V42, P391, DOI 10.1111/apt.13276
   GONZALEZHUIX F, 1993, AM J GASTROENTEROL, V88, P227
   Gradel KO, 2009, GASTROENTEROLOGY, V137, P495, DOI 10.1053/j.gastro.2009.04.001
   Graff LA, 2011, INFLAMM BOWEL DIS, V17, P1882, DOI 10.1002/ibd.21580
   Greenberg R, 2008, DIGEST DIS SCI, V53, P760, DOI 10.1007/s10620-007-9935-9
   Guarner F, 2003, LANCET, V361, P512, DOI 10.1016/S0140-6736(03)12489-0
   Hanai H, 2004, INT J MOL MED, V13, P643
   Hansen TS, 2011, J CROHNS COLITIS, V5, P577, DOI 10.1016/j.crohns.2011.05.010
   Hansen TS, 2015, UNITED EUR GASTROE S, V3, P146, DOI [10.1177/2050640615601623, DOI 10.1177/2050640615601623]
   HARPER PH, 1985, GUT, V26, P279, DOI 10.1136/gut.26.3.279
   Heath-Pagliuso S, 1998, BIOCHEMISTRY-US, V37, P11508, DOI 10.1021/bi980087p
   Higuchi LM, 2012, AM J GASTROENTEROL, V107, P1399, DOI 10.1038/ajg.2012.196
   Hildebrand H, 2008, SCAND J GASTROENTERO, V43, P961, DOI 10.1080/00365520801971736
   Hoie O, 2007, AM J GASTROENTEROL, V102, P1692, DOI 10.1111/j.1572-0241.2007.01265.x
   Holick MF, 2004, AM J CLIN NUTR, V80, p1678S, DOI 10.1093/ajcn/80.6.1678S
   Holmes EA, 2015, INFLAMM BOWEL DIS, V21, P809, DOI 10.1097/MIB.0000000000000320
   Hooper LV, 2001, SCIENCE, V292, P1115, DOI 10.1126/science.1058709
   Hou JK, 2011, AM J GASTROENTEROL, V106, P563, DOI 10.1038/ajg.2011.44
   Hu D, 2014, GASTROENT RES PRACT, V2014, DOI 10.1155/2014/590467
   Hughes DJ, 2011, EUR J GASTROEN HEPAT, V23, P807, DOI 10.1097/MEG.0b013e328349283e
   Hugot JP, 2001, NATURE, V411, P599, DOI 10.1038/35079107
   Irwin MR, 2006, ARCH INTERN MED, V166, P1756, DOI 10.1001/archinte.166.16.1756
   Jess T, 2011, GUT, V60, P318, DOI 10.1136/gut.2010.223396
   Jodorkovsky D, 2010, DIGEST DIS SCI, V55, P415, DOI 10.1007/s10620-009-0749-9
   Johnson GJ, 2005, ALIMENT PHARM THER, V21, P921, DOI 10.1111/j.1365-2036.2005.02424.x
   Jorgensen SP, 2010, ALIMENT PHARM THER, V32, P377, DOI 10.1111/j.1365-2036.2010.04355.x
   Kabeerdoss J, 2011, ALIMENT PHARM THER, V34, P923, DOI 10.1111/j.1365-2036.2011.04824.x
   Kambham N, 2004, AM J SURG PATHOL, V28, P365, DOI 10.1097/00000478-200403000-00009
   Kane SV, 2008, AM J GASTROENTEROL, V103, P1193, DOI 10.1111/j.1572-0241.2007.01700.x
   Kaplan GG, 2008, AM J GASTROENTEROL, V103, P2925, DOI 10.1111/j.1572-0241.2008.02118.x
   Kaplan GG, 2010, AM J GASTROENTEROL, V105, P2412, DOI 10.1038/ajg.2010.252
   Keefer L, 2006, J CLIN SLEEP MED, V2, P409
   Khalili H, 2013, GUT, V62, P1153, DOI 10.1136/gutjnl-2012-302362
   Khalili H, 2012, GUT, V61, P1686, DOI 10.1136/gutjnl-2011-301574
   Khalili H, 2012, GASTROENTEROLOGY, V143, P1199, DOI 10.1053/j.gastro.2012.07.096
   Khan KJ, 2011, AM J GASTROENTEROL, V106, P661, DOI 10.1038/ajg.2011.72
   Kim JJ, 2010, DIGEST DIS SCI, V55, P1059, DOI 10.1007/s10620-010-1126-4
   Klement E, 2004, AM J CLIN NUTR, V80, P1342, DOI 10.1093/ajcn/80.5.1342
   Kojima T, 2006, SCAND J GASTROENTERO, V41, P706, DOI 10.1080/00365520500408584
   Koloski NA, 2008, WORLD J GASTROENTERO, V14, P165, DOI 10.3748/wjg.14.165
   Koutroubakis IE, 1999, DIS COLON RECTUM, V42, P225, DOI 10.1007/BF02237133
   Lakatos L, 2004, WORLD J GASTROENTERO, V10, P404
   Leong RW, 2016, DIGEST DIS, V34, P35, DOI 10.1159/000442922
   Lepage P, 2005, INFLAMM BOWEL DIS, V11, P473, DOI 10.1097/01.MIB.0000159662.62651.06
   Lev-Tzion R, 2014, COCHRANE DB SYST REV, DOI 10.1002/14651858.CD006320.pub4
   Ley RE, 2008, SCIENCE, V320, P1647, DOI 10.1126/science.1155725
   Lomer MCE, 2005, EUR J GASTROEN HEPAT, V17, P377, DOI 10.1097/00042737-200503000-00019
   Lomer MCE, 2001, EUR J GASTROEN HEPAT, V13, P101, DOI 10.1097/00042737-200102000-00003
   Louis E, 2003, GUT, V52, P552, DOI 10.1136/gut.52.4.552
   Ma X, 2008, CLIN EXP IMMUNOL, V151, P130, DOI 10.1111/j.1365-2249.2007.03530.x
   Mahadevan U, 2002, AM J GASTROENTEROL, V97, P910
   Mahid SS, 2006, MAYO CLIN PROC, V81, P1462, DOI 10.4065/81.11.1462
   Mahid SS, 2007, INFLAMM BOWEL DIS, V13, P431, DOI 10.1002/ibd.20070
   Masuyama H, 2000, MOL ENDOCRINOL, V14, P421, DOI 10.1210/me.14.3.421
   Matuk R, 2004, INFLAMM BOWEL DIS, V10, P352, DOI 10.1097/00054725-200407000-00005
   Mendell JT, 2012, CELL, V148, P1172, DOI 10.1016/j.cell.2012.02.005
   Meyer AM, 2006, DIGEST DIS SCI, V51, P168, DOI 10.1007/s10620-006-3103-5
   Miheller P, 2009, INFLAMM BOWEL DIS, V15, P1656, DOI 10.1002/ibd.20947
   Mizoguchi A, 1996, J EXP MED, V184, P707, DOI 10.1084/jem.184.2.707
   Moayyedi P, 2015, GASTROENTEROLOGY, V149, P102, DOI 10.1053/j.gastro.2015.04.001
   Mokbel M, 1998, GASTROEN CLIN BIOL, V22, P858
   Muegge BD, 2011, SCIENCE, V332, P970, DOI 10.1126/science.1198719
   Mukherjee B, 2012, AM J EPIDEMIOL, V175, P177, DOI 10.1093/aje/kwr367
   Naderi N, 2008, J GASTROEN HEPATOL, V23, P1816, DOI 10.1111/j.1440-1746.2008.05525.x
   Narula N, 2012, J CROHNS COLITIS, V6, P397, DOI 10.1016/j.crohns.2011.10.015
   Naser SA, 2014, WORLD J GASTROENTERO, V20, P7403, DOI 10.3748/wjg.v20.i23.7403
   Nerich V, 2011, ALIMENT PHARM THER, V33, P940, DOI 10.1111/j.1365-2036.2011.04601.x
   Nerich V, 2010, INFLAMM BOWEL DIS, V16, P813, DOI 10.1002/ibd.21122
   Nikfar S, 2010, CLIN THER, V32, P2304, DOI 10.1016/j.clinthera.2011.01.004
   Noverr MC, 2005, CLIN EXP ALLERGY, V35, P1511, DOI 10.1111/j.1365-2222.2005.02379.x
   Nunes T, 2016, AM J GASTROENTEROL, V111, P411, DOI 10.1038/ajg.2015.401
   Nunes T, 2013, J CROHNS COLITIS, V7, P202, DOI 10.1016/j.crohns.2012.04.011
   Opp MR, 2005, SLEEP MED REV, V9, P355, DOI 10.1016/j.smrv.2005.01.002
   Ostman S, 2006, EUR J IMMUNOL, V36, P2336, DOI 10.1002/eji.200535244
   Pappa HM, 2006, INFLAMM BOWEL DIS, V12, P1162, DOI 10.1097/01.mib.0000236929.74040.b0
   Penders J, 2006, PEDIATRICS, V118, P511, DOI 10.1542/peds.2005-2824
   Petersen AM, 2014, J CROHNS COLITIS, V8, P1498, DOI 10.1016/j.crohns.2014.06.001
   Phillips B, OXFORD CTR EVIDENCE
   Qin JJ, 2010, NATURE, V464, P59, DOI 10.1038/nature08821
   Rajca S, 2014, INFLAMM BOWEL DIS, V20, P978, DOI 10.1097/MIB.0000000000000036
   Ramanan D, 2016, SCIENCE, V352, P608, DOI 10.1126/science.aaf3229
   Ranjbaran Z, 2007, INFLAMM RES, V56, P51, DOI 10.1007/s00011-006-6067-1
   Ranjbaran Z, 2007, J GASTROEN HEPATOL, V22, P1748, DOI 10.1111/j.1440-1746.2006.04820.x
   Reif S, 2001, AM J GASTROENTEROL, V96, P829, DOI 10.1111/j.1572-0241.2001.03529.x
   Reinisch W, 2003, ALIMENT PHARM THER, V17, P1371, DOI 10.1046/j.1365-2036.2003.01596.x
   RITCHIE JK, 1987, BMJ-BRIT MED J, V295, P517, DOI 10.1136/bmj.295.6597.517
   Rodemann JF, 2007, CLIN GASTROENTEROL H, V5, P339, DOI 10.1016/j.cgh.2006.12.027
   Rodriguez-Cabezas ME, 2003, CLIN NUTR, V22, P463, DOI 10.1016/S0261-5614(03)00045-1
   Russel MG, 1997, GASTROENTEROLOGY, V113, P377, DOI 10.1053/gast.1997.v113.pm9247453
   Russell RK, 2008, INFLAMM BOWEL DIS, V14, pS20, DOI 10.1002/ibd.20573
   Rutgeerts P, 2005, GASTROENTEROLOGY, V128, P856, DOI 10.1053/j.gastro.2005.01.010
   RUTGEERTS P, 1995, GASTROENTEROLOGY, V108, P1617, DOI 10.1016/0016-5085(95)90121-3
   RUTGEERTS P, 1991, LANCET, V338, P771, DOI 10.1016/0140-6736(91)90663-A
   Sakaguchi S, 2006, IMMUNOL REV, V212, P8, DOI 10.1111/j.0105-2896.2006.00427.x
   Salim SY, 2014, GUT MICROBES, V5, P215, DOI 10.4161/gmic.27251
   Sandborn WJ, 2013, ALIMENT PHARM THER, V38, P255, DOI 10.1111/apt.12366
   Sankaran-Walters S, 2011, J CLIN VIROL, V50, P31, DOI 10.1016/j.jcv.2010.09.011
   Sartor RB, 2008, GASTROENTEROLOGY, V134, P577, DOI 10.1053/j.gastro.2007.11.059
   Sartor RB, 2006, NAT CLIN PRACT GASTR, V3, P390, DOI 10.1038/ncpgasthep0528
   Scanlan PD, 2006, J CLIN MICROBIOL, V44, P3980, DOI 10.1128/JCM.00312-06
   Schunter MO, 2007, J CROHNS COLITIS, V1, P41, DOI 10.1016/j.crohns.2007.06.004
   Setiawan T, 2007, INFECT IMMUN, V75, P4655, DOI 10.1128/IAI.00358-07
   Shaw SY, 2011, AM J GASTROENTEROL, V106, P2133, DOI 10.1038/ajg.2011.304
   Shearer WT, 2001, J ALLERGY CLIN IMMUN, V107, P165, DOI 10.1067/mai.2001.112270
   Simmons JD, 2000, GUT, V47, P211, DOI 10.1136/gut.47.2.211
   Soares A, 2008, ENVIRON INT, V34, P1033, DOI 10.1016/j.envint.2008.01.004
   Sokol H, 2009, INFLAMM BOWEL DIS, V15, P1183, DOI 10.1002/ibd.20903
   Sokol H, 2008, P NATL ACAD SCI USA, V105, P16731, DOI 10.1073/pnas.0804812105
   Soon IS, 2012, BMC GASTROENTEROL, V12, DOI 10.1186/1471-230X-12-51
   Spieker T, 2000, AM J PATHOL, V157, P51, DOI 10.1016/S0002-9440(10)64516-6
   STERNBERG EM, 1992, ANN INTERN MED, V117, P854, DOI 10.7326/0003-4819-117-10-854
   STRACHAN DP, 1989, BRIT MED J, V299, P1259, DOI 10.1136/bmj.299.6710.1259
   Takagi S, 2006, ALIMENT PHARM THERAP, V24, P1333, DOI 10.1111/j.1365-2036.2006.03120.x
   Takeuchi K, 2006, CLIN GASTROENTEROL H, V4, P196, DOI 10.1016/S1542-3565(05)00980-8
   Tang YM, 2009, SLEEP MED, V10, P597, DOI 10.1016/j.sleep.2008.12.009
   Thompson NP, 2000, EUR J GASTROEN HEPAT, V12, P25, DOI 10.1097/00042737-200012010-00006
   Timmer A, 1998, GASTROENTEROLOGY, V114, P1143, DOI 10.1016/S0016-5085(98)70419-6
   Timmer A, 2011, COCHRANE DB SYST REV, DOI 10.1002/14651858.CD006913.pub2
   Turnbaugh PJ, 2007, NATURE, V449, P804, DOI 10.1038/nature06244
   Turner D, 2007, COCHRANE DB SYST REV, DOI 10.1002/14651858.CD006443
   Ulitsky A, 2011, JPEN-PARENTER ENTER, V35, P308, DOI 10.1177/0148607110381267
   Ungaro R, 2014, AM J GASTROENTEROL, V109, P1728, DOI 10.1038/ajg.2014.246
   Varela E, 2013, ALIMENT PHARM THER, V38, P151, DOI 10.1111/apt.12365
   Vedani A, 2009, ALTEX-ALTERN TIEREXP, V26, P167
   Vgontzas AN, 1997, J CLIN ENDOCR METAB, V82, P1313, DOI 10.1210/jc.82.5.1313
   Wagner M, 2013, PLOS ONE, V8, DOI 10.1371/journal.pone.0072472
   WAKEFIELD AJ, 1992, J MED VIROL, V38, P183, DOI 10.1002/jmv.1890380306
   Walter J, 2011, ANNU REV MICROBIOL, V65, P411, DOI 10.1146/annurev-micro-090110-102830
   Wang WW, 2015, INFLAMM BOWEL DIS, V21, P1419, DOI 10.1097/MIB.0000000000000344
   Wang YP, 2015, CANCER INFORM, V14, P209, DOI 10.4137/CIN.S17305
   Weinstock JV, 2014, J IMMUNOL, V193, P3239, DOI 10.4049/jimmunol.1400927
   Weinstock JV, 2009, INFLAMM BOWEL DIS, V15, P128, DOI 10.1002/ibd.20633
   Wild CP, 2013, ENVIRON MOL MUTAGEN, V54, P480, DOI 10.1002/em.21777
   Wild CP, 2012, INT J EPIDEMIOL, V41, P24, DOI 10.1093/ije/dyr236
   Wild CP, 2005, CANCER EPIDEM BIOMAR, V14, P1847, DOI 10.1158/1055-9965.EPI-05-0456
   WRIGHT R, 1965, BRIT MED J, V2, P138, DOI 10.1136/bmj.2.5454.138
   Wu GD, 2011, SCIENCE, V334, P105, DOI 10.1126/science.1208344
   Yanai H, 1999, AM J GASTROENTEROL, V94, P1582, DOI 10.1111/j.1572-0241.1999.01148.x
   Yang LL, 2013, CLIN TRANSL GASTROEN, V4, DOI 10.1038/ctg.2013.1
   Zachos M, 2007, COCHRANE DB SYST REV, DOI 10.1002/14651858.CD000542.pub2
   Zaph C, 2008, J EXP MED, V205, P2191, DOI 10.1084/jem.20080720
   Zelante T, 2013, IMMUNITY, V39, P372, DOI 10.1016/j.immuni.2013.08.003
   Zheng Jia Ju, 2005, Chin J Dig Dis, V6, P175, DOI 10.1111/j.1443-9573.2005.00227.x
   Zhou L, 2008, NATURE, V453, P236, DOI 10.1038/nature06878
   Zhu Y, 2005, EUR J IMMUNOL, V35, P217, DOI 10.1002/eji.200425491
   Zisapel N, 2007, CELL MOL LIFE SCI, V64, P1174, DOI 10.1007/s00018-007-6529-9
NR 213
TC 91
Z9 94
U1 3
U2 26
PU BAISHIDENG PUBLISHING GROUP INC
PI PLEASANTON
PA 7041 Koll Center Parkway, Suite 160, PLEASANTON, CA, UNITED STATES
SN 1007-9327
EI 2219-2840
J9 WORLD J GASTROENTERO
JI World J. Gastroenterol.
PD JUL 21
PY 2016
VL 22
IS 27
BP 6296
EP 6317
DI 10.3748/wjg.v22.i27.6296
PG 22
WC Gastroenterology & Hepatology
WE Science Citation Index Expanded (SCI-EXPANDED)
SC Gastroenterology & Hepatology
GA DS4RV
UT WOS:000380769700018
PM 27468219
OA hybrid, Green Published
DA 2022-07-15
ER

PT J
AU Merelli, I
   Viti, F
   Milanesi, L
AF Merelli, I.
   Viti, F.
   Milanesi, L.
TI IBDsite: a Galaxy-interacting, integrative database for supporting
   inflammatory bowel disease high throughput data analysis
SO BMC BIOINFORMATICS
LA English
DT Article
ID ULCERATIVE-COLITIS; CROHNS-DISEASE; INTESTINAL HOMEOSTASIS;
   SUSCEPTIBILITY LOCI; COLORECTAL-CANCER; GENE-EXPRESSION; GENOME; UPDATE;
   ANNOTATION; STRATEGIES
AB Background: Inflammatory bowel diseases (IBD) refer to a group of inflammatory conditions concerning colon and small intestine, which cause socially uncomfortable symptoms and often are associated with an increased risk of colon cancer. IBD are complex disorders, which rely on genetic susceptibility, environmental factors, deregulation of the immune system, and host relationship with commensal microbiota. The complexity of these pathologies makes difficult to clearly understand the mechanisms of their onset. Therefore, the study of IBD must be faced exploiting an integrated and multilevel approach, ranging from genes, transcripts and proteins to pathways altered in affected tissues, and carefully considering their regulatory mechanisms, which may intervene in the pathology onset. It is also crucial to have a knowledge base about the symbiotic bacteria that are hosted in the human gut. To date, much data exist regarding IBD and human commensal bacteria, but this information is sparse in literature and no free resource provides a homogeneously and rationally integrated view of biomolecular data related to these pathologies.
   Methods: Human genes altered in IBD have been collected from literature, paying particular interest for the immune system alterations prompted by the interaction with the gut microbiome. This process has been performed manually to assure the reliability of collected data. Heterogeneous metadata from different sources have been automatically formatted and integrated in order to enrich information about these altered genes. A user friendly web interface has been created for easy access to structured data. Tools such as gene clustering coefficients, all-pairs shortest paths and pathway lengths calculation have been developed to provide data analysis support. Moreover, the implemented resource is compliant to the Galaxy framework, allowing the collected data to be exploited in the context of high throughput bioinformatics analysis.
   Results: To fill the lack of a reference resource for 'omics' science analysis in the context of IBD, we developed the IBDsite (available at http://www.itb.cnr.it/ibd), a disease-oriented platform, which collects data related to biomolecular mechanisms involved in the IBD onset. The resource provides a section devoted to human genes identified as altered in IBD, which can be queried at different biomolecular levels and visualised in gene-centred report pages. Furthermore, the system presents information related to the gut microbiota involved in IBD affected patients. The IBDsite is compliant with all Galaxy installations (in particular, it can be accessed from our custom version of Galaxy, http://www.itb.cnr.it/galaxy), in order to facilitate high-throughput data integration and to enable evaluations of the genomic basis of these diseases, complementing the tools embedded in the IBDsite.
   Conclusions: Lots of sparse data exist concerning IBD studies, but no on-line resource homogeneously and rationally integrate and collect them. The IBDsite is an attempt to group available information regarding human genes and microbial aspects related to IBD, by means of a multilevel mining tool. Moreover, it constitutes a knowledge base to filter, annotate and understand new experimental data in order to formulate new scientific hypotheses, thanks to the possibility of integrating genomics aspects by employing the Galaxy framework. Discussed use-cases demonstrate that the developed system is useful to infer not trivial knowledge from the existing widespread data or from novel experiments.
C1 [Merelli, I.; Viti, F.; Milanesi, L.] CNR, Inst Biomed Technol, Segrate, Mi, Italy.
RP Merelli, I (通讯作者)，CNR, Inst Biomed Technol, Via Fratelli Cervi 93, Segrate, Mi, Italy.
EM ivan.merelli@itb.cnr.it
RI Viti, Federica/J-9305-2018; Merelli, Ivan/O-2543-2015; Milanesi,
   Luciano/AAE-7230-2019; Merelli, Ivan/AAX-6171-2020
OI Merelli, Ivan/0000-0003-3587-3680; Milanesi,
   Luciano/0000-0002-1201-3939; Merelli, Ivan/0000-0003-3587-3680; Viti,
   Federica/0000-0002-9651-8896
FU Italian Ministry Education and Research (MIUR) through the Flagship
   "InterOmics"; ITALBIONET [RBPR05ZK2Z]; HIRMA [RBAP11YS7K]; RBAP11YS7K)
   and the European "MIMOMICS" projects
FX This work has been supported by the Italian Ministry Education and
   Research (MIUR) through the Flagship "InterOmics", ITALBIONET
   (RBPR05ZK2Z), HIRMA (RBAP11YS7K) and the European "MIMOMICS" projects.
   We thank John Hatton of the Institute for Biomedical Technologies
   (ITB-CNR) for proofreading the paper.
CR Abadia-Molina AC, 2006, GASTROENTEROLOGY, V130, P424, DOI 10.1053/j.gastro.2005.12.009
   Aoki-Kinoshita Kiyoko F., 2007, V396, P71
   Apweiler R, 2012, NUCLEIC ACIDS RES, V40, pD71, DOI 10.1093/nar/gkr981
   Arai M, 2008, ONCOL REP, V20, P405, DOI 10.3892/or_00000022
   Asano K, 2009, NAT GENET, V41, P1325, DOI 10.1038/ng.482
   Bardhan KD, 2010, J CROHNS COLITIS, V4, P405, DOI 10.1016/j.crohns.2010.01.003
   Becker C, 2005, CELL CYCLE, V4, P217
   Bellam N, 2010, CANCER TREAT RES, V155, P85, DOI 10.1007/978-1-4419-6033-7_5
   Berman H, 2007, NUCLEIC ACIDS RES, V35, pD301, DOI 10.1093/nar/gkl971
   Blankenberg D, 2011, DATABASE-OXFORD, DOI 10.1093/database/bar011
   Breitkreutz BJ, 2008, NUCLEIC ACIDS RES, V36, pD637, DOI 10.1093/nar/gkm1001
   Corrada D, 2011, BRIEF BIOINFORM, V12, P588, DOI 10.1093/bib/bbr062
   Fisher SA, 2008, NAT GENET, V40, P710, DOI 10.1038/ng.145
   Frank DN, 2007, P NATL ACAD SCI USA, V104, P13780, DOI 10.1073/pnas.0706625104
   Franke A, 2010, NAT GENET, V42, P1118, DOI 10.1038/ng.717
   Fukui H, 2011, INFLAMM BOWEL DIS, V17, P1177, DOI 10.1002/ibd.21473
   Gomez-Hurtado I, 2011, PLOS ONE, V6, DOI 10.1371/journal.pone.0023037
   Hubbell E, 2002, BIOINFORMATICS, V18, P1585, DOI 10.1093/bioinformatics/18.12.1585
   HUFFMAN MD, 1984, J R STAT SOC C-APPL, V33, P224
   Hunter S, 2009, NUCLEIC ACIDS RES, V37, pD211, DOI 10.1093/nar/gkn785
   Irizarry RA, 2003, BIOSTATISTICS, V4, P249, DOI 10.1093/biostatistics/4.2.249
   Kadayakkara DK, 2010, PANCREAS, V39, P510, DOI 10.1097/MPA.0b013e3181bd6501
   Kaplan GG, 2010, AM J GASTROENTEROL, V105, P1808, DOI 10.1038/ajg.2010.232
   Kaser A, 2010, ANNU REV IMMUNOL, V28, P573, DOI 10.1146/annurev-immunol-030409-101225
   Kuhn RM, 2009, NUCLEIC ACIDS RES, V37, pD755, DOI 10.1093/nar/gkn875
   Lakatos PL, 2008, WORLD J GASTROENTERO, V14, P3937, DOI 10.3748/wjg.14.3937
   Langmead B, 2009, GENOME BIOL, V10, DOI 10.1186/gb-2009-10-3-r25
   Li C, 2001, P NATL ACAD SCI USA, V98, P31, DOI 10.1073/pnas.011404098
   Maloy KJ, 2011, NATURE, V474, P298, DOI 10.1038/nature10208
   Matthews L, 2009, NUCLEIC ACIDS RES, V37, pD619, DOI 10.1093/nar/gkn863
   Medema JP, 2011, NATURE, V474, P318, DOI 10.1038/nature10212
   Mitsuyama K, 2007, ANTICANCER RES, V27, P3749
   Parkinson H, 2009, NUCLEIC ACIDS RES, V37, pD868, DOI 10.1093/nar/gkn889
   Popivanova BK, 2008, J CLIN INVEST, V118, P560, DOI [10.1172/JCI32453, 10.1172/JC132453]
   Sartor RB, 2008, P NATL ACAD SCI USA, V105, P16413, DOI 10.1073/pnas.0809363105
   SHIUE WK, 1982, J R STAT SOC C-APPL, V31, P130
   Souza HSP, 2005, INT J COLORECTAL DIS, V20, P277, DOI 10.1007/s00384-004-0639-8
   Tamboli CP, 2004, GUT, V53, P1, DOI 10.1136/gut.53.1.1
   Tusher VG, 2001, P NATL ACAD SCI USA, V98, P5116, DOI 10.1073/pnas.091062498
   Wedenoja S, 2011, HUM MUTAT, V32, P715, DOI 10.1002/humu.21498
   Wu F, 2007, INFLAMM BOWEL DIS, V13, P807, DOI 10.1002/ibd.20110
NR 41
TC 9
Z9 10
U1 0
U2 20
PU BMC
PI LONDON
PA CAMPUS, 4 CRINAN ST, LONDON N1 9XW, ENGLAND
SN 1471-2105
J9 BMC BIOINFORMATICS
JI BMC Bioinformatics
PD SEP 7
PY 2012
VL 13
SU 14
AR S5
DI 10.1186/1471-2105-13-S14-S5
PG 14
WC Biochemical Research Methods; Biotechnology & Applied Microbiology;
   Mathematical & Computational Biology
WE Science Citation Index Expanded (SCI-EXPANDED)
SC Biochemistry & Molecular Biology; Biotechnology & Applied Microbiology;
   Mathematical & Computational Biology
GA 014ES
UT WOS:000309358500005
PM 23095257
OA Green Published, gold
DA 2022-07-15
ER

PT J
AU Carbonero, F
   Benefiel, AC
   Gaskins, HR
AF Carbonero, Franck
   Benefiel, Ann C.
   Gaskins, H. Rex
TI Contributions of the microbial hydrogen economy to colonic homeostasis
SO NATURE REVIEWS GASTROENTEROLOGY & HEPATOLOGY
LA English
DT Review
ID IRRITABLE-BOWEL-SYNDROME; SULFATE-REDUCING BACTERIA; FAMILIAL
   ADENOMATOUS POLYPOSIS; BUTYRATE-PRODUCING BACTERIUM;
   POLYMERASE-CHAIN-REACTION; ACID-FERMENTING BACTERIA; LACTULOSE BREATH
   TEST; HUMAN LARGE-INTESTINE; HUMAN GUT MICROBIOTA; ULCERATIVE-COLITIS
AB Colonic gases are among the most tangible features of digestion, yet physicians are typically unable to offer long-term relief from clinical complaints of excessive gas. Studies characterizing colonic gases have linked changes in volume or composition with bowel disorders and shown hydrogen gas (H-2), methane, hydrogen sulphide, and carbon dioxide to be by-products of the interplay between H-2-producing fermentative bacteria and H-2 consumers (reductive acetogens, methanogenic archaea and sulphate-reducing bacteria [SRB]). Clinically, H-2 and methane measured in breath can indicate lactose and glucose intolerance, small intestinal bacterial overgrowth and IBS. Methane levels are increased in patients with constipation or IBS. Hydrogen sulphide is a by-product of H-2 metabolism by SRB, which are ubiquitous in the colonic mucosa. Although higher hydrogen sulphide and SRB levels have been detected in patients with IBD, and to a lesser extent in colorectal cancer, this colonic gas might have beneficial effects. Moreover, H-2 has been shown to have antioxidant properties and, in the healthy colon, physiological H-2 concentrations might protect the mucosa from oxidative insults, whereas an impaired H-2 economy might facilitate inflammation or carcinogenesis. Therefore, standardized breath gas measurements combined with ever-improving molecular methodologies could provide novel strategies to prevent, diagnose or manage numerous colonic disorders.
C1 [Carbonero, Franck; Benefiel, Ann C.; Gaskins, H. Rex] Univ Illinois, Urbana, IL 61801 USA.
RP Gaskins, HR (通讯作者)，Univ Illinois, 1207 W Gregory Dr, Urbana, IL 61801 USA.
EM hgaskins@illinois.edu
RI Carbonero, Franck/L-2292-2019; Carbonero, Franck/AAF-9523-2019
OI Carbonero, Franck/0000-0003-3389-3725; Gaskins, H.
   Rex/0000-0002-1249-535X
FU NIH [RO1 CA135379]; Carle Foundation-University of Illinois
   Translational Research Program; NATIONAL CANCER INSTITUTE [R01CA135379]
   Funding Source: NIH RePORTER
FX Related research was supported by grants from the NIH (RO1 CA135379) and
   Carle Foundation-University of Illinois Translational Research Program.
   The authors thank Matthew T. Leslie for help in the bibliographical
   search. This Review is dedicated to the scientific legacies of Dr
   Michael D. Levitt and Dr Meyer J. Wolin, both of whom consistently
   contributed key studies over many years relating to the importance of
   the microbial hydrogen economy on colonic homeostasis.
CR Abell Guy C. J., 2006, Microbial Ecology in Health and Disease, V18, P154, DOI 10.1080/08910600601048969
   Armougom F, 2009, PLOS ONE, V4, DOI 10.1371/journal.pone.0007125
   ASKEVOLD F, 1956, SCAND J CLIN LAB INV, V8, P87, DOI 10.3109/00365515609049252
   Attene-Ramos MS, 2007, MOL CANCER RES, V5, P455, DOI 10.1158/1541-7786.MCR-06-0439
   Attene-Ramos MS, 2010, ENVIRON MOL MUTAGEN, V51, P304, DOI 10.1002/em.20546
   Attene-Ramos MS, 2006, MOL CANCER RES, V4, P9, DOI 10.1158/1541-7786.MCR-05-0126
   Babidge W, 1998, MOL CELL BIOCHEM, V181, P117, DOI 10.1023/A:1006838231432
   Balamurugan R, 2008, J GASTROEN HEPATOL, V23, P1298, DOI 10.1111/j.1440-1746.2008.05490.x
   Bambury N, 2008, DIS COLON RECTUM, V51, P561, DOI 10.1007/s10350-008-9200-0
   BEAZELL JM, 1941, AM J DIG DIS, V8, P128
   Bernalier A, 1996, CURR MICROBIOL, V33, P94, DOI 10.1007/s002849900081
   Bernalier A, 1996, FEMS MICROBIOL ECOL, V19, P193
   Bernalier A, 1996, ARCH MICROBIOL, V166, P176, DOI 10.1007/s002030050373
   BJORNEKLETT A, 1982, SCAND J GASTROENTERO, V17, P985
   BJORNEKLETT A, 1983, SCAND J GASTROENTERO, V18, P289, DOI 10.3109/00365528309181596
   BOND JH, 1971, J EXP MED, V133, P572, DOI 10.1084/jem.133.3.572
   BROCK TD, 1977, APPL ENVIRON MICROB, V33, P254, DOI 10.1128/AEM.33.2.254-256.1977
   Bullock Natalie R, 2004, Curr Issues Intest Microbiol, V5, P59
   Bures J, 2010, WORLD J GASTROENTERO, V16, P2978, DOI 10.3748/wjg.v16.i24.2978
   Cai WJ, 2010, CELL BIOL INT, V34, P565, DOI 10.1042/CBI20090368
   CALLOWAY DH, 1966, GASTROENTEROLOGY, V51, P383
   CALLOWAY DH, 1968, ANN NY ACAD SCI, V150, P82, DOI 10.1111/j.1749-6632.1968.tb19034.x
   CALLOWAY DH, 1969, AM J DIG DIS, V14, P811, DOI 10.1007/BF02235972
   Cammack R, 1999, NATURE, V397, P214, DOI 10.1038/16601
   CARIDE VJ, 1984, GASTROENTEROLOGY, V86, P714
   Castellarin M, 2012, GENOME RES, V22, P299, DOI 10.1101/gr.126516.111
   Chassard C, 2008, FEMS MICROBIOL ECOL, V66, P496, DOI 10.1111/j.1574-6941.2008.00595.x
   Chassard C, 2008, INT J SYST EVOL MICR, V58, P1008, DOI 10.1099/ijs.0.65504-0
   Chassard C, 2010, FEMS MICROBIOL ECOL, V74, P205, DOI 10.1111/j.1574-6941.2010.00941.x
   Chatterjee S, 2007, AM J GASTROENTEROL, V102, P837, DOI 10.1111/j.1572-0241.2007.01072.x
   CHRISTL SU, 1992, GASTROENTEROLOGY, V102, P1269
   Christl SU, 1996, DIGEST DIS SCI, V41, P2477, DOI 10.1007/BF02100146
   CLOAREC D, 1990, GUT, V31, P300, DOI 10.1136/gut.31.3.300
   Coffey JC, 2009, AM J GASTROENTEROL, V104, P1013, DOI 10.1038/ajg.2008.127
   CORDRUWISCH R, 1988, ARCH MICROBIOL, V149, P350, DOI 10.1007/BF00411655
   Croix JA, 2011, PLOS ONE, V6, DOI 10.1371/journal.pone.0024447
   De Ponti F, 2001, DRUGS, V61, P317, DOI 10.2165/00003495-200161030-00001
   Dear KLE, 2005, DIGEST DIS SCI, V50, P758, DOI 10.1007/s10620-005-2570-4
   Deplancke B, 2003, FASEB J, V17, P1310, DOI 10.1096/fj.02-0883fje
   Derrien M, 2004, INT J SYST EVOL MICR, V54, P1469, DOI 10.1099/ijs.0.02873-0
   Distrutti E, 2009, PHARMACOL RES, V59, P319, DOI 10.1016/j.phrs.2009.01.008
   DORE J, 1995, FEMS MICROBIOL ECOL, V17, P279, DOI 10.1016/0168-6496(95)00033-7
   Drake HL, 2008, ANN NY ACAD SCI, V1125, P100, DOI 10.1196/annals.1419.016
   Drossman DA, 2005, GASTROENTEROLOGY, V128, P580, DOI 10.1053/j.gastro.2004.12.006
   Drossman DA, 2009, J CLIN GASTROENTEROL, V43, P541, DOI 10.1097/MCG.0b013e318189a7f9
   Duffy M, 2002, DIS COLON RECTUM, V45, P384, DOI 10.1007/s10350-004-6187-z
   Duncan SH, 2002, INT J SYST EVOL MICR, V52, P2141, DOI [10.1099/ijs.0.02241-0, 10.1099/00207713-52-6-2141]
   Duncan SH, 2008, INT J SYST EVOL MICR, V58, P1735, DOI 10.1099/ijs.0.2008/004580-0
   Duncan SH, 2006, INT J SYST EVOL MICR, V56, P2437, DOI 10.1099/ijs.0.64098-0
   Eckburg PB, 2005, SCIENCE, V308, P1635, DOI 10.1126/science.1110591
   Edmond LM, 2003, INFLAMM BOWEL DIS, V9, P10, DOI 10.1097/00054725-200301000-00002
   ElOufir L, 1996, GUT, V38, P870, DOI 10.1136/gut.38.6.870
   Evans BW, 2007, COCHRANE DB SYST REV, DOI 10.1002/14651858.CD003960.pub3
   EVERHART JE, 2008, BURDEN DIGESTIVE DIS, P77
   Fiorucci S, 2006, GASTROENTEROLOGY, V131, P259, DOI 10.1053/j.gastro.2006.02.033
   Fite A, 2004, GUT, V53, P523, DOI 10.1136/gut.2003.031245
   FLOURIE B, 1991, AM J PHYSIOL, V260, pG752, DOI 10.1152/ajpgi.1991.260.5.G752
   Ford AC, 2009, AM J GASTROENTEROL, V104, P1831, DOI 10.1038/ajg.2009.223
   Fricke WF, 2006, J BACTERIOL, V188, P642, DOI 10.1128/JB.188.2.642-658.2006
   Furne J, 2008, AM J PHYSIOL-REG I, V295, pR1479, DOI 10.1152/ajpregu.90566.2008
   GIBSON GR, 1993, FEMS MICROBIOL ECOL, V12, P117
   GIBSON GR, 1991, FEMS MICROBIOL ECOL, V86, P103, DOI 10.1111/j.1574-6968.1991.tb04799.x
   GIBSON GR, 1988, J APPL BACTERIOL, V65, P103, DOI 10.1111/j.1365-2672.1988.tb01498.x
   GIBSON GR, 1990, GUT, V31, P679, DOI 10.1136/gut.31.6.679
   HAINES A, 1977, LANCET, V2, P481
   HAINES AP, 1984, INT J OBESITY, V8, P675
   HAMMER HF, 1993, GUT, V34, P818, DOI 10.1136/gut.34.6.818
   Hansen EE, 2011, P NATL ACAD SCI USA, V108, P4599, DOI 10.1073/pnas.1000071108
   HARDING GKM, 1976, J CLIN MICROBIOL, V4, P354
   Hasler WL, 2007, BEST PRACT RES CL GA, V21, P689, DOI 10.1016/j.bpg.2007.03.007
   Hedderich R, 2006, PROKARYOTES: A HANDBOOK ON THE BIOLOGY OF BACTERIA, VOL 2, THIRD EDITION, P1050, DOI 10.1007/0-387-30742-7_34
   Holma R, 2012, INT J COLORECTAL DIS, V27, P171, DOI 10.1007/s00384-011-1323-4
   Hong Y, 2010, J INT MED RES, V38, P1893, DOI 10.1177/147323001003800602
   Hopkins MJ, 2005, FEMS MICROBIOL ECOL, V54, P77, DOI 10.1016/j.femsec.2005.03.001
   Huang CS, 2010, FREE RADICAL RES, V44, P971, DOI 10.3109/10715762.2010.500328
   Hungate R.E., 1969, METHODS MICROBIOLOGY, V3B, P117
   Hungin APS, 2005, ALIMENT PHARM THER, V21, P1365, DOI 10.1111/j.1365-2036.2005.02463.x
   Kajiya M, 2009, BIOCHEM BIOPH RES CO, V386, P11, DOI 10.1016/j.bbrc.2009.05.117
   Kamlage B, 1997, APPL ENVIRON MICROB, V63, P1732, DOI 10.1128/AEM.63.5.1732-1738.1997
   Kanazawa K, 1996, CANCER-AM CANCER SOC, V77, P1701, DOI 10.1002/(SICI)1097-0142(19960415)77:8<1701::AID-CNCR42>3.3.CO;2-E
   KARLIN DA, 1985, J CANCER RES CLIN, V109, P135, DOI 10.1007/BF00391888
   KARLIN DA, 1982, J NATL CANCER I, V69, P573
   KASHTAN H, 1989, ISRAEL J MED SCI, V25, P614
   Kawabata A, 2007, PAIN, V132, P74, DOI 10.1016/j.pain.2007.01.026
   Khoshini R, 2008, DIGEST DIS SCI, V53, P1443, DOI 10.1007/s10620-007-0065-1
   Kim DY, 2000, AM J GASTROENTEROL, V95, P2698, DOI 10.1016/S0002-9270(00)01970-5
   King TS, 1998, LANCET, V352, P1187, DOI 10.1016/S0140-6736(98)02146-1
   KIRK E, 1949, GASTROENTEROLOGY, V12, P782, DOI 10.1016/S0016-5085(49)80154-5
   Kleessen B, 2002, SCAND J GASTROENTERO, V37, P1034, DOI 10.1080/003655202320378220
   Klein M, 2001, J BACTERIOL, V183, P6028, DOI 10.1128/JB.183.20.6028-6035.2001
   Kostic AD, 2012, GENOME RES, V22, P292, DOI 10.1101/gr.126573.111
   Kunkel D, 2011, DIGEST DIS SCI, V56, P1612, DOI 10.1007/s10620-011-1590-5
   LAJOIE SF, 1988, APPL ENVIRON MICROB, V54, P2723, DOI 10.1128/AEM.54.11.2723-2727.1988
   LEMARCHAND L, 1992, ENVIRON HEALTH PERSP, V98, P199, DOI 10.1289/ehp.9298199
   Leschelle X, 2005, BBA-GEN SUBJECTS, V1725, P201, DOI 10.1016/j.bbagen.2005.06.002
   Levine J, 1998, AM J GASTROENTEROL, V93, P83, DOI 10.1111/j.1572-0241.1998.083_c.x
   Levine J, 1996, J CLIN GASTROENTEROL, V22, P288, DOI 10.1097/00004836-199606000-00009
   Levitt M. D., 1975, HUMAN COLONIC BACTER, P131
   LEVITT MD, 1987, GASTROENTEROLOGY, V92, P383, DOI 10.1016/0016-5085(87)90132-6
   LEVITT MD, 1970, GASTROENTEROLOGY, V59, P921
   Levitt MD, 2006, CLIN GASTROENTEROL H, V4, P123, DOI 10.1016/j.cgh.2005.11.006
   LEVITT MD, 1968, ANN NY ACAD SCI, V150, P75, DOI 10.1111/j.1749-6632.1968.tb19033.x
   LEVITT MD, 1970, J LAB CLIN MED, V75, P937
   Lim M, 2009, DIS COLON RECTUM, V52, P1492, DOI 10.1007/DCR.0b013e3181a7b77a
   Loubinoux J, 2002, FEMS MICROBIOL ECOL, V40, P107, DOI 10.1111/j.1574-6941.2002.tb00942.x
   Lovell CR, 2005, METHOD ENZYMOL, V397, P454, DOI 10.1016/S0076-6879(05)97028-6
   MACFARLANE GT, 1992, J APPL BACTERIOL, V72, P57, DOI 10.1111/j.1365-2672.1992.tb05187.x
   MACFARLANE GT, 1997, GASTROINTESTINAL MIC, V1, P269
   Marchesi JR, 2011, PLOS ONE, V6, DOI 10.1371/journal.pone.0020447
   Marquet P, 2009, FEMS MICROBIOL LETT, V299, P128, DOI 10.1111/j.1574-6968.2009.01750.x
   Marteau P, 2001, APPL ENVIRON MICROB, V67, P4939, DOI 10.1128/AEM.67.10.4939-4942.2001
   Matsunami M, 2009, GUT, V58, P751, DOI 10.1136/gut.2007.144543
   MCKAY LF, 1985, GUT, V26, P69, DOI 10.1136/gut.26.1.69
   METZ G, 1976, LANCET, V1, P668
   METZ G, 1975, LANCET, V1, P1155
   METZ GL, 1975, GUT, V16, P398
   Meyer B, 2007, MICROBIOL-SGM, V153, P2026, DOI 10.1099/mic.0.2006/003152-0
   Mihajlovski A, 2008, RES MICROBIOL, V159, P516, DOI 10.1016/j.resmic.2008.06.007
   Miller T. L., 1982, ARCH MICROBIOL, V45, P317
   MILLER TL, 1985, ARCH MICROBIOL, V141, P116, DOI 10.1007/BF00423270
   Miller TL, 1996, APPL ENVIRON MICROB, V62, P1589, DOI 10.1128/AEM.62.5.1589-1592.1996
   MILLER TL, 1986, SYST APPL MICROBIOL, V7, P223
   MILLER TL, 1973, J BACTERIOL, V116, P836, DOI 10.1128/JB.116.2.836-846.1973
   Million M., INT J OBES LOND
   Moore J, 1998, DIGEST DIS SCI, V43, P162, DOI 10.1023/A:1018848709769
   Nakao A, 2010, J CLIN BIOCHEM NUTR, V46, P140, DOI 10.3164/jcbn.09-100
   Nava GM, 2012, ISME J, V6, P57, DOI 10.1038/ismej.2011.90
   Newton DF, 1998, J APPL MICROBIOL, V85, P372
   O'Keefe SJD, 2007, J NUTR, V137, p175S, DOI 10.1093/jn/137.1.175S
   O'Neil M, 2001, MERCK INDEX ENCY CHE, V13th
   Ohashi Y., 2007, Bioscience and Microflora, V26, P37
   Ohge H, 2005, DIS COLON RECTUM, V48, P469, DOI 10.1007/s10350-004-0820-8
   Ohsawa I, 2007, NAT MED, V13, P688, DOI 10.1038/nm1577
   PELED Y, 1987, DIGEST DIS SCI, V32, P267, DOI 10.1007/BF01297052
   PELED Y, 1985, GASTROENTEROLOGY, V88, P1294, DOI 10.1016/S0016-5085(85)80111-6
   PERMAN JA, 1984, GASTROENTEROLOGY, V87, P728
   Pimentel M, 2000, GASTROENTEROLOGY, V118, pA413
   Pimentel M, 2004, DIGEST DIS SCI, V49, P84, DOI 10.1023/B:DDAS.0000011607.24171.c0
   Pimentel M, 2003, DIGEST DIS SCI, V48, P86, DOI 10.1023/A:1021738515885
   Pimentel M, 2000, AM J GASTROENTEROL, V95, P3503, DOI 10.1111/j.1572-0241.2000.03368.x
   Pimentel M, 2006, GASTROENTEROLOGY, V130, pA514
   Pimentel M, 2006, AM J PHYSIOL-GASTR L, V290, pG1089, DOI 10.1152/ajpgi.00574.2004
   PIQUE JM, 1984, GASTROENTEROLOGY, V87, P601
   Pitcher MCL, 2000, GUT, V46, P64, DOI 10.1136/gut.46.1.64
   Pitcher MCL, 1995, GUT, V36, pA63
   POCHART P, 1992, FEMS MICROBIOL LETT, V98, P225
   POCHART P, 1993, GASTROENTEROLOGY, V105, P1281, DOI 10.1016/0016-5085(93)90129-Z
   Quigley EMM, 2011, BEST PRACT RES CL GA, V25, P119, DOI 10.1016/j.bpg.2011.01.003
   Quigley EMM, 2006, GASTROENTEROLOGY, V130, pS78, DOI 10.1053/j.gastro.2005.11.046
   Quigley EMM, 2006, AM J GASTROENTEROL, V101, P334, DOI 10.1111/j.1572-0241.2006.00445.x
   Rajilic-Stojanovic M, 2011, GASTROENTEROLOGY, V141, P1792, DOI 10.1053/j.gastro.2011.07.043
   Ramasamy S, 2006, AM J PHYSIOL-GASTR L, V291, pG288, DOI 10.1152/ajpgi.00324.2005
   Rey FE, 2010, J BIOL CHEM, V285, P22082, DOI 10.1074/jbc.M110.117713
   RHODES JM, 1979, SCAND J GASTROENTERO, V14, P333, DOI 10.3109/00365527909179892
   Roediger WEW, 1997, DIGEST DIS SCI, V42, P1571, DOI 10.1023/A:1018851723920
   ROEDIGER WEW, 1993, CLIN SCI, V85, P623, DOI 10.1042/cs0850623
   ROEDIGER WEW, 1993, GASTROENTEROLOGY, V104, P802, DOI 10.1016/0016-5085(93)91016-B
   Rowan F, 2010, DIS COLON RECTUM, V53, P1530, DOI 10.1007/DCR.0b013e3181f1e620
   Ruge E., 1861, SITZBER KAISER AKA, V44, P739
   Salonen A, 2010, MICROBIOL-SGM, V156, P3205, DOI 10.1099/mic.0.043257-0
   Scanlan PD, 2009, FEMS MICROBIOL ECOL, V69, P213, DOI 10.1111/j.1574-6941.2009.00709.x
   Scanlan PD, 2008, BMC MICROBIOL, V8, DOI 10.1186/1471-2180-8-79
   Schemann M, 2009, GUT, V58, P744, DOI 10.1136/gut.2008.167858
   Schmidt O, 2011, APPL ENVIRON MICROB, V77, P5842, DOI 10.1128/AEM.05432-11
   Schmidt O, 2010, APPL ENVIRON MICROB, V76, P2027, DOI 10.1128/AEM.02895-09
   Schwiertz A, 2002, SYST APPL MICROBIOL, V25, P46, DOI 10.1078/0723-2020-00096
   Schwiertz A, 2010, OBESITY, V18, P190, DOI 10.1038/oby.2009.167
   SEGAL I, 1988, GUT, V29, P608, DOI 10.1136/gut.29.5.608
   Serra J, 2001, GUT, V48, P14, DOI 10.1136/gut.48.1.14
   Simmering R, 2002, SYST APPL MICROBIOL, V25, P189, DOI 10.1078/0723-2020-00112
   Simren M, 2006, GUT, V55, P297, DOI 10.1136/gut.2005.075127
   SIVERTSEN SM, 1992, SCAND J GASTROENTERO, V27, P25, DOI 10.3109/00365529209011161
   Smith FM, 2005, COLORECTAL DIS, V7, P563, DOI 10.1111/j.1463-1318.2005.00833.x
   Spiegel BMR, 2011, CLIN GASTROENTEROL H, V9, P461, DOI 10.1016/j.cgh.2011.02.030
   Steer T, 2001, SYST APPL MICROBIOL, V24, P353, DOI 10.1078/0723-2020-00044
   STEGGERDA FR, 1968, ANN NY ACAD SCI, V150, P57, DOI 10.1111/j.1749-6632.1968.tb19031.x
   STEGGERDA FR, 1966, AM J CLIN NUTR, V19, P120, DOI 10.1093/ajcn/19.2.120
   Strauss J, 2011, INFLAMM BOWEL DIS, V17, P1971, DOI 10.1002/ibd.21606
   STROCCHI A, 1992, J CLIN INVEST, V89, P1304, DOI 10.1172/JCI115716
   STROCCHI A, 1991, GASTROENTEROLOGY, V101, P175, DOI 10.1016/0016-5085(91)90475-Z
   STROCCHI A, 1993, J LAB CLIN MED, V121, P320
   Suarez F, 1997, AM J PHYSIOL-GASTR L, V272, pG1028, DOI 10.1152/ajpgi.1997.272.5.G1028
   Suarez F, 1998, AM J PHYSIOL-GASTR L, V274, pG727, DOI 10.1152/ajpgi.1998.274.4.G727
   THAUER RK, 1977, BACTERIOL REV, V41, P100, DOI 10.1128/MMBR.41.1.100-180.1977
   Tolvanen KES, 2011, APPL ENVIRON MICROB, V77, P4246, DOI 10.1128/AEM.05150-11
   TOMLIN J, 1991, GUT, V32, P665, DOI 10.1136/gut.32.6.665
   TRAGNONE A, 1995, EUR J GASTROEN HEPAT, V7, P47
   TRUELOVE SC, 1961, BMJ-BRIT MED J, V1, P154, DOI 10.1136/bmj.1.5220.154
   TSAI HH, 1992, CLIN SCI, V82, P447, DOI 10.1042/cs0820447
   Turnbaugh PJ, 2006, NATURE, V444, P1027, DOI 10.1038/nature05414
   Verma R, 2010, J CLIN MICROBIOL, V48, P4279, DOI 10.1128/JCM.01360-10
   Vernia P, 2003, EUR J CLIN NUTR, V57, P1116, DOI 10.1038/sj.ejcn.1601651
   Wagner M, 1998, J BACTERIOL, V180, P2975, DOI 10.1128/JB.180.11.2975-2982.1998
   Wallace J. L., ANTIOXID REDOX SIGNA
   Wang R, 2002, FASEB J, V16, P1792, DOI 10.1096/fj.02-0211hyp
   WEAVER GA, 1986, GUT, V27, P698, DOI 10.1136/gut.27.6.698
   WILKENS LR, 1994, CANCER EPIDEM BIOMAR, V3, P149
   Willis CL, 1997, CURR MICROBIOL, V35, P294, DOI 10.1007/s002849900257
   WOLIN MJ, 1993, APPL ENVIRON MICROB, V59, P3551, DOI 10.1128/AEM.59.11.3551-3556.1993
   Wolin MJ, 1983, HUMAN INTESTINAL MIC, P147
   Yu D, 2011, GUT, V60, P334, DOI 10.1136/gut.2009.205476
   Zhang HS, 2009, P NATL ACAD SCI USA, V106, P2365, DOI 10.1073/pnas.0812600106
   Zheng XF, 2011, CLIN EXP PHARMACOL P, V38, P155, DOI 10.1111/j.1440-1681.2011.05479.x
   Zinkevich V, 2000, FEMS MICROBIOL ECOL, V34, P147, DOI 10.1111/j.1574-6941.2000.tb00764.x
   Zoetendal EG, 2003, INT J SYST EVOL MICR, V53, P211, DOI 10.1099/ijs.0.02362-0
   Zverlov V, 2005, J BACTERIOL, V187, P2203, DOI 10.1128/JB.187.6.2203-2208.2005
NR 206
TC 156
Z9 165
U1 5
U2 102
PU NATURE PUBLISHING GROUP
PI NEW YORK
PA 75 VARICK ST, 9TH FLR, NEW YORK, NY 10013-1917 USA
SN 1759-5045
EI 1759-5053
J9 NAT REV GASTRO HEPAT
JI Nat. Rev. Gastroenterol. Hepatol.
PD SEP
PY 2012
VL 9
IS 9
BP 504
EP 518
DI 10.1038/nrgastro.2012.85
PG 15
WC Gastroenterology & Hepatology
WE Science Citation Index Expanded (SCI-EXPANDED)
SC Gastroenterology & Hepatology
GA 002BB
UT WOS:000308503900005
PM 22585131
DA 2022-07-15
ER

PT J
AU Xu, ZX
   Chen, WC
   Deng, QC
   Huang, QD
   Wang, X
   Yang, C
   Huang, FH
AF Xu, Zhenxia
   Chen, Wenchao
   Deng, Qianchun
   Huang, Qingde
   Wang, Xu
   Yang, Chen
   Huang, Fenghong
TI Flaxseed oligosaccharides alleviate DSS-induced colitis through
   modulation of gut microbiota and repair of the intestinal barrier in
   mice
SO FOOD & FUNCTION
LA English
DT Article
ID INFLAMMATORY-BOWEL-DISEASE; TIGHT JUNCTION; ULCERATIVE-COLITIS;
   COMMENSAL BACTERIA; OXIDATIVE STRESS; FECAL MICROBIOTA; MECHANISMS;
   MODELS; PERMEABILITY; PATHOGENESIS
AB Intestinal epithelial barrier dysfunction with dysbiosis of gut microbiota contributes to the occurrence and acceleration of colitis. This study aimed to evaluate the effect of flaxseed oligosaccharides (FOSs) on dextran sulfate sodium (DSS)-induced ulcerative colitis (UC) mice and to elucidate the underlying mechanisms. UC was induced in mice by administering 2% DSS in drinking water for 8 days. Then, FOS (50 mg kg(-1)d(-1), 100 mg kg(-1)d(-1)and 200 mg kg(-1)d(-1)) was administered by gavage for 14 days. The results showed that FOS treatment (200 mg kg(-1)d(-1)) significantly ameliorated colitis by decreasing disease activity index (DAI), increasing colon length and improving colonic histology. FOS treatment (200 mg kg(-1)d(-1)) down-regulated the critical markers of oxidative stresses, including malondialdehyde (MDA) and myeloperoxidase (MPO). Furthermore, FOS (200 mg kg(-1)d(-1)) significantly suppressed the levels of pro-inflammatory cytokines including tumor necrosis factor (TNF)-alpha, interleukin (IL)-6 and interleukin (IL)-1 beta but increased that of anti-inflammatory cytokine interleukin (IL)-10. The 16S rDNA gene high-throughput sequencing results indicated that FOS treatment increased the gut microbial diversity and inhibited the proliferation of inflammation-related bacteria such asunidentified_Clostridiales. An increase in total short-chain fatty acids (SCFAs), propionic acid and butyric acid, was also observed by FOS supplementation. FOS (200 mg kg(-1)d(-1)) also protected the intestinal barrier by increasing the protein levels of Claudin1 and Occludin. In conclusion, FOS attenuated DSS-induced colitis by modulating the gut microbiota and repairing the intestinal barrier.
C1 [Xu, Zhenxia; Chen, Wenchao; Deng, Qianchun; Huang, Qingde; Yang, Chen; Huang, Fenghong] Minist Agr & Rural Affairs, Chinese Acad Agr Sci, Oil Crops Res Inst,Oil Crops & Lipids Proc Techno, Hubei Key Lab Lipid Chem & Nutr,Key Lab Oilseeds, 2 Xudong 2nd Rd, Wuhan 430062, Peoples R China.
   [Wang, Xu] Huazhong Agr Univ, 1 Shizishan St, Wuhan 430070, Peoples R China.
   [Huang, Fenghong] Shandong Acad Agr Sci, Inst Agrofood Sci & Technol, 202 Gongye North Rd, Jinan 250100, Peoples R China.
RP Yang, C (通讯作者)，Minist Agr & Rural Affairs, Chinese Acad Agr Sci, Oil Crops Res Inst,Oil Crops & Lipids Proc Techno, Hubei Key Lab Lipid Chem & Nutr,Key Lab Oilseeds, 2 Xudong 2nd Rd, Wuhan 430062, Peoples R China.
EM yangchen@caas.cn
RI Yang, Chen/AAM-8727-2020
OI Yang, Chen/0000-0002-3314-5252; Xu, Zhenxia/0000-0003-2647-9569
FU Central Public-Interest Scientific Institution Basal Research Fund for
   Chinese Academy of Agricultural Sciences [1610172019009]; Natural
   Science Foundation of Hubei Province [2019CFB342]; Earmarked Fund for
   China Agriculture Research System [CARS-14]; Taishan Scholar Project
FX This work was supported by the Central Public-Interest Scientific
   Institution Basal Research Fund for Chinese Academy of Agricultural
   Sciences (1610172019009), the Natural Science Foundation of Hubei
   Province (2019CFB342), the Earmarked Fund for China Agriculture Research
   System (CARS-14), and the Taishan Scholar Project (Feng-Hong Huang).
CR Akbari P, 2015, J NUTR, V145, P1604, DOI 10.3945/jn.114.209486
   Algieri F, 2014, J AGR FOOD CHEM, V62, P4285, DOI 10.1021/jf500678p
   Arpaia N, 2013, NATURE, V504, P451, DOI 10.1038/nature12726
   Atreya R, 2005, CLIN REV ALLERG IMMU, V28, P187, DOI 10.1385/CRIAI:28:3:187
   Bernstein CN, 2007, INFLAMM BOWEL DIS, V13, P759, DOI 10.1002/ibd.20089
   Bode L, 2009, NUTR REV, V67, pS183, DOI 10.1111/j.1753-4887.2009.00239.x
   Bunker JJ, 2015, IMMUNITY, V43, P541, DOI 10.1016/j.immuni.2015.08.007
   Cai XK, 2019, FOOD FUNCT, V10, P6331, DOI 10.1039/c9fo01537j
   Camilleri M, 2012, NEUROGASTROENT MOTIL, V24, P503, DOI 10.1111/j.1365-2982.2012.01921.x
   Cheong KL, 2018, MOLECULES, V23, DOI 10.3390/molecules23102451
   Clemente JC, 2018, BMJ-BRIT MED J, V360, DOI 10.1136/bmj.j5145
   Coccia M, 2012, J EXP MED, V209, P1595, DOI 10.1084/jem.20111453
   Courtois J, 2009, CURR OPIN MICROBIOL, V12, P261, DOI 10.1016/j.mib.2009.04.007
   Dahlhamer JM, 2016, MMWR-MORBID MORTAL W, V65, P1166, DOI 10.15585/mmwr.mm6542a3
   Daien CI, 2017, FRONT IMMUNOL, V8, DOI 10.3389/fimmu.2017.00548
   de Lange KM, 2015, J AUTOIMMUN, V64, P91, DOI 10.1016/j.jaut.2015.07.013
   Denis MC, 2016, CLIN SCI, V130, P2217, DOI 10.1042/CS20160524
   Fan LL, 2020, FOOD FUNCT, V11, P2886, DOI [10.1039/c9fo03068a, 10.1039/C9FO03068A]
   Greetham HL, 2004, ANAEROBE, V10, P301, DOI 10.1016/j.anaerobe.2004.06.004
   Gu ZP, 2020, FOOD FUNCT, V11, P3245, DOI [10.1039/d0fo00116c, 10.1039/D0FO00116C]
   Harris KG, 2018, CLIN SCI, V132, P2013, DOI 10.1042/CS20171110
   He XX, 2016, SCI REP-UK, V6, DOI 10.1038/srep28370
   Huang SW, 2020, PHYTOMEDICINE, V68, DOI 10.1016/j.phymed.2020.153179
   Jang YJ, 2019, GUT MICROBES, V10, P696, DOI 10.1080/19490976.2019.1589281
   Joo YE, 2015, J NEUROGASTROENTEROL, V21, P135, DOI 10.5056/jnm14133
   Knudsen KEB, 2018, NUTRIENTS, V10, DOI 10.3390/nu10101499
   Li RY, 2016, PHYTOMEDICINE, V23, P1012, DOI 10.1016/j.phymed.2016.06.010
   Liang S, 2017, FOOD CHEM, V230, P135, DOI 10.1016/j.foodchem.2017.03.029
   Lin SS, 2017, DIGEST DIS SCI, V62, P372, DOI 10.1007/s10620-016-4404-y
   Liu Y, 2020, MOL NUTR FOOD RES, V64, DOI 10.1002/mnfr.201900943
   Lu N, 2014, J IMMUNOL, V192, P1013, DOI 10.4049/jimmunol.1300133
   McCurdy JD, 2016, INFLAMM BOWEL DIS, V22, P2688, DOI 10.1097/MIB.0000000000000939
   Menard S, 2010, MUCOSAL IMMUNOL, V3, P247, DOI 10.1038/mi.2010.5
   Moldoveanu AC, 2015, ROM J INTERN MED, V53, P118, DOI 10.1515/rjim-2015-0016
   Molodecky NA, 2012, GASTROENTEROLOGY, V142, P46, DOI 10.1053/j.gastro.2011.10.001
   Piechota-Polanczyk A, 2014, N-S ARCH PHARMACOL, V387, P605, DOI 10.1007/s00210-014-0985-1
   Randhawa PK, 2014, KOREAN J PHYSIOL PHA, V18, P279, DOI 10.4196/kjpp.2014.18.4.279
   Ren YL, 2018, J NUTR BIOCHEM, V57, P67, DOI 10.1016/j.jnutbio.2018.03.005
   Rolhion N, 2016, PHILOS T R SOC B, V371, DOI 10.1098/rstb.2015.0504
   Salonen A, 2014, ANNU REV FOOD SCI T, V5, P239, DOI 10.1146/annurev-food-030212-182554
   Schoultz I, 2019, CELLS-BASEL, V8, DOI 10.3390/cells8020193
   Shen ZH, 2018, WORLD J GASTROENTERO, V24, P5, DOI 10.3748/wjg.v24.i1.5
   Simon JM, 2016, EUR J IMMUNOL, V46, P1912, DOI 10.1002/eji.201546237
   Sprooten RTM, 2018, RESPIRATION, V95, P334, DOI 10.1159/000485935
   Su LP, 2013, GASTROENTEROLOGY, V145, P407, DOI 10.1053/j.gastro.2013.04.011
   Targan SR, 1997, NEW ENGL J MED, V337, P1029, DOI 10.1056/NEJM199710093371502
   Valcheva R, 2019, GUT MICROBES, V10, P334, DOI 10.1080/19490976.2018.1526583
   Van Itallie CM, 2014, SEMIN CELL DEV BIOL, V36, P157, DOI 10.1016/j.semcdb.2014.08.011
   Vargas-Robles H, 2019, WORLD J GASTROENTERO, V25, P4181, DOI 10.3748/wjg.v25.i30.4181
   Vital M, 2017, MSYSTEMS, V2, DOI 10.1128/mSystems.00130-17
   Wang ZQ, 2015, INFLAMM BOWEL DIS, V21, P1894, DOI 10.1097/MIB.0000000000000421
   Winkler J, 2007, DIGEST DIS SCI, V52, P52, DOI 10.1007/s10620-006-9224-z
   Xia XC, 2019, J AGR FOOD CHEM, V67, P9522, DOI 10.1021/acs.jafc.9b03647
   Yang C, 2020, INT J BIOL MACROMOL, V153, P1107, DOI 10.1016/j.ijbiomac.2019.10.241
   Yousef M, 2012, PHARMACOL RES, V66, P66, DOI 10.1016/j.phrs.2012.03.013
   Zhao GH, 2006, BIOMED CHROMATOGR, V20, P674, DOI 10.1002/bmc.580
   Zhao HW, 2017, WORLD J GASTROENTERO, V23, P999, DOI 10.3748/wjg.v23.i6.999
   Zhou G, 2019, FOOD FUNCT, V10, P6655, DOI [10.1039/c9fo00663j, 10.1039/C9FO00663J]
   Zhu H, 2012, EXP BIOL MED, V237, P474, DOI 10.1258/ebm.2011.011358
NR 59
TC 21
Z9 21
U1 7
U2 36
PU ROYAL SOC CHEMISTRY
PI CAMBRIDGE
PA THOMAS GRAHAM HOUSE, SCIENCE PARK, MILTON RD, CAMBRIDGE CB4 0WF, CAMBS,
   ENGLAND
SN 2042-6496
EI 2042-650X
J9 FOOD FUNCT
JI Food Funct.
PD SEP 1
PY 2020
VL 11
IS 9
BP 8077
EP 8088
DI 10.1039/d0fo01105c
PG 12
WC Biochemistry & Molecular Biology; Food Science & Technology
WE Science Citation Index Expanded (SCI-EXPANDED)
SC Biochemistry & Molecular Biology; Food Science & Technology
GA NS8ZN
UT WOS:000572544200059
PM 32856645
DA 2022-07-15
ER

PT J
AU Hart, L
   Farbod, Y
   Szamosi, JC
   Yamamoto, M
   Britz-McKibbin, P
   Halgren, C
   Zachos, M
   Pai, N
AF Hart, Lara
   Farbod, Yasamin
   Szamosi, Jake C.
   Yamamoto, Mai
   Britz-McKibbin, Philip
   Halgren, Camilla
   Zachos, Mary
   Pai, Nikhil
TI Effect of Exclusive Enteral Nutrition and Corticosteroid Induction
   Therapy on the Gut Microbiota of Pediatric Patients with Inflammatory
   Bowel Disease
SO NUTRIENTS
LA English
DT Article
DE microbiome; exclusive enteral nutrition; pediatric inflammatory bowel
   disease; induction of remission
ID CROHNS-DISEASE; ULCERATIVE-COLITIS; CHILDREN; MANAGEMENT;
   GASTROENTEROLOGY; COMMUNITIES; MODULATION
AB Introduction: Exclusive enteral nutrition (EEN) and corticosteroids (CS) are effective induction therapies for pediatric Crohn's Disease (CD). CS are also therapy for ulcerative colitis (UC). Host-microbe interactions may be able to explain the effectiveness of these treatments. This is the first prospective study to longitudinally characterize compositional changes in the bacterial community structure of pediatric UC and CD patients receiving EEN or CS induction therapy. Methods: Patients with diagnoses of CD or UC were recruited from McMaster Children's Hospital (Hamilton, Canada). Fecal samples were collected from participants aged 5-18 years old undergoing 8 weeks of induction therapy with EEN or CS. Fecal samples were submitted for 16S rRNA sequencing. The Shannon diversity index and the relative abundance of specific bacterial taxa were compared using a linear mixed model. Results: The clustering of microbiota was the highest between patients who achieved remission compared to patients still showing active disease (p= 0.029); this effect was independent of the diagnosis or treatment type. All patients showed a significant increase in Shannon diversity over the 8 weeks of treatment. By week 2, a significant difference was seen in Shannon diversity between patients who would go on to achieve remission and those who would not. Conclusion: The gut microbiota of pediatric UC and CD patients was most influenced by patients' success or failure to achieve remission and was largely independent of the choice of treatment or disease type. Significant differences in Shannon diversity indices occurred as early as week 2 between patients who went on to achieve remission and those who continued to have active disease.
C1 [Hart, Lara; Farbod, Yasamin; Halgren, Camilla; Zachos, Mary; Pai, Nikhil] McMaster Univ, McMaster Childrens Hosp, Dept Pediat, Div Gastroenterol Hepatol & Nutr, Hamilton, ON L8N 3Z5, Canada.
   [Szamosi, Jake C.; Pai, Nikhil] McMaster Univ, Dept Med, Farncombe Family Digest Hlth Res Inst, Hamilton, ON L8N 3Z5, Canada.
   [Yamamoto, Mai; Britz-McKibbin, Philip] McMaster Univ, Dept Chem & Chem Biol, Hamilton, ON L8N 3Z5, Canada.
RP Pai, N (通讯作者)，McMaster Univ, McMaster Childrens Hosp, Dept Pediat, Div Gastroenterol Hepatol & Nutr, Hamilton, ON L8N 3Z5, Canada.; Pai, N (通讯作者)，McMaster Univ, Dept Med, Farncombe Family Digest Hlth Res Inst, Hamilton, ON L8N 3Z5, Canada.
EM lara.hart@medportal.ca; yasaminfar71@gmail.com;
   jc.szamosi@alumni.utoronto.ca; yamamm@mcmaster.ca; britz@mcmaster.ca;
   camilla.halgren@medportal.ca; zachosm@mcmaster.ca; pain@mcmaster.ca
RI Zachos, Mary/AAS-3163-2021; Pai, Nikhil/AEN-3487-2022; Pai,
   Nikhil/ABA-7352-2021
OI Zachos, Mary/0000-0002-5582-2760; Pai, Nikhil/0000-0002-7537-6059; Pai,
   Nikhil/0000-0002-7537-6059; Szamosi, J. C./0000-0003-2106-0072
FU Canadian Association of Gastroenterology Resident Research Grant;
   KidsDigHealth Fund (Division of Pediatric Gastroenterology and
   Nutrition, McMaster Children's Hospital)
FX The research was funded by the Canadian Association of Gastroenterology
   Resident Research Grant and KidsDigHealth Fund (Division of Pediatric
   Gastroenterology and Nutrition, McMaster Children's Hospital).
CR Aschard H, 2019, PLOS GENET, V15, DOI 10.1371/journal.pgen.1008018
   Bartram AK, 2011, APPL ENVIRON MICROB, V77, P3846, DOI 10.1128/AEM.02772-10
   Borrelli O, 2006, CLIN GASTROENTEROL H, V4, P744, DOI 10.1016/j.cgh.2006.03.010
   Buchanan E, 2009, ALIMENT PHARM THER, V30, P501, DOI 10.1111/j.1365-2036.2009.04067.x
   Chen WX, 2014, WORLD J GASTROENTERO, V20, P15657, DOI 10.3748/wjg.v20.i42.15657
   Cleynen I, 2016, LANCET, V387, P156, DOI 10.1016/S0140-6736(15)00465-1
   Critch J, 2012, J PEDIATR GASTR NUTR, V54, P298, DOI 10.1097/MPG.0b013e318235b397
   D'Argenio V, 2013, AM J GASTROENTEROL, V108, P851, DOI 10.1038/ajg.2013.46
   Fite A, 2013, J CLIN MICROBIOL, V51, P849, DOI 10.1128/JCM.02574-12
   Gerasimidis K, 2014, INFLAMM BOWEL DIS, V20, P861, DOI 10.1097/MIB.0000000000000023
   Hyams J.S., 1991, J PEDIAT GASTROENTER, V12, P439
   Kaakoush NO, 2015, CLIN TRANSL GASTROEN, V6, DOI 10.1038/ctg.2014.21
   Knights D, 2013, GUT, V62, P1505, DOI 10.1136/gutjnl-2012-303954
   Leach ST, 2008, ALIMENT PHARM THER, V28, P724, DOI 10.1111/j.1365-2036.2008.03796.x
   Pigneur B, 2019, J CROHNS COLITIS, V13, P846, DOI 10.1093/ecco-jcc/jjy207
   Quince C, 2015, AM J GASTROENTEROL, V110, P1718, DOI 10.1038/ajg.2015.357
   Ruemmele FM, 2014, J CROHNS COLITIS, V8, P1179, DOI 10.1016/j.crohns.2014.04.005
   Sauer CG, 2010, MED CLIN N AM, V94, P35, DOI 10.1016/j.mcna.2009.10.002
   Schwerd T, 2016, J ALLERGY CLIN IMMUN, V138, P592, DOI 10.1016/j.jaci.2015.12.1331
   Svolos V, 2019, GASTROENTEROLOGY, V156, P1354, DOI 10.1053/j.gastro.2018.12.002
   Turner D, 2007, GASTROENTEROLOGY, V133, P423, DOI 10.1053/j.gastro.2007.05.029
   Turner D, 2012, J PEDIATR GASTR NUTR, V55, P340, DOI 10.1097/MPG.0b013e3182662233
   Turner D, 2018, J PEDIATR GASTR NUTR, V67, P292, DOI 10.1097/MPG.0000000000002036
   Wedrychowicz A, 2011, J PEDIATR GASTR NUTR, V53, P150, DOI 10.1097/MPG.0b013e3182144c74
   Whelan Fiona J, 2014, Ann Am Thorac Soc, V11, P513, DOI 10.1513/AnnalsATS.201310-351OC
   Yu T, 2018, INT J MOL MED, V42, P1305, DOI 10.3892/ijmm.2018.3713
   Zachos M, 2007, COCHRANE DATABASE SY, V4
NR 27
TC 6
Z9 6
U1 1
U2 5
PU MDPI
PI BASEL
PA ST ALBAN-ANLAGE 66, CH-4052 BASEL, SWITZERLAND
EI 2072-6643
J9 NUTRIENTS
JI Nutrients
PD JUN
PY 2020
VL 12
IS 6
AR 1691
DI 10.3390/nu12061691
PG 18
WC Nutrition & Dietetics
WE Science Citation Index Expanded (SCI-EXPANDED)
SC Nutrition & Dietetics
GA MT1XX
UT WOS:000554762100001
PM 32517036
OA Green Published, gold
DA 2022-07-15
ER

PT J
AU Saraggi, D
   Fassan, M
   Mescoli, C
   Scarpa, M
   Valeri, N
   Michielan, A
   D'Inca, R
   Rugge, M
AF Saraggi, Deborah
   Fassan, Matteo
   Mescoli, Claudia
   Scarpa, Marco
   Valeri, Nicola
   Michielan, Andrea
   D'Inca, Renata
   Rugge, Massimo
TI The molecular landscape of colitis-associated carcinogenesis
SO DIGESTIVE AND LIVER DISEASE
LA English
DT Article
DE Biomarkers; Colitis; Dysplasia; IBD; Molecular pathology
ID INFLAMMATORY-BOWEL-DISEASE; CHRONIC ULCERATIVE-COLITIS; RAS
   GENE-MUTATIONS; COLORECTAL-CANCER; MICROSATELLITE INSTABILITY;
   PRECANCEROUS LESIONS; CROHNS-DISEASE; COLON-CANCER; COLECTOMY SPECIMENS;
   EPITHELIAL-CELLS
AB In spite of the well-established histopathological phenotyping of IBD-associated preneoplastic and neoplastic lesions, their molecular landscape remains to be fully elucidated. Several studies have pinpointed the initiating role of longstanding/relapsing inflammatory insult on the intestinal mucosa, with the activation of different pro-inflammatory cytokines (TNF-alpha, IL-6, IL-10, IFN-gamma), chemokines and metabolites of arachidonic acid resulting in the activation of key transcription factors such as NF-kappa B. Longstanding inflammation may also modify the intestinal microbiota, prompting the overgrowth of genotoxic microorganisms, which may act as further cancer promoters. Most of the molecular dysregulation occurring in sporadic colorectal carcinogenesis is documented in colitis-associated adenocarcinoma too, but marked differences have been established in both their timing and prevalence. Unlike sporadic cancers, TP53 alterations occur early in IBD-related carcinogenesis, while APC dysregulation emerges mainly in the most advanced stages of the oncogenic cascade. From the therapeutic standpoint, colitis-associated cancers are associated with a lower prevalence of KRAS mutations than the sporadic variant. Epigenetic changes, including DNA methylation, histone modifications, chromatin remodeling, and non-coding RNAs, are significantly involved in colitis-associated cancer development and progression. The focus now is on identifying diagnostic and prognostic biomarkers, with a view to ultimately designing patient-tailored therapies. (C) 2016 Editrice Gastroenterologica Italiana S.r.l. Published by Elsevier Ltd. All rights reserved.
C1 [Saraggi, Deborah; Fassan, Matteo; Rugge, Massimo] Univ Padua, Dept Med DIMED, Surg Pathol & Cytopathol Unit, Padua, Italy.
   [Scarpa, Marco] IRCCS, IOV, Surg Oncol Unit, Padua, Italy.
   [Valeri, Nicola] Inst Canc Res, Dept Mol Pathol, London, England.
   [Valeri, Nicola] Royal Marsden NHS Trust, Dept Med, London, England.
   [Mescoli, Claudia; Michielan, Andrea; D'Inca, Renata] Univ Padua, Gastroenterol Unit, Dept Surg Oncol & Gastroenterol DiSCOG, Padua, Italy.
RP Rugge, M (通讯作者)，Univ Padua, Dept Med DIMED, Via Gabelli 61, I-35121 Padua, Italy.
EM massimo.rugge@unipd.it
RI Scarpa, Marco/K-9970-2016; Saraggi, Deborah/T-1957-2017; Fassan,
   Matteo/F-5152-2012
OI Scarpa, Marco/0000-0002-0217-6523; Saraggi, Deborah/0000-0002-0942-2707;
   valeri, nicola/0000-0002-5426-5683; Fassan, Matteo/0000-0001-6515-5482
FU Italian Association for Cancer Research (AIRC) [6421]; Cancer Research
   UK [18052] Funding Source: researchfish
FX This work was partly supported by a grant from the Italian Association
   for Cancer Research (AIRC Regional grant 2008 N. 6421).
CR Agoff SN, 2000, AM J PATHOL, V157, P737, DOI 10.1016/S0002-9440(10)64587-7
   Allende D, 2014, COLORECTAL DIS, V16, P710, DOI 10.1111/codi.12667
   Askling J, 2001, GASTROENTEROLOGY, V120, P1356, DOI 10.1053/gast.2001.24052
   Becker C, 2004, IMMUNITY, V21, P491, DOI 10.1016/j.immuni.2004.07.020
   Becker C, 2005, CELL CYCLE, V4, P217
   BELL SM, 1991, BRIT J CANCER, V64, P174, DOI 10.1038/bjc.1991.264
   Berg DJ, 1996, J CLIN INVEST, V98, P1010, DOI 10.1172/JCI118861
   Bernstein CN, 2001, CANCER-AM CANCER SOC, V91, P854, DOI 10.1002/1097-0142(20010215)91:4<854::AID-CNCR1073>3.0.CO;2-Z
   Boyapati RK, 2016, AM J GASTROENTEROL, V111, P1682, DOI 10.1038/ajg.2016.441
   Brackmann S, 2009, SCAND J GASTROENTERO, V44, P46, DOI 10.1080/00365520801977568
   Bressenot A, 2014, WORLD J GASTROENTERO, V20, P3164, DOI 10.3748/wjg.v20.i12.3164
   BURMER GC, 1992, GASTROENTEROLOGY, V103, P1602, DOI 10.1016/0016-5085(92)91184-6
   BURMER GC, 1990, GASTROENTEROLOGY, V99, P416, DOI 10.1016/0016-5085(90)91024-Z
   Cairns SR, 2010, GUT, V59, P666, DOI 10.1136/gut.2009.179804
   CHAUBERT P, 1994, AM J PATHOL, V144, P767
   Collins PD, 2006, COCHRANE DB SYST REV, DOI 10.1002/14651858.CD000279.pub3
   Cooks T, 2013, CANCER CELL, V23, P634, DOI 10.1016/j.ccr.2013.03.022
   Cornaggia M, 2011, DIGEST LIVER DIS, V43, pS293, DOI 10.1016/S1590-8658(11)60585-9
   D'Angelo E, 2015, CURR DRUG TARGETS, V16, P383, DOI 10.2174/1389450116666141210091454
   Delaunoit T, 2006, CLIN GASTROENTEROL H, V4, P335, DOI 10.1016/j.cgh.2005.12.035
   Eaden J, 2003, ALIMENT PHARM THER, V18, P15, DOI 10.1046/j.1365-2036.18.s2.3.x
   Eaden J, 2001, J PATHOL, V194, P152, DOI 10.1002/path.876
   Eaden JA, 2001, GUT, V48, P526, DOI 10.1136/gut.48.4.526
   EKBOM A, 1990, NEW ENGL J MED, V323, P1228, DOI 10.1056/NEJM199011013231802
   Engelsgjerd M, 1999, GASTROENTEROLOGY, V117, P1288, DOI 10.1016/S0016-5085(99)70278-7
   Farraye FA, 2010, GASTROENTEROLOGY, V138, P746, DOI [10.1053/j.gastro.2009.12.035, 10.1053/j.gastro.2009.12.037]
   Fassan M, 2013, BEST PRACT RES CL GA, V27, P159, DOI 10.1016/j.bpg.2013.03.009
   Fassan M, 2013, CURR OPIN GENET DEV, V23, P75, DOI 10.1016/j.gde.2013.02.009
   Fassan M, 2011, WORLD J GASTROENTERO, V17, P5231, DOI 10.3748/wjg.v17.i48.5231
   Federico A, 2007, INT J CANCER, V121, P2381, DOI 10.1002/ijc.23192
   Fisher K, 2015, WORLD J GASTROENTERO, V21, P12274, DOI 10.3748/wjg.v21.i43.12274
   Fleisher AS, 2000, CANCER RES, V60, P4864
   Fogt F, 1998, HUM PATHOL, V29, P131, DOI 10.1016/S0046-8177(98)90222-2
   Fujiwara I, 2008, DIS COLON RECTUM, V51, P1387, DOI 10.1007/s10350-008-9212-9
   GILLEN CD, 1994, GUT, V35, P1590, DOI 10.1136/gut.35.11.1590
   GREENWALD BD, 1992, CANCER RES, V52, P741
   Grivennikov S, 2009, CANCER CELL, V15, P103, DOI 10.1016/j.ccr.2009.01.001
   HARPAZ N, 1994, HUM PATHOL, V25, P1069, DOI 10.1016/0046-8177(94)90067-1
   Harpaz N, 2013, BEST PRACT RES CL GA, V27, P257, DOI 10.1016/j.bpg.2013.03.014
   Holzmann K, 1998, INT J CANCER, V76, P1
   Hsieh CJ, 1998, CANCER RES, V58, P3942
   Hussain SP, 2000, CANCER RES, V60, P3333
   Itzkowitz SH, 2004, AM J PHYSIOL-GASTR L, V287, pG7, DOI 10.1152/ajpgi.00079.2004
   Ivanov II, 2009, CELL, V139, P485, DOI 10.1016/j.cell.2009.09.033
   Jess T, 2012, GASTROENTEROLOGY, V143, P375, DOI 10.1053/j.gastro.2012.04.016
   Jess T, 2012, CLIN GASTROENTEROL H, V10, P639, DOI 10.1016/j.cgh.2012.01.010
   Kado S, 2001, CANCER RES, V61, P2395
   Katsurano M, 2012, ONCOGENE, V31, P342, DOI 10.1038/onc.2011.241
   Kiran RP, 2014, ANN SURG, V259, P302, DOI 10.1097/SLA.0b013e31828e7417
   Konishi K, 2007, GASTROENTEROLOGY, V132, P1254, DOI 10.1053/j.gastro.2007.01.035
   Langner C, 2014, VIRCHOWS ARCH, V464, P511, DOI 10.1007/s00428-014-1543-4
   Li Y, 2010, GUT, V59, P227, DOI 10.1136/gut.2009.184176
   Ludwig K, 2013, VIRCHOWS ARCH, V462, P57, DOI 10.1007/s00428-012-1345-5
   Magro F, 2013, J CROHNS COLITIS, V7, P827, DOI 10.1016/j.crohns.2013.06.001
   Mangerich A, 2012, P NATL ACAD SCI USA, V109, pE1820, DOI 10.1073/pnas.1207829109
   Manuc TEM, 2016, CLIN EXP GASTROENTER, V9, P59, DOI 10.2147/CEG.S53381
   Matsumoto S, 2010, J IMMUNOL, V184, P1543, DOI 10.4049/jimmunol.0801217
   Matsumura S, 2003, VIRCHOWS ARCH, V443, P518, DOI 10.1007/s00428-003-0877-0
   Matula S, 2005, CLIN GASTROENTEROL H, V3, P1015, DOI 10.1016/S1542-3565(05)00738-X
   Mazmanian SK, 2008, NATURE, V453, P620, DOI 10.1038/nature07008
   Meira LB, 2008, J CLIN INVEST, V118, P2516, DOI 10.1172/JCI35073
   Mescoli C, 2013, DIGEST LIVER DIS, V45, P186, DOI 10.1016/j.dld.2012.07.013
   Mitsuyama K, 2006, GUT, V55, P1263, DOI 10.1136/gut.2005.079343
   Nieminen U, 2014, INT J CANCER, V134, P189, DOI 10.1002/ijc.28346
   Nuako KW, 1998, GASTROENTEROLOGY, V115, P1079, DOI 10.1016/S0016-5085(98)70077-0
   O'Sullivan JN, 2002, NAT GENET, V32, P280, DOI 10.1038/ng989
   Paraskevi A, 2012, J CROHNS COLITIS, V6, P900, DOI 10.1016/j.crohns.2012.02.006
   PARENTI AR, 1995, AM J SURG PATHOL, V19, P1418, DOI 10.1097/00000478-199512000-00008
   REDSTON MS, 1995, GASTROENTEROLOGY, V108, P383, DOI 10.1016/0016-5085(95)90064-0
   RIDDELL RH, 1983, HUM PATHOL, V14, P931, DOI 10.1016/S0046-8177(83)80175-0
   Risques RA, 2008, GASTROENTEROLOGY, V135, P410, DOI 10.1053/j.gastro.2008.04.008
   Robles AI, 2016, GASTROENTEROLOGY, V150, P931, DOI 10.1053/j.gastro.2015.12.036
   Round JL, 2009, NAT REV IMMUNOL, V9, P313, DOI 10.1038/nri2515
   Rutter MD, 2006, GASTROENTEROLOGY, V130, P1030, DOI 10.1053/j.gastro.2005.12.035
   Sanchez JA, 2011, INFLAMM BOWEL DIS, V17, P1966, DOI 10.1002/ibd.21526
   Schottelius AJG, 1999, J BIOL CHEM, V274, P31868, DOI 10.1074/jbc.274.45.31868
   Soderlund S, 2009, GASTROENTEROLOGY, V136, P1561, DOI 10.1053/j.gastro.2009.01.064
   SUZUKI H, 1994, CANCER RES, V54, P4841
   TARMIN L, 1995, CANCER RES, V55, P2035
   Tsaitas C, 2014, WORLD J HEPATOL, V6, P178, DOI 10.4254/wjh.v6.i4.178
   Ullman T, 2009, INFLAMM BOWEL DIS, V15, P630, DOI 10.1002/ibd.20766
   Ullman TA, 2011, GASTROENTEROLOGY, V140, P1807, DOI 10.1053/j.gastro.2011.01.057
   Umetani N, 1999, JPN J CANCER RES, V90, P1081, DOI 10.1111/j.1349-7006.1999.tb00681.x
   Valeri N, 2014, CANCER CELL, V25, P469, DOI 10.1016/j.ccr.2014.03.006
   Wu F, 2008, GASTROENTEROLOGY, V135, P1624, DOI 10.1053/j.gastro.2008.07.068
   Xie JL, 2008, WORLD J GASTROENTERO, V14, P378, DOI 10.3748/wjg.14.378
   Yang Guang-Yu, 2009, V511, P193, DOI 10.1007/978-1-59745-447-6_9
   YIN J, 1993, GASTROENTEROLOGY, V104, P1633, DOI 10.1016/0016-5085(93)90639-T
   Zisman TL, 2008, WORLD J GASTROENTERO, V14, P2662, DOI 10.3748/wjg.14.2662
NR 89
TC 28
Z9 28
U1 1
U2 11
PU ELSEVIER SCIENCE INC
PI NEW YORK
PA STE 800, 230 PARK AVE, NEW YORK, NY 10169 USA
SN 1590-8658
EI 1878-3562
J9 DIGEST LIVER DIS
JI Dig. Liver Dis.
PD APR
PY 2017
VL 49
IS 4
BP 326
EP 330
DI 10.1016/j.dld.2016.12.011
PG 5
WC Gastroenterology & Hepatology
WE Science Citation Index Expanded (SCI-EXPANDED)
SC Gastroenterology & Hepatology
GA ET6TB
UT WOS:000400424200002
PM 28089111
OA Green Published
DA 2022-07-15
ER

PT J
AU Moller, CM
   Olsa, EJA
   Ginty, AT
   Rapelje, AL
   Tindall, CL
   Holesh, LA
   Petersen, KL
   Conklin, SM
AF Moller, Clara M.
   Olsa, Eamon J. A.
   Ginty, Annie T.
   Rapelje, Alyssa L.
   Tindall, Christina L.
   Holesh, Laura A.
   Petersen, Karen L.
   Conklin, Sarah M.
TI Influence of Acute Multispecies and Multistrain Probiotic
   Supplementation on Cardiovascular Function and Reactivity to
   Psychological Stress in Young Adults: A Double-Blind, Randomized,
   Placebo-Controlled Trial
SO PSYCHOSOMATIC MEDICINE
LA English
DT Article
DE acute probiotic intervention; acute psychological stress; cardiovascular
   disease; cardiovascular health; cardiovascular reactivity
ID MENTAL STRESS; INTESTINAL MICROBIOTA; FERMENTED MILK; GUT MICROBIOTA;
   BLOOD-PRESSURE; ULCERATIVE-COLITIS; BRAIN; DISEASE; RESPONSES; SYMPTOMS
AB Objective: The potential influence of probiotic supplementation on cardiovascular health and stress responsivity remains largely unexplored. Some evidence suggests the possibility that probiotics may influence blood pressure. A separate body of research suggests that exaggerated cardiovascular reactions to acute psychological stress in the laboratory predict cardiovascular morbidity and mortality. The current investigation explored the effect of acute probiotic use on (1) resting cardiovascular measures in healthy young adults and (2) cardiovascular and psychological reactions to an acute psychological stressor in the laboratory.
   Method: Participants (N = 105, M[SD] age = 20.17 [1.26], 84.8% white) completed a 2-week, double-blind, and placebo-controlled trial of a multispecies and multistrain probiotic. Exclusion criteria included previous probiotic use, diagnosed gastrointestinal disorder, and/or current antibiotic use. At visits 1 and 2, participants completed the Paced Auditory Serial Addition Test, a widely used psychological stress task. Participants were randomly assigned to a probiotic blend or matched placebo.
   Results: Compared with placebo, 2-week probiotic supplementation did not affect resting measures of cardiovascular function, cardiovascular responses during or recovery from stress, or psychological reactions to acute psychological stress.
   Conclusions: Contrary to expectations, short-term use of a probiotic supplement in healthy participants did not influence measures of cardiovascular function or responsivity to psychological stress. Future research is needed to determine species-and strain-specific effects of probiotics in healthy participants with various degrees of stress responsiveness, as well as in diseased populations.
C1 [Moller, Clara M.; Olsa, Eamon J. A.; Tindall, Christina L.; Holesh, Laura A.; Conklin, Sarah M.] Allegheny Coll, Neurosci Program, Meadville, PA 16335 USA.
   [Moller, Clara M.; Olsa, Eamon J. A.; Rapelje, Alyssa L.; Tindall, Christina L.; Holesh, Laura A.; Conklin, Sarah M.] Allegheny Coll, Dept Psychol, Meadville, PA 16335 USA.
   [Moller, Clara M.] Univ Birmingham, Sch Sport Exercise & Rehabil Sci, Birmingham, W Midlands, England.
   [Ginty, Annie T.] Baylor Univ, Dept Psychol & Neurosci, Waco, TX 76798 USA.
   [Petersen, Karen L.] Coll St Scholastica, Dept Psychol & Sociol, Duluth, MN USA.
RP Conklin, SM (通讯作者)，Allegheny Coll, 520 N Main St,Box 39, Meadville, PA 16335 USA.
EM sconklin@allegheny.edu
OI Ginty, Annie/0000-0002-6817-4336
FU Neuroscience Program; Global Health Studies Program; Psychology
   Department at Allegheny College
FX The study was supported by the Neuroscience Program, Global Health
   Studies Program, and Psychology Department at Allegheny College. The
   authors report no conflicts of interest.
CR Aihara K, 2005, J AM COLL NUTR, V24, P257, DOI 10.1080/07315724.2005.10719473
   Ait-Belgnaoui A, 2012, PSYCHONEUROENDOCRINO, V37, P1885, DOI 10.1016/j.psyneuen.2012.03.024
   Akkasheh G, 2016, NUTRITION, V32, P315, DOI 10.1016/j.nut.2015.09.003
   Bercik P, 2012, NEUROGASTROENT MOTIL, V24, P405, DOI 10.1111/j.1365-2982.2012.01906.x
   Berg D, 2015, EXPERT REV GASTROENT, V9, P781, DOI 10.1586/17474124.2015.1013031
   Bibiloni R, 2005, AM J GASTROENTEROL, V100, P1539, DOI 10.1111/j.1572-0241.2005.41794.x
   Bischoff SC, 2011, BMC MED, V9, DOI 10.1186/1741-7015-9-24
   Brahe LK, 2015, BRIT J NUTR, V114, P406, DOI 10.1017/S0007114515001786
   Carroll D, 2012, PSYCHOPHYSIOLOGY, V49, P1444, DOI 10.1111/j.1469-8986.2012.01463.x
   Chida Y, 2010, HYPERTENSION, V55, P1026, DOI 10.1161/HYPERTENSIONAHA.109.146621
   Collins SM, 2013, CURR OPIN MICROBIOL, V16, P240, DOI 10.1016/j.mib.2013.06.004
   Collins SM, 2012, NAT REV MICROBIOL, V10, P735, DOI 10.1038/nrmicro2876
   Collins SM, 2009, GASTROENTEROLOGY, V136, P2003, DOI 10.1053/j.gastro.2009.01.075
   Cryan JF, 2012, NAT REV NEUROSCI, V13, P701, DOI 10.1038/nrn3346
   Desbonnet L, 2010, NEUROSCIENCE, V170, P1179, DOI 10.1016/j.neuroscience.2010.08.005
   Donovan SM, 2012, ADV NUTR, V3, P723, DOI 10.3945/an.112.002592
   Endrighi R, 2015, STRESS, V18, P602, DOI 10.3109/10253890.2015.1064889
   Floch MH, 2005, GASTROENTEROL CLIN N, V34, P547, DOI 10.1016/j.gtc.2005.05.004
   Foster JA, 2013, TRENDS NEUROSCI, V36, P305, DOI 10.1016/j.tins.2013.01.005
   Fredua-Agyeman M, 2015, BENEF MICROBES, V6, P141, DOI 10.3920/BM2014.0051
   Ginty AT, 2013, PSYCHOPHYSIOLOGY, V50, P219, DOI 10.1111/psyp.12017
   Ginty AT, 2012, PSYCHONEUROENDOCRINO, V37, P715, DOI 10.1016/j.psyneuen.2011.09.004
   Ginty AT, 2012, BIOL PSYCHOL, V89, P269, DOI 10.1016/j.biopsycho.2011.09.012
   GRONWALL DMA, 1977, PERCEPT MOTOR SKILL, V44, P367, DOI 10.2466/pms.1977.44.2.367
   Kajimoto O., 2001, J NUTR FOOD, V4, P37
   Kamarck TW, 2003, PSYCHOPHYSIOLOGY, V40, P675, DOI 10.1111/1469-8986.00069
   Kato-Kataoka A, 2016, BENEF MICROBES, V7, P153, DOI 10.3920/BM2015.0100
   Kelly JR, 2017, BRAIN BEHAV IMMUN, V61, P50, DOI 10.1016/j.bbi.2016.11.018
   Klemenak M, 2015, DIGEST DIS SCI, V60, P3386, DOI 10.1007/s10620-015-3769-7
   Laake KO, 2003, SCAND J GASTROENTERO, V38, P409, DOI 10.1080/00365520310000906
   Langkamp-Henken B, 2015, BRIT J NUTR, V113, P426, DOI 10.1017/S0007114514003997
   Lovallo WR, 2005, INT J PSYCHOPHYSIOL, V58, P119, DOI 10.1016/j.ijpsycho.2004.11.007
   Lozupone CA, 2012, NATURE, V489, P220, DOI 10.1038/nature11550
   Mayer EA, 2014, J NEUROSCI, V34, P15490, DOI 10.1523/JNEUROSCI.3299-14.2014
   Mohammadi AA, 2016, NUTR NEUROSCI, V19, P387, DOI 10.1179/1476830515Y.0000000023
   Naruszewicz M, 2002, AM J CLIN NUTR, V76, P1249, DOI 10.1093/ajcn/76.6.1249
   Nyklicek I, 2013, HEALTH PSYCHOL, V32, P1110, DOI 10.1037/a0032200
   Paine NJ, 2014, INT J PSYCHOPHYSIOL, V93, P340, DOI 10.1016/j.ijpsycho.2014.06.016
   Rajkumar H, 2014, MEDIAT INFLAMM, V2014, DOI 10.1155/2014/348959
   Rao AV, 2009, GUT PATHOG, V1, DOI 10.1186/1757-4749-1-6
   Ring C, 2002, PSYCHOPHYSIOLOGY, V39, P585, DOI 10.1017/S0048577202011320
   Ringel Y, 2015, GUT MICROBES, V6, P173, DOI 10.1080/19490976.2015.1044711
   Ringel-Kulka T, 2015, J PEDIAT, V166, P3
   Roozendaal B, 1997, ACTA PHYSIOL SCAND, V161, P51
   Sanders ME, 2013, GUT, V62, P787, DOI 10.1136/gutjnl-2012-302504
   Sanders ME, 2011, J CLIN GASTROENTEROL, V45, pS115, DOI 10.1097/MCG.0b013e318227414a
   Sierra S, 2010, ANAEROBE, V16, P195, DOI 10.1016/j.anaerobe.2010.02.001
   Simakachorn N, 2000, J PEDIATR GASTR NUTR, V30, P68, DOI 10.1097/00005176-200001000-00020
   Sudo N, 2004, J PHYSIOL-LONDON, V558, P263, DOI 10.1113/jphysiol.2004.063388
   Takada M, 2016, NEUROGASTROENT MOTIL, V28, P1027, DOI 10.1111/nmo.12804
   Tillisch K, 2013, GASTROENTEROLOGY, V144, P1394, DOI 10.1053/j.gastro.2013.02.043
   van Marle HJF, 2009, BIOL PSYCHIAT, V66, P649, DOI 10.1016/j.biopsych.2009.05.014
   Vitali B, 2012, BMC MICROBIOL, V12, DOI 10.1186/1471-2180-12-236
   Willemsen G, 1998, PSYCHOPHYSIOLOGY, V35, P252, DOI 10.1017/S0048577298970421
   Yeager DS, 2016, PSYCHOL SCI, V27, P1078, DOI 10.1177/0956797616649604
NR 55
TC 13
Z9 13
U1 0
U2 21
PU LIPPINCOTT WILLIAMS & WILKINS
PI PHILADELPHIA
PA TWO COMMERCE SQ, 2001 MARKET ST, PHILADELPHIA, PA 19103 USA
SN 0033-3174
EI 1534-7796
J9 PSYCHOSOM MED
JI Psychosom. Med.
PD OCT
PY 2017
VL 79
IS 8
BP 914
EP 919
DI 10.1097/PSY.0000000000000489
PG 6
WC Psychiatry; Psychology; Psychology, Multidisciplinary
WE Science Citation Index Expanded (SCI-EXPANDED); Social Science Citation Index (SSCI)
SC Psychiatry; Psychology
GA FJ9DB
UT WOS:000413070100011
PM 28498275
DA 2022-07-15
ER

PT J
AU Tian, S
   Li, J
   Li, RX
   Liu, ZR
   Dong, WG
AF Tian, Shan
   Li, Jiao
   Li, Ruixue
   Liu, Zhengru
   Dong, Weiguo
TI Decreased Serum Bilirubin Levels and Increased Uric Acid Levels are
   Associated with Ulcerative Colitis
SO MEDICAL SCIENCE MONITOR
LA English
DT Article
DE Bilirubin; Colitis, Ulcerative; Oxidative Stress; Uric Acid
ID CHRONIC KIDNEY-DISEASE; GUT MICROBIOTA; RISK; TRANSPORTERS; PREVALENCE;
   EXPRESSION; SEVERITY; CAPACITY; CELLS
AB Background: In recent years, emerging evidence has suggested that ulcerative colitis occurs as a consequence of an imbalance between oxidative stress and antioxidant capacity. The objective of this study was to investigate whether serum total bilirubin and serum uric acid levels were associated with ulcerative colitis.
   Material/Methods: We conducted a retrospective case-control study which included 170 patients with ulcerative colitis and 200 healthy individuals. Concentrations of serum total bilirubin and serum uric acid were obtained from biochemical information and segregated into quartiles. Logistic regression analysis was adopted to explore the correlations between levels of the 2 biochemical markers and the risk of ulcerative colitis.
   Results: Compared with healthy controls, patients with ulcerative colitis exhibited lower levels of serum bilirubin (9.30 umol/L versus 12.49 umol/L respectively, P<0.001). Multivariate logistic regression showed that the lowest quartile of total serum bilirubin was independently associated with the occurrence of ulcerative colitis (OR=2.56, 95% CI: 1.54-4.25, P<0.001). Similarly, ulcerative colitis patients exhibited higher concentrations of serum uric acid (338 umol/L versus 300 umol/L respectively, P=0.041). Multivariate logistic regression showed that the highest quartile of serum uric acid was independently associated with ulcerative colitis risk (OR=1.20, 95% CI: 1.05-1.77, P=0.045). Furthermore, a negative association was observed between serum total bilirubin and serum uric acid in patients with ulcerative colitis.
   Conclusion: Lower levels of serum total bilirubin and higher levels of serum uric acid are associated with ulcerative colitis patients compared to healthy controls.
C1 [Tian, Shan; Li, Jiao; Li, Ruixue; Liu, Zhengru; Dong, Weiguo] Wuhan Univ, Dept Gastroenterol, Renmin Hosp, Wuhan, Hubei, Peoples R China.
RP Dong, WG (通讯作者)，Wuhan Univ, Dept Gastroenterol, Renmin Hosp, Wuhan, Hubei, Peoples R China.
EM dwg@Whu.edu.cn
FU National Natural Science Foundation from China [81372551]
FX This study was supported by Grants from the National Natural Science
   Foundation from China (No. 81372551)
CR Abbasi A, 2015, DIABETES, V64, P1459, DOI 10.2337/db14-0228
   Akboga MK, 2015, ATHEROSCLEROSIS, V240, P110, DOI 10.1016/j.atherosclerosis.2015.02.051
   Alvarez-Lario B, 2011, QJM-INT J MED, V104, P1015, DOI 10.1093/qjmed/hcr159
   Arijs I, 2013, INFLAMM BOWEL DIS, V19, pE70, DOI 10.1097/MIB.0b013e31827e790e
   Barnich N, 2007, J CLIN INVEST, V117, P1566, DOI 10.1172/JCI30504
   Basiglio CL, 2010, CLIN SCI, V118, P99, DOI 10.1042/CS20080540
   Borghi C, 2015, J HYPERTENS, V33, P1729, DOI 10.1097/HJH.0000000000000701
   Boschetti G, 2011, INFLAMM BOWEL DIS, V17, P160, DOI 10.1002/ibd.21308
   Cheriyath Pramil, 2010, J Clin Med Res, V2, P201, DOI 10.4021/jocmr425w
   Deuring JJ, 2011, BIOCH SOC 2011 MOL I
   Englund G, 2007, INFLAMM BOWEL DIS, V13, P291, DOI 10.1002/ibd.20030
   FARMER RG, 1973, GUT, V14, P828
   Grams ME, 2013, AM J KIDNEY DIS, V62, P253, DOI 10.1053/j.ajkd.2013.03.013
   Guo Z, 2016, SCI REP-UK, V6, DOI 10.1038/srep20602
   Hosomi A, 2012, PLOS ONE, V7, DOI 10.1371/journal.pone.0030456
   Hsieh CY, 2014, LANCET NEUROL, V13, P1071, DOI 10.1016/S1474-4422(14)70199-1
   Ichida K, 2012, NAT COMMUN, V3, DOI 10.1038/ncomms1756
   Jin YL, 2013, INT J CARDIOL, V168, P2238, DOI 10.1016/j.ijcard.2013.01.214
   Jing JJ, 2015, NEPHROL DIAL TRANSPL, V30, P613, DOI 10.1093/ndt/gfu352
   Kand'ar R, 2006, CLIN CHIM ACTA, V365, P249, DOI 10.1016/j.cca.2005.09.002
   Kanellis J, 2003, HYPERTENSION, V41, P1287, DOI 10.1161/01.HYP.0000072820.07472.3B
   Kaya MG, 2014, ANGIOLOGY, V65, P245, DOI 10.1177/0003319713504820
   Kleber ME, 2015, J AM SOC NEPHROL, V26, P2831, DOI 10.1681/ASN.2014070660
   Koutroubakis IE, 2004, DIGEST DIS SCI, V49, P1433, DOI 10.1023/B:DDAS.0000042242.22898.d9
   Lamacchia O, 2017, ATHEROSCLEROSIS, V260, P20, DOI 10.1016/j.atherosclerosis.2017.03.008
   Lanone S, 2005, FASEB J, V19, P1890, DOI 10.1096/fj.04-2368fje
   Lenicek M, 2014, INFLAMM BOWEL DIS, V20, P481, DOI 10.1097/01.MIB.0000440817.84251.98
   Li CG, 2013, CURR OPIN RHEUMATOL, V25, P210, DOI 10.1097/BOR.0b013e32835d951e
   Lyngdoh T, 2011, PLOS ONE, V6, DOI 10.1371/journal.pone.0019901
   Matsuo H, 2014, SCI REP-UK, V4, DOI 10.1038/srep03755
   Ni J, 2017, NAT REV GASTRO HEPAT, V14, P573, DOI 10.1038/nrgastro.2017.88
   Obermayr RP, 2008, J AM SOC NEPHROL, V19, P2407, DOI 10.1681/ASN.2008010080
   Peng YF, 2017, CLIN CHIM ACTA, V469, P187, DOI 10.1016/j.cca.2017.04.006
   Prochazka KT, 2016, BRIT J CANCER, V115, P1264, DOI 10.1038/bjc.2016.325
   Rocuts F, 2010, CELL TRANSPLANT, V19, P443, DOI 10.3727/096368909X484680
   Ruggiero C, 2006, EUR HEART J, V27, P1174, DOI 10.1093/eurheatj/ehi879
   Scheperjans F, 2015, MOVEMENT DISORD, V30, P350, DOI 10.1002/mds.26069
   Schieffer KM, 2017, PLOS ONE, V12, DOI 10.1371/journal.pone.0179267
   Sen H, 2016, J CLIN ANAL MED, V7, P27, DOI 10.4328/JCAM.4506
   Stocker R, 2004, PHYSIOL REV, V84, P1381, DOI 10.1152/physrev.00047.2003
   Taghizadeh N, 2014, CANCER CAUSE CONTROL, V25, P1075, DOI 10.1007/s10552-014-0408-0
   Wong J, 2014, AM J NEPHROL, V39, P230, DOI 10.1159/000360010
   Wu J, 2017, SCI REP-UK, V7, DOI 10.1038/s41598-017-05751-w
   Xu XX, 2016, PHARM BIOL, V54, P3151, DOI 10.1080/13880209.2016.1195847
   Yu SJ, 2015, INFLAMM BOWEL DIS, V21, P862, DOI 10.1097/MIB.0000000000000322
   Zhang JX, 2015, ENDOCRINE, V48, P135, DOI 10.1007/s12020-014-0239-5
   Zhang X, 2015, INT J CHRONIC OBSTR, V10, P2519, DOI 10.2147/COPD.S87202
NR 47
TC 8
Z9 8
U1 2
U2 15
PU INT SCIENTIFIC INFORMATION, INC
PI MELVILLE
PA 150 BROADHOLLOW RD, STE 114, MELVILLE, NY 11747 USA
SN 1643-3750
J9 MED SCI MONITOR
JI Med. Sci. Monitor
PD SEP 9
PY 2018
VL 24
BP 6298
EP 6304
DI 10.12659/MSM.909692
PG 7
WC Medicine, Research & Experimental
WE Science Citation Index Expanded (SCI-EXPANDED)
SC Research & Experimental Medicine
GA GT0GI
UT WOS:000444108600003
PM 30196310
OA Green Published, Green Submitted
DA 2022-07-15
ER

PT J
AU Lopez-Siles, M
   Enrich-Capo, N
   Aldeguer, X
   Sabat-Mir, M
   Duncan, SH
   Garcia-Gil, LJ
   Martinez-Medina, M
AF Lopez-Siles, Mireia
   Enrich-Capo, Nuria
   Aldeguer, Xavier
   Sabat-Mir, Miriam
   Duncan, Sylvia H.
   Garcia-Gil, L. Jesus
   Martinez-Medina, Margarita
TI Alterations in the Abundance and Co-occurrence of Akkermansia
   muciniphila and Faecalibacterium prausnitzii in the Colonic Mucosa of
   Inflammatory Bowel Disease Subjects
SO FRONTIERS IN CELLULAR AND INFECTION MICROBIOLOGY
LA English
DT Article
DE Akkermansia muciniphila; Faecalibacterium prausnitzii; Crohn's disease;
   ulcerative colitis; inflammatory bowel diseases
ID CROHNS-DISEASE; GUT MICROBIOTA; FECAL MICROBIOTA; INTESTINAL MICROBIOTA;
   ULCERATIVE-COLITIS; ESCHERICHIA-COLI; GEN. NOV.; MUCIN; DIVERSITY;
   BACTERIA
AB Akkermansia muciniphila and Faecalibacterium prausnitzii, cohabitants in the intestinal mucosa, are considered members of a healthy microbiota and reduction of both species occurs in several intestinal disorders, including inflammatory bowel disease. Little is known however about a possible link between the reduction in quantity of these species, and in which circumstances this may occur. This study aims to determine the abundances and co-occurrence of the two species in order to elucidate conditions that may compromise their presence in the gut. Loads of A. muciniphila, total F. prausnitzii and its two phylogroup (16S rRNA gene copies) were determined by quantitative polymerase chain reaction in colonic biopsies from 17 healthy controls (H), 23 patients with ulcerative colitis (UC), 31 patients with Crohn's disease (CD), 3 with irritable bowel syndrome (IBS) and 3 with colorectal cancer (CRC). Data were normalized to total bacterial 16S rRNA gene copies in the same sample. Prevalence, relative abundances and correlation analyses were performed according to type of disease and considering relevant clinical characteristics of patients such as IBD location, age of disease onset, CD behavior, current medication and activity status. Co-occurrence of both species was found in 29% of H, 65% of UC and 29% of CD. Lower levels of total F. prausnitzii and phylogroups were found in subjects with CD, compared with H subjects (P <= 0.044). In contrast, no differences were found with the regard to A. muciniphila abundance across different disease states, but CD patients with disease onset below 16 years of age featured a marked depletion of this species. In CD patients, correlation between A. muciniphila and total F. prausnitzii (rho = 0.362, P = 0.045) was observed, and particularly in those with non-stricturing, non-penetrating disease behavior and under moderate immunosuppressants therapy. Altogether, this study revealed that co-occurrence of both species differs between disease status. In addition, IBD patients featured a reduction of F. prausnitzii but similar loads of A. muciniphila when compared to H subjects, with the exception of those with early onset CD. Depletion of A. muciniphila in this subgroup of subjects suggests that it could be a potential biomarker to assist in pediatric CD diagnosis.
C1 [Lopez-Siles, Mireia; Enrich-Capo, Nuria; Garcia-Gil, L. Jesus; Martinez-Medina, Margarita] Univ Girona, Dept Biol, Mol Microbiol Lab, Girona, Spain.
   [Aldeguer, Xavier] Hosp Dr Josep Trueta, Dept Gastroenterol, Girona, Spain.
   [Sabat-Mir, Miriam] Hosp Santa Caterina, Dept Gastroenterol, Girona, Spain.
   [Duncan, Sylvia H.] Rowett Inst Nutr & Hlth, Microbiol Grp, Aberdeen, Scotland.
RP Garcia-Gil, LJ (通讯作者)，Univ Girona, Dept Biol, Mol Microbiol Lab, Girona, Spain.
EM jesus.garcia@udg.edu
RI Lopez-Siles, Mireia/K-3717-2017; Martinez-Medina, Margarita/Z-5601-2019;
   Medina, Margarita Martinez/A-8871-2016
OI Lopez-Siles, Mireia/0000-0002-5805-8446; Martinez-Medina,
   Margarita/0000-0003-0177-3307; Medina, Margarita
   Martinez/0000-0003-0177-3307; Sabat Mir, Miriam/0000-0001-7008-7373;
   Duncan, Sylvia/0000-0002-4903-0978; Garcia-Gil,
   Jesus/0000-0002-5064-8361
FU Universitat de Girona [MPCUdG2016-009]; Universitat de Girona project
   GdRCompetUdG2017; Spanish Ministry of Education and Science
   [SAF2006-00414, SAF2010-15896, SAF2013-43284-P]; European Regional
   Development; Scottish Government Research and Environment Science and
   Analytical Services Division (RESAS)
FX This work was funded by the Universitat de Girona projects
   MPCUdG2016-009 and GdRCompetUdG2017, and the Spanish Ministry of
   Education and Science through projects SAF2006-00414, SAF2010-15896 and
   SAF2013-43284-P, being the last co-funded by the European Regional
   Development. Dr. Sylvia H. Duncan acknowledges support from the Scottish
   Government Research and Environment Science and Analytical Services
   Division (RESAS).
CR Andoh A, 2009, ALIMENT PHARM THER, V29, P75, DOI 10.1111/j.1365-2036.2008.03860.x
   Antoni L, 2014, WORLD J GASTROENTERO, V20, P1165, DOI 10.3748/wjg.v20.i5.1165
   Balamurugan R, 2008, J GASTROEN HEPATOL, V23, P1298, DOI 10.1111/j.1440-1746.2008.05490.x
   Barkas F, 2013, ANN GASTROENTEROL, V26, P23
   Baumgart M, 2007, ISME J, V1, P403, DOI 10.1038/ismej.2007.52
   Belzer C, 2017, MBIO, V8, DOI [10.1128/mBio.00770-17, 10.1128/mbio.00770-17]
   Belzer C, 2012, ISME J, V6, P1449, DOI 10.1038/ismej.2012.6
   Benevides L, 2017, FRONT MICROBIOL, V8, DOI 10.3389/fmicb.2017.01790
   BEST WR, 1976, GASTROENTEROLOGY, V70, P439
   Candela M, 2012, BMC MICROBIOL, V12, DOI 10.1186/1471-2180-12-95
   Carlsson AH, 2013, SCAND J GASTROENTERO, V48, P1136, DOI 10.3109/00365521.2013.828773
   Collado MC, 2007, APPL ENVIRON MICROB, V73, P7767, DOI 10.1128/AEM.01477-07
   de Chambrun GP, 2010, NAT REV GASTRO HEPAT, V7, P15, DOI 10.1038/nrgastro.2009.203
   De Palma G, 2009, BRIT J NUTR, V102, P1154, DOI 10.1017/S0007114509371767
   Derrien M, 2004, INT J SYST EVOL MICR, V54, P1469, DOI 10.1099/ijs.0.02873-0
   Derrien M, 2008, APPL ENVIRON MICROB, V74, P1646, DOI 10.1128/AEM.01226-07
   Derrien M, 2011, FRONT MICROBIOL, V2, DOI 10.3389/fmicb.2011.00166
   Dorffel Y, 2012, INFLAMM BOWEL DIS, V18, P1663, DOI 10.1002/ibd.21923
   Duncan SH, 2002, INT J SYST EVOL MICR, V52, P2141, DOI [10.1099/ijs.0.02241-0, 10.1099/00207713-52-6-2141]
   Everard A, 2013, P NATL ACAD SCI USA, V110, P9066, DOI 10.1073/pnas.1219451110
   Flint HJ, 2012, NAT REV GASTRO HEPAT, V9, P577, DOI 10.1038/nrgastro.2012.156
   Foditsch C, 2014, PLOS ONE, V9, DOI 10.1371/journal.pone.0116465
   Frank DN, 2007, P NATL ACAD SCI USA, V104, P13780, DOI 10.1073/pnas.0706625104
   Furet JP, 2010, DIABETES, V59, P3049, DOI 10.2337/db10-0253
   Furet JP, 2009, FEMS MICROBIOL ECOL, V68, P351, DOI 10.1111/j.1574-6941.2009.00671.x
   Gopalakrishnan V, 2018, SCIENCE, V359, P97, DOI 10.1126/science.aan4236
   Gophna U, 2006, J CLIN MICROBIOL, V44, P4136, DOI 10.1128/JCM.01004-06
   Graessler J, 2013, PHARMACOGENOMICS J, V13, P514, DOI 10.1038/tpj.2012.43
   Hansen R, 2012, AM J GASTROENTEROL, V107, P1913, DOI 10.1038/ajg.2012.335
   Jia WJ, 2010, FEMS MICROBIOL LETT, V310, P138, DOI 10.1111/j.1574-6968.2010.02057.x
   Joossens M, 2011, GUT, V60, P631, DOI 10.1136/gut.2010.223263
   Kabeerdoss J, 2013, BMC GASTROENTEROL, V13, DOI 10.1186/1471-230X-13-20
   Kang CS, 2013, PLOS ONE, V8, DOI 10.1371/journal.pone.0076520
   Lane D.J., 1991, NUCL ACID TECHNIQUES, P115
   Lopez-Siles M, 2016, INFLAMM BOWEL DIS, V22, P28, DOI 10.1097/MIB.0000000000000590
   Lopez-Siles M, 2015, APPL ENVIRON MICROB, V81, P7582, DOI 10.1128/AEM.02006-15
   Lopez-Siles M, 2014, INT J MED MICROBIOL, V304, P464, DOI 10.1016/j.ijmm.2014.02.009
   Lopez-Siles M, 2012, APPL ENVIRON MICROB, V78, P420, DOI 10.1128/AEM.06858-11
   Lozupone C, 2012, GENOME RES, V22, P1974, DOI 10.1101/gr.138198.112
   Lukovac S, 2014, MBIO, V5, DOI 10.1128/mBio.01438-14
   Machiels Kathleen, 2014, Gut, V63, P1275, DOI 10.1136/gutjnl-2013-304833
   Manichanh C, 2006, GUT, V55, P205, DOI 10.1136/gut.2005.073817
   Manichanh C, 2012, NAT REV GASTRO HEPAT, V9, P599, DOI 10.1038/nrgastro.2012.152
   Martin R, 2017, FRONT MICROBIOL, V8, DOI 10.3389/fmicb.2017.01226
   Martin R, 2015, BMC MICROBIOL, V15, DOI 10.1186/s12866-015-0400-1
   Martin R, 2014, INFLAMM BOWEL DIS, V20, P417, DOI 10.1097/01.MIB.0000440815.76627.64
   Martinez-Medina M, 2006, INFLAMM BOWEL DIS, V12, P1136, DOI 10.1097/01.mib.0000235828.09305.0c
   McLaughlin SD, 2010, THERAP ADV GASTROENT, V3, P335, DOI DOI 10.1177/1756283X10370611
   Mendoza Hernandez J. L, 2007, DEFINICIONES MANIFES
   Miquel S, 2013, CURR OPIN MICROBIOL, V16, P255, DOI 10.1016/j.mib.2013.06.003
   Mira-Pascual L, 2015, J GASTROENTEROL, V50, P167, DOI 10.1007/s00535-014-0963-x
   Mondot S, 2011, INFLAMM BOWEL DIS, V17, P185, DOI 10.1002/ibd.21436
   Neef A, 2013, CURR OPIN CLIN NUTR, V16, P679, DOI 10.1097/MCO.0b013e328365c258
   Nugent SG, 2001, GUT, V48, P571, DOI 10.1136/gut.48.4.571
   Png CW, 2010, AM J GASTROENTEROL, V105, P2420, DOI 10.1038/ajg.2010.281
   Rajilic-Stojanovic M, 2011, GASTROENTEROLOGY, V141, P1792, DOI 10.1053/j.gastro.2011.07.043
   Rios-Covian D, 2015, FEMS MICROBIOL LETT, V362, DOI 10.1093/femsle/fnv176
   Rossi O, 2015, PLOS ONE, V10, DOI 10.1371/journal.pone.0123013
   Routy B, 2018, SCIENCE, V359, P91, DOI 10.1126/science.aan3706
   Sartor RB, 2008, GASTROENTEROLOGY, V134, P577, DOI 10.1053/j.gastro.2007.11.059
   Sartor RB, 2006, NAT CLIN PRACT GASTR, V3, P390, DOI 10.1038/ncpgasthep0528
   Seksik P, 2006, ALIMENT PHARM THER, V24, P11, DOI 10.1111/j.1365-2036.2006.03053.x
   Silverberg MS, 2005, CAN J GASTROENTEROL, V19, p5A, DOI 10.1155/2005/269076
   Sokol H, 2009, INFLAMM BOWEL DIS, V15, P1183, DOI 10.1002/ibd.20903
   Sokol H, 2008, P NATL ACAD SCI USA, V105, P16731, DOI 10.1073/pnas.0804812105
   Sokol H, 2010, CURR OPIN GASTROEN, V26, P327, DOI 10.1097/MOG.0b013e328339536b
   Stoddard SF, 2015, NUCLEIC ACIDS RES, V43, pD593, DOI 10.1093/nar/gku1201
   Swidsinski A, 2008, INFLAMM BOWEL DIS, V14, P147, DOI 10.1002/ibd.20330
   Swidsinski A, 2005, WORLD J GASTROENTERO, V11, P1131, DOI 10.3748/wjg.v11.i8.1131
   Swidsinski A, 2011, GUT, V60, P34, DOI 10.1136/gut.2009.191320
   van Passel MWJ, 2011, PLOS ONE, V6, DOI 10.1371/journal.pone.0016876
   Vermeiren J, 2012, FEMS MICROBIOL ECOL, V79, P685, DOI 10.1111/j.1574-6941.2011.01252.x
   Weir TL, 2013, PLOS ONE, V8, DOI 10.1371/journal.pone.0070803
   WEISBURG WG, 1991, J BACTERIOL, V173, P697, DOI 10.1128/JB.173.2.697-703.1991
   Willing B, 2009, INFLAMM BOWEL DIS, V15, P653, DOI 10.1002/ibd.20783
   Wrzosek L, 2013, BMC BIOL, V11, DOI 10.1186/1741-7007-11-61
NR 76
TC 78
Z9 81
U1 4
U2 30
PU FRONTIERS MEDIA SA
PI LAUSANNE
PA AVENUE DU TRIBUNAL FEDERAL 34, LAUSANNE, CH-1015, SWITZERLAND
SN 2235-2988
J9 FRONT CELL INFECT MI
JI Front. Cell. Infect. Microbiol.
PD SEP 7
PY 2018
VL 8
AR 281
DI 10.3389/fcimb.2018.00281
PG 16
WC Immunology; Microbiology
WE Science Citation Index Expanded (SCI-EXPANDED)
SC Immunology; Microbiology
GA GS9QJ
UT WOS:000444056400001
PM 30245977
OA gold, Green Published
DA 2022-07-15
ER

PT J
AU Liu, RT
   Rowan-Nash, AD
   Sheehan, AE
   Walsh, RFL
   Sanzari, CM
   Korry, BJ
   Belenky, P
AF Liu, Richard T.
   Rowan-Nash, Aislinn D.
   Sheehan, Ana E.
   Walsh, Rachel F. L.
   Sanzari, Christina M.
   Korry, Benjamin J.
   Belenky, Peter
TI Reductions in anti-inflammatory gut bacteria are associated with
   depression in a sample of young adults
SO BRAIN BEHAVIOR AND IMMUNITY
LA English
DT Article
DE Depression; Inflammation; Microbiome; SCFA
ID TUMOR-NECROSIS-FACTOR; BUTYRATE-PRODUCING BACTERIA;
   EUBACTERIUM-COPROSTANOLIGENES; MAJOR DEPRESSION; FECAL MICROBIOTA;
   BRAIN-BARRIER; GLUCOCORTICOID RESISTANCE; RECEPTOR EXPRESSION;
   ULCERATIVE-COLITIS; ENTERIC MICROBIOTA
AB We assessed the gut microbiota of 90 American young adults, comparing 43 participants with major depressive disorder (MDD) and 47 healthy controls, and found that the MDD subjects had significantly different gut microbiota compared to the healthy controls at multiple taxonomic levels. At the phylum level, participants with MDD had lower levels of Firmicutes and higher levels of Bacteroidetes, with similar trends in the at the class (Clostridia and Bacteroidia) and order (Clostridiales and Bacteroidales) levels. At the genus level, the MDD group had lower levels of Faecalibacterium and other related members of the family Ruminococcaceae, which was also reduced relative to healthy controls. Additionally, the class Gammaproteobacteria and genus Flavonifractor were enriched in participants with MDD. Accordingly, predicted functional differences between the two groups include a reduced abundance of short-chain fatty acid production pathways in the MDD group. We also demonstrated that the magnitude of taxonomic changes was associated with the severity of depressive symptoms in many cases, and that most changes were present regardless of whether depressed participants were taking psychotropic medications. Overall, our results support a link between MDD and lower levels of anti-inflammatory, butyrate-producing bacteria, and may support a connection between the gut microbiota and the chronic, low-grade inflammation often observed in MDD patients.
C1 [Liu, Richard T.; Sanzari, Christina M.] Brown Univ, Dept Psychiat & Human Behav, Alpert Med Sch, Providence, RI 02912 USA.
   [Rowan-Nash, Aislinn D.; Korry, Benjamin J.; Belenky, Peter] Brown Univ, Dept Mol Microbiol & Immunol, Providence, RI 02912 USA.
   [Sheehan, Ana E.] Univ Delaware, Dept Psychol & Brain Sci, Newark, DE USA.
   [Walsh, Rachel F. L.] Temple Univ, Dept Psychol, Philadelphia, PA 19122 USA.
RP Liu, RT (通讯作者)，Brown Univ, Dept Psychiat & Human Behav, Alpert Med Sch, Providence, RI 02912 USA.
EM rtliupsych@gmail.com
RI Liu, Richard T/C-1107-2012
OI Liu, Richard T/0000-0002-1367-9716
FU National Institute of Mental Health [RF1 MH120830, R01MH101138,
   R01MH115905, R21MH112055]; Brown Institute for Brain Science/Norman
   Prince Neurosciences Institute (RTL); National Science Foundation
   Graduate Research Fellowship Program [1644760]; National Institute of
   General Medical Sciences Institutional Development Award [P20GM121344]
FX This study was funded by the National Institute of Mental Health under
   Award Numbers RF1 MH120830, R01MH101138, R01MH115905, and R21MH112055
   (RTL), the Brown Institute for Brain Science/Norman Prince Neurosciences
   Institute (RTL), the National Science Foundation Graduate Research
   Fellowship Program under award number 1644760 (BJK), and the National
   Institute of General Medical Sciences Institutional Development Award
   P20GM121344 for the COBRE Center for Antimicrobial Resistance and
   Therapeutic Discovery at Brown University (PB). These funding sources
   had no role in the design of the study, in the collection, analysis, or
   interpretation or data, or in writing the manuscript.
CR Ahn J, 2013, JNCI-J NATL CANCER I, V105, P1907, DOI 10.1093/jnci/djt300
   Ai DM, 2019, GENES-BASEL, V10, DOI 10.3390/genes10020112
   Alcocer-Gomez E, 2016, MOL NEUROBIOL, V53, P4874, DOI 10.1007/s12035-015-9408-7
   Amodeo G., 2018, NEUROPSYCHIATRY-LOND, V7, P448, DOI [10.4172/neuropsychiatry.1000236., 10.4172/Neuropsychiatry.1000236]
   Anand S, 2016, FRONT MICROBIOL, V7, DOI 10.3389/fmicb.2016.01945
   Anisman H, 2005, CURR PHARM DESIGN, V11, P963, DOI 10.2174/1381612053381701
   Antharam VC, 2016, PLOS ONE, V11, DOI 10.1371/journal.pone.0148824
   Armstrong H, 2019, MICROBIOME, V7, DOI 10.1186/s40168-018-0604-3
   Arora T, 2016, J INTERN MED, V280, P339, DOI 10.1111/joim.12508
   Arpaia N, 2013, NATURE, V504, P451, DOI 10.1038/nature12726
   Barcenilla A, 2000, APPL ENVIRON MICROB, V66, P1654, DOI 10.1128/AEM.66.4.1654-1661.2000
   Barnard KD, 2006, DIABETIC MED, V23, P445, DOI 10.1111/j.1464-5491.2006.01814.x
   Barrett E, 2012, J APPL MICROBIOL, V113, P411, DOI 10.1111/j.1365-2672.2012.05344.x
   Bercik P, 2011, NEUROGASTROENT MOTIL, V23, P1132, DOI 10.1111/j.1365-2982.2011.01796.x
   Berk M, 2013, BMC MED, V11, DOI 10.1186/1741-7015-11-200
   Biagi E, 2010, PLOS ONE, V5, DOI 10.1371/journal.pone.0010667
   Bolyen E, 2019, NAT BIOTECHNOL, V37, P852, DOI 10.1038/s41587-019-0209-9
   Bonaz B, 2019, CSH PERSPECT MED, V9, DOI 10.1101/cshperspect.a034199
   Borovikova LV, 2000, NATURE, V405, P458, DOI 10.1038/35013070
   Bravo JA, 2011, P NATL ACAD SCI USA, V108, P16050, DOI 10.1073/pnas.1102999108
   Burke HM, 2005, PSYCHONEUROENDOCRINO, V30, P846, DOI 10.1016/j.psyneuen.2005.02.010
   Byrne G, 2017, CAN J GASTROENTEROL, V2017, DOI 10.1155/2017/6496727
   Callahan BJ, 2016, NAT METHODS, V13, P581, DOI [10.1038/nmeth.3869, 10.1038/NMETH.3869]
   Caneo C, 2016, GEN HOSP PSYCHIAT, V43, P71, DOI 10.1016/j.genhosppsych.2016.09.007
   Capuron L, 2002, MOL PSYCHIATR, V7, P468, DOI 10.1038/sj.mp.4000995
   Carabotti M, 2015, ANN GASTROENTEROL, V28, P203
   Carlier JP, 2010, INT J SYST EVOL MICR, V60, P585, DOI 10.1099/ijs.0.016725-0
   Carroll BJ, 2007, ACTA PSYCHIAT SCAND, V115, P90, DOI 10.1111/j.1600-0447.2007.00967.x
   Caspani G, 2019, MICROB CELL, V6, P454, DOI 10.15698/mic2019.10.693
   Chen YH, 2019, J AFFECT DISORDERS, V259, P56, DOI 10.1016/j.jad.2019.08.014
   Chen Z, 2018, NEUROREPORT, V29, P417, DOI 10.1097/WNR.0000000000000985
   Coello K, 2019, BRAIN BEHAV IMMUN, V75, P112, DOI 10.1016/j.bbi.2018.09.026
   Costello EK, 2009, SCIENCE, V326, P1694, DOI 10.1126/science.1177486
   d'Hennezel E, 2017, MSYSTEMS, V2, DOI 10.1128/mSystems.00046-17
   Dantzer R, 1999, MOL PSYCHIATR, V4, P328, DOI 10.1038/sj.mp.4000572
   Dantzer R, 2004, EUR J PHARMACOL, V500, P399, DOI 10.1016/j.ejphar.2004.07.040
   Dantzer R, 2011, PSYCHONEUROENDOCRINO, V36, P426, DOI 10.1016/j.psyneuen.2010.09.012
   de Paiva CS, 2016, SCI REP-UK, V6, DOI 10.1038/srep23561
   de Punder K, 2015, FRONT IMMUNOL, V6, DOI 10.3389/fimmu.2015.00223
   De Simoni MG, 1998, BIOL SIGNAL RECEPT, V7, P33
   Dean OM, 2017, AUST NZ J PSYCHIAT, V51, P829, DOI 10.1177/0004867417709357
   Deisenhammer EA, 2004, PSYCHIAT RES, V121, P253, DOI 10.1016/j.psychres.2003.09.007
   deVries HE, 1996, J NEUROIMMUNOL, V64, P37, DOI 10.1016/0165-5728(95)00148-4
   Dickens C, 2002, PSYCHOSOM MED, V64, P52, DOI 10.1097/00006842-200201000-00008
   Dickerson F, 2017, BRAIN BEHAV IMMUN, V62, P46, DOI 10.1016/j.bbi.2016.12.010
   Dinan TG, 2013, NEUROGASTROENT MOTIL, V25, P713, DOI 10.1111/nmo.12198
   Dinan TG, 2015, J PSYCHIATR RES, V63, P1, DOI 10.1016/j.jpsychires.2015.02.021
   Dixon P, 2003, J VEG SCI, V14, P927, DOI 10.1658/1100-9233(2003)014[0927:VAPORF]2.0.CO;2
   Douglas GM, 2018, METHODS MOL BIOL, V1849, P169, DOI 10.1007/978-1-4939-8728-3_11
   Dowlati Y, 2010, BIOL PSYCHIAT, V67, P446, DOI 10.1016/j.biopsych.2009.09.033
   Evans SJ, 2017, J PSYCHIATR RES, V87, P23, DOI 10.1016/j.jpsychires.2016.12.007
   Evrensel A, 2015, CLIN PSYCHOPHARM NEU, V13, P239, DOI 10.9758/cpn.2015.13.3.239
   Farkas G, 1998, NEUROSCI LETT, V242, P147, DOI 10.1016/S0304-3940(98)00060-3
   Felger JC, 2013, NEUROSCIENCE, V246, P199, DOI 10.1016/j.neuroscience.2013.04.060
   Figliuolo VR, 2017, LIFE SCI, V189, P29, DOI 10.1016/j.lfs.2017.09.014
   Figueiredo-Braga M, 2018, MEDICINE, V97, DOI 10.1097/MD.0000000000011376
   First M.B, 2015, STRUCTURED CLIN INTE
   Forsythe P, 2014, ADV EXP MED BIOL, V817, P115, DOI 10.1007/978-1-4939-0897-4_5
   Foster JA, 2017, NEUROBIOL STRESS, V7, P124, DOI 10.1016/j.ynstr.2017.03.001
   Foster JA, 2013, TRENDS NEUROSCI, V36, P305, DOI 10.1016/j.tins.2013.01.005
   FREIER TA, 1994, INT J SYST BACTERIOL, V44, P137, DOI 10.1099/00207713-44-1-137
   Fu X, 2010, J NEUROINFLAMM, V7, DOI 10.1186/1742-2094-7-43
   Furusawa Y, 2013, NATURE, V504, P446, DOI 10.1038/nature12721
   Gadek-Michalska A, 2013, PHARMACOL REP, V65, P1655
   Galic MA, 2012, FRONT NEUROENDOCRIN, V33, P116, DOI 10.1016/j.yfrne.2011.12.002
   Gevers D, 2014, CELL HOST MICROBE, V15, P382, DOI 10.1016/j.chom.2014.02.005
   Goldsmith DR, 2016, MOL PSYCHIATR, V21, P1696, DOI 10.1038/mp.2016.3
   Gupta A, 2019, MSYSTEMS, V4, DOI 10.1128/mSystems.00438-19
   Gupta VK, 2017, FRONT MICROBIOL, V8, DOI 10.3389/fmicb.2017.01162
   Haapakoski R, 2015, BRAIN BEHAV IMMUN, V49, P206, DOI 10.1016/j.bbi.2015.06.001
   Hamer HM, 2008, ALIMENT PHARM THER, V27, P104, DOI 10.1111/j.1365-2036.2007.03562.x
   Hao ZK, 2019, PSYCHONEUROENDOCRINO, V104, P132, DOI 10.1016/j.psyneuen.2019.02.025
   He ZX, 2016, GUT PATHOG, V8, DOI 10.1186/s13099-016-0146-9
   HEYES MP, 1992, BRAIN, V115, P1249, DOI 10.1093/brain/115.5.1249
   Himmerich H, 2019, FRONT PSYCHIATRY, V10, DOI 10.3389/fpsyt.2019.00030
   Holodniy M, 2011, PLOS ONE, V6, DOI [10.1371/journal.pone.0014764, 10.1371/journal.pone.0025792]
   Huang SL, 2019, SCAND J IMMUNOL, V90, DOI 10.1111/sji.12799
   Huang TT, 2019, FRONT GENET, V10, DOI 10.3389/fgene.2019.00098
   Huang YC, 2018, NEUROPSYCH DIS TREAT, V14, P3329, DOI 10.2147/NDT.S188340
   Huang YM, 2019, FRONT CELL INFECT MI, V9, DOI 10.3389/fcimb.2019.00013
   Humphreys D, 2006, ENDOCRINE, V30, P371, DOI 10.1007/s12020-006-0016-1
   Husain MI, 2017, J PSYCHOPHARMACOL, V31, P1166, DOI 10.1177/0269881117724352
   Iwata M, 2013, BRAIN BEHAV IMMUN, V31, P105, DOI 10.1016/j.bbi.2012.12.008
   Jaganath IB, 2009, FREE RADICAL BIO MED, V47, P1180, DOI 10.1016/j.freeradbiomed.2009.07.031
   Jiang HY, 2018, J PSYCHIATR RES, V104, P130, DOI 10.1016/j.jpsychires.2018.07.007
   Jiang HY, 2015, BRAIN BEHAV IMMUN, V48, P186, DOI 10.1016/j.bbi.2015.03.016
   Jiang HQ, 2015, IEEE T MULTIMEDIA, V17, P3, DOI 10.1109/TMM.2014.2368273
   Jie ZY, 2017, NAT COMMUN, V8, DOI 10.1038/s41467-017-00900-1
   Johnston GR, 2009, BRIT J ANAESTH, V102, P453, DOI 10.1093/bja/aep037
   Kabeerdoss J, 2013, BMC GASTROENTEROL, V13, DOI 10.1186/1471-230X-13-20
   Kang S, 2010, INFLAMM BOWEL DIS, V16, P2034, DOI 10.1002/ibd.21319
   Kasselman LJ, 2018, ATHEROSCLEROSIS, V271, P203, DOI 10.1016/j.atherosclerosis.2018.02.036
   Kaufmann FN, 2017, BRAIN BEHAV IMMUN, V64, P367, DOI 10.1016/j.bbi.2017.03.002
   Kelly JR, 2016, J PSYCHIATR RES, V82, P109, DOI 10.1016/j.jpsychires.2016.07.019
   Kelly JR, 2016, ANN EPIDEMIOL, V26, P366, DOI 10.1016/j.annepidem.2016.02.008
   Kelly JR, 2015, FRONT CELL NEUROSCI, V9, DOI 10.3389/fncel.2015.00392
   Keri S, 2014, BRAIN BEHAV IMMUN, V40, P235, DOI 10.1016/j.bbi.2014.03.020
   Kim YK, 2004, J AFFECT DISORDERS, V81, P161, DOI 10.1016/S0165-0327(03)00166-6
   Klaring K, 2013, INT J SYST EVOL MICR, V63, P4606, DOI 10.1099/ijs.0.051441-0
   Kohler CA, 2017, ACTA PSYCHIAT SCAND, V135, P373, DOI 10.1111/acps.12698
   Kostic AD, 2014, GASTROENTEROLOGY, V146, P1489, DOI 10.1053/j.gastro.2014.02.009
   Lach G, 2018, NEUROTHERAPEUTICS, V15, P36, DOI 10.1007/s13311-017-0585-0
   Lai WT, 2021, PSYCHOL MED, V51, P90, DOI 10.1017/S0033291719003027
   Leonel AJ, 2012, CURR OPIN CLIN NUTR, V15, P474, DOI 10.1097/MCO.0b013e32835665fa
   LI L, 1995, LETT APPL MICROBIOL, V20, P137, DOI 10.1111/j.1472-765X.1995.tb00410.x
   Li L, 1998, LAB ANIM SCI, V48, P253
   Lin P, 2017, J AFFECT DISORDERS, V207, P300, DOI 10.1016/j.jad.2016.09.051
   Liu Y, 2012, J AFFECT DISORDERS, V139, P230, DOI 10.1016/j.jad.2011.08.003
   Loke WM, 2008, BIOCHEM PHARMACOL, V75, P1045, DOI 10.1016/j.bcp.2007.11.002
   Louis P, 2017, ENVIRON MICROBIOL, V19, P29, DOI 10.1111/1462-2920.13589
   Lun HZ, 2019, MICROBIOLOGYOPEN, V8, DOI 10.1002/mbo3.678
   Maes M, 2013, ACTA PSYCHIAT SCAND, V127, P344, DOI 10.1111/j.1600-0447.2012.01908.x
   Maes M, 1997, EUR ARCH PSY CLIN N, V247, P154, DOI 10.1007/BF03033069
   Maes M, 2008, NEUROENDOCRINOL LETT, V29, P117
   Maes M, 2012, J AFFECT DISORDERS, V141, P55, DOI 10.1016/j.jad.2012.02.023
   Mancabelli L, 2017, FEMS MICROBIOL ECOL, V93, DOI 10.1093/femsec/fix153
   Martin CR, 2018, CELL MOL GASTROENTER, V6, P133, DOI 10.1016/j.jcmgh.2018.04.003
   Mayer EA, 2015, J CLIN INVEST, V125, P926, DOI 10.1172/JCI76304
   Mayer EA, 2011, NAT REV NEUROSCI, V12, P453, DOI 10.1038/nrn3071
   McDonald D, 2012, GIGASCIENCE, V1, DOI 10.1186/2047-217X-1-7
   McMurdie PJ, 2013, PLOS ONE, V8, DOI 10.1371/journal.pone.0061217
   McMurdie PJ, 2012, BIOCOMPUT-PAC SYM, P235
   Mendlewicz J, 2006, INT CLIN PSYCHOPHARM, V21, P227, DOI 10.1097/00004850-200607000-00005
   Midtvedt T, 2013, PLOS ONE, V8, DOI 10.1371/journal.pone.0066074
   Miller AH, 1999, ADV EXP MED BIOL, V461, P107
   Miller AH, 2016, NAT REV IMMUNOL, V16, P22, DOI 10.1038/nri.2015.5
   Miller AH, 2013, DEPRESS ANXIETY, V30, P297, DOI 10.1002/da.22084
   Miller AH, 2009, BIOL PSYCHIAT, V65, P732, DOI 10.1016/j.biopsych.2008.11.029
   Millien V, 2019, DIGEST DIS SCI, V64, P432, DOI 10.1007/s10620-018-5313-z
   Miyaoka H, 1999, AM J PSYCHIAT, V156, P1120
   Moussaoui N, 2014, PLOS ONE, V9, DOI 10.1371/journal.pone.0088382
   Muller N, 2006, MOL PSYCHIATR, V11, P680, DOI 10.1038/sj.mp.4001805
   Myint AM, 2003, MED HYPOTHESES, V61, P519, DOI 10.1016/S0306-9877(03)00207-X
   Nam YD, 2011, PLOS ONE, V6, DOI 10.1371/journal.pone.0022109
   Naseribafrouei A, 2014, NEUROGASTROENT MOTIL, V26, P1155, DOI 10.1111/nmo.12378
   Nguyen TT, 2018, J PSYCHIATR RES, V99, P50, DOI 10.1016/j.jpsychires.2018.01.013
   Nock MK, 2007, PSYCHOL ASSESSMENT, V19, P309, DOI 10.1037/1040-3590.19.3.309
   O'Connor JC, 2009, MOL PSYCHIATR, V14, P511, DOI 10.1038/sj.mp.4002148
   O'Mahony SM, 2015, BEHAV BRAIN RES, V277, P32, DOI 10.1016/j.bbr.2014.07.027
   O'Mahony SM, 2009, BIOL PSYCHIAT, V65, P263, DOI 10.1016/j.biopsych.2008.06.026
   Odamaki T, 2016, BMC MICROBIOL, V16, DOI 10.1186/s12866-016-0708-5
   Ohgi Y, 2013, PHARMACOL BIOCHEM BE, V103, P853, DOI 10.1016/j.pbb.2012.12.003
   Pace TWW, 2007, BRAIN BEHAV IMMUN, V21, P9, DOI 10.1016/j.bbi.2006.08.009
   Papa E, 2012, PLOS ONE, V7, DOI 10.1371/journal.pone.0039242
   Venegas DP, 2019, FRONT IMMUNOL, V10, DOI 10.3389/fimmu.2019.00277
   Park AJ, 2013, NEUROGASTROENT MOTIL, V25, P733, DOI 10.1111/nmo.12153
   Parker KJ, 2003, HORM BEHAV, V43, P60, DOI 10.1016/S0018-506X(02)00016-8
   Pavlov VA, 2012, NAT REV ENDOCRINOL, V8, P743, DOI 10.1038/nrendo.2012.189
   Peng XC, 2014, FOOD NUTR RES, V58, DOI 10.3402/fnr.v58.23406
   Pilkonis PA, 2011, ASSESSMENT, V18, P263, DOI 10.1177/1073191111411667
   Plotkin SR, 1996, J NEUROIMMUNOL, V67, P41
   Posner K, 2011, AM J PSYCHIAT, V168, P1266, DOI 10.1176/appi.ajp.2011.10111704
   Qiu XY, 2013, J CROHNS COLITIS, V7, pE558, DOI 10.1016/j.crohns.2013.04.002
   Quevrain E, 2016, GUT, V65, P415, DOI 10.1136/gutjnl-2014-307649
   Quince C, 2015, AM J GASTROENTEROL, V110, P1718, DOI 10.1038/ajg.2015.357
   Raison Charles L, 2013, Cerebrum, V2013, P10
   Raybould HE, 2010, AUTON NEUROSCI-BASIC, V153, P41, DOI 10.1016/j.autneu.2009.07.007
   REDDY BS, 1977, CANCER RES, V37, P1697
   Ren DW, 1996, STEROIDS, V61, P33, DOI 10.1016/0039-128X(95)00173-N
   Rhee SH, 2009, NAT REV GASTRO HEPAT, V6, P306, DOI 10.1038/nrgastro.2009.35
   Riedel WJ, 2002, BRAIN BEHAV IMMUN, V16, P581, DOI 10.1016/S0889-1591(02)00013-2
   Rochfort KD, 2014, PLOS ONE, V9, DOI 10.1371/journal.pone.0101815
   Rodino-Janeiro BK, 2015, J NEUROGASTROENTEROL, V21, P33, DOI 10.5056/jnm14084
   Rong H, 2019, J PSYCHIATR RES, V113, P90, DOI 10.1016/j.jpsychires.2019.03.017
   Rowan F, 2010, DIS COLON RECTUM, V53, P1530, DOI 10.1007/DCR.0b013e3181f1e620
   Sansone Randy A, 2008, Psychiatry (Edgmont), V5, P22
   Santoru ML, 2017, SCI REP-UK, V7, DOI 10.1038/s41598-017-10034-5
   Sarkar A, 2016, TRENDS NEUROSCI, V39, P763, DOI 10.1016/j.tins.2016.09.002
   Scher JU, 2016, ARTHRITIS RHEUMATOL, V68, P35, DOI 10.1002/art.39259
   Schiepers OJG, 2005, PROG NEURO-PSYCHOPH, V29, P201, DOI 10.1016/j.pnpbp.2004.11.003
   Schmidtner AK, 2019, TRANSL PSYCHIAT, V9, DOI 10.1038/s41398-019-0556-9
   Schoefer L, 2003, APPL ENVIRON MICROB, V69, P5849, DOI 10.1128/AEM.69.10.5849-5854.2003
   Segata N, 2011, GENOME BIOL, V12, DOI 10.1186/gb-2011-12-6-r60
   SEKIMOTO H, 1983, JPN J MED, V22, P14
   Sharon G, 2016, CELL, V167, P915, DOI 10.1016/j.cell.2016.10.027
   Soderholm JD, 2002, AM J PHYSIOL-GASTR L, V283, pG1257, DOI 10.1152/ajpgi.00314.2002
   Sokol H, 2008, P NATL ACAD SCI USA, V105, P16731, DOI 10.1073/pnas.0804812105
   Steinberg Benjamin E, 2016, Bioelectron Med, V3, P7
   Sudo N, 2004, J PHYSIOL-LONDON, V558, P263, DOI 10.1113/jphysiol.2004.063388
   Sundqvist T., 2019, CROHNS COLITIS, V360, DOI [10.1093/crocol/otz010, DOI 10.1093/CROCOL/OTZ010]
   Takahashi K, 2016, DIGESTION, V93, P59, DOI 10.1159/000441768
   Takeshita K, 2016, INFLAMM BOWEL DIS, V22, P2802, DOI 10.1097/MIB.0000000000000972
   Thompson LR, 2017, NATURE, V551, P457, DOI 10.1038/nature24621
   Tunon MJ, 2009, CURR DRUG METAB, V10, P256, DOI 10.2174/138920009787846369
   Valles-Colomer M, 2019, NAT MICROBIOL, V4, P623, DOI 10.1038/s41564-018-0337-x
   Vangay P, 2018, CELL, V175, P962, DOI 10.1016/j.cell.2018.10.029
   VanHook A.M, 2015, SCI SIGNAL, V8, pec135, DOI [10.1126/scisignal.aac6198, DOI 10.1126/SCISIGNAL.AAC6198]
   Vatanen T, 2016, CELL, V165, P842, DOI 10.1016/j.cell.2016.04.007
   Vicario M, 2010, BRAIN BEHAV IMMUN, V24, P1166, DOI 10.1016/j.bbi.2010.06.002
   Vital M, 2014, MBIO, V5, DOI 10.1128/mBio.00889-14
   Wang HB, 2012, DIGEST DIS SCI, V57, P3126, DOI 10.1007/s10620-012-2259-4
   WATKINS LR, 1995, LIFE SCI, V57, P1011, DOI 10.1016/0024-3205(95)02047-M
   Wikoff WR, 2009, P NATL ACAD SCI USA, V106, P3698, DOI 10.1073/pnas.0812874106
   WINTER J, 1991, INT J SYST BACTERIOL, V41, P355, DOI 10.1099/00207713-41-3-355
   Wong ML, 2016, MOL PSYCHIATR, V21, P797, DOI 10.1038/mp.2016.46
   Yadav D, 2016, GUT PATHOG, V8, DOI 10.1186/s13099-016-0099-z
   Yano JM, 2015, CELL, V161, P264, DOI 10.1016/j.cell.2015.02.047
   Yatsunenko T, 2012, NATURE, V486, P222, DOI 10.1038/nature11053
   Zanos TP, 2018, P NATL ACAD SCI USA, V115, pE4843, DOI 10.1073/pnas.1719083115
   Zhang MM, 2016, BMC GASTROENTEROL, V16, DOI 10.1186/s12876-016-0500-x
   Zhang Y, 2014, CNS NEUROSCI THER, V20, P119, DOI 10.1111/cns.12170
   Zhang YZ, 2018, BMC MICROBIOL, V18, DOI 10.1186/s12866-018-1232-6
   Zheng P, 2016, MOL PSYCHIATR, V21, P786, DOI 10.1038/mp.2016.44
   Zhou LX, 2018, INFLAMM BOWEL DIS, V24, P1926, DOI 10.1093/ibd/izy182
   Zunszain PA, 2011, PROG NEURO-PSYCHOPH, V35, P722, DOI 10.1016/j.pnpbp.2010.04.011
NR 205
TC 42
Z9 45
U1 8
U2 31
PU ACADEMIC PRESS INC ELSEVIER SCIENCE
PI SAN DIEGO
PA 525 B ST, STE 1900, SAN DIEGO, CA 92101-4495 USA
SN 0889-1591
EI 1090-2139
J9 BRAIN BEHAV IMMUN
JI Brain Behav. Immun.
PD AUG
PY 2020
VL 88
BP 308
EP 324
DI 10.1016/j.bbi.2020.03.026
PG 17
WC Immunology; Neurosciences; Psychiatry
WE Science Citation Index Expanded (SCI-EXPANDED); Social Science Citation Index (SSCI)
SC Immunology; Neurosciences & Neurology; Psychiatry
GA MU5JL
UT WOS:000555709500045
PM 32229219
OA Green Accepted
DA 2022-07-15
ER

PT J
AU Lu, K
   Knutson, CG
   Wishnok, JS
   Fox, JG
   Tannenbaum, SR
AF Lu, Kun
   Knutson, Charles G.
   Wishnok, John S.
   Fox, James G.
   Tannenbaum, Steven R.
TI Serum Metabolomics in a Helicobacter hepaticus Mouse Model of
   Inflammatory Bowel Disease Reveal Important Changes in the Microbiome,
   Serum Peptides, and Intermediary Metabolism
SO JOURNAL OF PROTEOME RESEARCH
LA English
DT Article
DE metabolomics; inflammatory bowel disease; mouse model; Helicobacter
   hepaticus; microbiome
ID ULCERATIVE-COLITIS; GUT MICROBIOTA; CROHNS-DISEASE; MICE; PATHOGENESIS;
   MECHANISMS; COLONIZATION; LYMPHOCYTES; INFECTION; ENERGY
AB Inflammatory bowel disease (IBD) is a chronic relapsing inflammatory disorder of the bowel. The etiology remains unknown, but IBD is immune-driven and multiple factors including genetic, environmental, and microbiological components play a role. Recombinase-activating gene-2-deficient (Rag(2-/-)) mice infected with Helicobacter hepaticus (H. hepaticus) have been developed as an animal model to imitate naturally occurring inflammatory events and associated key features of chronic inflammatory responses in humans. In this study, we have combined mass spectrometry-based metabolomics and peptidomics to analyze serum samples of Rag2(-/-) mice infected with H. hepaticus. Metabolomics profiling revealed that H. hepaticus infection dramatically changed numerous metabolite pathways, including tryptophan metabolism, glycerophospholipids, methionine-homocysteine cycle, citrate cycle, fatty acid metabolism and purine metabolism, with the majority of metabolites being down-regulated. In particular, there were notable effects of gut microflora on the blood metabolites in infected animals. In addition, the peptidomics approach identified a number of peptides, originating from proteins, including fibrinogen, complement C4, and alpha-2-macroglobulin, with diverse biological functions with potentially important implications for the progress of IBD. In summary, the strategy of integrating a relevant animal model and sensitive mass spectrometry-based profiling may offer a new perspective to explore biomarkers and provide mechanistic insights into IBD.
C1 [Lu, Kun; Knutson, Charles G.; Wishnok, John S.; Fox, James G.; Tannenbaum, Steven R.] MIT, Dept Biol Engn, Cambridge, MA 02139 USA.
   [Tannenbaum, Steven R.] MIT, Dept Chem, Cambridge, MA 02139 USA.
   [Fox, James G.] MIT, Div Comparat Med, Cambridge, MA 02139 USA.
RP Tannenbaum, SR (通讯作者)，56-731A,32 Vassar St, Cambridge, MA 02139 USA.
EM srt@mit.edu
FU NIH/NCI [CA26731]; MIT Center for Environmental Health Sciences; NIEHS
   [ES002109]; MIT-Merck Fellowship; NATIONAL CANCER INSTITUTE
   [P01CA026731] Funding Source: NIH RePORTER; NATIONAL INSTITUTE OF
   ENVIRONMENTAL HEALTH SCIENCES [P30ES002109] Funding Source: NIH RePORTER
FX This work was supported by NIH/NCI Grant No. CA26731. The authors thank
   the MIT Center for Environmental Health Sciences for financial support
   by NIEHS grant (Grant No. ES002109). Charles G Knutson was supported by
   the MIT-Merck Fellowship. We thank Agilent Technologies for graciously
   providing access to the tandem quadrupole mass spectrometer and the 1290
   Infinity LC system.
CR Aranda R, 1997, J IMMUNOL, V158, P3464
   Atkinson C, 2005, EXP BIOL MED, V230, P155, DOI 10.1177/153537020523000302
   Backhed F, 2004, P NATL ACAD SCI USA, V101, P15718, DOI 10.1073/pnas.0407076101
   Backhed F, 2007, P NATL ACAD SCI USA, V104, P979, DOI 10.1073/pnas.0605374104
   Baumgart DC, 2007, LANCET, V369, P1627, DOI 10.1016/S0140-6736(07)60750-8
   Bjerrum JT, 2010, J PROTEOME RES, V9, P954, DOI 10.1021/pr9008223
   BORREGAARD N, 1982, J CLIN INVEST, V70, P550, DOI 10.1172/JCI110647
   Erdman SE, 2009, P NATL ACAD SCI USA, V106, P1027, DOI 10.1073/pnas.0812347106
   Erdman SE, 2003, AM J PATHOL, V162, P691, DOI 10.1016/S0002-9440(10)63863-1
   Fava F, 2011, WORLD J GASTROENTERO, V17, P557, DOI 10.3748/wjg.v17.i5.557
   Fox JG, 2011, MUCOSAL IMMUNOL, V4, P22, DOI 10.1038/mi.2010.61
   Gabay C, 1999, NEW ENGL J MED, V340, P448, DOI 10.1056/NEJM199902113400607
   Ge ZM, 2006, APPL ENVIRON MICROB, V72, P5100, DOI 10.1128/AEM.01934-05
   Hawkins JV, 1997, DIGEST DIS SCI, V42, P1969, DOI 10.1023/A:1018887832465
   Issa M, 2007, CLIN GASTROENTEROL H, V5, P345, DOI 10.1016/j.cgh.2006.12.028
   Jansson J, 2009, PLOS ONE, V4, DOI 10.1371/journal.pone.0006386
   Kappelman MD, 2007, CLIN GASTROENTEROL H, V5, P1424, DOI 10.1016/j.cgh.2007.07.012
   Karlinger K, 2000, EUR J RADIOL, V35, P154, DOI 10.1016/S0720-048X(00)00238-2
   Kominsky DJ, 2010, J IMMUNOL, V184, P4062, DOI 10.4049/jimmunol.0903002
   Koomen JM, 2005, J PROTEOME RES, V4, P972, DOI 10.1021/pr050046x
   Le Gall G, 2011, J PROTEOME RES, V10, P4208, DOI 10.1021/pr2003598
   Li XT, 1998, INFECT IMMUN, V66, P5477, DOI 10.1128/IAI.66.11.5477-5484.1998
   Malanovic N, 2008, J BIOL CHEM, V283, P23989, DOI 10.1074/jbc.M800830200
   Mangerich A, 2012, P NATL ACAD SCI USA, V109, pE1820, DOI 10.1073/pnas.1207829109
   Murdoch TB, 2008, ANAL CHEM, V80, P5524, DOI 10.1021/ac8005236
   Musso G, 2010, DIABETES CARE, V33, P2277, DOI 10.2337/dc10-0556
   Noga AA, 2003, J BIOL CHEM, V278, P5952, DOI 10.1074/jbc.M212194200
   ONDERDONK AB, 1981, INFECT IMMUN, V32, P225, DOI 10.1128/IAI.32.1.225-231.1981
   Ooi M, 2011, INFLAMM RES, V60, P831, DOI 10.1007/s00011-011-0340-7
   Ott SJ, 2004, GUT, V53, P685, DOI 10.1136/gut.2003.025403
   Packey CD, 2008, J INTERN MED, V263, P597, DOI 10.1111/j.1365-2796.2008.01962.x
   Pollard TD, 2003, CELL, V112, P453, DOI 10.1016/S0092-8674(03)00120-X
   Sartor RB, 2006, NAT CLIN PRACT GASTR, V3, P390, DOI 10.1038/ncpgasthep0528
   Sartor RB, 1997, AM J GASTROENTEROL, V92, pS5
   Schetter AJ, 2010, CARCINOGENESIS, V31, P37, DOI 10.1093/carcin/bgp272
   Schicho R, 2010, J PROTEOME RES, V9, P6265, DOI 10.1021/pr100547y
   Schoultz I, 2011, INFLAMM BOWEL DIS, V17, P2008, DOI 10.1002/ibd.21556
   Selley ML, 2007, NEUROBIOL AGING, V28, P1834, DOI 10.1016/j.neurobiolaging.2006.08.003
   SHINKAI Y, 1992, CELL, V68, P855, DOI 10.1016/0092-8674(92)90029-C
   Sydora BC, 2003, INFLAMM BOWEL DIS, V9, P87, DOI 10.1097/00054725-200303000-00002
   Tehlivets O, 2011, J LIPIDS, V2011, DOI 10.1155/2011/702853
   Velagapudi VR, 2010, J LIPID RES, V51, P1101, DOI 10.1194/jlr.M002774
   Venema K, 2010, CURR OPIN CLIN NUTR, V13, P432, DOI 10.1097/MCO.0b013e32833a8b60
   Villanueva J, 2006, J CLIN INVEST, V116, P271, DOI 10.1172/JCI26022
   Villanueva J, 2009, NAT PROTOC, V4, P1167, DOI 10.1038/nprot.2009.88
   Wegrzyn JL, 2010, J PROTEOME RES, V9, P5002, DOI 10.1021/pr1003104
   Whary MT, 2006, INFECT IMMUN, V74, P6615, DOI 10.1128/IAI.01091-06
   Wikoff WR, 2009, P NATL ACAD SCI USA, V106, P3698, DOI 10.1073/pnas.0812874106
   Williams HRT, 2010, BMC GASTROENTEROL, V10, DOI 10.1186/1471-230X-10-108
   Williams HRT, 2009, AM J GASTROENTEROL, V104, P1435, DOI 10.1038/ajg.2009.175
   Willing B, 2009, INFLAMM BOWEL DIS, V15, P653, DOI 10.1002/ibd.20783
   Winterkamp S, 2002, AM J GASTROENTEROL, V97, P3071
   Xavier RJ, 2007, NATURE, V448, P427, DOI 10.1038/nature06005
   YOUNG SN, 1980, J NEUROCHEM, V34, P1087, DOI 10.1111/j.1471-4159.1980.tb09944.x
   Zhang QB, 2007, J PROTEOME RES, V6, P2323, DOI 10.1021/pr070112q
NR 55
TC 44
Z9 45
U1 2
U2 49
PU AMER CHEMICAL SOC
PI WASHINGTON
PA 1155 16TH ST, NW, WASHINGTON, DC 20036 USA
SN 1535-3893
EI 1535-3907
J9 J PROTEOME RES
JI J. Proteome Res.
PD OCT
PY 2012
VL 11
IS 10
BP 4916
EP 4926
DI 10.1021/pr300429x
PG 11
WC Biochemical Research Methods
WE Science Citation Index Expanded (SCI-EXPANDED)
SC Biochemistry & Molecular Biology
GA 015JA
UT WOS:000309441000014
PM 22957933
OA Green Submitted, Green Accepted
DA 2022-07-15
ER

PT J
AU Suchodolski, JS
   Jergens, AE
AF Suchodolski, Jan S.
   Jergens, Albert E.
TI Recent Advances and Understanding of Using Probiotic-Based Interventions
   to Restore Homeostasis of the Microbiome for the Prevention/Therapy of
   Bacterial Diseases
SO MICROBIOLOGY SPECTRUM
LA English
DT Article
ID ESCHERICHIA-COLI O157; FECAL MICROBIOTA; GENE-EXPRESSION; GUT
   MICROBIOTA; LACTOBACILLUS STRAINS; VIRULENCE GENES; IMMUNE-SYSTEM;
   CELL-SURFACE; TRANSPLANTATION; PATHOGENS
AB The importance of the microbiome in health and disease has galvanized interest in using manipulations of the gastrointestinal ecosystem to prevent and/or combat gut bacterial infections and to restore mucosal homeostasis in patients with generalized microbial imbalances (i.e., dysbiosis), including the human inflammatory bowel diseases, Crohn's disease, and ulcerative colitis. Probiotics, prebiotics, or their combination use (i.e., synbiotics) are one mechanism for modifying the microbiota and exerting direct and indirect effects on the host immune responses and metabolomics profiles. These beneficial effects are transferred through various pathways, including the production of antimicrobial peptides, promoting the growth of beneficial microbes and enhancing immunomodulatory functions via various metabolites. While probiotic therapy has been used empirically for decades with mixed success, the recent advances in molecular and mass spectrophotometric techniques for the characterization of the complexity and diversity of the intestinal microbiome has aided in better understanding of host-microbe interactions. It is important to better understand the functional properties of the microbiome, because it is now clear that the microbiota secretes many metabolites that have a direct impact on host immune responses. This information will improve selection of the most appropriate probiotic strains that selectively target intestinal disease processes.
C1 [Suchodolski, Jan S.] Texas A&M Univ, Gastrointestinal Lab, Dept Small Anim Clin Sci, Coll Vet Med & Biomed Sci, College Stn, TX 77845 USA.
   [Jergens, Albert E.] Iowa State Univ, Dept Vet Clin Sci, Coll Vet Med, Ames, IA 50010 USA.
RP Suchodolski, JS (通讯作者)，Texas A&M Univ, Gastrointestinal Lab, Dept Small Anim Clin Sci, Coll Vet Med & Biomed Sci, College Stn, TX 77845 USA.
EM jsuchodolski@cvm.tamu.edu
CR Aagaard K, 2013, FASEB J, V27, P1012, DOI 10.1096/fj.12-220806
   Allaart JG, 2011, APPL ENVIRON MICROB, V77, P4406, DOI 10.1128/AEM.03002-10
   Anderson JL, 2012, ALIMENT PHARM THER, V36, P503, DOI 10.1111/j.1365-2036.2012.05220.x
   Arumugam M, 2011, NATURE, V473, P174, DOI 10.1038/nature09944
   Bansal T, 2010, P NATL ACAD SCI USA, V107, P228, DOI 10.1073/pnas.0906112107
   Barrett JC, 2008, NAT GENET, V40, P955, DOI 10.1038/ng.175
   Barry KA, 2012, J PROTEOME RES, V11, P5924, DOI 10.1021/pr3006809
   Bauer Eva, 2006, Current Issues in Intestinal Microbiology, V7, P35
   Bayoumi MA, 2012, INT J FOOD MICROBIOL, V156, P255, DOI 10.1016/j.ijfoodmicro.2012.03.034
   Bhandari SK, 2008, J ANIM SCI, V86, P836, DOI 10.2527/jas.2006-822
   Borody Thomas J, 2013, Curr Gastroenterol Rep, V15, P337, DOI 10.1007/s11894-013-0337-1
   Brandt LJ, 2013, GASTROINTEST ENDOSC, V78, P240, DOI 10.1016/j.gie.2013.03.1329
   Brandt LJ, 2011, J CLIN GASTROENTEROL, V45, P655, DOI 10.1097/MCG.0b013e3182257d4f
   Brisbin JT, 2008, DEV COMP IMMUNOL, V32, P563, DOI 10.1016/j.dci.2007.09.003
   Bron PA, 2004, J BACTERIOL, V186, P5721, DOI 10.1128/JB.186.17.5721-5729.2004
   Cammarota G, 2014, J CLIN GASTROENTEROL, V48, P693, DOI 10.1097/MCG.0000000000000046
   Casey PG, 2007, APPL ENVIRON MICROB, V73, P1858, DOI 10.1128/AEM.01840-06
   Castagliuolo I, 1999, INFECT IMMUN, V67, P302, DOI 10.1128/IAI.67.1.302-307.1999
   Collado MC, 2007, LETT APPL MICROBIOL, V45, P454, DOI 10.1111/j.1472-765X.2007.02212.x
   Collado MC, 2007, CURR MICROBIOL, V55, P260, DOI 10.1007/s00284-007-0144-8
   Denou E, 2007, J BACTERIOL, V189, P8109, DOI 10.1128/JB.00991-07
   Dethlefsen L, 2008, PLOS BIOL, V6, P2383, DOI 10.1371/journal.pbio.0060280
   Di Giancamillo A, 2008, HISTOL HISTOPATHOL, V23, P651, DOI 10.14670/HH-23.651
   Duboc H, 2013, GUT, V62, P531, DOI 10.1136/gutjnl-2012-302578
   Dunn WB, 2005, TRAC-TREND ANAL CHEM, V24, P285, DOI 10.1016/j.trac.2004.11.021
   EISEMAN B, 1958, SURGERY, V44, P854
   Frank DN, 2007, P NATL ACAD SCI USA, V104, P13780, DOI 10.1073/pnas.0706625104
   Fuentes S, 2008, RES MICROBIOL, V159, P237, DOI 10.1016/j.resmic.2008.02.005
   Fukuda S, 2012, GUT MICROBES, V3, P449, DOI [10.4161/gmic.21214, 10.4161.gmic.21214]
   Garcia-Mazcorro JF, 2011, FEMS MICROBIOL ECOL, V78, P542, DOI 10.1111/j.1574-6941.2011.01185.x
   Gardiner GE, 2004, APPL ENVIRON MICROB, V70, P1895, DOI 10.1128/AEM.70.4.1895-1906.2004
   Gerard P, 2008, J MOL MICROB BIOTECH, V14, P115, DOI 10.1159/000106090
   Granato D, 2004, INFECT IMMUN, V72, P2160, DOI 10.1128/IAI.72.4.2160-2169.2004
   Honneffer JB, 2014, WORLD J GASTROENTERO, V20, P16489, DOI 10.3748/wjg.v20.i44.16489
   Huttenhower C, 2012, NATURE, V486, P207, DOI 10.1038/nature11234
   Imaoka A, 1996, EUR J IMMUNOL, V26, P945, DOI 10.1002/eji.1830260434
   Jeffery IB, 2012, NAT REV MICROBIOL, V10, P591, DOI 10.1038/nrmicro2859
   Jones SE, 2009, BMC MICROBIOL, V9, DOI 10.1186/1471-2180-9-35
   Kelly CR, 2015, GASTROENTEROLOGY, V149, P223, DOI 10.1053/j.gastro.2015.05.008
   Konstantinov SR, 2008, FEMS MICROBIOL ECOL, V66, P599, DOI 10.1111/j.1574-6941.2008.00517.x
   Lammers KM, 2003, FEMS IMMUNOL MED MIC, V38, P165, DOI 10.1016/S0928-8244(03)00144-5
   Langille MGI, 2013, NAT BIOTECHNOL, V31, P814, DOI 10.1038/nbt.2676
   Larsen N, 2011, FEMS MICROBIOL ECOL, V75, P482, DOI 10.1111/j.1574-6941.2010.01024.x
   Lederberg J, 2001, SCIENTIST, V15, P8
   Lee YK, 2003, J MED MICROBIOL, V52, P925, DOI 10.1099/jmm.0.05009-0
   Lin PW, 2009, FREE RADICAL BIO MED, V47, P1205, DOI 10.1016/j.freeradbiomed.2009.07.033
   Mack DR, 2003, GUT, V52, P827, DOI 10.1136/gut.52.6.827
   Mar JS, 2014, GUT MICROBES, V5, P494, DOI 10.4161/gmic.32147
   Mardini HE, 2014, INFLAMM BOWEL DIS, V20, P1562, DOI 10.1097/MIB.0000000000000084
   Matsuguchi T, 2003, CLIN DIAGN LAB IMMUN, V10, P259, DOI 10.1128/CDLI.10.2.259-266.2003
   McNulty NP, 2011, SCI TRANSL MED, V3, DOI 10.1126/scitranslmed.3002701
   Medellin-Pena MJ, 2007, APPL ENVIRON MICROB, V73, P4259, DOI 10.1128/AEM.00159-07
   Minamoto Y, 2015, GUT MICROBES, V6, P33, DOI 10.1080/19490976.2014.997612
   Mountzouris KC, 2007, POULTRY SCI, V86, P309, DOI 10.1093/ps/86.2.309
   Ohya T, 2000, J VET MED SCI, V62, P1151, DOI 10.1292/jvms.62.1151
   Packey CD, 2009, CURR OPIN INFECT DIS, V22, P292, DOI 10.1097/QCO.0b013e32832a8a5d
   Panigrahi P, 2007, WORLD J GASTROENTERO, V13, P6370, DOI 10.3748/wjg.13.6370
   Prakash S, 2011, BIOL-TARGETS THER, V5, P71, DOI 10.2147/BTT.S19099
   Rossi G, 2014, PLOS ONE, V9, DOI 10.1371/journal.pone.0094699
   Schlee M, 2007, INFECT IMMUN, V75, P2399, DOI 10.1128/IAI.01563-06
   Sellon RK, 1998, INFECT IMMUN, V66, P5224, DOI 10.1128/IAI.66.11.5224-5231.1998
   Shahinas D, 2012, MBIO, V3, DOI 10.1128/mBio.00338-12
   Shen TY, 2006, WORLD J GASTROENTERO, V12, P4352, DOI 10.3748/wjg.v12.i27.4352
   Shima T, 2008, FEMS IMMUNOL MED MIC, V52, P69, DOI 10.1111/j.1574-695X.2007.00344.x
   Simeoli R, 2015, J NUTR, V145, P1202, DOI 10.3945/jn.114.205989
   Smits LP, 2013, GASTROENTEROLOGY, V145, P946, DOI 10.1053/j.gastro.2013.08.058
   Sokol H, 2008, P NATL ACAD SCI USA, V105, P16731, DOI 10.1073/pnas.0804812105
   Sonnenburg JL, 2006, PLOS BIOL, V4, P2213, DOI 10.1371/journal.pbio.0040413
   Soo I, 2008, CAN J GASTROENTEROL, V22, P237, DOI 10.1155/2008/520383
   Stephens TP, 2007, J FOOD PROTECT, V70, P1252, DOI 10.4315/0362-028X-70.5.1252
   Strompfova V, 2006, ANAEROBE, V12, P242, DOI 10.1016/j.anaerobe.2006.09.003
   Suchodolski JS, 2011, J ANIM SCI, V89, P1520, DOI 10.2527/jas.2010-3377
   Suchodolski JS, 2012, PLOS ONE, V7, DOI 10.1371/journal.pone.0051907
   Suchodolski JS, 2009, BMC MICROBIOL, V9, DOI 10.1186/1471-2180-9-210
   Swanson KS, 2011, ISME J, V5, P639, DOI 10.1038/ismej.2010.162
   Syer Stephanie D, 2014, Curr Gastroenterol Rep, V16, P377, DOI 10.1007/s11894-014-0377-1
   Takeda K, 2003, ANNU REV IMMUNOL, V21, P335, DOI 10.1146/annurev.immunol.21.120601.141126
   Taras D, 2006, J ANIM SCI, V84, P608, DOI 10.2527/2006.843608x
   Teixeira TFS, 2012, NUTR RES, V32, P637, DOI 10.1016/j.nutres.2012.07.003
   US Food and Drug Administration, 2011, MED FOODS GUID IND F
   Vahjen W, 2007, Curr Issues Intest Microbiol, V8, P1
   Walter J, 2003, APPL ENVIRON MICROB, V69, P2044, DOI 10.1128/AEM.69.4.2044-2051.2003
   White RSR, 2015, J VET INTERN MED, V9, P423, DOI [10.1111/jvim.12491, DOI 10.1111/JVIM.12491]
   Wishart D., 2007, METABOLOME ANAL INTR, V1, P253
   Xu MQ, 2015, WORLD J GASTROENTERO, V21, P102, DOI 10.3748/wjg.v21.i1.102
   Yan F, 2007, GASTROENTEROLOGY, V132, P562, DOI 10.1053/j.gastro.2006.11.022
   Yatsunenko T, 2012, NATURE, V486, P222, DOI 10.1038/nature11053
   Yoshida Y, 2009, ANIM SCI J, V80, P709, DOI 10.1111/j.1740-0929.2009.00692.x
NR 88
TC 9
Z9 10
U1 0
U2 20
PU AMER SOC MICROBIOLOGY
PI WASHINGTON
PA 1752 N ST NW, WASHINGTON, DC 20036-2904 USA
SN 2165-0497
J9 MICROBIOL SPECTR
JI Microbiol. Spectr.
PD APR
PY 2016
VL 4
IS 2
AR VMBF-0025-2015
DI 10.1128/microbiolspec.VMBF-0025-2015
PG 14
WC Microbiology
WE Science Citation Index Expanded (SCI-EXPANDED)
SC Microbiology
GA DT9FL
UT WOS:000381801200022
PM 27227298
DA 2022-07-15
ER

PT J
AU Wagenaar, CA
   van de Put, M
   Bisschops, M
   Walrabenstein, W
   de Jonge, CS
   Herrema, H
   van Schaardenburg, D
AF Wagenaar, Carlijn A.
   van de Put, Marieke
   Bisschops, Michelle
   Walrabenstein, Wendy
   de Jonge, Catharina S.
   Herrema, Hilde
   van Schaardenburg, Dirkjan
TI The Effect of Dietary Interventions on Chronic Inflammatory Diseases in
   Relation to the Microbiome: A Systematic Review
SO NUTRIENTS
LA English
DT Review
DE chronic inflammation; inflammatory disease; microbiome; diet; fiber
ID C-REACTIVE PROTEIN; TYPE-2 DIABETES-MELLITUS; CORONARY-HEART-DISEASE;
   RHEUMATOID-ARTHRITIS; ULCERATIVE-COLITIS; HEALTH; FIBER; RISK;
   PREBIOTICS; MORTALITY
AB Chronic inflammation plays a central role in the pathophysiology of various non-communicable diseases. Dietary interventions can reduce inflammation, in part due to their effect on the gut microbiome. This systematic review aims to determine the effect of dietary interventions, specifically fiber intake, on chronic inflammatory diseases and the microbiome. It aims to form hypotheses on the potential mediating effects of the microbiome on disease outcomes after dietary changes. Included were clinical trials which performed a dietary intervention with a whole diet change or fiber supplement (>5 g/day) and investigated the gut microbiome in patients diagnosed with chronic inflammatory diseases such as cardiovascular disease (CVD), type 2 diabetes (T2DM), and autoimmune diseases (e.g., rheumatoid arthritis (RA), inflammatory bowel disease (IBD)). The 30 articles which met the inclusion criteria had an overall moderate to high risk of bias and were too heterogeneous to perform a meta-analysis. Dietary interventions were stratified based on fiber intake: low fiber, high fiber, and supplemental fiber. Overall, but most pronounced in patients with T2DM, high-fiber plant-based dietary interventions were consistently more effective at reducing disease-specific outcomes and pathogenic bacteria, as well as increasing microbiome alpha diversity and short-chain fatty acid (SCFA)-producing bacteria, compared to other diets and fiber supplements.
C1 [Wagenaar, Carlijn A.; van de Put, Marieke; Bisschops, Michelle; Walrabenstein, Wendy; van Schaardenburg, Dirkjan] Reade, Amsterdam Rheumatol & Immunol Ctr, NL-1056 AB Amsterdam, Netherlands.
   [Wagenaar, Carlijn A.; Walrabenstein, Wendy; van Schaardenburg, Dirkjan] Amsterdam Med Ctr, Amsterdam UMC, NL-1105 AZ Amsterdam, Netherlands.
   [de Jonge, Catharina S.] Univ Amsterdam, Dept Radiol & Nucl Med, Amsterdam UMC, Amsterdam Gastroenterol Endocrinol Metab, NL-1105 AZ Amsterdam, Netherlands.
   [Herrema, Hilde] Amsterdam Univ Med Ctr UMC, Acad Med Ctr, Dept Expt Vasc Med, NL-1105 AZ Amsterdam, Netherlands.
RP Wagenaar, CA (通讯作者)，Reade, Amsterdam Rheumatol & Immunol Ctr, NL-1056 AB Amsterdam, Netherlands.; Wagenaar, CA (通讯作者)，Amsterdam Med Ctr, Amsterdam UMC, NL-1105 AZ Amsterdam, Netherlands.
EM c.a.wagenaar@amsterdamumc.nl; m.vd.put@reade.nl; m.bisschops@reade.nl;
   w.walrabenstein@reade.nl; c.s.dejonge@amsterdamumc.nl;
   h.j.herrema@amsterdamumc.nl; d.v.schaardenburg@reade.nl
OI Herrema, Hilde/0000-0002-0112-6348; Walrabenstein,
   Wendy/0000-0002-2428-2845; de Jonge, Catharina/0000-0002-3921-0895
FU ZonMW (The Netherlands Organization for Health Research and Development)
   [555003210]; Senior Fellowship of the Dutch Diabetes Research Foundation
   [2019.82.004]
FX C.A.W. was funded by ZonMW (The Netherlands Organization for Health
   Research and Development) grant number 555003210. H.H. is supported by a
   Senior Fellowship of the Dutch Diabetes Research Foundation
   (2019.82.004).
CR Abendroth A, 2010, FORSCH KOMPLEMENTMED, V17, P307, DOI 10.1159/000322313
   Allam-Ndoul B, 2020, INT J MOL SCI, V21, DOI 10.3390/ijms21176402
   Armstrong AW, 2013, JAMA DERMATOL, V149, P84, DOI 10.1001/2013.jamadermatol.406
   Astbury S, 2020, GUT MICROBES, V11, P569, DOI 10.1080/19490976.2019.1681861
   Barnard ND, 2022, J AM NUTR ASSOC, V41, P127, DOI 10.1080/07315724.2020.1869625
   Barrett JS, 2017, J GASTROEN HEPATOL, V32, P8, DOI 10.1111/jgh.13686
   Benitez-Paez A, 2020, MSYSTEMS, V5, DOI 10.1128/mSystems.00857-19
   Benjamin JL, 2011, GUT, V60, P923, DOI 10.1136/gut.2010.232025
   Blander JM, 2017, NAT IMMUNOL, V18, P851, DOI 10.1038/ni.3780
   Burska AN, 2015, PLOS ONE, V10, DOI 10.1371/journal.pone.0128889
   Candela M, 2016, BRIT J NUTR, V116, P80, DOI 10.1017/S0007114516001045
   Cox SR, 2020, GASTROENTEROLOGY, V158, P176, DOI 10.1053/j.gastro.2019.09.024
   De Filippis F, 2016, GUT, V65, P1812, DOI 10.1136/gutjnl-2015-309957
   De Filippo C, 2010, P NATL ACAD SCI USA, V107, P14691, DOI 10.1073/pnas.1005963107
   Debelius J, 2016, GENOME BIOL, V17, DOI 10.1186/s13059-016-1086-x
   Djekic D, 2020, J AM HEART ASSOC, V9, DOI 10.1161/JAHA.120.016518
   Dregan A, 2014, CIRCULATION, V130, P837, DOI 10.1161/CIRCULATIONAHA.114.009990
   Ferreira-Halder CV, 2017, BEST PRACT RES CL GA, V31, P643, DOI 10.1016/j.bpg.2017.09.011
   Fritsch J, 2021, CLIN GASTROENTEROL H, V19, P1189, DOI 10.1016/j.cgh.2020.05.026
   Furman D, 2019, NAT MED, V25, P1822, DOI 10.1038/s41591-019-0675-0
   Furrie E, 2005, GUT, V54, P242, DOI 10.1136/gut.2004.044834
   Geerlings SY, 2018, MICROORGANISMS, V6, DOI 10.3390/microorganisms6030075
   Goldenberg JZ, 2021, BMJ-BRIT MED J, V372, DOI 10.1136/bmj.m4743
   Gonai M, 2017, BENEF MICROBES, V8, P705, DOI 10.3920/BM2016.0230
   Halmos EP, 2016, CLIN TRANSL GASTROEN, V7, DOI 10.1038/ctg.2016.22
   Haro C, 2017, MOL NUTR FOOD RES, V61, DOI 10.1002/mnfr.201700300
   Haro C, 2016, J CLIN ENDOCR METAB, V101, P232, DOI 10.1210/jc.2015-3351
   Heeney DD, 2018, CURR OPIN BIOTECH, V49, P140, DOI 10.1016/j.copbio.2017.08.004
   Higgins JPT, 2011, BMJ-BRIT MED J, V343, DOI 10.1136/bmj.d5928
   Holscher HD, 2017, GUT MICROBES, V8, P172, DOI 10.1080/19490976.2017.1290756
   Horvath A, 2020, EUR J NUTR, V59, P2969, DOI 10.1007/s00394-019-02135-w
   Illiano P, 2020, FEBS J, V287, P833, DOI 10.1111/febs.15217
   Ismael S, 2021, NUTRIENTS, V13, DOI 10.3390/nu13041228
   Iyer N, 2016, LAB ANIMAL, V45, P323, DOI 10.1038/laban.1093
   Jannasch F, 2017, J NUTR, V147, P1174, DOI 10.3945/jn.116.242552
   Kanauchi O, 2002, J GASTROENTEROL, V37, P67, DOI 10.1007/BF03326417
   Kanazawa A, 2021, NUTRIENTS, V13, DOI 10.3390/nu13020558
   Kaptoge S, 2010, LANCET, V375, P132, DOI 10.1016/S0140-6736(09)61717-7
   Karlsson FH, 2013, NATURE, V498, P99, DOI 10.1038/nature12198
   King DE, 2007, ARCH INTERN MED, V167, P502, DOI 10.1001/archinte.167.5.502
   KJELDSENKRAGH J, 1991, LANCET, V338, P899, DOI 10.1016/0140-6736(91)91770-U
   Kumar Manish, 2016, Nutr Healthy Aging, V4, P3, DOI 10.3233/NHA-150002
   Lee SE, 2019, DIABETES METAB J, V43, P422, DOI 10.4093/dmj.2018.0090
   Lie L, 2018, NUTRIENTS, V10, DOI 10.3390/nu10050628
   Liu CG, 2020, EXP THER MED, V20, DOI 10.3892/etm.2020.9167
   Liu XM, 2021, GUT MICROBES, V13, DOI 10.1080/19490976.2021.1875796
   Lopez-Garcia E, 2014, AM J CLIN NUTR, V99, P172, DOI 10.3945/ajcn.113.068106
   Marlow G, 2013, HUM GENOMICS, V7, DOI 10.1186/1479-7364-7-24
   Martinez-Gonzalez MA, 2019, CIRC RES, V124, P779, DOI 10.1161/CIRCRESAHA.118.313348
   Martinez-Lacoba R, 2018, EUR J PUBLIC HEALTH, V28, P955, DOI 10.1093/eurpub/cky113
   McRorie Johnson W Jr, 2015, Nutr Today, V50, P82
   Medina-Vera I, 2019, DIABETES METAB, V45, P122, DOI 10.1016/j.diabet.2018.09.004
   Meyer KA, 2000, AM J CLIN NUTR, V71, P921
   Michalsen Andreas, 2005, BMC Complement Altern Med, V5, P22, DOI 10.1186/1472-6882-5-22
   Mukherjee A, 2020, GUT MICROBES, V12, DOI 10.1080/19490976.2020.1802866
   Murray CJL, 2013, JAMA-J AM MED ASSOC, V310, P591, DOI 10.1001/jama.2013.13805
   Myhrstad MCW, 2020, NUTRIENTS, V12, DOI 10.3390/nu12030859
   NESTLE M, 1995, AM J CLIN NUTR, V61, p1313S, DOI 10.1093/ajcn/61.6.1313S
   Neuenschwander M, 2019, BMJ-BRIT MED J, V366, DOI 10.1136/bmj.l2368
   O'Callaghan A, 2016, FRONT MICROBIOL, V7, DOI 10.3389/fmicb.2016.00925
   Orlich MJ, 2014, AM J CLIN NUTR, V100, p353S, DOI 10.3945/ajcn.113.071233
   Ottman N, 2017, PLOS ONE, V12, DOI 10.1371/journal.pone.0173004
   Page MJ, 2021, INT J SURG, V88, DOI 10.1016/j.ijsu.2021.105906
   Venegas DP, 2019, FRONT IMMUNOL, V10, DOI 10.3389/fimmu.2019.00277
   Pedersen C, 2016, BRIT J NUTR, V116, P1869, DOI 10.1017/S0007114516004086
   Peltonen R, 1997, BRIT J RHEUMATOL, V36, P64
   PELTONEN R, 1994, BRIT J RHEUMATOL, V33, P638, DOI 10.1093/rheumatology/33.7.638
   Philippou E, 2021, NUTR REV, V79, P410, DOI 10.1093/nutrit/nuaa033
   Png CW, 2010, AM J GASTROENTEROL, V105, P2420, DOI 10.1038/ajg.2010.281
   Pollakova D, 2021, NUTRIENTS, V13, DOI 10.3390/nu13062123
   Popa SL, 2020, NUTRIENTS, V12, DOI 10.3390/nu12123751
   Precup G, 2019, BRIT J NUTR, V122, P131, DOI 10.1017/S0007114519000680
   Proctor MJ, 2015, PLOS ONE, V10, DOI 10.1371/journal.pone.0116206
   Qian F, 2019, JAMA INTERN MED, V179, P1335, DOI 10.1001/jamainternmed.2019.2195
   Reimer RA, 2021, EUR J NUTR, V60, P1237, DOI 10.1007/s00394-020-02328-8
   Ren MX, 2020, NUTRIENTS, V12, DOI 10.3390/nu12103036
   Ridker PM, 2017, NEW ENGL J MED, V377, P1119, DOI 10.1056/NEJMoa1707914
   Rinninella E, 2019, MICROORGANISMS, V7, DOI 10.3390/microorganisms7010014
   Rizzatti G, 2017, BIOMED RES INT, V2017, DOI 10.1155/2017/9351507
   Rosato V, 2019, EUR J NUTR, V58, P173, DOI 10.1007/s00394-017-1582-0
   Roshanravan N, 2018, EUR J INTEGR MED, V18, P1, DOI 10.1016/j.eujim.2017.12.011
   Roshanravan N, 2017, J CARDIOVASC THORAC, V9, P183, DOI 10.15171/jcvtr.2017.32
   Round JL, 2009, NAT REV IMMUNOL, V9, P313, DOI 10.1038/nri2515
   Sakata T, 2019, ANIM SCI J, V90, P3, DOI 10.1111/asj.13118
   Satija A, 2018, TRENDS CARDIOVAS MED, V28, P437, DOI 10.1016/j.tcm.2018.02.004
   Satija A, 2016, PLOS MED, V13, DOI 10.1371/journal.pmed.1002039
   Seidelmann SB, 2018, LANCET PUBLIC HEALTH, V3, pE419, DOI 10.1016/S2468-2667(18)30135-X
   Shen ZH, 2018, J GASTROEN HEPATOL, V33, P1751, DOI 10.1111/jgh.14144
   Singh RK, 2017, J TRANSL MED, V15, DOI 10.1186/s12967-017-1175-y
   Slavin J, 2013, NUTRIENTS, V5, P1417, DOI 10.3390/nu5041417
   Smidowicz A, 2015, ADV NUTR, V6, P738, DOI 10.3945/an.115.009415
   Sorathia A.Z., 2021, LOW RESIDUE DIET
   Sterne JAC, 2016, BMJ-BRIT MED J, V355, DOI 10.1136/bmj.i4919
   Tamanai-Shacoori Z, 2017, FUTURE MICROBIOL, V12, P157, DOI 10.2217/fmb-2016-0130
   Telle-Hansen VH, 2018, NUTRIENTS, V10, DOI 10.3390/nu10111783
   Threapleton DE, 2013, BMJ-BRIT MED J, V347, DOI 10.1136/bmj.f6879
   Tomova A, 2019, FRONT NUTR, V6, DOI 10.3389/fnut.2019.00047
   Vacca M, 2020, MICROORGANISMS, V8, DOI 10.3390/microorganisms8040573
   Valdes AM, 2018, BMJ-BRIT MED J, V361, DOI 10.1136/bmj.j2179
   Van Rossum C.T.M., 2020, DIET DUTCH RESULTS D, P119
   Walters Sumathi Sankaran, 2014, SOJ Microbiol Infect Dis, V2, P1, DOI 10.15226/sojmid/2/3/00122
   Wan Y, 2019, GUT, V68, P1417, DOI 10.1136/gutjnl-2018-317609
   Wexler HM, 2007, CLIN MICROBIOL REV, V20, P593, DOI 10.1128/CMR.00008-07
   Willett WC, 2002, SCIENCE, V296, P695, DOI 10.1126/science.1071055
   Wu H, 2017, NAT MED, V23, P850, DOI 10.1038/nm.4345
   Zafar H, 2021, GUT MICROBES, V13, DOI 10.1080/19490976.2020.1848158
   Zaragoza-Garcia O, 2020, BIOMOLECULES, V10, DOI 10.3390/biom10111479
   Zhang JM, 2013, PLOS ONE, V8, DOI 10.1371/journal.pone.0078151
   Zhang ZX, 2020, J CROHNS COLITIS, V14, P1547, DOI 10.1093/ecco-jcc/jjaa084
   Zhao LP, 2018, SCIENCE, V359, P1151, DOI 10.1126/science.aao5774
   Zheng DP, 2020, CELL RES, V30, P492, DOI 10.1038/s41422-020-0332-7
   Zolkiewicz J, 2020, NUTRIENTS, V12, DOI 10.3390/nu12082189
NR 112
TC 7
Z9 7
U1 10
U2 19
PU MDPI
PI BASEL
PA ST ALBAN-ANLAGE 66, CH-4052 BASEL, SWITZERLAND
EI 2072-6643
J9 NUTRIENTS
JI Nutrients
PD SEP
PY 2021
VL 13
IS 9
AR 3208
DI 10.3390/nu13093208
PG 25
WC Nutrition & Dietetics
WE Science Citation Index Expanded (SCI-EXPANDED)
SC Nutrition & Dietetics
GA UX8LV
UT WOS:000701090800001
PM 34579085
OA gold, Green Published
DA 2022-07-15
ER

PT J
AU Huttenhower, C
   Kostic, AD
   Xavier, RJ
AF Huttenhower, Curtis
   Kostic, Aleksandar D.
   Xavier, Ramnik J.
TI Inflammatory Bowel Disease as a Model for Translating the Microbiome
SO IMMUNITY
LA English
DT Review
ID CROHNS-DISEASE; GUT MICROBIOTA; ULCERATIVE-COLITIS; FECAL MICROBIOTA;
   INTESTINAL INFLAMMATION; HOST GENETICS; MOUSE MODEL; COMMENSAL;
   PATHOGENESIS; BACTERIA
AB The inflammatory bowel diseases (IBDs) are among the most closely studied chronic inflammatory disorders that involve environmental, host genetic, and commensal microbial factors. This combination of features has made IBD both an appropriate and a high-priority platform for translatable research in host-microbiome interactions. Decades of epidemiology have identified environmental risk factors, although most mechanisms of action remain unexplained. The genetic architecture of IBD has been carefully dissected in multiple large populations, identifying several responsible host epithelial and immune pathways but without yet a complete systems-level explanation. Most recently, the commensal gut microbiota have been found to be both ecologically and functionally perturbed during the disease, but with as-yet-unexplained heterogeneity among IBD subtypes and individual patients. IBD thus represents perhaps the most comprehensive current model for understanding the human microbiome's role in complex inflammatory disease. Here, we review the influences of the microbiota on IBD and its potential for translational medicine.
C1 [Huttenhower, Curtis; Kostic, Aleksandar D.; Xavier, Ramnik J.] Broad Inst MIT & Harvard, Cambridge, MA 02142 USA.
   [Huttenhower, Curtis; Kostic, Aleksandar D.] Harvard Univ, Sch Publ Hlth, Dept Biostat, Boston, MA 02115 USA.
   [Huttenhower, Curtis; Xavier, Ramnik J.] Massachusetts Gen Hosp, Ctr Study Inflammatory Bowel Dis, Boston, MA 02114 USA.
   [Huttenhower, Curtis; Kostic, Aleksandar D.; Xavier, Ramnik J.] Harvard Univ, Sch Med, Boston, MA 02114 USA.
   [Kostic, Aleksandar D.; Xavier, Ramnik J.] Massachusetts Gen Hosp, Ctr Computat & Integrat Biol, Boston, MA 02114 USA.
   [Xavier, Ramnik J.] Massachusetts Gen Hosp, Gastrointestinal Unit, Boston, MA 02114 USA.
RP Huttenhower, C (通讯作者)，Broad Inst MIT & Harvard, Cambridge, MA 02142 USA.
EM chuttenh@hsph.harvard.edu; xavier@molbio.mgh.harvard.edu
OI Kostic, Aleksandar/0000-0002-0837-4360
FU NATIONAL INSTITUTE OF DENTAL & CRANIOFACIAL RESEARCH [U54DE023798]
   Funding Source: NIH RePORTER; NATIONAL INSTITUTE OF DIABETES AND
   DIGESTIVE AND KIDNEY DISEASES [R01DK092405, P30DK043351, U54DK102557]
   Funding Source: NIH RePORTER; NIDCR NIH HHS [U54 DE023798] Funding
   Source: Medline; NIDDK NIH HHS [R01 DK092405, P30 DK043351, U54
   DK102557] Funding Source: Medline
CR An DD, 2014, CELL, V156, P123, DOI 10.1016/j.cell.2013.11.042
   Ananthakrishnan AN, 2014, INFLAMM BOWEL DIS, V20, P783, DOI 10.1097/MIB.0000000000000014
   Andoh A, 2007, INFLAMM BOWEL DIS, V13, P955, DOI 10.1002/ibd.20151
   Aroniadis OC, 2013, CURR OPIN GASTROEN, V29, P79, DOI 10.1097/MOG.0b013e32835a4b3e
   Arpaia N, 2013, NATURE, V504, P451, DOI 10.1038/nature12726
   Atarashi K, 2013, NATURE, V500, P232, DOI 10.1038/nature12331
   Baumgart M, 2007, ISME J, V1, P403, DOI 10.1038/ismej.2007.52
   BERNSTEIN LH, 1980, GASTROENTEROLOGY, V79, P357
   Bloom SM, 2011, CELL HOST MICROBE, V9, P390, DOI 10.1016/j.chom.2011.04.009
   Bouma G, 2003, NAT REV IMMUNOL, V3, P521, DOI 10.1038/nri1132
   Coccia M, 2012, J EXP MED, V209, P1595, DOI 10.1084/jem.20111453
   COOKE EM, 1969, GUT, V10, P565, DOI 10.1136/gut.10.7.565
   COOKE EM, 1967, J PATHOL BACTERIOL, V94, P439, DOI 10.1002/path.1700940225
   Dasgupta S, 2013, INFLAMM BOWEL DIS, V19, P2478, DOI 10.1097/MIB.0b013e318297d884
   David LA, 2014, NATURE, V505, P559, DOI 10.1038/nature12820
   Deininger M, 2005, BLOOD, V105, P2640, DOI 10.1182/blood-2004-08-3097
   Dethlefsen L, 2011, P NATL ACAD SCI USA, V108, P4554, DOI 10.1073/pnas.1000087107
   Dicksved J, 2008, ISME J, V2, P716, DOI 10.1038/ismej.2008.37
   DuPont AW, 2011, NAT REV GASTRO HEPAT, V8, P523, DOI 10.1038/nrgastro.2011.133
   Eckburg PB, 2005, SCIENCE, V308, P1635, DOI 10.1126/science.1110591
   Elinav E, 2011, CELL, V145, P745, DOI 10.1016/j.cell.2011.04.022
   Erickson AR, 2012, PLOS ONE, V7, DOI 10.1371/journal.pone.0049138
   Frank DN, 2007, P NATL ACAD SCI USA, V104, P13780, DOI 10.1073/pnas.0706625104
   Frank DN, 2011, INFLAMM BOWEL DIS, V17, P179, DOI 10.1002/ibd.21339
   Furusawa Y, 2013, NATURE, V504, P446, DOI 10.1038/nature12721
   Gajer P., 2012, SCI TRANSL MED, V4
   Garrett WS, 2007, CELL, V131, P33, DOI 10.1016/j.cell.2007.08.017
   Garrett WS, 2010, CELL HOST MICROBE, V8, P292, DOI 10.1016/j.chom.2010.08.004
   Gevers D, 2014, CELL HOST MICROBE, V15, P382, DOI 10.1016/j.chom.2014.02.005
   Goodman AL, 2011, P NATL ACAD SCI USA, V108, P6252, DOI 10.1073/pnas.1102938108
   Gophna U, 2006, J CLIN MICROBIOL, V44, P4136, DOI 10.1128/JCM.01004-06
   GORBACH SL, 1968, GASTROENTEROLOGY, V54, P575
   Holmes E, 2012, SCI TRANSL MED, V4, DOI 10.1126/scitranslmed.3004244
   Hugot JP, 2001, NATURE, V411, P599, DOI 10.1038/35079107
   Iacucci M, 2010, CAN J GASTROENTEROL, V24, P127, DOI 10.1155/2010/586092
   Jostins L, 2012, NATURE, V491, P119, DOI 10.1038/nature11582
   Kamm MA, 2004, ALIMENT PHARM THERAP, V20, P102, DOI 10.1111/j.1365-2036.2004.02052.x
   Kashyap PC, 2013, P NATL ACAD SCI USA, V110, P17059, DOI 10.1073/pnas.1306070110
   Khor B, 2011, NATURE, V474, P307, DOI 10.1038/nature10209
   Kim SC, 2007, INFLAMM BOWEL DIS, V13, P1457, DOI 10.1002/ibd.20246
   Kim SC, 2005, GASTROENTEROLOGY, V128, P891, DOI 10.1053/j.gastro.2005.02.009
   Knights D, 2013, GUT, V62, P1505, DOI 10.1136/gutjnl-2012-303954
   Koboldt DC, 2012, NATURE, V490, P61, DOI 10.1038/nature11412
   Koenig JE, 2011, P NATL ACAD SCI USA, V108, P4578, DOI 10.1073/pnas.1000081107
   Kontoyiannis D, 2002, J EXP MED, V196, P1563, DOI 10.1084/jem.20020281
   Koren O, 2013, PLOS COMPUT BIOL, V9, DOI 10.1371/journal.pcbi.1002863
   Lassen KG, 2014, P NATL ACAD SCI USA, V111, P7741, DOI 10.1073/pnas.1407001111
   Leek JT, 2010, NAT REV GENET, V11, P733, DOI 10.1038/nrg2825
   Lemon KP, 2012, SCI TRANSL MED, V4, DOI 10.1126/scitranslmed.3004183
   Leone V, 2013, J GASTROENTEROL, V48, P315, DOI 10.1007/s00535-013-0777-2
   Li E, 2012, PLOS ONE, V7, DOI 10.1371/journal.pone.0026284
   Li XX, 2011, PLOS ONE, V6, DOI 10.1371/journal.pone.0026542
   Lichtman JS, 2013, MOL CELL PROTEOMICS, V12, P3310, DOI 10.1074/mcp.M113.029967
   Lu K, 2012, J PROTEOME RES, V11, P4916, DOI 10.1021/pr300429x
   MALLORY A, 1973, GASTROENTEROLOGY, V64, P34
   Manichanh C, 2006, GUT, V55, P205, DOI 10.1136/gut.2005.073817
   Marchesi JR, 2007, J PROTEOME RES, V6, P546, DOI 10.1021/pr060470d
   Martinez-Medina M, 2006, INFLAMM BOWEL DIS, V12, P1136, DOI 10.1097/01.mib.0000235828.09305.0c
   Maslowski KM, 2009, NATURE, V461, P1282, DOI 10.1038/nature08530
   Mazmanian SK, 2008, NATURE, V453, P620, DOI 10.1038/nature07008
   Mazmanian SK, 2005, CELL, V122, P107, DOI 10.1016/j.cell.2005.05.007
   McHardy IH, 2013, MICROBIOME, V1, DOI 10.1186/2049-2618-1-17
   McNulty NP, 2013, PLOS BIOL, V11, DOI 10.1371/journal.pbio.1001637
   Michail S, 2012, INFLAMM BOWEL DIS, V18, P1799, DOI 10.1002/ibd.22860
   Miyoshi H, 2013, NAT PROTOC, V8, P2471, DOI 10.1038/nprot.2013.153
   Molodecky NA, 2012, GASTROENTEROLOGY, V142, P46, DOI 10.1053/j.gastro.2011.10.001
   Morgan XC, 2012, GENOME BIOL, V13, DOI 10.1186/gb-2012-13-9-r79
   Murthy A, 2014, NATURE, V506, P456, DOI 10.1038/nature13044
   Narushima S., 2014, GUT MICROBES
   Ogura Y, 2001, NATURE, V411, P603, DOI 10.1038/35079114
   Ooi M, 2011, INFLAMM RES, V60, P831, DOI 10.1007/s00011-011-0340-7
   Ott SJ, 2004, GUT, V53, P685, DOI 10.1136/gut.2003.025403
   Peng RD, 2011, SCIENCE, V334, P1226, DOI 10.1126/science.1213847
   PEPPERCORN MA, 1972, J PHARMACOL EXP THER, V181, P555
   Peterson DA, 2008, CELL HOST MICROBE, V3, P417, DOI 10.1016/j.chom.2008.05.001
   Peyrin-Biroulet L, 2013, NAT REV GASTRO HEPAT, V10, P345, DOI 10.1038/nrgastro.2013.31
   Powell N, 2012, IMMUNITY, V37, P674, DOI 10.1016/j.immuni.2012.09.008
   Presley LL, 2012, INFLAMM BOWEL DIS, V18, P409, DOI 10.1002/ibd.21793
   Qin JJ, 2012, NATURE, V490, P55, DOI 10.1038/nature11450
   Qin JJ, 2010, NATURE, V464, P59, DOI 10.1038/nature08821
   Rakoff-Nahoum S, 2004, CELL, V118, P229, DOI 10.1016/j.cell.2004.07.002
   Rath HC, 2001, INFECT IMMUN, V69, P2277, DOI 10.1128/IAI.69.4.2277-2285.2001
   Rivera-Nieves J, 2003, GASTROENTEROLOGY, V124, P972, DOI 10.1053/gast.2003.50148
   Round JL, 2011, SCIENCE, V332, P974, DOI 10.1126/science.1206095
   RUTGEERTS P, 1995, GASTROENTEROLOGY, V108, P1617, DOI 10.1016/0016-5085(95)90121-3
   RUTGEERTS P, 1991, LANCET, V338, P771, DOI 10.1016/0140-6736(91)90663-A
   SADLACK B, 1993, CELL, V75, P253, DOI 10.1016/0092-8674(93)80067-O
   Sandve GK, 2013, PLOS COMPUT BIOL, V9, DOI 10.1371/journal.pcbi.1003285
   SARTOR RB, 1995, GASTROENTEROL CLIN N, V24, P475
   SARTOR RB, 1990, CAN J GASTROENTEROL, V4, P271
   Sasai M, 2013, PLOS COMPUT BIOL, V9, DOI 10.1371/journal.pcbi.1003380
   Sato T, 2011, GASTROENTEROLOGY, V141, P1762, DOI 10.1053/j.gastro.2011.07.050
   Sayin SI, 2013, CELL METAB, V17, P225, DOI 10.1016/j.cmet.2013.01.003
   Seksik P, 2003, GUT, V52, P237, DOI 10.1136/gut.52.2.237
   SENECA H, 1950, GASTROENTEROLOGY, V15, P34, DOI 10.1016/S0016-5085(50)80058-6
   Sha S, 2014, ALIMENT PHARM THER, V39, P1003, DOI 10.1111/apt.12699
   Sharon I, 2013, GENOME RES, V23, P111, DOI 10.1101/gr.142315.112
   Singh N, 2014, IMMUNITY, V40, P128, DOI 10.1016/j.immuni.2013.12.007
   Smith PM, 2013, SCIENCE, V341, P569, DOI 10.1126/science.1241165
   Smits LP, 2013, GASTROENTEROLOGY, V145, P946, DOI 10.1053/j.gastro.2013.08.058
   Spor A, 2011, NAT REV MICROBIOL, V9, P279, DOI 10.1038/nrmicro2540
   Stearns JC, 2011, SCI REP-UK, V1, DOI 10.1038/srep00170
   Swidsinski A, 2002, GASTROENTEROLOGY, V122, P44, DOI 10.1053/gast.2002.30294
   TAUROG JD, 1994, J EXP MED, V180, P2359, DOI 10.1084/jem.180.6.2359
   Tickle TL, 2013, ISME J, V7, P2330, DOI 10.1038/ismej.2013.139
   Tyler AD, 2013, PLOS ONE, V8, DOI 10.1371/journal.pone.0066934
   VINCE A, 1972, J MED MICROBIOL, V5, P219, DOI 10.1099/00222615-5-2-219
   WEINSTEIN L, 1961, GASTROENTEROLOGY, V40, P323
   WENSINCK F, 1981, J HYG-CAMBRIDGE, V87, P1, DOI 10.1017/S0022172400069187
   WEST B, 1974, GUT, V15, P960, DOI 10.1136/gut.15.12.960
   Whelan K, 2013, CURR OPIN GASTROEN, V29, P184, DOI 10.1097/MOG.0b013e32835d7bba
   Willing B, 2009, INFLAMM BOWEL DIS, V15, P653, DOI 10.1002/ibd.20783
   Willing BP, 2010, GASTROENTEROLOGY, V139, P1844, DOI 10.1053/j.gastro.2010.08.049
   Wirtz S, 2007, NAT PROTOC, V2, P541, DOI 10.1038/nprot.2007.41
   Xavier RJ, 2007, NATURE, V448, P427, DOI 10.1038/nature06005
   Yatsunenko T, 2012, NATURE, V486, P222, DOI 10.1038/nature11053
NR 116
TC 205
Z9 213
U1 2
U2 39
PU CELL PRESS
PI CAMBRIDGE
PA 50 HAMPSHIRE ST, FLOOR 5, CAMBRIDGE, MA 02139 USA
SN 1074-7613
EI 1097-4180
J9 IMMUNITY
JI Immunity
PD JUN 19
PY 2014
VL 40
IS 6
BP 843
EP 854
DI 10.1016/j.immuni.2014.05.013
PG 12
WC Immunology
WE Science Citation Index Expanded (SCI-EXPANDED)
SC Immunology
GA AO6DT
UT WOS:000341440200004
PM 24950204
OA Bronze, Green Accepted
DA 2022-07-15
ER

PT J
AU Quraishi, MN
   Critchlow, T
   Bhala, N
   Sharma, N
   Iqbal, T
AF Quraishi, M. N.
   Critchlow, T.
   Bhala, N.
   Sharma, N.
   Iqbal, T.
TI Faecal transplantation for IBD management-pitfalls and promises
SO BRITISH MEDICAL BULLETIN
LA English
DT Review
DE IBD; faecal microbiota transplantation; microbiome
ID INFLAMMATORY-BOWEL-DISEASE; CLOSTRIDIUM-DIFFICILE INFECTION; ACTIVE
   ULCERATIVE-COLITIS; MICROBIOTA TRANSPLANTATION; CROHNS-DISEASE; GUT
   MICROBIOTA; RECURRENT; FROZEN; TRIAL; METAANALYSIS
AB Background: Faecal microbiota transplantation (FMT) as a potential treatment for inflammatory bowel disease (IBD) is an area of active current research, having been stimulated by the remarkable efficacy of FMT in treatment of Clostridium difficile-associated colitis.
   Sources of data: This review is based on data from numerous case series on FMT in IBD since 1989 and results of four RCTs in ulcerative colitis (UC); three fully published.
   Areas of agreement: Early signals of short to medium-term efficacy of FMT for UC are promising Areas of controversy: Methodology, underlying mechanisms and questions regarding safety of FMT remain controversial.
   Growing points: Many trials of FMT in adults and children are currently recruiting.
   Areas timely for developing research: Future trials of FMT will likely revisit Crohn's disease and patients undergoing pouch surgery. Advances in microbial culture complementing genetic sequencing and investigations into the virome and mycobiome in IBD will be of great future interest.
C1 [Quraishi, M. N.; Critchlow, T.; Bhala, N.; Iqbal, T.] Queen Elizabeth Hosp Birmingham, Dept Gastroenterol, Mindelsohn Way, Birmingham B15 2TH, W Midlands, England.
   [Sharma, N.] Heart England NHS Fdn Trust, Dept Gastroenterol, Birmingham B9 5SS, W Midlands, England.
RP Iqbal, T (通讯作者)，Queen Elizabeth Hosp Birmingham, Dept Gastroenterol, Mindelsohn Way, Birmingham B15 2TH, W Midlands, England.
EM t.h.iqbal@bham.ac.uk
OI iqbal, tariq/0000-0002-6681-9882; Savelkoul, Edo/0000-0001-9459-1400
FU Department of Health [EME/13/179/01] Funding Source: Medline; National
   Institute for Health Research [13/179/01] Funding Source: researchfish
CR Angelberger S, 2013, AM J GASTROENTEROL, V108, P1620, DOI 10.1038/ajg.2013.257
   BENNET JD, 1989, LANCET, V1, P164
   Browne HP, 2016, NATURE, V533, P543, DOI 10.1038/nature17645
   Cammarota G, 2015, ALIMENT PHARM THER, V41, P835, DOI 10.1111/apt.13144
   Cammarota G, 2014, J CLIN GASTROENTEROL, V48, P693, DOI 10.1097/MCG.0000000000000046
   Chehoud C, 2016, MBIO, V7, DOI 10.1128/mBio.00322-16
   Colman RJ, 2014, J CROHNS COLITIS, V8, P1569, DOI 10.1016/j.crohns.2014.08.006
   Costello S, ECCO M 2017
   Cui BT, 2015, J GASTROEN HEPATOL, V30, P51, DOI 10.1111/jgh.12727
   Darfeuille-Michaud A, 1998, GASTROENTEROLOGY, V115, P1405, DOI 10.1016/S0016-5085(98)70019-8
   De Filippo C, 2010, P NATL ACAD SCI USA, V107, P14691, DOI 10.1073/pnas.1005963107
   de Souza HSP, 2016, NAT REV GASTRO HEPAT, V13, P13, DOI [10.1038/nrgastro.2015.186, 10.1038/nrgastro.2016.186]
   Eckburg PB, 2007, CLIN INFECT DIS, V44, P256, DOI 10.1086/510385
   EISEMAN B, 1958, SURGERY, V44, P854
   Fang SY, 2016, INT J COLORECTAL DIS, V31, P1093, DOI 10.1007/s00384-015-2428-y
   Gevers D, 2014, CELL HOST MICROBE, V15, P382, DOI 10.1016/j.chom.2014.02.005
   Gradel KO, 2009, GASTROENTEROLOGY, V137, P495, DOI 10.1053/j.gastro.2009.04.001
   Kaplan GG, 2015, NAT REV GASTRO HEPAT, V12, P720, DOI 10.1038/nrgastro.2015.150
   Khor B, 2011, NATURE, V474, P307, DOI 10.1038/nature10209
   Kump PK, 2013, INFLAMM BOWEL DIS, V19, P2155, DOI 10.1097/MIB.0b013e31829ea325
   Kunde S, 2013, J PEDIATR GASTR NUTR, V56, P597, DOI 10.1097/MPG.0b013e318292fa0d
   Landy J, 2013, J CROHNS COLITIS, V7, P247
   Lee CH, 2016, JAMA-J AM MED ASSOC, V315, P142, DOI 10.1001/jama.2015.18098
   Li KY, 2016, WORLD J GASTROENTERO, V22, P8929, DOI 10.3748/wjg.v22.i40.8929
   Li YT, 2016, ALIMENT PHARM THER, V43, P445, DOI 10.1111/apt.13492
   Marchesi JR, 2016, GUT, V65, P330, DOI 10.1136/gutjnl-2015-309990
   Moayyedi P, 2015, GASTROENTEROLOGY, V149, P102, DOI 10.1053/j.gastro.2015.04.001
   Naser SA, 2014, WORLD J GASTROENTERO, V20, P7403, DOI 10.3748/wjg.v20.i23.7403
   Ng SC, 2014, BEST PRACT RES CL GA, V28, P363, DOI 10.1016/j.bpg.2014.04.003
   Nuriel-Ohayon M, 2016, FRONT MICROBIOL, V7, DOI 10.3389/fmicb.2016.01031
   Paramsothy S, 2017, LANCET, V389, P1218, DOI 10.1016/S0140-6736(17)30182-4
   Peterson J, 2009, GENOME RES, V19, P2317, DOI 10.1101/gr.096651.109
   Png CW, 2010, AM J GASTROENTEROL, V105, P2420, DOI 10.1038/ajg.2010.281
   Podolsky DK, 2002, NEW ENGL J MED, V347, P417, DOI 10.1056/NEJMra0804647
   Quevrain E, 2016, GUT, V65, P415, DOI 10.1136/gutjnl-2014-307649
   Quraishi MN, 2017, ALIMENT PHARM THER, V46, P479, DOI 10.1111/apt.14201
   Rossen NG, 2015, GASTROENTEROLOGY, V149, P110, DOI 10.1053/j.gastro.2015.03.045
   RUTGEERTS P, 1991, LANCET, V338, P771, DOI 10.1016/0140-6736(91)90663-A
   Schaubeck M, 2016, GUT, V65, P225, DOI 10.1136/gutjnl-2015-309333
   Sellon RK, 1998, INFECT IMMUN, V66, P5224, DOI 10.1128/IAI.66.11.5224-5231.1998
   Sokol H, 2008, P NATL ACAD SCI USA, V105, P16731, DOI 10.1073/pnas.0804812105
   Sokol H, 2017, GUT, V66, P1039, DOI [10.1136/gutjnl-2015-310746, 10.1136/gutjnl-20]
   Stallmach A, 2016, AM J GASTROENTEROL, V111, P441, DOI 10.1038/ajg.2015.436
   Su JW, 2015, J DIGEST DIS, V16, P58, DOI 10.1111/1751-2980.12216
   van Nood E, 2013, NEW ENGL J MED, V368, P407, DOI 10.1056/NEJMoa1205037
   Vermeire S, 2016, J CROHNS COLITIS, V10, P387, DOI 10.1093/ecco-jcc/jjv203
   Youngster I, 2014, JAMA-J AM MED ASSOC, V312, P1772, DOI 10.1001/jama.2014.13875
   Youngster I, 2014, CLIN INFECT DIS, V58, P1515, DOI 10.1093/cid/ciu135
   Zhang FM, 2012, AM J GASTROENTEROL, V107, P1755, DOI 10.1038/ajg.2012.251
NR 49
TC 3
Z9 4
U1 0
U2 6
PU OXFORD UNIV PRESS
PI OXFORD
PA GREAT CLARENDON ST, OXFORD OX2 6DP, ENGLAND
SN 0007-1420
EI 1471-8391
J9 BRIT MED BULL
JI Br. Med. Bull.
PD DEC
PY 2017
VL 124
IS 1
BP 181
EP 190
DI 10.1093/bmb/ldx040
PG 10
WC Medicine, General & Internal
WE Science Citation Index Expanded (SCI-EXPANDED)
SC General & Internal Medicine
GA FQ4XA
UT WOS:000418360700014
PM 29140453
OA Bronze
DA 2022-07-15
ER

PT J
AU Baumgartner, M
   Lang, M
   Holley, H
   Crepaz, D
   Hausmann, B
   Pjevac, P
   Moser, D
   Haller, F
   Hof, F
   Beer, A
   Orgler, E
   Frick, A
   Khare, V
   Evstatiev, R
   Strohmaier, S
   Primas, C
   Dolak, W
   Kocher, T
   Klavins, K
   Rath, T
   Neurath, MF
   Berry, D
   Makristathis, A
   Muttenthaler, M
   Gasche, C
AF Baumgartner, Maximilian
   Lang, Michaela
   Holley, Hunter
   Crepaz, Daniel
   Hausmann, Bela
   Pjevac, Petra
   Moser, Doris
   Haller, Felix
   Hof, Fabian
   Beer, Andrea
   Orgler, Elisabeth
   Frick, Adrian
   Khare, Vineeta
   Evstatiev, Rayko
   Strohmaier, Susanne
   Primas, Christian
   Dolak, Werner
   Koecher, Thomas
   Klavins, Kristaps
   Rath, Timo
   Neurath, Markus F.
   Berry, David
   Makristathis, Athanasios
   Muttenthaler, Markus
   Gasche, Christoph
TI Mucosal Biofilms Are an Endoscopic Feature of Irritable Bowel Syndrome
   and Ulcerative Colitis
SO GASTROENTEROLOGY
LA English
DT Article
DE Endoscopy; Microbiota; Functional Gastrointestinal Disorders;
   Bacterial-Epithelial Interaction
ID FECAL MICROBIOTA TRANSPLANTATION; SPATIAL-ORGANIZATION; BACTERIAL
   BIOFILM; MULTI-OMICS; BILE-ACIDS; IMPACT; FLORA; BARRIER; DRUGS
AB BACKGROUND & AIMS: Irritable bowel syndrome (IBS) and inflammatory bowel diseases result in a substantial reduction in quality of life and a considerable socioeconomic impact. In IBS, diagnosis and treatment options are limited, but evidence for involvement of the gut microbiome in disease pathophysiology is emerging. Here we analyzed the prevalence of endoscopically visible mucosal biofilms in gastrointestinal disease and associated changes in microbiome composition and metabolism. METHODS: The presence of mucosal biofilms was assessed in 1426 patients at 2 European university-based endoscopy centers. One-hundred and seventeen patients were selected for in-depth molecular and microscopic analysis using 16S ribosomal RNA gene amplicon-sequencing of colonic biopsies and fecal samples, confocal microscopy with deep learning-based image analysis, scanning electron microscopy, metabolomics, and in vitro biofilm formation assays. RESULTS: Biofilms were present in 57% of patients with IBS and 34% of patients with ulcerative colitis compared with 6% of controls (P < .001). These yellow-green adherent layers of the ileum and right-sided colon were microscopically confirmed to be dense bacterial biofilms. 16S-sequencing links the presence of biofilms to a dysbiotic gut microbiome, including overgrowth of Escherichia coli and Ruminococcus gnavus. R. gnavus isolates cultivated from patient biofilms also formed biofilms in vitro. Metabolomic analysis found an accumulation of bile acids within biofilms that correlated with fecal bile acid excretion, linking this phenotype with a mechanism of diarrhea. CONCLUSIONS: The presence of mucosal biofilms is an endoscopic feature in a subgroup of IBS and ulcerative colitis with disrupted bile acid metabolism and bacterial dysbiosis. They provide novel insight into the pathophysiology of IBS and ulcerative colitis, illustrating that biofilm can be seen as a tipping point in the development of dysbiosis and disease.
C1 [Baumgartner, Maximilian; Lang, Michaela; Holley, Hunter; Haller, Felix; Hof, Fabian; Orgler, Elisabeth; Frick, Adrian; Khare, Vineeta; Evstatiev, Rayko; Primas, Christian; Dolak, Werner; Gasche, Christoph] Med Univ Vienna, Dept Internal Med 3, Div Gastroenterol & Hepatol, Vienna, Austria.
   [Lang, Michaela; Holley, Hunter; Crepaz, Daniel; Pjevac, Petra; Berry, David] Univ Vienna, Div Microbial Ecol, Dept Microbiol & Ecosyst Sci, Ctr Microbiol & Environm Syst Sci, Vienna, Austria.
   [Hausmann, Bela; Pjevac, Petra; Berry, David; Makristathis, Athanasios] Med Univ Vienna, Joint Microbiome Facil, Vienna, Austria.
   [Hausmann, Bela; Pjevac, Petra; Berry, David; Makristathis, Athanasios] Univ Vienna, Vienna, Austria.
   [Hausmann, Bela; Makristathis, Athanasios] Med Univ Vienna, Dept Lab Med, Div Microbiol, Vienna, Austria.
   [Moser, Doris] Med Univ Vienna, Dept Cranio Maxillofacial & Oral Surg, Vienna, Austria.
   [Beer, Andrea] Med Univ Vienna, Dept Pathol, Vienna, Austria.
   [Strohmaier, Susanne] Med Univ Vienna, Dept Epidemiol, Ctr Publ Hlth, Vienna, Austria.
   [Koecher, Thomas] Vienna Biocenter Core Facil, Vienna, Austria.
   [Klavins, Kristaps] CeMM Res Ctr Mol Med, Austrian Acad Sci, Vienna, Austria.
   [Rath, Timo; Neurath, Markus F.] Univ Erlangen Nurnberg, Div Gastroenterol, Ludwig Demling Endoscopy Ctr Excellence, Erlangen, Germany.
   [Muttenthaler, Markus] Univ Vienna, Inst Biol Chem, Fac Chem, Vienna, Austria.
   [Muttenthaler, Markus] Univ Queensland, Inst Mol Biosci, Brisbane, Qld, Australia.
   [Gasche, Christoph] Ctr Gastroenterl & Iron Deficiency, Loha Life, Vienna, Austria.
RP Gasche, C (通讯作者)，Med Univ Vienna, Dept Internal Med 3, Div Gastroenterol & Hepatol, Vienna, Austria.; Gasche, C (通讯作者)，Ctr Gastroenterl & Iron Deficiency, Loha Life, Vienna, Austria.
EM christoph.gasche@meduniwien.ac.at
RI Pjevac, Petra/ABE-9919-2021; Berry, David/C-8455-2011
OI Pjevac, Petra/0000-0001-7344-302X; Berry, David/0000-0002-8997-608X;
   Frick, Adrian/0000-0003-1471-316X; Lang, Michaela/0000-0002-8444-3719;
   Evstatiev, Rayko/0000-0002-6597-6034; Muttenthaler,
   Markus/0000-0003-1996-4646
FU Vienna Science and Technology Fund [LS18-053]; Austrian Science Fund
   [KLI 557, P27831-B28]; European Research Council under the European
   Union's Horizon 2020 research and innovation program [714366]; ERC
   Starting Grant [741623]
FX The study was supported by the Vienna Science and Technology Fund
   (LS18-053) , the Austrian Science Fund (KLI 557 and P27831-B28) and the
   European Research Council under the European Union's Horizon 2020
   research and innovation program (714366) and the ERC Starting Grant
   (FunKeyGut 741623) .
CR Alam A, 2016, NAT MICROBIOL, V1, DOI [10.1038/NMICROBIOL.2015.21, 10.1038/nmicrobiol.2015.21]
   Ananthakrishnan AN, 2015, NAT REV GASTRO HEPAT, V12, P205, DOI 10.1038/nrgastro.2015.34
   Anders S, 2010, GENOME BIOL, V11, DOI 10.1186/gb-2010-11-10-r106
   Angelberger S, 2013, AM J GASTROENTEROL, V108, P1620, DOI 10.1038/ajg.2013.257
   [Anonymous], 2021, R LANG ENV STAT COMP
   Bajor A, 2015, GUT, V64, P84, DOI 10.1136/gutjnl-2013-305965
   BANWELL JG, 1985, APPL ENVIRON MICROB, V50, P68, DOI 10.1128/AEM.50.1.68-80.1985
   Baumgart DC, 2007, LANCET, V369, P1627, DOI 10.1016/S0140-6736(07)60750-8
   Bell A, 2019, NAT MICROBIOL, V4, P2393, DOI 10.1038/s41564-019-0590-7
   Bertesteanu S, 2014, INT J PHARMACEUT, V463, P119, DOI 10.1016/j.ijpharm.2013.12.012
   BROWN MRW, 1993, J APPL BACTERIOL, V74, pS87, DOI 10.1111/j.1365-2672.1993.tb04345.x
   Callahan BJ, 2016, NAT METHODS, V13, P581, DOI [10.1038/nmeth.3869, 10.1038/NMETH.3869]
   Canavan C, 2014, ALIMENT PHARM THER, V40, P1023, DOI 10.1111/apt.12938
   Chassaing B, 2015, NATURE, V519, P92, DOI 10.1038/nature14232
   Chen J, 2012, BIOINFORMATICS, V28, P2106, DOI 10.1093/bioinformatics/bts342
   Chong J, 2018, BIOINFORMATICS, V34, P4313, DOI 10.1093/bioinformatics/bty528
   Chong PP, 2019, FRONT MICROBIOL, V10, DOI 10.3389/fmicb.2019.01136
   Collins SM, 2004, GUT, V53, P1068, DOI 10.1136/gut.2004.038893
   Costello SP, 2019, JAMA-J AM MED ASSOC, V321, P156, DOI 10.1001/jama.2018.20046
   COSTERTON JW, 1995, ANNU REV MICROBIOL, V49, P711, DOI 10.1146/annurev.mi.49.100195.003431
   Cui YJ, 2020, NAT COMMUN, V11, DOI 10.1038/s41467-019-14099-w
   Darfeuille-Michaud A, 2004, GASTROENTEROLOGY, V127, P412, DOI 10.1053/j.gastro.2004.04.061
   Dejea CM, 2018, SCIENCE, V359, P592, DOI 10.1126/science.aah3648
   Dejea CM, 2014, P NATL ACAD SCI USA, V111, P18321, DOI 10.1073/pnas.1406199111
   Devlin AS, 2015, NAT CHEM BIOL, V11, P685, DOI [10.1038/NCHEMBIO.1864, 10.1038/nchembio.1864]
   Domka J, 2007, ENVIRON MICROBIOL, V9, P332, DOI 10.1111/j.1462-2920.2006.01143.x
   Drewes JL, 2017, NPJ BIOFILMS MICROBI, V3, DOI 10.1038/s41522-017-0040-3
   Dubois T, 2019, NPJ BIOFILMS MICROBI, V5, DOI 10.1038/s41522-019-0087-4
   Falk T, 2019, NAT METHODS, V16, P67, DOI 10.1038/s41592-018-0261-2
   Flemming HC, 2016, NAT REV MICROBIOL, V14, P563, DOI 10.1038/nrmicro.2016.94
   Garcia A, 2014, WORLD J GASTROENTERO, V20, P5632, DOI 10.3748/wjg.v20.i19.5632
   Halpert A, 2018, J CLIN MED, V7, DOI 10.3390/jcm7010003
   Hegyi P, 2018, PHYSIOL REV, V98, P1983, DOI 10.1152/physrev.00054.2017
   Henke MT, 2019, P NATL ACAD SCI USA, V116, P12672, DOI 10.1073/pnas.1904099116
   Herbold CW, 2015, FRONT MICROBIOL, V6, DOI 10.3389/fmicb.2015.00731
   Hviid A, 2011, GUT, V60, P49, DOI 10.1136/gut.2010.219683
   Jeffery IB, 2020, GASTROENTEROLOGY, V158, P1016, DOI 10.1053/j.gastro.2019.11.301
   Johnsen PH, 2018, LANCET GASTROENTEROL, V3, P17, DOI 10.1016/S2468-1253(17)30338-2
   Johnson CH, 2015, CELL METAB, V21, P891, DOI 10.1016/j.cmet.2015.04.011
   Kaplan GG, 2015, NAT REV GASTRO HEPAT, V12, P720, DOI 10.1038/nrgastro.2015.150
   Klindworth A, 2013, NUCLEIC ACIDS RES, V41, DOI 10.1093/nar/gks808
   Lagkouvardos I, 2017, PEERJ, V5, DOI 10.7717/peerj.2836
   Lahti L, 2014, NAT COMMUN, V5, DOI 10.1038/ncomms5344
   Lai EJ, 2009, GASTROINTEST ENDOSC, V69, P620, DOI 10.1016/j.gie.2008.05.057
   Lang M, 2020, INT J CANCER, V147, P2316, DOI 10.1002/ijc.33028
   Lloyd-Price J, 2019, NATURE, V569, P655, DOI 10.1038/s41586-019-1237-9
   Love MI, 2014, GENOME BIOL, V15, DOI 10.1186/s13059-014-0550-8
   Macfarlane S, 2008, J CLIN GASTROENTEROL, V42, pS142, DOI 10.1097/MCG.0b013e31816207df
   Maier L, 2018, NATURE, V555, P623, DOI 10.1038/nature25979
   Manjarrez-Hernandez HA, 2000, INFECT IMMUN, V68, P5030, DOI 10.1128/IAI.68.9.5030-5036.2000
   Mars RAT, 2020, CELL, V182, P1460, DOI 10.1016/j.cell.2020.08.007
   Mihajlovic J, 2019, J BACTERIOL, V201, DOI 10.1128/JB.00650-18
   Montalban-Arques A, 2019, EBIOMEDICINE, V48, P648, DOI 10.1016/j.ebiom.2019.09.050
   Nagasako CK, 2016, ACTA GASTROEN LATAM, V46, P314
   Nguyen NH, 2018, CLIN GASTROENTEROL H, V16, P1284, DOI 10.1016/j.cgh.2018.02.015
   Petersson J, 2011, AM J PHYSIOL-GASTR L, V300, pG327, DOI 10.1152/ajpgi.00422.2010
   Pruesse E, 2012, BIOINFORMATICS, V28, P1823, DOI 10.1093/bioinformatics/bts252
   Pumbwe L, 2007, MICROB PATHOGENESIS, V43, P78, DOI 10.1016/j.micpath.2007.04.002
   Qin JJ, 2010, NATURE, V464, P59, DOI 10.1038/nature08821
   R Development-Core-Team, 2013, R LANG ENV STAT COMP
   Raimondi F, 2008, AM J PHYSIOL-GASTR L, V294, pG906, DOI 10.1152/ajpgi.00043.2007
   Schachschal G, 2014, GUT, V63, P458, DOI 10.1136/gutjnl-2013-304562
   Swidsinski A, 2005, J CLIN MICROBIOL, V43, P3380, DOI 10.1128/JCM.43.7.3380-3389.2005
   Swidsinski A, 2005, GUT, V54, P388, DOI 10.1136/gut.2004.043059
   Swidsinski A, 2008, ARCH MED RES, V39, P198, DOI 10.1016/j.arcmed.2007.08.001
   Swidsinski A, 2005, WORLD J GASTROENTERO, V11, P1131, DOI 10.3748/wjg.v11.i8.1131
   Tomkovich S, 2019, J CLIN INVEST, V129, P1699, DOI 10.1172/JCI124196
   Tytgat HLP, 2019, TRENDS MICROBIOL, V27, P17, DOI 10.1016/j.tim.2018.08.009
   Verderosa AD, 2019, FRONT CHEM, V7, DOI 10.3389/fchem.2019.00824
   Vila AV, 2018, SCI TRANSL MED, V10, DOI 10.1126/scitranslmed.aap8914
   Wallace JL, 1997, GASTROENTEROLOGY, V112, P1000, DOI 10.1053/gast.1997.v112.pm9041264
   Weinberg JD, 2018, GASTROENTEROLOGY, V154, pS852
NR 72
TC 6
Z9 6
U1 6
U2 13
PU W B SAUNDERS CO-ELSEVIER INC
PI PHILADELPHIA
PA 1600 JOHN F KENNEDY BOULEVARD, STE 1800, PHILADELPHIA, PA 19103-2899 USA
SN 0016-5085
EI 1528-0012
J9 GASTROENTEROLOGY
JI Gastroenterology
PD OCT
PY 2021
VL 161
IS 4
BP 1245
EP +
DI 10.1053/j.gastro.2021.06.024
EA SEP 2021
PG 32
WC Gastroenterology & Hepatology
WE Science Citation Index Expanded (SCI-EXPANDED)
SC Gastroenterology & Hepatology
GA WJ8YT
UT WOS:000709324700001
PM 34146566
OA hybrid, Green Published
DA 2022-07-15
ER

PT J
AU DeLuca, JAA
   Allred, KF
   Menon, R
   Riordan, R
   Weeks, BR
   Jayaraman, A
   Allred, CD
AF DeLuca, Jennifer A. A.
   Allred, Kimberly F.
   Menon, Rani
   Riordan, Rebekah
   Weeks, Brad R.
   Jayaraman, Arul
   Allred, Clinton D.
TI Bisphenol-A alters microbiota metabolites derived from aromatic amino
   acids and worsens disease activity during colitis
SO EXPERIMENTAL BIOLOGY AND MEDICINE
LA English
DT Article
DE Bisphenol-A; colitis; inflammatory bowel disease; microbiota
   metabolites; tryptophan; xenoestrogen
ID INFLAMMATORY-BOWEL-DISEASE; ULCERATIVE-COLITIS; GUT MICROBIOTA; COLONIC
   INFLAMMATION; KUPFFER CELLS; EXPOSURE; EXPRESSION; CYTOKINE; ESTROGEN;
   RECEPTOR
AB Inflammatory bowel disease is a complex collection of disorders. Microbial dysbiosis as well as exposure to toxins including xenoestrogens are thought to be risk factors for inflammatory bowel disease development and relapse. Bisphenol-A has been shown to exert estrogenic activity in the colon and alter intestinal function, but the role that xenoestrogens, such as bisphenol-A , play in colonic inflammation has been previously described but with conflicting results. We investigated the ability of bisphenol-A to exacerbate colonic inflammation and alter microbiota metabolites derived from aromatic amino acids in an acute dextran sulfate sodium-induced colitis model. Female C57BL/6 mice were ovariectomized and exposed to bisphenol-A daily for 15 days. Disease activity measures include body weight, fecal consistency, and rectal bleeding. Colons were scored for inflammation, injury, and nodularity. Alterations in the levels of microbiota metabolites derived from aromatic amino acids known to reflect phenotypic changes in the gut microbiome were analyzed. Bisphenol-A exposure increased mortality and worsened disease activity as well as inflammation and nodularity scores in the middle colon region following dextran sulfate sodium exposure. Unique patterns of metabolites were associated with bisphenol-A consumption. Regardless of dextran sulfate sodium treatment, bisphenol-A reduced levels of tryptophan and several metabolites associated with decreased inflammation in the colon. This is the first study to show that bisphenol-A treatment alone can reduce microbiota metabolites derived from aromatic amino acids in the colon which may be associated with increased colonic inflammation and inflammatory bowel disease.
C1 [DeLuca, Jennifer A. A.; Allred, Kimberly F.; Allred, Clinton D.] Texas A&M Univ, Dept Nutr & Food Sci, College Stn, TX 77843 USA.
   [Menon, Rani; Riordan, Rebekah; Jayaraman, Arul] Texas A&M Univ, Dept Chem Engn, College Stn, TX 77843 USA.
   [Weeks, Brad R.] Texas A&M Univ, Dept Vet Pathobiol, College Stn, TX 77843 USA.
RP Allred, CD (通讯作者)，Texas A&M Univ, Dept Nutr & Food Sci, College Stn, TX 77843 USA.
EM callred@tamu.edu
OI Weeks, Brad/0000-0002-5509-5719; Deluca, Jennifer/0000-0003-3576-6025
FU National Institutes of Health National Institute of Environmental Health
   Sciences Center for Translational Environmental Health Research;
   National Cancer Institute [1P30ES023512-01, 1R01 CA202697]; NATIONAL
   CANCER INSTITUTE [R01CA202697] Funding Source: NIH RePORTER; NATIONAL
   INSTITUTE OF ENVIRONMENTAL HEALTH SCIENCES [P30ES023512] Funding Source:
   NIH RePORTER
FX The author(s) disclosed receipt of the following financial support for
   the research, authorship, and/or publication of this article: This work
   was supported by funding from the National Institutes of Health National
   Institute of Environmental Health Sciences Center for Translational
   Environmental Health Research and the National Cancer Institute
   (1P30ES023512-01 and 1R01 CA202697).
CR Acconcia F, 2015, DOSE-RESPONSE, V13, DOI 10.1177/1559325815610582
   Alex P, 2009, INFLAMM BOWEL DIS, V15, P341, DOI 10.1002/ibd.20753
   Alkim C, 2015, INT J INFLAMM, V2015, DOI 10.1155/2015/970890
   Armstrong CM, 2017, DIGEST DIS SCI, V62, P1977, DOI 10.1007/s10620-017-4631-x
   Armstrong CM, 2013, ENDOCR-RELAT CANCER, V20, P515, DOI 10.1530/ERC-12-0308
   Bansal T, 2010, P NATL ACAD SCI USA, V107, P228, DOI 10.1073/pnas.0906112107
   Braniste V, 2010, P NATL ACAD SCI USA, V107, P448, DOI 10.1073/pnas.0907697107
   Brinkmeyer-Langford C, 2014, AUTOIMMUNITY, V47, P57, DOI 10.3109/08916934.2013.832220
   Calafat AM, 2008, ENVIRON HEALTH PERSP, V116, P39, DOI 10.1289/ehp.10753
   Chassaing Benoit, 2014, Curr Protoc Immunol, V104, DOI 10.1002/0471142735.im1525s104
   Chernoguz A, 2012, J PEDIATR SURG, V47, P347, DOI 10.1016/j.jpedsurg.2011.11.028
   Ciorba MA, 2013, CURR OPIN GASTROEN, V29, P146, DOI 10.1097/MOG.0b013e32835c9cb3
   Coates MD, 2004, GASTROENTEROLOGY, V126, P1657, DOI 10.1053/j.gastro.2004.03.013
   CONOVER WJ, 1981, AM STAT, V35, P124, DOI 10.2307/2683975
   Cook LC, 2014, PLOS ONE, V9, DOI 10.1371/journal.pone.0094209
   Dambacher J, 2007, GUT, V56, P1257, DOI 10.1136/gut.2006.118679
   Egger B, 2000, DIGESTION, V62, P240, DOI 10.1159/000007822
   Enomoto N, 1999, AM J PHYSIOL-GASTR L, V277, pG671, DOI 10.1152/ajpgi.1999.277.3.G671
   Geens T, 2012, FOOD CHEM TOXICOL, V50, P3725, DOI 10.1016/j.fct.2012.07.059
   Ghia JE, 2009, GASTROENTEROLOGY, V137, P1649, DOI 10.1053/j.gastro.2009.08.041
   Gkouskou KK, 2014, FRONT CELL INFECT MI, V4, DOI 10.3389/fcimb.2014.00028
   Heller F, 2005, GASTROENTEROLOGY, V129, P550, DOI 10.1053/j.gastro.2005.05.002
   Ikejima K, 1998, AM J PHYSIOL-GASTR L, V274, pG669, DOI 10.1152/ajpgi.1998.274.4.G669
   Javurek AB, 2016, GUT MICROBES, V7, P471, DOI 10.1080/19490976.2016.1234657
   Kim JJ, 2012, JOVE-J VIS EXP, DOI 10.3791/3678
   Konieczna Aleksandra, 2015, Rocz Panstw Zakl Hig, V66, P5
   Krishnan S, 2018, CELL REP, V23, P1099, DOI 10.1016/j.celrep.2018.03.109
   Lai KP, 2016, ENVIRON POLLUT, V218, P923, DOI 10.1016/j.envpol.2016.08.039
   Le Gall G, 2011, J PROTEOME RES, V10, P4208, DOI 10.1021/pr2003598
   Legaki Evangelia, 2016, World J Gastrointest Pharmacol Ther, V7, P112, DOI 10.4292/wjgpt.v7.i1.112
   Liu YZ, 2014, BIOCHEM BIOPH RES CO, V451, P592, DOI 10.1016/j.bbrc.2014.08.031
   Loftus EV, 2004, GASTROENTEROLOGY, V126, P1504, DOI 10.1053/j.gastro.2004.01.063
   Martin TD, 2015, DIGEST DIS SCI, V60, P1396, DOI 10.1007/s10620-014-3437-3
   Michalowicz J, 2014, ENVIRON TOXICOL PHAR, V37, P738, DOI 10.1016/j.etap.2014.02.003
   Ananthakrishnan Ashwin N, 2013, Gastroenterol Hepatol (N Y), V9, P367
   Mondal A, 2012, PLOS ONE, V7, DOI 10.1371/journal.pone.0034623
   MURTHY SNS, 1993, DIGEST DIS SCI, V38, P1722, DOI 10.1007/BF01303184
   Nikolaus S, 2017, GASTROENTEROLOGY, V153, P1504, DOI 10.1053/j.gastro.2017.08.028
   Roy A, 2013, J IMMUNOTOXICOL, V10, P334, DOI 10.3109/1547691X.2012.747231
   Savastano S, 2015, J TRANSL MED, V13, DOI 10.1186/s12967-015-0532-y
   Singh N, 2014, IMMUNITY, V40, P128, DOI 10.1016/j.immuni.2013.12.007
   Spiller R, 2007, NEUROGASTROENT MOTIL, V19, P25, DOI 10.1111/j.1365-2982.2007.00965.x
   Sridharan GV, 2014, NAT COMMUN, V5, DOI 10.1038/ncomms6492
   United States Environmental Protection Agency Office of Research and Development IRISD . Bisphenol A, 1988, 80057 CASRN US EPA O
   Valentino R, 2013, PLOS ONE, V8, DOI 10.1371/journal.pone.0082099
   Vandenberg LN, 2007, REPROD TOXICOL, V24, P139, DOI 10.1016/j.reprotox.2007.07.010
   Vandenberg LN, 2012, ENDOCR REV, V33, P378, DOI 10.1210/er.2011-1050
   Verdu EF, 2002, AM J PHYSIOL-GASTR L, V283, pG27, DOI 10.1152/ajpgi.00460.2001
   Waldner M, 2009, CURRENT PROTOCOLS PH
   Weige CC, 2009, CANCER RES, V69, P9118, DOI 10.1158/0008-5472.CAN-09-2348
   Whitfield-Cargile CM, 2016, GUT MICROBES, V7, P246, DOI 10.1080/19490976.2016.1156827
   Willhite CC, 2008, J TOXICOL ENV HEAL B, V11, P69, DOI 10.1080/10937400701724303
   Xing JianFeng, 2012, Journal of Medicinal Plants Research, V6, P2011
   Yan YT, 2009, PLOS ONE, V4, DOI 10.1371/journal.pone.0006073
   Yang ML, 2016, ENDOCRINOLOGY, V157, P2333, DOI 10.1210/en.2015-1926
   Yang YJ, 2009, ENVIRON RES, V109, P797, DOI 10.1016/j.envres.2009.04.014
   Zelante T, 2013, IMMUNITY, V39, P372, DOI 10.1016/j.immuni.2013.08.003
NR 57
TC 24
Z9 24
U1 4
U2 25
PU SAGE PUBLICATIONS LTD
PI LONDON
PA 1 OLIVERS YARD, 55 CITY ROAD, LONDON EC1Y 1SP, ENGLAND
SN 1535-3702
EI 1535-3699
J9 EXP BIOL MED
JI Exp. Biol. Med.
PD JUN
PY 2018
VL 243
IS 10
BP 864
EP 875
DI 10.1177/1535370218782139
PG 12
WC Medicine, Research & Experimental
WE Science Citation Index Expanded (SCI-EXPANDED)
SC Research & Experimental Medicine
GA GK3HW
UT WOS:000436034900008
PM 29874946
OA Green Published
DA 2022-07-15
ER

PT J
AU Earley, H
   Lennon, G
   Coffey, JC
   Winter, DC
   O'Connell, PR
AF Earley, Helen
   Lennon, Grainne
   Coffey, J. Calvin
   Winter, Desmond C.
   O'Connell, P. Ronan
TI Colonisation of the colonic mucus gel layer with butyrogenic and
   hydrogenotropic bacteria in health and ulcerative colitis
SO SCIENTIFIC REPORTS
LA English
DT Article
ID SULFATE-REDUCING BACTERIA; BILOPHILA-WADSWORTHIA; GUT MICROBIOTA; HUMAN
   FECES; FAECALIBACTERIUM-PRAUSNITZII; BUTYRATE; MUCOSA; MUCIN; SULFIDE;
   PATHOGENESIS
AB Butyrate is the primary energy source for colonocytes and is essential for mucosal integrity and repair. Butyrate deficiency as a result of colonic dysbiosis is a putative factor in ulcerative colitis (UC). Commensal microbes are butyrogenic, while others may inhibit butyrate, through hydrogenotropic activity. The aim of this study was to quantify butyrogenic and hydrogenotropic species and determine their relationship with inflammation within the colonic mucus gel layer (MGL). Mucosal brushings were obtained from 20 healthy controls (HC), 20 patients with active colitis (AC) and 14 with quiescent colitis (QUC). Abundance of each species was determined by RT-PCR. Inflammatory scores were available for each patient. Statistical analyses were performed using Mann-Whitney-U and Kruskall-Wallis tests. Butyrogenic R. hominis was more abundant in health than UC (p<0.005), prior to normalisation against total bacteria. Hydrogenotropic B. wadsworthia was reduced in AC compared to HC and QUC (p<0.005). An inverse correlation existed between inflammation and R. hominis (rho -0.460, p<0.005) and B. wadsworthia (<rho>-0.646, p<0.005). Other hydrogenotropic species did not widely colonise the MGL. These data support a role for butyrogenic bacteria in UC. Butyrate deficiency in UC may be related to reduced microbial production, rather than inhibition by microbial by-products.
C1 [Earley, Helen; Lennon, Grainne; O'Connell, P. Ronan] Univ Coll Dublin, Sch Med & Med Sci, Dublin 4, Ireland.
   [Earley, Helen; Lennon, Grainne; Winter, Desmond C.; O'Connell, P. Ronan] St Vincents Univ Hosp, Ctr Colorectal Dis, Dublin 4, Ireland.
   [Coffey, J. Calvin] Grad Entry Med Sch, Limerick, Ireland.
RP Earley, H (通讯作者)，Univ Coll Dublin, Sch Med & Med Sci, Dublin 4, Ireland.; Earley, H (通讯作者)，St Vincents Univ Hosp, Ctr Colorectal Dis, Dublin 4, Ireland.
EM helen.earley@ucdconnect.ie
OI O'Connell, P. Ronan/0000-0002-1846-5629
CR Angelberger S, 2013, AM J GASTROENTEROL, V108, P1620, DOI 10.1038/ajg.2013.257
   Baron EJ, 1997, ANAEROBE, V3, P83, DOI 10.1006/anae.1997.0075
   Carbonero F, 2012, FRONT PHYSIOL, V3, DOI 10.3389/fphys.2012.00448
   Chang PV, 2014, P NATL ACAD SCI USA, V111, P2247, DOI 10.1073/pnas.1322269111
   CLAUSEN MR, 1994, GASTROENTEROLOGY, V106, P423, DOI 10.1016/0016-5085(94)90601-7
   Daly K, 2000, MICROBIOL-UK, V146, P1693, DOI 10.1099/00221287-146-7-1693
   DEVEREUX R, 1989, J BACTERIOL, V171, P6689, DOI 10.1128/jb.171.12.6689-6695.1989
   Devkota S, 2012, NATURE, V487, P104, DOI 10.1038/nature11225
   Differding MK, 2020, BMC MICROBIOL, V20, DOI 10.1186/s12866-020-01723-9
   Duncan SH, 2002, INT J SYST EVOL MICR, V52, P1615, DOI 10.1099/00207713-52-5-1615
   Earley H, 2016, MUCOLYTIC HYDROGEN S
   Earley H, 2019, SCI REP-UK, V9, DOI 10.1038/s41598-019-51878-3
   Eeckhaut V, 2013, GUT, V62, P1745, DOI 10.1136/gutjnl-2012-303611
   Feng Z, 2017, GUT PATHOG, V9, DOI 10.1186/s13099-017-0208-7
   Fite A, 2004, GUT, V53, P523, DOI 10.1136/gut.2003.031245
   GIBSON GR, 1991, FEMS MICROBIOL ECOL, V86, P103, DOI 10.1111/j.1574-6968.1991.tb04799.x
   GIBSON GR, 1988, J APPL BACTERIOL, V65, P103, DOI 10.1111/j.1365-2672.1988.tb01498.x
   Hamer HM, 2008, ALIMENT PHARM THER, V27, P104, DOI 10.1111/j.1365-2036.2007.03562.x
   Huse SM, 2014, MICROBIOME, V2, DOI 10.1186/2049-2618-2-5
   Jia WJ, 2012, FEMS IMMUNOL MED MIC, V65, P55, DOI 10.1111/j.1574-695X.2012.00935.x
   Jia WJ, 2010, FEMS MICROBIOL LETT, V310, P138, DOI 10.1111/j.1574-6968.2010.02057.x
   Johansson MEV, 2011, P NATL ACAD SCI USA, V108, P4659, DOI 10.1073/pnas.1006451107
   Joossens M, 2011, GUT, V60, P631, DOI 10.1136/gut.2010.223263
   Khalil NA, 2014, INT J FOOD SCI NUTR, V65, P79, DOI 10.3109/09637486.2013.825700
   Khan I, 2019, PATHOGENS, V8, DOI 10.3390/pathogens8030126
   Klampfer L, 2003, MOL CANCER RES, V1, P855
   Knudsen KEB, 2018, NUTRIENTS, V10, DOI 10.3390/nu10101499
   Krych L, 2013, PLOS ONE, V8, DOI 10.1371/journal.pone.0062578
   Kumari R, 2013, WORLD J GASTROENTERO, V19, P3404, DOI 10.3748/wjg.v19.i22.3404
   Larsen N, 2010, PLOS ONE, V5, DOI 10.1371/journal.pone.0009085
   Laue H, 1997, APPL ENVIRON MICROB, V63, P2016, DOI 10.1128/AEM.63.5.2016-2021.1997
   Lavelle A, 2015, GUT, V64, P1553, DOI 10.1136/gutjnl-2014-307873
   Lavelle A., 2014, THESIS U COLL DUBLIN
   Lavelle A, 2013, PLOS ONE, V8, DOI 10.1371/journal.pone.0078835
   Lennon G, 2014, COLORECTAL DIS, V16, pO161, DOI 10.1111/codi.12503
   Lepage P, 2011, GASTROENTEROLOGY, V141, P227, DOI 10.1053/j.gastro.2011.04.011
   Li E, 2012, PLOS ONE, V7, DOI 10.1371/journal.pone.0026284
   Loubinoux J, 2002, FEMS MICROBIOL ECOL, V40, P107, DOI 10.1111/j.1574-6941.2002.tb00942.x
   Louis P, 2017, ENVIRON MICROBIOL, V19, P29, DOI 10.1111/1462-2920.13589
   Macfarlane S, 2007, J APPL MICROBIOL, V102, P1187, DOI 10.1111/j.1365-2672.2007.03287.x
   Machiels K, 2014, GUT, V63, P1275, DOI 10.1136/gutjnl-2013-304833
   Martinez-Medina M, 2006, INFLAMM BOWEL DIS, V12, P1136, DOI 10.1097/01.mib.0000235828.09305.0c
   McOrist AL, 2001, J CLIN MICROBIOL, V39, P1577, DOI 10.1128/JCM.39.4.1577-1579.2001
   Mills DJS, 2008, J APPL MICROBIOL, V105, P706, DOI 10.1111/j.1365-2672.2008.03783.x
   Montalto M., 2009, DIGEST LIVER DIS, V3, P30, DOI [10.1016/S1594-5804(09)60016-4, DOI 10.1016/S1594-5804(09)60016-4]
   Nava GM, 2012, ISME J, V6, P57, DOI 10.1038/ismej.2011.90
   Nishida A, 2018, CLIN J GASTROENTEROL, V11, P1, DOI 10.1007/s12328-017-0813-5
   Patterson AM, 2017, FRONT IMMUNOL, V8, DOI 10.3389/fimmu.2017.01166
   PFENNIG N, 1982, PHILOS T R SOC B, V298, P433, DOI 10.1098/rstb.1982.0090
   Pitcher MCL, 1996, GUT, V39, P1, DOI 10.1136/gut.39.1.1
   Ploger S, 2012, ANN NY ACAD SCI, V1258, P52, DOI 10.1111/j.1749-6632.2012.06553.x
   Png CW, 2010, AM J GASTROENTEROL, V105, P2420, DOI 10.1038/ajg.2010.281
   Rajilic-Stojanovic M, 2013, INFLAMM BOWEL DIS, V19, P481, DOI 10.1097/MIB.0b013e31827fec6d
   ROEDIGER WEW, 1980, LANCET, V2, P712
   Roediger WEW, 1997, DIGEST DIS SCI, V42, P1571, DOI 10.1023/A:1018851723920
   ROEDIGER WEW, 1993, GASTROENTEROLOGY, V104, P802, DOI 10.1016/0016-5085(93)91016-B
   Rowan FE, 2009, BRIT J SURG, V96, P151, DOI 10.1002/bjs.6454
   Rowan F, 2010, DIS COLON RECTUM, V53, P1530, DOI 10.1007/DCR.0b013e3181f1e620
   Smith NW, 2021, BMC BIOINFORMATICS, V22, DOI 10.1186/s12859-020-03923-6
   Sokol H, 2008, P NATL ACAD SCI USA, V105, P16731, DOI 10.1073/pnas.0804812105
   Tilg H, 2014, GUT, V63, P1204, DOI 10.1136/gutjnl-2013-305799
   Tlaskalova-Hogenova H, 2011, CELL MOL IMMUNOL, V8, P110, DOI 10.1038/cmi.2010.67
   Varela E, 2013, ALIMENT PHARM THER, V38, P151, DOI 10.1111/apt.12365
   Willing BP, 2010, GASTROENTEROLOGY, V139, P1844, DOI 10.1053/j.gastro.2010.08.049
   Willis CL, 1996, ANAEROBE, V2, P117, DOI 10.1006/anae.1996.0015
NR 65
TC 1
Z9 1
U1 0
U2 0
PU NATURE PORTFOLIO
PI BERLIN
PA HEIDELBERGER PLATZ 3, BERLIN, 14197, GERMANY
SN 2045-2322
J9 SCI REP-UK
JI Sci Rep
PD MAR 31
PY 2021
VL 11
IS 1
AR 7262
DI 10.1038/s41598-021-86166-6
PG 10
WC Multidisciplinary Sciences
WE Science Citation Index Expanded (SCI-EXPANDED)
SC Science & Technology - Other Topics
GA UA0AG
UT WOS:000684827700014
PM 33790336
OA Green Published, gold, Green Submitted
DA 2022-07-15
ER

PT J
AU Floch, MH
AF Floch, Martin H.
TI The Role of Prebiotics and Probiotics in Gastrointestinal Disease
SO GASTROENTEROLOGY CLINICS OF NORTH AMERICA
LA English
DT Article
DE Probiotics; Prebiotics; Dietary fiber; Symbiotics; FMT
ID IRRITABLE-BOWEL-SYNDROME; RANDOMIZED CONTROLLED-TRIAL; FECAL MICROBIOTA
   TRANSPLANTATION; CLOSTRIDIUM-DIFFICILE INFECTION; CLINICAL-TRIAL;
   DOUBLE-BLIND; HEPATIC-ENCEPHALOPATHY; ULCERATIVE-COLITIS; BACTERIAL
   TRANSLOCATION; INTESTINAL MICROBIOTA
AB With the advent of the scientific realization that the microbiota of the gastrointestinal tract was more than the cells that exist in the body, the full importance of prebiotics and probiotics has come forth. The importance has been stressed and is available in the new textbook entitled, "The Microbiota in Gastrointestinal Pathophysiology: Implication for Human Health, Prebiotics, Probiotics and Dysbiosis." There is enough evidence published in the literature so that the scientific world now believes that prebiotics and probiotics are important in gastrointestinal disease.
C1 [Floch, Martin H.] Yale Univ, Sch Med, Sect Digest Dis, 333 Cedar St,1089 LMP, New Haven, CT 06850 USA.
RP Floch, MH (通讯作者)，Yale Univ, Sch Med, Sect Digest Dis, 333 Cedar St,1089 LMP, New Haven, CT 06850 USA.
EM martin.floch@yale.edu
CR Agrawal A, 2009, ALIMENT PHARM THER, V29, P104, DOI 10.1111/j.1365-2036.2008.03853.x
   Agrawal A, 2012, AM J GASTROENTEROL, V107, P1043, DOI 10.1038/ajg.2012.113
   Aller R, 2011, EUR REV MED PHARMACO, V15, P1090
   [Anonymous], 2001, REPORT JOINT FAO WHO
   Bajaj JS, 2008, AM J GASTROENTEROL, V103, P1707, DOI 10.1111/j.1572-0241.2008.01861.x
   Bajaj JS, 2012, AM J PHYSIOL-GASTR L, V303, pG675, DOI 10.1152/ajpgi.00152.2012
   BARTLETT JG, 1978, NEW ENGL J MED, V298, P531, DOI 10.1056/NEJM197803092981003
   Bibiloni R, 2005, AM J GASTROENTEROL, V100, P1539, DOI 10.1111/j.1572-0241.2005.41794.x
   Boyle RJ, 2006, AM J CLIN NUTR, V83, P1256, DOI 10.1093/ajcn/83.6.1256
   Brandt LJ, 2012, AM J GASTROENTEROL, V107, P1079, DOI 10.1038/ajg.2012.60
   Chang CS, 1998, HEPATOLOGY, V28, P1187, DOI 10.1002/hep.510280504
   Chang JY, 2010, AM J GASTROENTEROL, V105, P822, DOI 10.1038/ajg.2010.40
   Chen WX, 2014, WORLD J GASTROENTERO, V20, P15657, DOI 10.3748/wjg.v20.i42.15657
   Chibbar R, 2017, MICROBIOTA IN GASTROINTESTINAL PATHOPHYSIOLOGY: IMPLICATIONS FOR HUMAN HEALTH, PREBIOTICS, PROBIOTICS, AND DYSBIOSIS, P343
   Colman RJ, 2014, J CROHNS COLITIS, V8, P1569, DOI 10.1016/j.crohns.2014.08.006
   Donohue D., 2009, HDB PROBIOTICS PREBI, P75
   Ducrotte P, 2012, WORLD J GASTROENTERO, V18, P4012, DOI 10.3748/wjg.v18.i30.4012
   Eguchi S, 2011, AM J SURG, V201, P498, DOI 10.1016/j.amjsurg.2010.02.013
   EISEMAN B, 1958, SURGERY, V44, P854
   Enck P., 2017, PROBIOTIC FERMENTED
   FAZIO VW, 1995, ANN SURG, V222, P120, DOI 10.1097/00000658-199508000-00003
   Fine S, 2017, MICROBIOTA IN GASTROINTESTINAL PATHOPHYSIOLOGY: IMPLICATIONS FOR HUMAN HEALTH, PREBIOTICS, PROBIOTICS, AND DYSBIOSIS, P315
   Floch MH, 2017, MICROBIOTA IN GASTROINTESTINAL PATHOPHYSIOLOGY: IMPLICATIONS FOR HUMAN HEALTH, PREBIOTICS, PROBIOTICS, AND DYSBIOSIS, pXXI
   Floch MH, 2008, J CLIN GASTROENTEROL, V42, pS104, DOI 10.1097/MCG.0b013e31816b903f
   Floch MH, 2015, J CLIN GASTROENTEROL, V49, pS69, DOI 10.1097/MCG.0000000000000420
   Floch MH, 2011, J CLIN GASTROENTEROL, V45, pS168, DOI 10.1097/MCG.0b013e318230928b
   Floch MH, 2006, J CLIN GASTROENTEROL, V40, P275, DOI 10.1097/00004836-200603000-00022
   Ford AC, 2014, AM J GASTROENTEROL, V109, P1547, DOI 10.1038/ajg.2014.202
   FULLER R, 1989, J APPL BACTERIOL, V66, P365
   GARCIATSAO G, 1993, HEPATOLOGY, V17, P1081, DOI 10.1002/hep.1840170622
   GIBSON GR, 1995, J NUTR, V125, P1401, DOI 10.1093/jn/125.6.1401
   Gionchetti P, 2000, GASTROENTEROLOGY, V119, P305, DOI 10.1053/gast.2000.9370
   Gionchetti P, 2007, DIS COLON RECTUM, V50, P2075, DOI 10.1007/s10350-007-9068-4
   Goldenberg JZ, 2013, COCHRANE DB SYST REV, DOI 10.1002/14651858.CD006095.pub3
   Guandalini S, 2011, J CLIN GASTROENTEROL, V45, pS149, DOI 10.1097/MCG.0b013e3182257e98
   Guarino A, 2014, J PEDIATR GASTR NUTR, V59, P132, DOI 10.1097/MPG.0000000000000375
   Gutierrez-Castrellon P, 2014, PEDIATRICS, V133, pE904, DOI 10.1542/peds.2013-0652
   Guyonnet D, 2007, ALIMENT PHARM THER, V26, P475, DOI 10.1111/j.1365-2036.2007.03362.x
   Hamilton MJ, 2012, AM J GASTROENTEROL, V107, P761, DOI 10.1038/ajg.2011.482
   Horvath A, 2016, ALIMENT PHARM THER, V44, P926, DOI 10.1111/apt.13788
   ISOLAURI E, 1991, PEDIATRICS, V88, P90
   Iwaya A, 2006, HEPATO-GASTROENTEROL, V53, P55
   Johnston BC, 2010, PEDIATRICS, V126, pE222, DOI 10.1542/peds.2009-3667
   Kajander K, 2005, ALIMENT PHARM THER, V22, P387, DOI 10.1111/j.1365-2036.2005.02579.x
   Kalman DS, 2009, BMC GASTROENTEROL, V9, DOI 10.1186/1471-230X-9-85
   Karas J, 2015, ARCH DIS CHILD, V100, P359, DOI 10.1136/archdischild-2014-307403
   Kim HJ, 2005, NEUROGASTROENT MOTIL, V17, P687, DOI 10.1111/j.1365-2982.2005.00695.x
   Kim HJ, 2003, ALIMENT PHARM THER, V17, P895, DOI 10.1046/j.1365-2036.2003.01543.x
   Kim HJ, 2005, NEUROGASTROENT MOTIL, V22, P387
   Komanduri S, 2007, CLIN GASTROENTEROL H, V5, P352, DOI 10.1016/j.cgh.2007.01.001
   Kuzela L, 2001, AM J GASTROENTEROL, V96, P3216
   Lecerf JM, 2012, BRIT J NUTR, V108, P1847, DOI 10.1017/S0007114511007252
   Lee CH, 2016, JAMA-J AM MED ASSOC, V315, P142, DOI 10.1001/jama.2015.18098
   Lin SH, 2016, GASTROENT RES PRACT, V2016, DOI 10.1155/2016/5789232
   Liu JJ, 2012, CURR MICROBIOL, V65, P7, DOI 10.1007/s00284-012-0105-8
   Lunia MK, 2014, CLIN GASTROENTEROL H, V12, P1003, DOI 10.1016/j.cgh.2013.11.006
   Machiels K, 2014, GUT, V63, P1275, DOI 10.1136/gutjnl-2013-304833
   Malaguarnera M, 2010, EUR J GASTROEN HEPAT, V22, P199, DOI 10.1097/MEG.0b013e328330a8d3
   Malaguarnera M, 2012, DIGEST DIS SCI, V57, P545, DOI 10.1007/s10620-011-1887-4
   Mearin Fermin, 2016, Gastroenterology, DOI 10.1053/j.gastro.2016.02.031
   Michail S, 2011, PROBIOTICS ANTIMICRO, V3, P1, DOI 10.1007/s12602-010-9059-y
   Miele E, 2009, AM J GASTROENTEROL, V104, P437, DOI 10.1038/ajg.2008.118
   Miloh T, 2015, J CLIN GASTROENTEROL, V49, pS33, DOI 10.1097/MCG.0000000000000365
   Mimura T, 2004, GUT, V53, P108, DOI 10.1136/gut.53.1.108
   Orel R, 2014, WORLD J GASTROENTERO, V20, P11505, DOI 10.3748/wjg.v20.i33.11505
   Pardi DS, 2006, ALIMENT PHARM THER, V23, P1087, DOI 10.1111/j.1365-2036.2006.02884.x
   Patel R, 2015, CLIN INFECT DIS, V60, pS108, DOI 10.1093/cid/civ177
   Pattani R, 2015, OPEN MED, V7, pe56
   Peery AF, 2015, GASTROENTEROLOGY, V149, P1731, DOI 10.1053/j.gastro.2015.08.045
   Ptaszynska AA, 2016, PARASITOL RES, V115, P397, DOI 10.1007/s00436-015-4761-z
   Quigley EMM, 1999, PROBIOTICS CLIN GUID, P273
   Rahimi R, 2008, DIGEST DIS SCI, V53, P2524, DOI 10.1007/s10620-007-0171-0
   Rembacken BJ, 1999, LANCET, V354, P635, DOI 10.1016/S0140-6736(98)06343-0
   Roberts LM, 2013, BMC GASTROENTEROL, V13, DOI 10.1186/1471-230X-13-45
   Rossen NG, 2015, GASTROENTEROLOGY, V149, P110, DOI 10.1053/j.gastro.2015.03.045
   Saavedra JM, 2002, BRIT J NUTR, V87, pS241, DOI 10.1079/BJN/2002543
   SANDBORN WJ, 1994, GASTROENTEROLOGY, V107, P1856, DOI 10.1016/0016-5085(94)90832-X
   Saran S, 2002, NUTRITION, V18, P393, DOI 10.1016/S0899-9007(01)00790-0
   Sawas T, 2015, CLIN GASTROENTEROL H, V13, P1567, DOI 10.1016/j.cgh.2015.05.027
   SCHWAN A, 1983, LANCET, V2, P845
   Sharma P, 2008, EUR J GASTROEN HEPAT, V20, P506, DOI 10.1097/MEG.0b013e3282f3e6f5
   Shen J, 2014, INFLAMM BOWEL DIS, V20, P21, DOI 10.1097/01.MIB.0000437495.30052.be
   Shukla S, 2011, ALIMENT PHARM THER, V33, P662, DOI 10.1111/j.1365-2036.2010.04574.x
   Sood A, 2009, CLIN GASTROENTEROL H, V7, P1202, DOI 10.1016/j.cgh.2009.07.016
   Spencer MD, 2011, GASTROENTEROLOGY, V140, P976, DOI 10.1053/j.gastro.2010.11.049
   Spiller GA, 1992, DIETARY FIBER HUMAN, P15
   Surawicz CM, 2013, AM J GASTROENTEROL, V108, P478, DOI 10.1038/ajg.2013.4
   Szajewska H, 2015, J PEDIAT GASTROENTER, V62, P495
   Szajewska H, 2006, J PEDIATR GASTR NUTR, V42, P454, DOI 10.1097/01.mpg.0000221913.88511.72
   Szajewska H, 2014, J PEDIATR GASTR NUTR, V58, P531, DOI 10.1097/MPG.0000000000000320
   Tap J, 2017, GASTROENTEROLOGY, V152, P111, DOI 10.1053/j.gastro.2016.09.049
   Thomas DW, 2010, PEDIATRICS, V126, P1217, DOI 10.1542/peds.2010-2548
   Tomasz B, 2014, BIOMED RES INT, V2014, DOI 10.1155/2014/208064
   TROWELL HJ, 1985, DIETARY FIBRE FIBRE
   Turnbaugh PJ, 2007, NATURE, V449, P804, DOI 10.1038/nature06244
   Tursi A, 2010, AM J GASTROENTEROL, V105, P2218, DOI 10.1038/ajg.2010.218
   Vajro P, 2011, J PEDIATR GASTR NUTR, V52, P740, DOI 10.1097/MPG.0b013e31821f9b85
   van Loo ES, 2012, J CROHNS COLITIS, V6, P637, DOI 10.1016/j.crohns.2011.12.006
   Wada M, 2010, SUPPORT CARE CANCER, V18, P751, DOI 10.1007/s00520-009-0711-6
   Whorwell PJ, 2006, AM J GASTROENTEROL, V101, P1581, DOI 10.1111/j.1572-0241.2006.00734.x
   Wittenberg DF, 2012, SAMJ S AFR MED J, V102, P104, DOI 10.7196/SAMJ.5243
   Wong VWS, 2013, ANN HEPATOL, V12, P256, DOI 10.1016/S1665-2681(19)31364-X
   Youngster I, 2014, CLIN INFECT DIS, V58, P1515, DOI 10.1093/cid/ciu135
   Zeng J, 2008, ALIMENT PHARM THER, V28, P994, DOI 10.1111/j.1365-2036.2008.03818.x
NR 104
TC 27
Z9 31
U1 13
U2 62
PU W B SAUNDERS CO-ELSEVIER INC
PI PHILADELPHIA
PA 1600 JOHN F KENNEDY BOULEVARD, STE 1800, PHILADELPHIA, PA 19103-2899 USA
SN 0889-8553
EI 1558-1942
J9 GASTROENTEROL CLIN N
JI Gastroenterol. Clin. North Am.
PD MAR
PY 2018
VL 47
IS 1
BP 179
EP +
DI 10.1016/j.gtc.2017.09.011
PG 14
WC Gastroenterology & Hepatology
WE Science Citation Index Expanded (SCI-EXPANDED)
SC Gastroenterology & Hepatology
GA FX8HU
UT WOS:000426333800012
PM 29413011
DA 2022-07-15
ER

PT J
AU Wakita, Y
   Saiki, A
   Kaneda, H
   Segawa, S
   Tsuchiya, Y
   Kameya, H
   Okamoto, S
AF Wakita, Yoshihisa
   Saiki, Asako
   Kaneda, Hirotaka
   Segawa, Shuichi
   Tsuchiya, Youichi
   Kameya, Hiromi
   Okamoto, Susumu
TI Analysis of free radical production capacity in mouse faeces and its
   possible application in evaluating the intestinal environment: a pilot
   study
SO SCIENTIFIC REPORTS
LA English
DT Article
ID SEGMENTED FILAMENTOUS BACTERIA; GUT MICROBIOTA; REACTIVE OXYGEN;
   ULCERATIVE-COLITIS; HYDROGEN-PEROXIDE; OXIDATIVE STRESS; INDUCTION;
   DYSBIOSIS; CARCINOGENESIS; SUPEROXIDE
AB Complex interplay between the intestinal environment and the host has attracted considerable attention and has been well studied with respect to the gut microbiome and metabolome. Oxygen free radicals such as superoxide and the hydroxyl radical ((OH)-O-center dot) are generated during normal cellular metabolism. They are toxic to both eukaryotic and prokaryotic cells and might thus affect intestinal homeostasis. However, the effect of oxygen free radicals on the intestinal environment has not been widely studied. Herein, we applied electron spin resonance spectroscopy with spin trapping reagents to evaluate oxygen free radical production capacity in the intestinal lumen and the faeces of mice. (OH)-O-center dot was generated in faeces and lumens of the small and large intestines. There were no remarkable differences in (OH)-O-center dot levels between faeces and the large intestine, suggesting that faeces can be used as alternative samples to estimate the (OH)-O-center dot production capacity in the colonic contents. We then compared free radical levels in faecal samples among five different mouse strains (ddY, ICR, C57BL/6, C3H/HeJ, and BALB/c) and found that strain ddY had considerably higher levels than the other four strains. In addition, strain ddY was more susceptible to dextran sulphate sodium-induced colitis. These differences were possibly related to the relative abundance of the gut bacterial group Candidatus Arthromitus, which is known to modulate the host immune response. From these results, we suggest that the production capacity of oxygen free radicals in mouse faeces is associated with intestinal homeostasis.
C1 [Wakita, Yoshihisa; Saiki, Asako; Kaneda, Hirotaka; Segawa, Shuichi; Tsuchiya, Youichi] SAPPORO HOLDINGS LTD, Frontier Labs Value Creat, Yaizu, Shizuoka 4250013, Japan.
   [Kameya, Hiromi; Okamoto, Susumu] Natl Agr & Food Res Org, Food Res Inst, Tsukuba, Ibaraki 3058642, Japan.
RP Wakita, Y (通讯作者)，SAPPORO HOLDINGS LTD, Frontier Labs Value Creat, Yaizu, Shizuoka 4250013, Japan.
EM yoshihisa.wakita@sapporoholdings.co.jp
RI 岡本, 晋/O-8583-2015
OI 岡本, 晋/0000-0001-5225-2689; Wakita, Yoshihisa/0000-0003-1777-5948
CR Albenberg L, 2014, GASTROENTEROLOGY, V147, P1055, DOI 10.1053/j.gastro.2014.07.020
   Atarashi K, 2015, CELL, V163, P367, DOI 10.1016/j.cell.2015.08.058
   BABBS CF, 1990, FREE RADICAL BIO MED, V8, P191, DOI 10.1016/0891-5849(90)90091-V
   BUXTON GV, 1988, J PHYS CHEM REF DATA, V17, P513, DOI 10.1063/1.555805
   Caporaso JG, 2010, NAT METHODS, V7, P335, DOI 10.1038/nmeth.f.303
   Caprioli F, 2008, J CROHNS COLITIS, V2, P291, DOI 10.1016/j.crohns.2008.05.004
   Carding Simon, 2015, Microbial Ecology in Health and Disease, V26, P26191, DOI 10.3402/mehd.v26.26191
   Dikalova AE, 2001, P NATL ACAD SCI USA, V98, P13549, DOI 10.1073/pnas.251091098
   Elderman M, 2018, BIOL SEX DIFFER, V9, DOI 10.1186/s13293-018-0186-6
   Erhardt JG, 1997, J NUTR, V127, P706, DOI 10.1093/jn/127.5.706
   Farkas AM, 2015, J IMMUNOL METHODS, V421, P104, DOI 10.1016/j.jim.2015.03.020
   FARR SB, 1991, MICROBIOL REV, V55, P561, DOI 10.1128/MMBR.55.4.561-585.1991
   Goodrich JK, 2016, CELL HOST MICROBE, V19, P731, DOI 10.1016/j.chom.2016.04.017
   Gutierrez-Orozco F, 2015, NUTRIENTS, V7, P764, DOI 10.3390/nu7020764
   Houghton D, 2018, J GERONTOL A-BIOL, V73, P571, DOI 10.1093/gerona/glx197
   Huycke MM, 2002, CARCINOGENESIS, V23, P529, DOI 10.1093/carcin/23.3.529
   Isolauri E, 2008, J CLIN GASTROENTEROL, V42, pS91, DOI 10.1097/MCG.0b013e3181639a98
   Ivanov II, 2009, CELL, V139, P485, DOI 10.1016/j.cell.2009.09.033
   Jones RM, 2012, CURR MED CHEM, V19, P1519
   Jonsson AL, 2017, NAT REV CARDIOL, V14, P79, DOI 10.1038/nrcardio.2016.183
   Kalliomaki M, 2001, LANCET, V357, P1076, DOI 10.1016/S0140-6736(00)04259-8
   Kamphuis JBJ, 2017, SCI REP-UK, V7, DOI 10.1038/s41598-017-08938-3
   Kim SW, 2013, DNA RES, V20, P241, DOI 10.1093/dnares/dst006
   Krieglstein CF, 2001, J EXP MED, V194, P1207, DOI 10.1084/jem.194.9.1207
   Lambeth JD, 2014, ANNU REV PATHOL-MECH, V9, P119, DOI 10.1146/annurev-pathol-012513-104651
   Larsen PE, 2015, GIGASCIENCE, V4, DOI 10.1186/s13742-015-0084-3
   Lozupone CA, 2012, NATURE, V489, P220, DOI 10.1038/nature11550
   Matsuki T, 2004, APPL ENVIRON MICROB, V70, P167, DOI 10.1128/AEM.70.1.167-173.2004
   McKenzie SJ, 1996, J CLIN INVEST, V98, P136, DOI 10.1172/JCI118757
   Odamaki T, 2016, BMC MICROBIOL, V16, DOI 10.1186/s12866-016-0708-5
   OKAYASU I, 1990, GASTROENTEROLOGY, V98, P694, DOI 10.1016/0016-5085(90)90290-H
   Oowada S, 2012, J CLIN BIOCHEM NUTR, V51, P117, DOI 10.3164/jcbn.11-113
   Qin JJ, 2012, NATURE, V490, P55, DOI 10.1038/nature11450
   Qin JJ, 2010, NATURE, V464, P59, DOI 10.1038/nature08821
   Sato K, 2012, FREE RADICAL RES, V46, P645, DOI 10.3109/10715762.2012.667089
   Schnupf P, 2015, NATURE, V520, P99, DOI 10.1038/nature14027
   Schulz MD, 2014, NATURE, V514, P508, DOI 10.1038/nature13398
   Seril DN, 2003, CARCINOGENESIS, V24, P353, DOI 10.1093/carcin/24.3.353
   Strus M, 2009, J PHYSIOL PHARMACOL, V60, P49
   Turnbaugh PJ, 2006, NATURE, V444, P1027, DOI 10.1038/nature05414
   Turnbaugh PJ, 2009, NATURE, V457, P480, DOI 10.1038/nature07540
   Vangay P, 2015, CELL HOST MICROBE, V17, P553, DOI 10.1016/j.chom.2015.04.006
   Wakita Y, 2018, BMC MICROBIOL, V18, DOI 10.1186/s12866-018-1311-8
   Winter SE, 2013, EMBO REP, V14, P319, DOI 10.1038/embor.2013.27
   Yan F, 2007, GASTROENTEROLOGY, V132, P562, DOI 10.1053/j.gastro.2006.11.022
NR 45
TC 2
Z9 2
U1 1
U2 2
PU NATURE PUBLISHING GROUP
PI LONDON
PA MACMILLAN BUILDING, 4 CRINAN ST, LONDON N1 9XW, ENGLAND
SN 2045-2322
J9 SCI REP-UK
JI Sci Rep
PD DEC 20
PY 2019
VL 9
AR 19533
DI 10.1038/s41598-019-56004-x
PG 9
WC Multidisciplinary Sciences
WE Science Citation Index Expanded (SCI-EXPANDED)
SC Science & Technology - Other Topics
GA KE9LD
UT WOS:000508870500008
PM 31862981
OA gold, Green Published
DA 2022-07-15
ER

PT J
AU Zhang, Y
   Wang, O
   Ma, N
   Yi, JJ
   Mi, HY
   Cai, SB
AF Zhang, Yi
   Wang, Ou
   Ma, Nan
   Yi, Junjie
   Mi, Hongying
   Cai, Shengbao
TI The preventive effect and underlying mechanism of Rhus chinensis Mill.
   fruits on dextran sulphate sodium-induced ulcerative colitis in mice
SO FOOD & FUNCTION
LA English
DT Article
ID NF-KAPPA-B; DSS-INDUCED COLITIS; INFLAMMATORY-BOWEL-DISEASE; SIGNALING
   PATHWAYS; ETHANOL EXTRACT; ANTIDIARRHEAL ACTIVITY; INTESTINAL BARRIER;
   GALLA-CHINENSIS; GUT MICROBIOTA; CELLS
AB The purpose of this research was to explore the preventive effect of an 80% ethanol extract of Rhus chinensis Mill. fruits on dextran sulfate sodium (DSS)-induced colitis in mice and to elucidate the underlying molecular mechanisms of this effect. The results indicated that the extract, especially when administered at a high dose, could dramatically decrease the disease activity index, maintain normal spleen conditions, and improve colonic histopathology and length in the DSS-induced mice. In addition, extract administration could significantly suppress the levels of malondialdehyde, myeloperoxidase, tumor necrosis factor-alpha, interleukin-1 beta, and interleukin-6 and enhance superoxide dismutase and glutathione levels. The extract obviously protected intestinal barrier integrity by improving Occludin, ZO-1 and Claudin-1 expression levels. Western blot and immunohistochemistry analyses further indicated that the preventive effect of the phenol-rich extract on DSS-induced colitis might be achieved through the up-regulation of the expression of several pivotal oxidative stress-associated proteins, namely Nrf2, NQO1 and HO-1, and the down-regulation of the expression of several pivotal inflammation-associated proteins, namely p-NF-kappa B, p-I kappa B, COX-2, iNOS, p-P38, p-Erk1/2, and p-JNK. Therefore, R. chinensis fruits extract possesses the capability to prevent DSS-induced ulcerative colitis in mice and could be utilized as a natural substance in the exploitation of functional foods as an adjuvant dietary therapy for preventing and/or alleviating inflammatory bowel disease.
C1 [Zhang, Yi; Ma, Nan; Yi, Junjie; Cai, Shengbao] Kunming Univ Sci & Technol, Fac Agr & Food, Yunnan Inst Food Safety, Kunming 650500, Yunnan, Peoples R China.
   [Wang, Ou] Chinese Ctr Dis Control & Prevent, Natl Inst Nutr & Hlth, Beijing 100050, Peoples R China.
   [Mi, Hongying] Kunming Univ Sci & Technol, Peoples Hosp Yunnan Prov 1, Affiliated Hosp, Kunming 650032, Yunnan, Peoples R China.
RP Cai, SB (通讯作者)，Kunming Univ Sci & Technol, Fac Agr & Food, Yunnan Inst Food Safety, Kunming 650500, Yunnan, Peoples R China.; Mi, HY (通讯作者)，Kunming Univ Sci & Technol, Peoples Hosp Yunnan Prov 1, Affiliated Hosp, Kunming 650032, Yunnan, Peoples R China.
EM hongyingmi6100@sina.com; caikmust2013@163.com
RI Yi, Junjie/AAZ-7960-2021
OI Yi, Junjie/0000-0002-5178-8817
FU National Natural Science Foundation of China [31960477]; Science and
   Technology Project of Yunnan Province [202002AE320006-01-03,
   2019ZG001-4-1]; Key Research and Development Program of Kunming City
   [2019-1-N-25318000003141]
FX The present work was financially supported by the National Natural
   Science Foundation of China (Grant No. 31960477), the Science and
   Technology Project of Yunnan Province (Grant Nos. 202002AE320006-01-03
   and 2019ZG001-4-1) and the Key Research and Development Program of
   Kunming City (Grant No. 2019-1-N-25318000003141).
CR Adam M, 2014, J MOL CELL CARDIOL, V74, P353, DOI 10.1016/j.yjmcc.2014.06.009
   Bauer C, 2010, GUT, V59, P1192, DOI 10.1136/gut.2009.197822
   Bezerra GB, 2017, BIOMED PHARMACOTHER, V85, P687, DOI 10.1016/j.biopha.2016.11.080
   Bian XY, 2019, FRONT MICROBIOL, V10, DOI 10.3389/fmicb.2019.02259
   Billiet T, 2014, EXPERT OPIN BIOL TH, V14, P75, DOI 10.1517/14712598.2014.858695
   Bose SK, 2008, AFR J TRADIT COMPLEM, V5, P97
   Cao HY, 2018, J AGR FOOD CHEM, V66, P13133, DOI 10.1021/acs.jafc.8b03942
   Cao WB, 2004, J PHARMACOL EXP THER, V311, P60, DOI 10.1124/jpet.104.068023
   Chang KW, 2015, FOOD FUNCT, V6, P3334, DOI [10.1039/C5FO00513B, 10.1039/c5fo00513b]
   Chassaing Benoit, 2014, Curr Protoc Immunol, V104, DOI 10.1002/0471142735.im1525s104
   Chen JC, 2006, J ETHNOPHARMACOL, V103, P385, DOI 10.1016/j.jep.2005.08.036
   Choi JH, 2017, FOOD FUNCT, V8, P2611, DOI [10.1039/C7FO00369B, 10.1039/c7fo00369b]
   Chung HL, 2007, WORLD J GASTROENTERO, V13, P5605, DOI 10.3748/wjg.v13.i42.5605
   Colombo BB, 2018, INFLAMMATION, V41, P1276, DOI 10.1007/s10753-018-0776-9
   Devi HM, 2018, EUR J INTEGR MED, V21, P43, DOI 10.1016/j.eujim.2018.06.011
   Djakpo O, 2010, PHYTOTHER RES, V24, P1739, DOI 10.1002/ptr.3215
   Dokladny K, 2016, J APPL PHYSIOL, V120, P692, DOI 10.1152/japplphysiol.00536.2015
   El Badawy SA, 2021, FOOD FUNCT, V12, P6001, DOI [10.1039/D1FO00645B, 10.1039/d1fo00645b]
   Feng GX, 2019, FOOD FUNCT, V10, P1007, DOI [10.1039/c8fo01861h, 10.1039/C8FO01861H]
   Garcia-Hernandez V, 2017, ANN NY ACAD SCI, V1397, P66, DOI 10.1111/nyas.13360
   Hafez HM, 2019, HUM EXP TOXICOL, V38, P510, DOI 10.1177/0960327118818254
   Hawcroft G, 2012, BRIT J PHARMACOL, V166, P1724, DOI 10.1111/j.1476-5381.2012.01882.x
   Huang YN, 2020, FOOD FUNCT, V11, P3459, DOI [10.1039/c9fo02803j, 10.1039/C9FO02803J]
   Isik S, 2019, J FOOD BIOCHEM, V43, DOI 10.1111/jfbc.13068
   Katsanos KH, 2017, GUT LIVER, V11, P455, DOI 10.5009/gnl16308
   Krieglstein CF, 2001, J EXP MED, V194, P1207, DOI 10.1084/jem.194.9.1207
   Lee SH, 2015, INTEST RES, V13, P11, DOI 10.5217/ir.2015.13.1.11
   Lin YS, 2021, FOOD FUNCT, V12, P2554, DOI [10.1039/D0FO03139A, 10.1039/d0fo03139a]
   Liu JY, 2016, INT J BIOL MACROMOL, V86, P594, DOI 10.1016/j.ijbiomac.2016.02.009
   Liu ML, 2020, FOOD FUNCT, V11, P5473, DOI [10.1039/D0FO00546K, 10.1039/d0fo00546k]
   Liu ML, 2019, FOOD FUNCT, V10, P1132, DOI 10.1039/c8fo02301h
   Loboda A, 2016, CELL MOL LIFE SCI, V73, P3221, DOI 10.1007/s00018-016-2223-0
   Marin M, 2017, J AGR FOOD CHEM, V65, P4083, DOI 10.1021/acs.jafc.7b00872
   Medicherla K, 2015, FOOD FUNCT, V6, P2984, DOI [10.1039/C5FO00405E, 10.1039/c5fo00405e]
   Moura FA, 2015, REDOX BIOL, V6, P617, DOI 10.1016/j.redox.2015.10.006
   Praengam K, 2017, FOOD FUNCT, V8, P4630, DOI [10.1039/c7fo00305f, 10.1039/C7FO00305F]
   Ross D, 2017, FRONT PHYSIOL, V8, DOI 10.3389/fphys.2017.00595
   Ryter SW, 2006, PHYSIOL REV, V86, P583, DOI 10.1152/physrev.00011.2005
   Samak G, 2015, BIOCHEM J, V465, P503, DOI 10.1042/BJ20140450
   Sanchez-Fidalgo S, 2012, EUR J NUTR, V51, P497, DOI 10.1007/s00394-011-0235-y
   Schwanke RC, 2013, MOL NUTR FOOD RES, V57, P1938, DOI 10.1002/mnfr.201300134
   Shalkami AS, 2018, HUM EXP TOXICOL, V37, P78, DOI 10.1177/0960327117694075
   Shaw P, 2020, J CELL PHYSIOL, V235, P3119, DOI 10.1002/jcp.29219
   Shen FG, 2016, J AGR FOOD CHEM, V64, P1111, DOI 10.1021/acs.jafc.5b05415
   Sheng KL, 2020, FOOD FUNCT, V11, P7817, DOI 10.1039/d0fo01418d
   Sheng KL, 2020, FOOD FUNCT, V11, P3964, DOI [10.1039/d0fo00518e, 10.1039/D0FO00518E]
   Shi LK, 2019, IND CROP PROD, V129, P339, DOI 10.1016/j.indcrop.2018.12.023
   Tan LW, 2019, CELLS-BASEL, V8, DOI 10.3390/cells8070739
   Tanaka F, 2008, LIFE SCI, V83, P771, DOI 10.1016/j.lfs.2008.09.016
   Tangpu V, 2004, FITOTERAPIA, V75, P39, DOI 10.1016/j.fitote.2003.08.015
   Pacheco MT, 2018, FOOD FUNCT, V9, P4888, DOI [10.1039/c8fo01060a, 10.1039/C8FO01060A]
   Tian T, 2017, OXID MED CELL LONGEV, V2017, DOI 10.1155/2017/4535194
   Wang HF, 2018, J AGR FOOD CHEM, V66, P7655, DOI 10.1021/acs.jafc.8b02012
   Wang XY, 2020, FOOD FUNCT, V11, P4682, DOI [10.1039/c9fo02917f, 10.1039/C9FO02917F]
   Wu ZH, 2020, FOOD FUNCT, V11, P799, DOI [10.1039/c9fo02262g, 10.1039/C9FO02262G]
   Wu ZH, 2019, J FUNCT FOODS, V61, DOI 10.1016/j.jff.2019.103498
   Xu ZX, 2020, FOOD FUNCT, V11, P8077, DOI 10.1039/d0fo01105c
   Zhang CT, 2018, INT J FOOD SCI TECH, V53, P1045, DOI 10.1111/ijfs.13680
   Zhang JJ, 2015, J PHARMACOL EXP THER, V352, P315, DOI 10.1124/jpet.114.218750
   Zhang LJ, 2019, FOOD FUNCT, V10, P1928, DOI [10.1039/c8fo02305k, 10.1039/C8FO02305K]
   Zhang MY, 2018, FOOD FUNCT, V9, P6445, DOI 10.1039/c8fo01939h
   Zhang ZC, 2019, FOOD FUNCT, V10, P422, DOI [10.1039/c8fo01699b, 10.1039/C8FO01699B]
   Zhao L, 2018, FOOD FUNCT, V9, P2796, DOI 10.1039/c7fo01490b
   Zhou G, 2019, FOOD FUNCT, V10, P6655, DOI [10.1039/c9fo00663j, 10.1039/C9FO00663J]
   Zhou JX, 2020, FOOD FUNCT, V11, P7061, DOI 10.1039/d0fo00548g
   Zhu H, 2007, CARDIOVASC TOXICOL, V7, P202, DOI 10.1007/s12012-007-9001-z
   Zong S, 2020, FOOD FUNCT, V11, P2924, DOI [10.1039/d0fo00172d, 10.1039/D0FO00172D]
   Zou QH, 2020, FOOD FUNCT, V11, P6666, DOI [10.1039/d0fo01162b, 10.1039/D0FO01162B]
NR 68
TC 3
Z9 3
U1 10
U2 22
PU ROYAL SOC CHEMISTRY
PI CAMBRIDGE
PA THOMAS GRAHAM HOUSE, SCIENCE PARK, MILTON RD, CAMBRIDGE CB4 0WF, CAMBS,
   ENGLAND
SN 2042-6496
EI 2042-650X
J9 FOOD FUNCT
JI Food Funct.
PD OCT 19
PY 2021
VL 12
IS 20
BP 9965
EP 9978
DI 10.1039/d1fo01558c
EA AUG 2021
PG 14
WC Biochemistry & Molecular Biology; Food Science & Technology
WE Science Citation Index Expanded (SCI-EXPANDED)
SC Biochemistry & Molecular Biology; Food Science & Technology
GA WI8CD
UT WOS:000693597600001
PM 34494061
DA 2022-07-15
ER

PT J
AU Ma, Y
   Hu, C
   Yan, WX
   Jiang, HM
   Liu, G
AF Ma, Yong
   Hu, Chao
   Yan, Wenxin
   Jiang, Hongmei
   Liu, Gang
TI Lactobacillus pentosus Increases the Abundance of Akkermansia and
   Affects the Serum Metabolome to Alleviate DSS-Induced Colitis in a
   Murine Model
SO FRONTIERS IN CELL AND DEVELOPMENTAL BIOLOGY
LA English
DT Article
DE ulcerative colitis; Lactobacillus pentosus; Akkermansia; serum
   metabolomics; intestinal microbes
ID GUT MICROBIOTA; INDUCED INFLAMMATION; ULCERATIVE-COLITIS; MUCINIPHILA;
   HOMEOSTASIS; GAMMA; DIET; IBD
AB Lactobacillus pentosus has the beneficial function of regulating the host's immune system and plays an indispensable role in intestinal health. The purpose of this study was to investigate the specific mechanism by which L. pentosus relieves dextran sulfate sodium (DSS) induced ulcerative colon inflammation. We randomly divided 24 mice into three groups, which were administered either a basic diet, drinking water with 2.5% DSS (DSS), or drinking water with 2.5% DSS and intragastric administration of L. pentosus (DSS + L. pentosus). DSS was added to the drinking water on days 8 to 12, and L. pentosus was administered on days 12 to 19. Serum was collected for metabolomic analysis, colon length and weight were measured, and colon contents were collected to detect microbial structural composition. Compared with the DSS group, the DSS + L. pentosus group had significantly higher levels of indolepyruvate and pantothenic acid in the serum and significantly lower levels of 3,4-dimethyl-5-pentyl-2-furannonanoic acid and 5-oxo-6-trans-leukotriene B4. Moreover, compared with the other two groups, the DSS + L. pentosus group had a significantly greater abundance of Akkermansia. The abundance of Akkermansia was positively correlated with indolepyruvate and pantothenic acid levels. Therefore, L. pentosus can interact with Akkermansia to increase its abundance in the intestinal tract. This results in the production of metabolites that are beneficial for the regulation of intestinal immunity, thereby alleviating DSS-induced ulcerative colon inflammation.
C1 [Ma, Yong; Hu, Chao; Yan, Wenxin; Jiang, Hongmei; Liu, Gang] Hunan Agr Univ, Coll Biosci & Biotechnol, Hunan Prov Engn Res Ctr Appl Microbial Resources, Changsha, Peoples R China.
RP Liu, G (通讯作者)，Hunan Agr Univ, Coll Biosci & Biotechnol, Hunan Prov Engn Res Ctr Appl Microbial Resources, Changsha, Peoples R China.
EM gangle.liu@gmail.com
FU National Natural Science Foundation of China [31772642, 31672457];
   Ministry of Agricultural of the People's China [2015-Z64, 2016-X47];
   Hunan Provincial Science and Technology Department [2019TP2004,
   2017NK2322, 2016WK2008, 2016TP2005]; Double First-Class Construction
   Project of Hunan Agricultural University [SYL201802003]; China
   Postdoctoral Science Foundation [2018M632963, 2019T120705]
FX This study was supported by the National Natural Science Foundation of
   China (Nos. 31772642 and 31672457), Ministry of Agricultural of the
   People's China (2015-Z64 and 2016-X47), Hunan Provincial Science and
   Technology Department (2019TP2004, 2017NK2322, 2016WK2008, and
   2016TP2005), Double First-Class Construction Project of Hunan
   Agricultural University (SYL201802003), and China Postdoctoral Science
   Foundation (2018M632963 and 2019T120705).
CR ABRAMS GD, 1963, LAB INVEST, V12, P355
   Ansaldo E, 2019, SCIENCE, V364, P1179, DOI 10.1126/science.aaw7479
   AOKI R, 2017, SCI REP UK, V0007
   Batura V, 2018, CURR OPIN ALLERGY CL, V18, P470, DOI 10.1097/ACI.0000000000000486
   Blandford LE, 2019, GUT MICROBES, V10, P569, DOI 10.1080/19490976.2018.1560755
   Brown EM, 2019, CELL HOST MICROBE, V25, P668, DOI 10.1016/j.chom.2019.04.002
   Byndloss MX, 2018, NAT REV MICROBIOL, V16, P103, DOI 10.1038/nrmicro.2017.158
   Chu HT, 2016, SCIENCE, V352, P1116, DOI 10.1126/science.aad9948
   D'Mello C, 2015, J NEUROSCI, V35, P10821, DOI 10.1523/JNEUROSCI.0575-15.2015
   Danese S, 2011, NEW ENGL J MED, V365, P1713, DOI 10.1056/NEJMra1102942
   den Besten G, 2013, J LIPID RES, V54, P2325, DOI 10.1194/jlr.R036012
   Devkota S, 2012, NATURE, V487, P104, DOI 10.1038/nature11225
   Drell T, 2015, CURR MICROBIOL, V71, P177, DOI 10.1007/s00284-015-0815-9
   Dubuquoy L, 2003, GASTROENTEROLOGY, V124, P1265, DOI 10.1016/S0016-5085(03)00271-3
   Eun CS, 2014, INFECT IMMUN, V82, P2239, DOI 10.1128/IAI.01513-13
   Everard A, 2013, P NATL ACAD SCI USA, V110, P9066, DOI 10.1073/pnas.1219451110
   Foster KR, 2017, NATURE, V548, P43, DOI 10.1038/nature23292
   Gaber T, 2017, NAT REV RHEUMATOL, V13, P267, DOI 10.1038/nrrheum.2017.37
   Henker J, 2008, Z GASTROENTEROL, V46, P874, DOI 10.1055/s-2008-1027463
   Jia LL, 2017, SCI REP-UK, V7, DOI 10.1038/s41598-017-07335-0
   Kanmani P, 2019, BIOFACTORS, V45, P223, DOI 10.1002/biof.1475
   Kaplan GG, 2015, NAT REV GASTRO HEPAT, V12, P720, DOI 10.1038/nrgastro.2015.150
   Karczewski J, 2010, AM J PHYSIOL-GASTR L, V298, pG851, DOI 10.1152/ajpgi.00327.2009
   Khan MA, 2018, BIOMOLECULES, V8, DOI 10.3390/biom8040144
   Kim JE, 2019, IMMUNE NETW, V19, DOI 10.4110/in.2019.19.e39
   Leonardi R, 2005, PROG LIPID RES, V44, P125, DOI 10.1016/j.plipres.2005.04.001
   Li J, 2016, CIRCULATION, V133, P2434, DOI 10.1161/CIRCULATIONAHA.115.019645
   Lipinska L, 2018, PROBIOTICS ANTIMICRO, V10, P186, DOI 10.1007/s12602-017-9344-0
   Litvak Y, 2018, SCIENCE, V362, P1017, DOI 10.1126/science.aat9076
   Liu JS, 2018, FOOD FUNCT, V9, P2787, DOI 10.1039/c7fo01858d
   MA Y, 2019, FRONT MICROBIOL, V0010
   Majumdar R, 2016, PLOS BIOL, V14, DOI 10.1371/journal.pbio.1002336
   Marchesi JR, 2016, GUT, V65, P330, DOI 10.1136/gutjnl-2015-309990
   Mardini HE, 2014, INFLAMM BOWEL DIS, V20, P1562, DOI 10.1097/MIB.0000000000000084
   Matsuoka K, 2015, SEMIN IMMUNOPATHOL, V37, P47, DOI 10.1007/s00281-014-0454-4
   McGettrick AF, 2016, P NATL ACAD SCI USA, V113, pE7778, DOI 10.1073/pnas.1608221113
   Miyoshi J, 2017, TRANSL RES, V179, P38, DOI 10.1016/j.trsl.2016.06.002
   Mujagic Z, 2017, SCI REP-UK, V7, DOI 10.1038/srep40128
   Nemeth T, 2016, TRENDS IMMUNOL, V37, P412, DOI 10.1016/j.it.2016.04.002
   Nishino K, 2018, J GASTROENTEROL, V53, P95, DOI 10.1007/s00535-017-1384-4
   Papapietro O, 2013, NAT COMMUN, V4, DOI 10.1038/ncomms2816
   Park C, 2018, BRAIN BEHAV IMMUN, V73, P115, DOI 10.1016/j.bbi.2018.07.006
   Png CW, 2010, AM J GASTROENTEROL, V105, P2420, DOI 10.1038/ajg.2010.281
   Ponferrada A, 2007, GASTROENTEROLOGY, V132, P1791, DOI 10.1053/j.gastro.2007.02.032
   Pourcel L, 2020, METAB ENG, V60, P77, DOI 10.1016/j.ymben.2020.03.008
   Rajilic-Stojanovic M, 2013, INFLAMM BOWEL DIS, V19, P481, DOI 10.1097/MIB.0b013e31827fec6d
   Sun MM, 2017, J GASTROENTEROL, V52, P1, DOI 10.1007/s00535-016-1242-9
   Tsai YL, 2019, J BIOMED SCI, V26, DOI 10.1186/s12929-018-0493-6
   Uchiyama K, 2017, J GASTROENTEROL, V52, P677, DOI 10.1007/s00535-016-1261-6
   Ungaro R, 2017, LANCET, V389, P1756, DOI 10.1016/S0140-6736(16)32126-2
   Ventham NT, 2013, GASTROENTEROLOGY, V145, P293, DOI 10.1053/j.gastro.2013.05.050
   Zeng YH, 2020, J AGR FOOD CHEM, V68, P4374, DOI 10.1021/acs.jafc.0c00118
   Zhai R, 2019, FRONT CELL INFECT MI, V9, DOI 10.3389/fcimb.2019.00239
NR 53
TC 11
Z9 13
U1 15
U2 38
PU FRONTIERS MEDIA SA
PI LAUSANNE
PA AVENUE DU TRIBUNAL FEDERAL 34, LAUSANNE, CH-1015, SWITZERLAND
SN 2296-634X
J9 FRONT CELL DEV BIOL
JI Front. Cell. Dev. Biol.
PD OCT 21
PY 2020
VL 8
AR 591408
DI 10.3389/fcell.2020.591408
PG 12
WC Cell Biology; Developmental Biology
WE Science Citation Index Expanded (SCI-EXPANDED)
SC Cell Biology; Developmental Biology
GA OK3OT
UT WOS:000584563900001
PM 33195257
OA gold, Green Published
DA 2022-07-15
ER

PT J
AU Nagalingam, NA
   Robinson, CJ
   Bergin, IL
   Eaton, KA
   Huffnagle, GB
   Young, VB
AF Nagalingam, Nabeetha A.
   Robinson, Courtney J.
   Bergin, Ingrid L.
   Eaton, Kathryn A.
   Huffnagle, Gary B.
   Young, Vincent B.
TI The effects of intestinal microbial community structure on disease
   manifestation in IL-10(-/-) mice infected with Helicobacter hepaticus
SO MICROBIOME
LA English
DT Article
DE Microbiota; IBD; Helicobacter hepaticus; IL-10(-/-); mice; 16S rRNA
ID INFLAMMATORY-BOWEL-DISEASE; REAL-TIME PCR; FECAL MICROBIOTA; GUT
   MICROBIOTA; ULCERATIVE-COLITIS; CROHNS-DISEASE; MOUSE MODELS; DIVERSITY;
   BACTERIA; MUCOSA
AB Background: The aberrant inflammation that is the hallmark of the inflammatory bowel diseases (IBD) is associated with several factors, including changes in the intestinal microbiota. Here, we confirmed that an intestinal microbiota is needed for development of typhlocolitis in Helicobacter hepaticus infected IL-10(-/-) C57BL/6 mice, and investigated the role of the microbiota in modulating disease.
   Results: We altered the murine microbiota by treatment with the antibiotics vancomycin or cefoperazone prior to H. hepaticus infection. Through surveys of the 16S rRNA encoding-gene, analyses of histology and changes in expression of host mediators, we correlated alterations in the microbiota with host responses. We found that resident microbes are essential for initiation of disease, as animals mono-associated with H. hepaticus did not develop colitis. Despite the requirement for an indigenous microbiota for the initiation of disease, the severity of disease was independent of antibiotic-induced changes in the microbial community structure. Despite differences in the expression of host inflammatory mediators associated with shifts in the microbiota, H. hepaticus infection led to similar histopathologic lesions in microbial communities exposed to either cefoperazone or vancomycin.
   Conclusion: In conclusion, we demonstrate that colitis due to H. hepaticus infection can be initiated and progress in the presence of several different microbial communities. Furthermore, H. hepaticus is the main driver of inflammation in this model, while the specific structure of the microbiota may modulate the host pathways that lead to chronic inflammation.
C1 [Nagalingam, Nabeetha A.] Michigan State Univ, Dept Microbiol & Mol Genet, E Lansing, MI 48109 USA.
   [Nagalingam, Nabeetha A.] Univ Michigan, Sch Med, Dept Internal Med, Div Infect Dis, Ann Arbor, MI 48109 USA.
   [Robinson, Courtney J.; Young, Vincent B.] Univ Michigan, Sch Med, Unit Lab Anim Med, Ann Arbor, MI 48109 USA.
   [Bergin, Ingrid L.; Eaton, Kathryn A.] Univ Michigan, Sch Med, Dept Microbiol & Immunol, Ann Arbor, MI 48109 USA.
   [Bergin, Ingrid L.; Eaton, Kathryn A.] Univ Michigan, Sch Med, Dept Internal Med, Div Pulm, Ann Arbor, MI 48109 USA.
   [Huffnagle, Gary B.] Univ Michigan, Dept Microbiol & Immunol, Ann Arbor, MI 48109 USA.
RP Young, VB (通讯作者)，Univ Michigan, Sch Med, Dept Internal Med, Div Infect Dis, Ann Arbor, MI 48109 USA.
EM youngvi@umich.edu
RI Young, Vincent B/B-3179-2009; Young, Vincent Bensan/M-9916-2019;
   Huffnagle, Gary B./ABF-1323-2020
OI Young, Vincent B/0000-0003-3687-2364; Young, Vincent
   Bensan/0000-0003-3687-2364; 
FU NIH [DK070875, DK070875-03S1]
FX We would like to extend thanks to Judith Opp, Jana Florian and Kristen
   Frey for technical assistance and to other colleagues for discussion of
   the manuscript. This work was supported by NIH grant DK070875. CJR was
   supported by DK070875-03S1 (NIH).
CR Antonopoulos DA, 2009, INFECT IMMUN, V77, P2367, DOI 10.1128/IAI.01520-08
   Araki Y, 2001, EUR J GASTROEN HEPAT, V13, P107, DOI 10.1097/00042737-200102000-00004
   Asquith MJ, 2010, GASTROENTEROLOGY, V139, P519, DOI 10.1053/j.gastro.2010.04.045
   Brandl K, 2008, NATURE, V455, P804, DOI 10.1038/nature07250
   Buchler G, 2012, INFLAMM BOWEL DIS, V18, P943, DOI 10.1002/ibd.21895
   Cahill RJ, 1997, INFECT IMMUN, V65, P3126, DOI 10.1128/IAI.65.8.3126-3131.1997
   Chang JY, 2008, J INFECT DIS, V197, P435, DOI 10.1086/525047
   Cole JR, 2007, NUCLEIC ACIDS RES, V35, pD169, DOI 10.1093/nar/gkl889
   Colwell R.K., 2006, ESTIMATES STAT ESTIM
   De La Cochetiere MF, 2005, J CLIN MICROBIOL, V43, P5588, DOI 10.1128/JCM.43.11.5588-5592.2005
   DICKINSON RJ, 1985, GUT, V26, P1380, DOI 10.1136/gut.26.12.1380
   Dieleman LA, 2000, INFECT IMMUN, V68, P5107, DOI 10.1128/IAI.68.9.5107-5113.2000
   Eckburg PB, 2005, SCIENCE, V308, P1635, DOI 10.1126/science.1110591
   Erdman SE, 2009, P NATL ACAD SCI USA, V106, P1027, DOI 10.1073/pnas.0812347106
   Foltz CJ, 1996, LAB ANIM SCI, V46, P193
   FOX JG, 1994, J CLIN MICROBIOL, V32, P1238, DOI 10.1128/JCM.32.5.1238-1245.1994
   Garrett WS, 2007, CELL, V131, P33, DOI 10.1016/j.cell.2007.08.017
   Ge ZM, 2001, J CLIN MICROBIOL, V39, P2598, DOI 10.1128/JCM.39.7.2598-2602.2001
   Gismera CS, 2008, WORLD J GASTROENTERO, V14, P5491, DOI 10.3748/wjg.14.5491
   Heimesaat MM, 2007, PLOS ONE, V2, DOI 10.1371/journal.pone.0000662
   Ivanov II, 2008, CELL HOST MICROBE, V4, P337, DOI 10.1016/j.chom.2008.09.009
   Kim SC, 2007, INFLAMM BOWEL DIS, V13, P1457, DOI 10.1002/ibd.20246
   Kuehl CJ, 2005, INFECT IMMUN, V73, P6952, DOI 10.1128/IAI.73.10.6852-6961.2005
   Kullberg MC, 2006, J EXP MED, V203, P2485, DOI 10.1084/jem.20061082
   Kullberg MC, 2001, INFECT IMMUN, V69, P4232, DOI 10.1128/IAI.69.7.4232-4241.2001
   Kumar S, 2004, BRIEF BIOINFORM, V5, P150, DOI 10.1093/bib/5.2.150
   Lakatos PL, 2006, WORLD J GASTROENTERO, V12, P6102, DOI 10.3748/wjg.v12.i38.6102
   Lees CW, 2008, PLOS MED, V5, P1761, DOI 10.1371/journal.pmed.0050239
   Li XT, 1998, INFECT IMMUN, V66, P5477, DOI 10.1128/IAI.66.11.5477-5484.1998
   Madsen KL, 2000, GASTROENTEROLOGY, V118, P1094, DOI 10.1016/S0016-5085(00)70362-3
   Manichanh C, 2006, GUT, V55, P205, DOI 10.1136/gut.2005.073817
   Martin FE, 2002, J CLIN MICROBIOL, V40, P1698, DOI 10.1128/JCM.40.5.1698-1704.2002
   Maslowski KM, 2009, NATURE, V461, P1282, DOI 10.1038/nature08530
   Mazmanian SK, 2008, NATURE, V453, P620, DOI 10.1038/nature07008
   Mizoguchi E, 2006, GASTROENTEROLOGY, V130, P398, DOI 10.1053/j.gastro.2005.12.007
   Muniyappa P, 2009, J PEDIATR GASTR NUTR, V49, P400, DOI 10.1097/MPG.0b013e3181a0d269
   Nilsson HO, 2004, J CLIN MICROBIOL, V42, P3781, DOI 10.1128/JCM.42.8.3781-3788.2004
   Nishikawa J, 2009, SCAND J GASTROENTERO, V44, P180, DOI 10.1080/00365520802433231
   Nitsche A, 2001, HAEMATOLOGICA, V86, P693
   Ott SJ, 2004, GUT, V53, P685, DOI 10.1136/gut.2003.025403
   Packey CD, 2008, J INTERN MED, V263, P597, DOI 10.1111/j.1365-2796.2008.01962.x
   Pfaffl MW, 2001, NUCLEIC ACIDS RES, V29, DOI 10.1093/nar/29.9.e45
   Pratt JS, 2006, INFECT IMMUN, V74, P4496, DOI 10.1128/IAI.00503-06
   Rehman A, 2010, J MED MICROBIOL, V59, P1114, DOI 10.1099/jmm.0.021170-0
   Robinson CJ, 2010, GUT MICROBES, V1, P1
   Round JL, 2009, NAT REV IMMUNOL, V9, P313, DOI 10.1038/nri2515
   SADLACK B, 1993, CELL, V75, P253, DOI 10.1016/0092-8674(93)80067-O
   Scanlan PD, 2006, J CLIN MICROBIOL, V44, P3980, DOI 10.1128/JCM.00312-06
   Schloss PD, 2009, APPL ENVIRON MICROB, V75, P7537, DOI 10.1128/AEM.01541-09
   Schmittgen TD, 2008, NAT PROTOC, V3, P1101, DOI 10.1038/nprot.2008.73
   Sekirov I, 2008, INFECT IMMUN, V76, P4726, DOI 10.1128/IAI.00319-08
   Sellon RK, 1998, INFECT IMMUN, V66, P5224, DOI 10.1128/IAI.66.11.5224-5231.1998
   Smith K, 2007, SEMIN IMMUNOL, V19, P59, DOI 10.1016/j.smim.2006.10.002
   Swidsinski A, 2005, J CLIN MICROBIOL, V43, P3380, DOI 10.1128/JCM.43.7.3380-3389.2005
   Swidsinski A, 2008, INFLAMM BOWEL DIS, V14, P147, DOI 10.1002/ibd.20330
   Takaishi H, 2008, INT J MED MICROBIOL, V298, P463, DOI 10.1016/j.ijmm.2007.07.016
   Taylor NS, 2007, J CLIN MICROBIOL, V45, P2166, DOI 10.1128/JCM.00137-07
   Thompson-Chagoyan OC, 2005, CLIN NUTR, V24, P339, DOI 10.1016/j.clnu.2005.02.009
   Warren S, 2008, INFLAMM BOWEL DIS, V14, P5129
   Whary MT, 2011, IMMUNOLOGY, V133, P165, DOI 10.1111/j.1365-2567.2011.03423.x
   White JR, 2009, PLOS COMPUT BIOL, V5, DOI 10.1371/journal.pcbi.1000352
   Wirtz S, 2007, NAT PROTOC, V2, P541, DOI 10.1038/nprot.2007.41
   Wlodarska M, 2010, MUCOSAL IMMUNOL, V3, P100, DOI 10.1038/mi.2009.135
   WOSTMANN BS, 1981, ANNU REV NUTR, V1, P257, DOI 10.1146/annurev.nu.01.070181.001353
   Young VB, 2004, INFECT IMMUN, V72, P2521, DOI 10.1128/IAI.72.5.2521-2527.2004
   Young VB, 2004, J CLIN MICROBIOL, V42, P1203, DOI 10.1128/JCM.42.3.1203-1206.2004
   Zhang L, 2005, HELICOBACTER, V10, P223, DOI 10.1111/j.1523-5378.2005.00314.x
NR 67
TC 27
Z9 27
U1 0
U2 6
PU BMC
PI LONDON
PA CAMPUS, 4 CRINAN ST, LONDON N1 9XW, ENGLAND
SN 2049-2618
J9 MICROBIOME
JI Microbiome
PY 2013
VL 1
AR 15
DI 10.1186/2049-2618-1-15
PG 15
WC Microbiology
WE Science Citation Index Expanded (SCI-EXPANDED)
SC Microbiology
GA V40VZ
UT WOS:000209507400015
PM 24450737
OA gold, Green Published
DA 2022-07-15
ER

PT J
AU Stiemsma, LT
   Reynolds, LA
   Turvey, SE
   Finlay, BB
AF Stiemsma, Leah T.
   Reynolds, Lisa A.
   Turvey, Stuart E.
   Finlay, B. Brett
TI The hygiene hypothesis: current perspectives and future therapies
SO IMMUNOTARGETS AND THERAPY
LA English
DT Review
DE inflammatory bowel disease; microbiota; helminths; atopic disease; type
   1 diabetes
ID TYPE-1 DIABETES-MELLITUS; 1ST 2 YEARS; ALLERGIC AIRWAY INFLAMMATION;
   ACTIVE ULCERATIVE-COLITIS; RANDOMIZED CLINICAL-TRIAL; TRICHURIS-SUIS
   THERAPY; REGULATORY T-CELLS; CHAIN FATTY-ACIDS; GUT MICROBIOTA;
   EARLY-LIFE
AB Developed countries have experienced a steady increase in atopic disease and disorders of immune dysregulation since the 1980s. This increase parallels a decrease in infectious diseases within the same time period, while developing countries seem to exhibit the opposite effect, with less immune dysregulation and a higher prevalence of infectious disease. The "hygiene hypothesis", proposed by Strachan in 1989, aimed to explain this peculiar generational rise in immune dysregulation. However, research over the past 10 years provides evidence connecting the commensal and symbiotic microbes (intestinal microbiota) and parasitic helminths with immune development, expanding the hygiene hypothesis into the "microflora" and "old friends" hypotheses, respectively. There is evidence that parasitic helminths and commensal microbial organisms co-evolved with the human immune system and that these organisms are vital in promoting normal immune development. Current research supports the potential for manipulation of the bacterial intestinal microbiota to treat and even prevent immune dysregulation in the form of atopic disease and other immune-mediated disorders (namely inflammatory bowel disease and type 1 diabetes). Both human and animal model research are crucial in understanding the mechanistic links between these intestinal microbes and helminth parasites, and the human immune system. Pro-, pre-, and synbiotic, as well as treatment with live helminth and excretory/secretory helminth product therapies, are all potential therapeutic options for the treatment and prevention of these diseases. In the future, therapeutics aimed at decreasing the prevalence of inflammatory bowel disease, type 1 diabetes, and atopic disorders will likely involve personalized microbiota and/or helminth treatments used early in life.
C1 [Stiemsma, Leah T.; Turvey, Stuart E.; Finlay, B. Brett] Univ British Columbia, Dept Microbiol & Immunol, Vancouver, BC, Canada.
   [Stiemsma, Leah T.; Turvey, Stuart E.] Univ British Columbia, Child & Family Res Inst, Vancouver, BC, Canada.
   [Reynolds, Lisa A.; Finlay, B. Brett] Univ British Columbia, Michael Smith Lab, Vancouver, BC, Canada.
   [Turvey, Stuart E.] Univ British Columbia, Dept Pediat, Vancouver, BC, Canada.
   [Finlay, B. Brett] Univ British Columbia, Dept Biochem & Mol, Vancouver, BC, Canada.
RP Finlay, BB (通讯作者)，Univ British Columbia, Dept Microbiol & Immunol, Vancouver, BC, Canada.
EM bfinlay@msl.ubc.ca
OI Turvey, Stuart/0000-0003-1599-1065
FU University of British Columbia Four-Year Fellowship; Canadian Institutes
   of Health Research (CIHR) Emerging Team Grant; Genome BC; AllerGen NCE,
   the Allergy, Genes and Environment Network
FX LT Stiemsma is supported by the University of British Columbia Four-Year
   Fellowship. SET holds the Aubrey J Tingle Professorship in Pediatric
   Immunology and is a clinical scholar of the Michael Smith Foundation for
   Health Research. Work in the Finlay and Turvey labs is supported by a
   Canadian Institutes of Health Research (CIHR) Emerging Team Grant in
   partnership with Genome BC and AllerGen NCE, the Allergy, Genes and
   Environment Network.
CR Abrahamsson TR, 2014, CLIN EXP ALLERGY, V44, P842, DOI 10.1111/cea.12253
   Abrahamsson TR, 2013, PEDIAT ALLERG IMM-UK, V24, P556, DOI 10.1111/pai.12104
   Almqvist C, 2012, CLIN EXP ALLERGY, V42, P1369, DOI 10.1111/j.1365-2222.2012.04021.x
   Anandan C, 2010, ALLERGY, V65, P152, DOI 10.1111/j.1398-9995.2009.02244.x
   Apiwattanakul N, 2014, VACCINE, V32, P5405, DOI 10.1016/j.vaccine.2014.07.107
   Arnold IC, 2011, J CLIN INVEST, V121, P3088, DOI 10.1172/JCI45041
   Arrieta MC, 2014, FRONT IMMUNOL, V5, DOI 10.3389/fimmu.2014.00427
   Arslanoglu S, 2008, J NUTR, V138, P1091, DOI 10.1093/jn/138.6.1091
   Atarashi K, 2011, SCIENCE, V331, P337, DOI 10.1126/science.1198469
   Azad MB, 2015, CLIN EXP ALLERGY, V45, P632, DOI 10.1111/cea.12487
   Bamias G, 2002, J IMMUNOL, V169, P5308, DOI 10.4049/jimmunol.169.9.5308
   Barclay AR, 2009, J PEDIATR-US, V155, P421, DOI 10.1016/j.jpeds.2009.03.017
   Beasley R, 1998, LANCET, V351, P1225, DOI 10.1016/S0140-6736(97)07302-9
   Benjamin JL, 2011, GUT, V60, P923, DOI 10.1136/gut.2010.232025
   Benn CS, 2004, BRIT MED J, V328, P1223, DOI 10.1136/bmj.38069.512245.FE
   Bessaoud K, 2006, DIABETIC MED, V23, P857, DOI 10.1111/j.1464-5491.2006.01925.x
   Bobat S, 2014, PLOS NEGLECT TROP D, V8, DOI 10.1371/journal.pntd.0003341
   Bonifacio E, 2011, DIABETES, V60, P3300, DOI 10.2337/db11-0729
   Bosnjak B, 2011, RESP RES, V12, DOI 10.1186/1465-9921-12-114
   Boyle RJ, 2009, CLIN EXP ALLERGY, V39, P1117, DOI 10.1111/j.1365-2222.2009.03305.x
   Brooks C, 2013, CURR OPIN ALLERGY CL, V13, P70, DOI 10.1097/ACI.0b013e32835ad0d2
   Brugman S, 2009, DIABETES-METAB RES, V25, P380, DOI 10.1002/dmrr.953
   Calcinaro F, 2005, DIABETOLOGIA, V48, P1565, DOI 10.1007/s00125-005-1831-2
   Cardwell CR, 2008, DIABETOLOGIA, V51, P726, DOI 10.1007/s00125-008-0941-z
   Cash HL, 2006, SCIENCE, V313, P1126, DOI 10.1126/science.1127119
   Cooper PJ, 1998, J INFECT DIS, V178, P1133, DOI 10.1086/515661
   Cooper PJ, 2001, INFECT IMMUN, V69, P1574, DOI 10.1128/IAI.69.3.1574-1580.2001
   Cording S, 2013, EUR J MICROBIOL IMMU, V3, P1, DOI 10.1556/EuJMI.3.2013.1.1
   Croese J, 2006, GUT, V55, P136, DOI 10.1136/gut.2005.079129
   Culley FJ, 2000, J IMMUNOL, V165, P6447, DOI 10.4049/jimmunol.165.11.6447
   Cummings JH, 2001, AM J CLIN NUTR, V73, p415S, DOI 10.1093/ajcn/73.2.415s
   D'Angeli MA, 2010, ARCH PEDIAT ADOL MED, V164, P732, DOI 10.1001/archpediatrics.2010.115
   de Kivit S, 2012, ALLERGY, V67, P343, DOI 10.1111/j.1398-9995.2011.02771.x
   Duan FF, 2015, DIABETES, V64, P1794, DOI 10.2337/db14-0635
   Ege MJ, 2011, NEW ENGL J MED, V364, P701, DOI 10.1056/NEJMoa1007302
   Mejia-Leon ME, 2014, SCI REP-UK, V4, DOI 10.1038/srep03814
   Fagundes CT, 2012, J IMMUNOL, V188, P1411, DOI 10.4049/jimmunol.1101682
   Feary J, 2009, CLIN EXP ALLERGY, V39, P1060, DOI 10.1111/j.1365-2222.2009.03187.x
   Feighery LM, 2008, DIGEST DIS SCI, V53, P2495, DOI 10.1007/s10620-007-0157-y
   Ferreira I, 2013, INFECT IMMUN, V81, P2104, DOI 10.1128/IAI.00563-12
   Fleming JO, 2015, PARASITE IMMUNOL, V37, P277, DOI 10.1111/pim.12175
   Forsythe P, 2007, AM J RESP CRIT CARE, V175, P561, DOI 10.1164/rccm.200606-821OC
   Furrie E, 2005, GUT, V54, P242, DOI 10.1136/gut.2004.044834
   GERRARD JW, 1976, ANN ALLERGY, V37, P91
   Grainger JR, 2010, J EXP MED, V207, P2331, DOI 10.1084/jem.20101074
   GREENWOOD BM, 1969, ANN RHEUM DIS, V28, P488, DOI 10.1136/ard.28.5.488
   GREENWOOD BM, 1970, NATURE, V226, P266, DOI 10.1038/226266a0
   Hara N, 2012, J IMMUNOL, V189, P3805, DOI 10.4049/jimmunol.1201257
   Hewitson JP, 2009, MOL BIOCHEM PARASIT, V167, P1, DOI 10.1016/j.molbiopara.2009.04.008
   Hoentjen F, 2003, GUT, V52, P1721, DOI 10.1136/gut.52.12.1721
   Holgate ST, 2012, NAT MED, V18, P673, DOI 10.1038/nm.2731
   Hoskin-Parr L, 2013, PEDIAT ALLERG IMM-UK, V24, P762, DOI 10.1111/pai.12153
   Huang LY, 1999, INFECT IMMUN, V67, P6257
   Hubner MP, 2009, IMMUNOLOGY, V127, P512, DOI 10.1111/j.1365-2567.2008.02958.x
   Hubner MP, 2012, J IMMUNOL, V188, P559, DOI 10.4049/jimmunol.1100335
   Hviid A, 2011, GUT, V60, P49, DOI 10.1136/gut.2010.219683
   Hviid A, 2009, AM J EPIDEMIOL, V169, P1079, DOI 10.1093/aje/kwp038
   Inagaki H, 1996, INFECT IMMUN, V64, P3280, DOI 10.1128/IAI.64.8.3280-3287.1996
   Jakobsson HE, 2014, GUT, V63, P559, DOI 10.1136/gutjnl-2012-303249
   Karvonen M, 2000, DIABETES CARE, V23, P1516, DOI 10.2337/diacare.23.10.1516
   Kitagaki K, 2006, J IMMUNOL, V177, P1628, DOI 10.4049/jimmunol.177.3.1628
   Koido S, 2014, PLOS ONE, V9, DOI 10.1371/journal.pone.0086702
   Koleva PT, 2012, BRIT J NUTR, V108, P1633, DOI 10.1017/S0007114511007203
   Kramer MS, 2007, BMJ-BRIT MED J, V335, P815, DOI 10.1136/bmj.39304.464016.AE
   Kriegel MA, 2011, P NATL ACAD SCI USA, V108, P11548, DOI 10.1073/pnas.1108924108
   Kruis W, 2004, GUT, V53, P1617, DOI 10.1136/gut.2003.037747
   Kumar NSN, 2008, J GASTROEN HEPATOL, V23, P1834, DOI 10.1111/j.1440-1746.2008.05723.x
   Kummeling I, 2007, PEDIATRICS, V119, pE225, DOI 10.1542/peds.2006-0896
   Linden SK, 2008, PLOS ONE, V3, DOI 10.1371/journal.pone.0003952
   Liu Q, 2009, INFECT IMMUN, V77, P5347, DOI 10.1128/IAI.01170-08
   Lloyd CM, 2013, J ALLERGY CLIN IMMUN, V131, P1267, DOI 10.1016/j.jaci.2013.02.016
   Cancado GGL, 2011, INFLAMM BOWEL DIS, V17, P2275, DOI 10.1002/ibd.21629
   Lue KH, 2012, INT J PEDIATR OTORHI, V76, P994, DOI 10.1016/j.ijporl.2012.03.018
   Lyons A, 2010, CLIN EXP ALLERGY, V40, P811, DOI 10.1111/j.1365-2222.2009.03437.x
   Madsen KL, 2000, GASTROENTEROLOGY, V118, P1094, DOI 10.1016/S0016-5085(00)70362-3
   Maitra A, 2004, CLIN EXP ALLERGY, V34, P1349, DOI 10.1111/j.1365-2222.2004.02048.x
   Maizels RM, 2014, CLIN EXP IMMUNOL, V177, P38, DOI 10.1111/cei.12353
   Mangan NE, 2004, J IMMUNOL, V173, P6346, DOI 10.4049/jimmunol.173.10.6346
   Marcobal A, 2010, J AGR FOOD CHEM, V58, P5334, DOI 10.1021/jf9044205
   Matricardi PM, 2000, BMJ-BRIT MED J, V320, P412, DOI 10.1136/bmj.320.7232.412
   McSorley HJ, 2014, MUCOSAL IMMUNOL, V7, P1068, DOI 10.1038/mi.2013.123
   McSorley HJ, 2012, EUR J IMMUNOL, V42, P2667, DOI 10.1002/eji.201142161
   McSorley HJ, 2012, CLIN MICROBIOL REV, V25, P585, DOI 10.1128/CMR.05040-11
   Mishra PK, 2013, MUCOSAL IMMUNOL, V6, P297, DOI 10.1038/mi.2012.71
   Molodecky NA, 2012, GASTROENTEROLOGY, V142, P46, DOI 10.1053/j.gastro.2011.10.001
   MOSMANN TR, 1986, J IMMUNOL, V136, P2348
   Mullooly JP, 2007, PHARMACOEPIDEM DR S, V16, P275, DOI 10.1002/pds.1272
   Noverr MC, 2005, CLIN EXP ALLERGY, V35, P1511, DOI 10.1111/j.1365-2222.2005.02379.x
   O'Hara AM, 2006, EMBO REP, V7, P688, DOI 10.1038/sj.embor.7400731
   O'Shea JJ, 2010, SCIENCE, V327, P1098, DOI 10.1126/science.1178334
   Okada H, 2010, CLIN EXP IMMUNOL, V160, P1, DOI 10.1111/j.1365-2249.2010.04139.x
   Oliva S, 2012, ALIMENT PHARM THER, V35, P327, DOI 10.1111/j.1365-2036.2011.04939.x
   Olszak T, 2012, SCIENCE, V336, P489, DOI 10.1126/science.1219328
   Oriss TB, 1997, J IMMUNOL, V158, P3666
   Ortqvist AK, 2014, BMJ-BRIT MED J, V349, DOI 10.1136/bmj.g6979
   Ownby DR, 2002, JAMA-J AM MED ASSOC, V288, P963, DOI 10.1001/jama.288.8.963
   Park J, 2015, MUCOSAL IMMUNOL, V8, P80, DOI 10.1038/mi.2014.44
   Penders J, 2006, PEDIATRICS, V118, P511, DOI 10.1542/peds.2005-2824
   Penders J, 2013, J ALLERGY CLIN IMMUN, V132, P601, DOI 10.1016/j.jaci.2013.05.043
   POLLARD M, 1970, Infection and Immunity, V2, P96
   Rakoff-Nahoum S, 2004, CELL, V118, P229, DOI 10.1016/j.cell.2004.07.002
   Rausch S, 2013, PLOS ONE, V8, DOI 10.1371/journal.pone.0074026
   Reynolds LA, 2014, GUT MICROBES, V5, P522, DOI 10.4161/gmic.32155
   Rogier EW, 2014, P NATL ACAD SCI USA, V111, P3074, DOI 10.1073/pnas.1315792111
   Rook GAW, 2005, GUT, V54, P317, DOI 10.1136/gut.2004.053785
   Rook GAW, 2004, SPRINGER SEMIN IMMUN, V25, P237, DOI 10.1007/s00281-003-0148-9
   Rosenfeldt V, 2003, J ALLERGY CLIN IMMUN, V111, P389, DOI 10.1067/mai.2003.389
   Round JL, 2009, NAT REV IMMUNOL, V9, P313, DOI 10.1038/nri2515
   Russell SL, 2015, J ALLERGY CLIN IMMUN, V135, P100, DOI 10.1016/j.jaci.2014.06.027
   Russell SL, 2013, GUT MICROBES, V4, P158, DOI 10.4161/gmic.23567
   Ruyssers NE, 2009, INFLAMM BOWEL DIS, V15, P491, DOI 10.1002/ibd.20787
   Sabin EA, 1996, J INFECT DIS, V173, P269, DOI 10.1093/infdis/173.1.269
   Sandborn WJ, 2013, ALIMENT PHARM THER, V38, P255, DOI 10.1111/apt.12366
   Schabussova I, 2011, VACCINE, V29, P1981, DOI 10.1016/j.vaccine.2010.12.101
   Schnoeller C, 2008, J IMMUNOL, V180, P4265, DOI 10.4049/jimmunol.180.6.4265
   Schultz M, 2002, INFLAMM BOWEL DIS, V8, P71, DOI 10.1097/00054725-200203000-00001
   Sears MR, 2002, LANCET, V360, P901, DOI 10.1016/S0140-6736(02)11025-7
   Sellon RK, 1998, INFECT IMMUN, V66, P5224, DOI 10.1128/IAI.66.11.5224-5231.1998
   Shaw MH, 2012, J EXP MED, V209, P251, DOI 10.1084/jem.20111703
   Shaw SY, 2011, AM J GASTROENTEROL, V106, P2133, DOI 10.1038/ajg.2011.304
   Shaw SY, 2010, AM J GASTROENTEROL, V105, P2687, DOI 10.1038/ajg.2010.398
   Smith PM, 2013, SCIENCE, V341, P569, DOI 10.1126/science.1241165
   STRACHAN DP, 1989, BRIT MED J, V299, P1259, DOI 10.1136/bmj.299.6710.1259
   Strachan DP, 1996, ARCH DIS CHILD, V74, P422, DOI 10.1136/adc.74.5.422
   Summers RW, 2005, GASTROENTEROLOGY, V128, P825, DOI 10.1053/j.gastro.2005.01.005
   Summers RW, 2005, GUT, V54, P87, DOI 10.1136/gut.2004.041749
   Summers RW, 2003, AM J GASTROENTEROL, V98, P2034, DOI [10.1016/S0002-9270(03)00623-3, 10.1111/j.1572-0241.2003.07660.x]
   Tang MLK, 2015, J ALLERGY CLIN IMMUN, V135, P737, DOI 10.1016/j.jaci.2014.11.034
   Trompette A, 2014, NAT MED, V20, P159, DOI 10.1038/nm.3444
   Valladares R, 2010, PLOS ONE, V5, DOI 10.1371/journal.pone.0010507
   van den Biggelaar AHJ, 2000, LANCET, V356, P1723, DOI 10.1016/S0140-6736(00)03206-2
   van der Aa LB, 2011, ALLERGY, V66, P170, DOI 10.1111/j.1398-9995.2010.02416.x
   van der Aa LB, 2010, CLIN EXP ALLERGY, V40, P795, DOI 10.1111/j.1365-2222.2010.03465.x
   Virtanen SM, 2014, JAMA PEDIATR, V168, P755, DOI 10.1001/jamapediatrics.2014.296
   Vos AP, 2007, INT IMMUNOPHARMACOL, V7, P1582, DOI 10.1016/j.intimp.2007.07.024
   Walk ST, 2010, INFLAMM BOWEL DIS, V16, P1841, DOI 10.1002/ibd.21299
   Wen L, 2008, NATURE, V455, P1109, DOI 10.1038/nature07336
   Wilson MS, 2005, J EXP MED, V202, P1199, DOI 10.1084/jem.20042572
   Wong JMW, 2006, J CLIN GASTROENTEROL, V40, P235, DOI 10.1097/00004836-200603000-00015
   Xiao Jin-zhong, 2007, Allergol Int, V56, P67, DOI 10.2332/allergolint.O-06-455
   Yi P, 2012, VET MICROBIOL, V157, P1, DOI 10.1016/j.vetmic.2011.10.024
   Zaccone P, 2003, EUR J IMMUNOL, V33, P1439, DOI 10.1002/eji.200323910
NR 142
TC 92
Z9 97
U1 2
U2 17
PU DOVE MEDICAL PRESS LTD
PI ALBANY
PA PO BOX 300-008, ALBANY, AUCKLAND 0752, NEW ZEALAND
SN 2253-1556
J9 IMMUNOTARGETS THER
JI IMMUNOTARGETS THER.
PY 2015
VL 4
BP 143
EP 156
DI 10.2147/ITT.S61528
PG 14
WC Immunology
WE Emerging Sources Citation Index (ESCI)
SC Immunology
GA V35DU
UT WOS:000215882100014
PM 27471720
OA Green Published, gold, Green Submitted
DA 2022-07-15
ER

PT J
AU Manichanh, C
   Borruel, N
   Casellas, F
   Guarner, F
AF Manichanh, Chaysavanh
   Borruel, Natalia
   Casellas, Francesc
   Guarner, Francisco
TI The gut microbiota in IBD
SO NATURE REVIEWS GASTROENTEROLOGY & HEPATOLOGY
LA English
DT Review
ID INFLAMMATORY-BOWEL-DISEASE; CROHNS-DISEASE; ULCERATIVE-COLITIS;
   ESCHERICHIA-COLI; FECAL MICROBIOTA; COLONIC-MUCOSA;
   FAECALIBACTERIUM-PRAUSNITZII; HYGIENE HYPOTHESIS; BACTERIA; DIVERSITY
AB IBD-ulcerative colitis and Crohn's disease-is emerging as a worldwide epidemic. An association between the increased incidence of IBD and environmental factors linked to socioeconomic development has been persistently detected in different parts of the world. The lifestyle in developed countries might impair the natural patterns of microbial colonization of the human gut. The interaction of microbes with mucosal immune compartments in the gut seems to have a major role in priming and regulating immunity. In IBD, mucosal lesions are generated by an excessive or dysregulated immune response against commensal microbes in the gut. In individuals with a genetic susceptibility to IBD, abnormal microbial colonization of the gastrointestinal tract might be the origin of such dysregulation. Developments in gene-sequencing technologies, as well as increased availability of powerful bioinformatic tools, have enabled novel insights into the microbial composition of the human gut microbiota and the effect of microbial communities on human physiology and disease. Studies that used these technologies indicate that dysbiosis (that is, abnormal microbiota composition) and decreased complexity of the gut microbial ecosystem are common features in patients with Crohn's disease or ulcerative colitis. Whether such changes are a cause or a consequence of the disease remains to be elucidated.
C1 [Manichanh, Chaysavanh; Borruel, Natalia; Casellas, Francesc; Guarner, Francisco] Univ Hosp Vall dHebron, Digest Syst Res Unit, Barcelona 08035, Spain.
RP Guarner, F (通讯作者)，Univ Hosp Vall dHebron, Digest Syst Res Unit, Passeig Vall dHebron 119-129, Barcelona 08035, Spain.
EM fguarnera@medynet.com
RI Guarner, Francisco/ABF-1192-2020; Borruel, Natalia/AFO-6891-2022;
   Casellas, Francesc/AAT-1018-2021
OI Guarner, Francisco/0000-0002-4051-0836; Borruel,
   Natalia/0000-0002-4449-2292; Casellas, Francesc/0000-0003-3196-039X;
   Chaysavanh, Manichanh/0000-0002-2287-4003
FU European Commission Seventh Framework Programme (MetaHIT)
   [HEALTH-F4-2007-201052]; Fondo de Investigaciones Sanitarias [FIS
   PI10/00902]; Instituto de Salud Carlos III (Madrid, Spain)
FX The authors received funding from the European Commission Seventh
   Framework Programme (MetaHIT, grant agreement HEALTH-F4-2007-201052),
   and Fondo de Investigaciones Sanitarias (FIS PI10/00902, Ministerio de
   Ciencia e Innovacion, Spain). CIBEREHD is funded by the Instituto de
   Salud Carlos III (Madrid, Spain).
CR Arumugam M, 2011, NATURE, V473, P174, DOI 10.1038/nature09944
   Asquith M, 2010, J EXP MED, V207, P1573, DOI 10.1084/jem.20101330
   Atarashi K, 2011, SCIENCE, V331, P337, DOI 10.1126/science.1198469
   Bager P, 2012, INFLAMM BOWEL DIS, V18, P857, DOI 10.1002/ibd.21805
   Bernstein CN, 2008, GUT, V57, P1185, DOI 10.1136/gut.2007.122143
   Borruel N, 2002, GUT, V51, P659, DOI 10.1136/gut.51.5.659
   Borruel N, 2003, AM J GASTROENTEROL, V98, P865, DOI [10.1016/S0002-9270(03)00048-0, 10.1111/j.1572-0241.2003.07384.x]
   Brandtzaeg P, 2009, SCAND J IMMUNOL, V70, P505, DOI 10.1111/j.1365-3083.2009.02319.x
   Caporaso JG, 2011, GENOME BIOL, V12, DOI 10.1186/gb-2011-12-5-r50
   Carol M, 2006, J LEUKOCYTE BIOL, V79, P917, DOI 10.1189/jlb.0405188
   Casellas F, 1998, INFLAMM BOWEL DIS, V4, P1
   Chassaing B, 2011, GASTROENTEROLOGY, V140, P1720, DOI 10.1053/j.gastro.2011.01.054
   Chassaing B, 2011, J CLIN INVEST, V121, P966, DOI 10.1172/JCI44632
   Cole JR, 2009, NUCLEIC ACIDS RES, V37, pD141, DOI 10.1093/nar/gkn879
   Costello EK, 2009, SCIENCE, V326, P1694, DOI 10.1126/science.1177486
   Crohn BB, 1932, J AMER MED ASSOC, V99, P1323, DOI 10.1001/jama.1932.02740680019005
   D'Haens GR, 1998, GASTROENTEROLOGY, V114, P262, DOI 10.1016/S0016-5085(98)70476-7
   Darfeuille-Michaud A, 2004, GASTROENTEROLOGY, V127, P412, DOI 10.1053/j.gastro.2004.04.061
   De Filippo C, 2010, P NATL ACAD SCI USA, V107, P14691, DOI 10.1073/pnas.1005963107
   DeSantis TZ, 2006, APPL ENVIRON MICROB, V72, P5069, DOI 10.1128/AEM.03006-05
   Dicksved J, 2008, ISME J, V2, P716, DOI 10.1038/ismej.2008.37
   Eckburg PB, 2005, SCIENCE, V308, P1635, DOI 10.1126/science.1110591
   FOX GE, 1977, P NATL ACAD SCI USA, V74, P4537, DOI 10.1073/pnas.74.10.4537
   Frank DN, 2008, CURR OPIN GASTROEN, V24, P4, DOI 10.1097/MOG.0b013e3282f2b0e8
   Frank DN, 2007, P NATL ACAD SCI USA, V104, P13780, DOI 10.1073/pnas.0706625104
   Gill SR, 2006, SCIENCE, V312, P1355, DOI 10.1126/science.1124234
   Guarner F, 2008, INFLAMM BOWEL DIS, V14, pS83, DOI 10.1002/ibd.20548
   Guarner F, 2006, NAT CLIN PRACT GASTR, V3, P275, DOI 10.1038/ncpgasthep0471
   Hale-White W., 1888, GUYS HOSP REP, V30, P131
   Handelsman J, 1998, CHEM BIOL, V5, pR245, DOI 10.1016/S1074-5521(98)90108-9
   Hart AL, 2004, GUT, V53, P1602, DOI 10.1136/gut.2003.037325
   Hviid A, 2011, GUT, V60, P49, DOI 10.1136/gut.2010.219683
   Gosalbes MJ, 2011, PLOS ONE, V6, DOI 10.1371/journal.pone.0017447
   Kang S, 2010, INFLAMM BOWEL DIS, V16, P2034, DOI 10.1002/ibd.21319
   Kelly D, 2004, NAT IMMUNOL, V5, P104, DOI 10.1038/ni1018
   Lees CW, 2011, GUT, V60, P1739, DOI 10.1136/gut.2009.199679
   Lepage P, 2005, INFLAMM BOWEL DIS, V11, P473, DOI 10.1097/01.MIB.0000159662.62651.06
   Lepage P, 2011, GASTROENTEROLOGY, V141, P227, DOI 10.1053/j.gastro.2011.04.011
   Llopis M, 2009, INFLAMM BOWEL DIS, V15, P275, DOI 10.1002/ibd.20736
   Macpherson A, 1996, GUT, V38, P365, DOI 10.1136/gut.38.3.365
   Mai V, 2006, J CLIN MICROBIOL, V44, P4550, DOI 10.1128/JCM.01542-06
   Manichanh C, 2006, GUT, V55, P205, DOI 10.1136/gut.2005.073817
   Martinez C, 2008, AM J GASTROENTEROL, V103, P643, DOI 10.1111/j.1572-0241.2007.01592.x
   Martinez-Medina M, 2009, INFLAMM BOWEL DIS, V15, P872, DOI 10.1002/ibd.20860
   Marwaha AK, 2012, FRONT IMMUNOL, V3, DOI 10.3389/fimmu.2012.00129
   Mazmanian SK, 2008, NATURE, V453, P620, DOI 10.1038/nature07008
   McLaughlin SD, 2010, ANN SURG, V252, P90, DOI 10.1097/SLA.0b013e3181e3dc8b
   MetaHIT, 2012, MET HUM GASTR TRACT
   Molodecky NA, 2012, GASTROENTEROLOGY, V142, P46, DOI 10.1053/j.gastro.2011.10.001
   Nelson KE, 2010, SCIENCE, V328, P994, DOI 10.1126/science.1183605
   Noor SO, 2010, BMC GASTROENTEROL, V10, DOI 10.1186/1471-230X-10-134
   Ohkusa T, 2003, GUT, V52, P79, DOI 10.1136/gut.52.1.79
   Ohkusa T, 2002, J GASTROEN HEPATOL, V17, P849, DOI 10.1046/j.1440-1746.2002.02834.x
   Ott SJ, 2004, GUT, V53, P685, DOI 10.1136/gut.2003.025403
   Pender SLF, 2008, INFLAMM BOWEL DIS, V14, pS136, DOI 10.1002/ibd.20630
   PIRZER U, 1991, LANCET, V338, P1238, DOI 10.1016/0140-6736(91)92104-A
   Pitcher MCL, 2000, GUT, V46, P64, DOI 10.1136/gut.46.1.64
   Proctor LM, 2011, CELL HOST MICROBE, V10, P287, DOI 10.1016/j.chom.2011.10.001
   Pruesse E, 2007, NUCLEIC ACIDS RES, V35, P7188, DOI 10.1093/nar/gkm864
   Qin JJ, 2010, NATURE, V464, P59, DOI 10.1038/nature08821
   Rodrigue S, 2009, PLOS ONE, V4, DOI 10.1371/journal.pone.0006864
   Roediger WEW, 1997, DIGEST DIS SCI, V42, P1571, DOI 10.1023/A:1018851723920
   Rook GAW, 2009, IMMUNOLOGY, V126, P3, DOI 10.1111/j.1365-2567.2008.03007.x
   Round JL, 2009, NAT REV IMMUNOL, V9, P313, DOI 10.1038/nri2515
   Rowan F, 2010, DIS COLON RECTUM, V53, P1530, DOI 10.1007/DCR.0b013e3181f1e620
   Sartor RB, 2008, GASTROENTEROLOGY, V134, P577, DOI 10.1053/j.gastro.2007.11.059
   Scanlan PD, 2006, J CLIN MICROBIOL, V44, P3980, DOI 10.1128/JCM.00312-06
   Selby W, 2007, GASTROENTEROLOGY, V132, P2313, DOI 10.1053/j.gastro.2007.03.031
   Shen B, 2012, NAT REV GASTRO HEPAT, V9, P323, DOI 10.1038/nrgastro.2012.58
   Sokol H, 2006, J CLIN MICROBIOL, V44, P3172, DOI 10.1128/JCM.02600-05
   Sokol H, 2009, INFLAMM BOWEL DIS, V15, P1183, DOI 10.1002/ibd.20903
   Sokol H, 2008, P NATL ACAD SCI USA, V105, P16731, DOI 10.1073/pnas.0804812105
   Strauss J, 2011, INFLAMM BOWEL DIS, V17, P1971, DOI 10.1002/ibd.21606
   Strober W, 2007, J CLIN INVEST, V117, P514, DOI 10.1172/JCI30587
   Swidsinski A, 2002, GASTROENTEROLOGY, V122, P44, DOI 10.1053/gast.2002.30294
   The NIH Common Fund Office of Strategic Coordination, 2012, HUM MICR PROJ
   Varela E, 2011, GASTROENTEROLOGY, V140, pS47
   Willing BP, 2010, GASTROENTEROLOGY, V139, P1844, DOI 10.1053/j.gastro.2010.08.049
   Wu GD, 2011, SCIENCE, V334, P105, DOI 10.1126/science.1208344
NR 79
TC 717
Z9 753
U1 24
U2 322
PU NATURE PUBLISHING GROUP
PI NEW YORK
PA 75 VARICK ST, 9TH FLR, NEW YORK, NY 10013-1917 USA
SN 1759-5045
EI 1759-5053
J9 NAT REV GASTRO HEPAT
JI Nat. Rev. Gastroenterol. Hepatol.
PD OCT
PY 2012
VL 9
IS 10
BP 599
EP 608
DI 10.1038/nrgastro.2012.152
PG 10
WC Gastroenterology & Hepatology
WE Science Citation Index Expanded (SCI-EXPANDED)
SC Gastroenterology & Hepatology
GA 017LU
UT WOS:000309592200007
PM 22907164
HC Y
HP N
DA 2022-07-15
ER

PT J
AU Daniel, SG
   Ball, CL
   Besselsen, DG
   Doetschman, T
   Hurwitz, BL
AF Daniel, Scott G.
   Ball, Corbie L.
   Besselsen, David G.
   Doetschman, Tom
   Hurwitz, Bonnie L.
TI Functional Changes in the Gut Microbiome Contribute to Transforming
   Growth Factor beta-Deficient Colon Cancer
SO MSYSTEMS
LA English
DT Article
DE Helicobacter hepaticus; Smad3; bioinformatics; butyrate; colon cancer;
   gut inflammation; gut microbiome; host-pathogen interactions;
   metagenomics; metatranscriptomics; polyamines
ID INFLAMMATORY-BOWEL-DISEASE; COLORECTAL-CANCER; FUSOBACTERIUM-NUCLEATUM;
   POLYAMINE TRANSPORTER; ULCERATIVE-COLITIS; EXTRACELLULAR-SUPEROXIDE;
   BUTYRATE; RECEPTOR; GENE; TUMORIGENESIS
AB Colorectal cancer (CRC) is one of the most treatable cancers, with a 5-year survival rate of similar to 64%, yet over 50,000 deaths occur yearly in the United States. In 15% of cases, deficiency in mismatch repair leads to null mutations in transforming growth factor beta (TGF-beta) type II receptor, yet genotype alone is not responsible for tumorigenesis. Previous work in mice shows that disruptions in TGF-beta signaling combined with Helicobacter hepaticus cause tumorigenesis, indicating a synergistic effect between genotype and microbial environment. Here, we examine functional shifts in the gut microbiome in CRC using integrated - omics approaches to untangle the role of host genotype, inflammation, and microbial ecology. We profile the gut microbiome of 40 mice with/without deficiency in TGF-beta signaling from a Smad3 (mothers against decapentaplegic homolog-3) knockout and with/without inoculation with H. hepaticus. Clear functional differences in the microbiome tied to specific bacterial species emerge from four pathways related to human colon cancer: lipopolysaccharide (LPS) production, polyamine synthesis, butyrate metabolism, and oxidative phosphorylation (OXPHOS). Specifically, an increase in Mucispirillum schaedleri drives LPS production, which is associated with an inflammatory response. We observe a commensurate decrease in butyrate production from Lachnospiraceae bacterium A4, which could promote tumor formation. H. hepaticus causes an increase in OXPHOS that may increase DNA-damaging free radicals. Finally, multiple bacterial species increase polyamines that are associated with colon cancer, implicating not just diet but also the microbiome in polyamine levels. These insights into cross talk between the microbiome, host genotype, and inflammation could promote the development of diagnostics and therapies for CRC.
   IMPORTANCE Most research on the gut microbiome in colon cancer focuses on taxonomic changes at the genus level using 16S rRNA gene sequencing. Here, we develop a new methodology to integrate DNA and RNA data sets to examine functional shifts at the species level that are important to tumor development. We uncover several metabolic pathways in the microbiome that, when perturbed by host genetics and H. hepaticus inoculation, contribute to colon cancer. The work presented here lays a foundation for improved bioinformatics methodologies to closely examine the cross talk between specific organisms and the host, important for the development of diagnostics and pre/probiotic treatment.
C1 [Daniel, Scott G.] Univ Arizona, Dept Mol & Cellular Biol, Tucson, AZ 85721 USA.
   [Ball, Corbie L.; Doetschman, Tom] Univ Arizona, Univ Arizona Canc Ctr, Tucson, AZ 85721 USA.
   [Besselsen, David G.] Univ Arizona, Univ Anim Care, Tucson, AZ 85721 USA.
   [Doetschman, Tom] Univ Arizona, Dept Cellular & Mol Med, Tucson, AZ 85721 USA.
   [Doetschman, Tom; Hurwitz, Bonnie L.] Univ Arizona, BIO5 Inst, Tucson, AZ 85721 USA.
   [Hurwitz, Bonnie L.] Univ Arizona, Dept Agr & Biosyst Engn, Tucson, AZ 85721 USA.
RP Hurwitz, BL (通讯作者)，Univ Arizona, BIO5 Inst, Tucson, AZ 85721 USA.; Hurwitz, BL (通讯作者)，Univ Arizona, Dept Agr & Biosyst Engn, Tucson, AZ 85721 USA.
EM bhurwitz@email.arizona.edu
RI Daniel, Scott Garrett/AAC-8913-2022; Daniel, Scott Garrett/AAC-8868-2022
OI Daniel, Scott Garrett/0000-0002-7441-923X; Hurwitz,
   Bonnie/0000-0001-8699-957X
FU Gordon and Betty Moore Foundation [GBMF4491]; Cancer Biology training
   grant [CA09213];  [HD026471];  [AI067903];  [CA084291]; EUNICE KENNEDY
   SHRIVER NATIONAL INSTITUTE OF CHILD HEALTH &HUMAN DEVELOPMENT
   [R01HD026471] Funding Source: NIH RePORTER; NATIONAL CANCER INSTITUTE
   [T32CA009213, P30CA023074, U01CA084291] Funding Source: NIH RePORTER;
   NATIONAL INSTITUTE OF ALLERGY AND INFECTIOUS DISEASES [R01AI067903]
   Funding Source: NIH RePORTER
FX This work was supported by the Gordon and Betty Moore Foundation
   (GBMF4491) to B.L.H.; a Cancer Biology training grant (CA09213) to
   C.L.B.; and HD026471, AI067903, and CA084291 to T.D.
CR Abdulamir AS, 2010, MOL CANCER, V9, DOI 10.1186/1476-4598-9-249
   Abed J, 2016, CELL HOST MICROBE, V20, P215, DOI 10.1016/j.chom.2016.07.006
   Ahmad MS, 2000, GUT, V46, P493, DOI 10.1136/gut.46.4.493
   An J, 2016, J MICROBIOL BIOTECHN, V26, P1490, DOI 10.4014/jmb.1605.05024
   Archer SY, 1998, P NATL ACAD SCI USA, V95, P6791, DOI 10.1073/pnas.95.12.6791
   Arpaia N, 2013, NATURE, V504, P451, DOI 10.1038/nature12726
   Arthur JC, 2012, SCIENCE, V338, P120, DOI 10.1126/science.1224820
   Augenlicht L, 2003, ONCOGENE, V22, P4983, DOI 10.1038/sj.onc.1206521
   Bernstein C, 2011, ARCH TOXICOL, V85, P863, DOI 10.1007/s00204-011-0648-7
   Berry D, 2012, ISME J, V6, P2091, DOI 10.1038/ismej.2012.39
   Bommireddy R, 2007, TRENDS MOL MED, V13, P492, DOI 10.1016/j.molmed.2007.08.005
   Brand MW, 2015, ILAR J, V56, P169, DOI 10.1093/ilar/ilv012
   Cabiscol Elisa, 2000, International Microbiology, V3, P3
   Childs AC, 2003, CELL MOL LIFE SCI, V60, P1394, DOI 10.1007/s00018-003-2332-4
   CONESA A, 2016, GENOME BIOL, V17
   Cox MP, 2010, BMC BIOINFORMATICS, V11, DOI 10.1186/1471-2105-11-485
   Doerfel LK, 2013, SCIENCE, V339, P85, DOI 10.1126/science.1229017
   Donohoe DR, 2014, CANCER DISCOV, V4, P1387, DOI 10.1158/2159-8290.CD-14-0501
   Donohoe DR, 2012, MOL CELL, V48, P612, DOI 10.1016/j.molcel.2012.08.033
   Drazenovich NL, 2002, COMPARATIVE MED, V52, P347
   DREYFUSS F, 1975, ISRAEL J MED SCI, V11, P785
   Eaden JA, 2001, GUT, V48, P526, DOI 10.1136/gut.48.4.526
   El Aidy S, 2014, BENEF MICROBES, V5, P67, DOI 10.3920/BM2013.0018
   Engle SJ, 1999, CANCER RES, V59, P3379
   Engle SJ, 2002, CANCER RES, V62, P6362
   Fleming NI, 2013, CANCER RES, V73, P725, DOI 10.1158/0008-5472.CAN-12-2706
   Frank DN, 2007, P NATL ACAD SCI USA, V104, P13780, DOI 10.1073/pnas.0706625104
   Fujimura K, 2015, J BIOL CHEM, V290, P29907, DOI 10.1074/jbc.M115.687418
   Fujiwara I, 2008, DIS COLON RECTUM, V51, P1387, DOI 10.1007/s10350-008-9212-9
   Gerner EW, 2007, AMINO ACIDS, V33, P189, DOI 10.1007/s00726-007-0515-2
   Gordon A., 2010, FASTX TOOLKIT
   Gur C, 2015, IMMUNITY, V42, P344, DOI 10.1016/j.immuni.2015.01.010
   Gutierrez E, 2013, MOL CELL, V51, P35, DOI 10.1016/j.molcel.2013.04.021
   Hamer HM, 2008, ALIMENT PHARM THER, V27, P104, DOI 10.1111/j.1365-2036.2007.03562.x
   Hayashi H, 1997, CELL, V89, P1165, DOI 10.1016/S0092-8674(00)80303-7
   Hoffmann C, 2009, INFECT IMMUN, V77, P4668, DOI 10.1128/IAI.00493-09
   Hoshino K, 1999, J IMMUNOL, V162, P3749
   HOWARD JG, 1958, IMMUNOLOGY, V1, P181
   Huycke MM, 2002, CARCINOGENESIS, V23, P529, DOI 10.1093/carcin/23.3.529
   Itzkowitz SH, 2004, AM J PHYSIOL-GASTR L, V287, pG7, DOI 10.1152/ajpgi.00079.2004
   Kaiser S, 2007, GENOME BIOL, V8, DOI 10.1186/gb-2007-8-7-r131
   Kalac P, 2006, MEAT SCI, V73, P1, DOI 10.1016/j.meatsci.2005.11.001
   Kanehisa M, 2017, NUCLEIC ACIDS RES, V45, pD353, DOI 10.1093/nar/gkw1092
   Kelly CJ, 2015, CELL HOST MICROBE, V17, P662, DOI 10.1016/j.chom.2015.03.005
   Kostic AD, 2013, CELL HOST MICROBE, V14, P207, DOI 10.1016/j.chom.2013.07.007
   Kverka M, 2011, CLIN EXP IMMUNOL, V163, P250, DOI 10.1111/j.1365-2249.2010.04286.x
   Langmead B, 2012, NAT METHODS, V9, P357, DOI [10.1038/NMETH.1923, 10.1038/nmeth.1923]
   LeBleu VS, 2014, NAT CELL BIOL, V16, P992, DOI 10.1038/ncb3039
   Li FZ, 2005, WORLD J SURG, V29, P306, DOI 10.1007/s00268-004-7813-6
   Liu M, 2012, BIOL CHEM, V393, P123, DOI 10.1515/hsz-2011-0247
   LOSER C, 1990, CANCER, V65, P958, DOI 10.1002/1097-0142(19900215)65:4<958::AID-CNCR2820650423>3.0.CO;2-Z
   Lutgens MWMD, 2008, GUT, V57, P1246, DOI 10.1136/gut.2007.143453
   Maggio-Price L, 2006, CANCER RES, V66, P828, DOI 10.1158/0008-5472.CAN-05-2448
   Mancuso G, 2005, INFECT IMMUN, V73, P5620, DOI 10.1128/IAI.73.9.5620-5627.2005
   Mandell L, 2004, INFECT IMMUN, V72, P6446, DOI 10.1128/IAI.72.11.6446-6454.2004
   Manichanh C, 2006, GUT, V55, P205, DOI 10.1136/gut.2005.073817
   Marcais G, 2011, BIOINFORMATICS, V27, P764, DOI 10.1093/bioinformatics/btr011
   MARKOWITZ S, 1995, SCIENCE, V268, P1336, DOI 10.1126/science.7761852
   Massague J, 2012, NAT REV MOL CELL BIO, V13, P616, DOI 10.1038/nrm3434
   Miller SI, 2005, NAT REV MICROBIOL, V3, P36, DOI 10.1038/nrmicro1068
   Monteleone G, 2001, J CLIN INVEST, V108, P601, DOI 10.1172/JCI200112821
   Munoz NM, 2006, CANCER RES, V66, P9837, DOI 10.1158/0008-5472.CAN-06-0890
   Nakano K, 1997, J BIOL CHEM, V272, P22199, DOI 10.1074/jbc.272.35.22199
   Newcomb TG, 1998, CONT CANC RES, P65
   Newman JV, 2001, J INFECT DIS, V184, P227, DOI 10.1086/321998
   Ondov BD, 2011, BMC BIOINFORMATICS, V12, DOI 10.1186/1471-2105-12-385
   ORCUTT RP, 1987, MICROECOL T, V17, P59
   Oshima M, 1996, DEV BIOL, V179, P297, DOI 10.1006/dbio.1996.0259
   Park MH, 2010, AMINO ACIDS, V38, P491, DOI 10.1007/s00726-009-0408-7
   Pendeville H, 2001, MOL CELL BIOL, V21, P6549, DOI 10.1128/MCB.21.19.6549-6558.2001
   Place RF, 2005, BIOCHEM PHARMACOL, V70, P394, DOI 10.1016/j.bcp.2005.04.030
   Pongor LS, 2014, PLOS ONE, V9, DOI 10.1371/journal.pone.0103441
   Rai AN, 2016, SCI REP-UK, V6, DOI 10.1038/srep26964
   Reeves AE, 2012, INFECT IMMUN, V80, P3786, DOI 10.1128/IAI.00647-12
   Rhodes JM, 2002, TRENDS MOL MED, V8, P10, DOI 10.1016/S1471-4914(01)02194-3
   Ridlon JM, 2006, J LIPID RES, V47, P241, DOI 10.1194/jlr.R500013-JLR200
   Rogler G, 2014, CANCER LETT, V345, P235, DOI 10.1016/j.canlet.2013.07.032
   Rooks MG, 2014, ISME J, V8, P1403, DOI 10.1038/ismej.2014.3
   Rubinstein MR, 2013, CELL HOST MICROBE, V14, P195, DOI 10.1016/j.chom.2013.07.012
   RUSSELL DH, 1969, MOL PHARMACOL, V5, P253
   Sakata K, 2000, BIOCHEM J, V347, P297, DOI 10.1042/0264-6021:3470297
   Sanapareddy N, 2012, ISME J, V6, P1858, DOI 10.1038/ismej.2012.43
   SCHEPPACH W, 1992, GASTROENTEROLOGY, V103, P51, DOI 10.1016/0016-5085(92)91094-K
   Schulmann K, 2005, GASTROENTEROLOGY, V129, P74, DOI 10.1053/j.gastro.2005.04.011
   Seamons A, 2013, PLOS ONE, V8, DOI 10.1371/journal.pone.0079182
   Siegel RL, 2016, CA-CANCER J CLIN, V66, P7, DOI 10.3322/caac.21332
   Souza R F, 1996, Hum Cell, V9, P229
   Svrcek M, 2007, HISTOPATHOLOGY, V50, P574, DOI 10.1111/j.1365-2559.2007.02663.x
   Svrcek M, 2007, J CLIN ONCOL, V25, P4231, DOI 10.1200/JCO.2007.10.9744
   Takai N, 2004, CLIN CANCER RES, V10, P1141, DOI 10.1158/1078-0432.CCR-03-0100
   Team RC, 2015, LANG ENV STAT COMP
   Trapnell C, 2012, NAT PROTOC, V7, P562, DOI 10.1038/nprot.2012.016
   Trapnell C, 2009, BIOINFORMATICS, V25, P1105, DOI 10.1093/bioinformatics/btp120
   Uemura T, 2005, J BIOL CHEM, V280, P9646, DOI 10.1074/jbc.M410274200
   Walia S, 2015, NUTR CANCER, V67, P603, DOI 10.1080/01635581.2015.1011788
   Wang XM, 2007, GASTROENTEROLOGY, V132, P551, DOI 10.1053/j.gastro.2006.11.040
   Ward PS, 2012, CANCER CELL, V21, P297, DOI 10.1016/j.ccr.2012.02.014
   Wattam AR, 2014, NUCLEIC ACIDS RES, V42, pD581, DOI 10.1093/nar/gkt1099
   Weir TL, 2013, PLOS ONE, V8, DOI 10.1371/journal.pone.0070803
   Wiseman H, 1996, BIOCHEM J, V313, P17, DOI 10.1042/bj3130017
   Wu SG, 2009, NAT MED, V15, P1016, DOI 10.1038/nm.2015
   Zhu YA, 1998, CELL, V94, P703, DOI 10.1016/S0092-8674(00)81730-4
NR 102
TC 35
Z9 38
U1 3
U2 20
PU AMER SOC MICROBIOLOGY
PI WASHINGTON
PA 1752 N ST NW, WASHINGTON, DC 20036-2904 USA
SN 2379-5077
J9 MSYSTEMS
JI mSystems
PD SEP-OCT
PY 2017
VL 2
IS 5
AR e00065-17
DI 10.1128/mSystems.00065-17
PG 17
WC Microbiology
WE Science Citation Index Expanded (SCI-EXPANDED)
SC Microbiology
GA FL1WC
UT WOS:000414004100009
PM 28951889
OA gold, Green Published
DA 2022-07-15
ER

PT J
AU Phua, T
   Sng, MK
   Tan, EHP
   Chee, DSL
   Li, Y
   Wee, JWK
   Teo, Z
   Chan, JSK
   Lim, MMK
   Tan, CK
   Zhu, PC
   Arulampalam, V
   Tan, NS
AF Phua, Terri
   Sng, Ming Keat
   Tan, Eddie Han Pin
   Chee, Dickson Shao Liang
   Li, Yinliang
   Wee, Jonathan Wei Kiat
   Teo, Ziqiang
   Chan, Jeremy Soon Kiat
   Lim, Maegan Miang Kee
   Tan, Chek Kun
   Zhu, Pengcheng
   Arulampalam, Velmurugesan
   Tan, Nguan Soon
TI Angiopoietin-like 4 Mediates Colonic Inflammation by Regulating
   Chemokine Transcript Stability via Tristetraprolin
SO SCIENTIFIC REPORTS
LA English
DT Article
ID GUT MICROBIOTA; MESSENGER-RNA; BOWEL-DISEASE; CYTOKINE PRODUCTION;
   ULCERATIVE-COLITIS; GENE-TRANSCRIPTION; EXPRESSION; MACROPHAGES;
   PROTECTS; ANGPTL4
AB Many gastrointestinal diseases exhibit a protracted and aggravated inflammatory response that can lead to hypercytokinaemia, culminating in extensive tissue damage. Recently, angiopoietin-like 4 (ANGPTL4) has been implicated in many inflammation-associated diseases. However, how ANGPTL4 regulates colonic inflammation remains unclear. Herein, we show that ANGPTL4 deficiency in mice (ANGPTL4(-/-)) exacerbated colonic inflammation induced by dextran sulfate sodium (DSS) or stearic acid. Microbiota was similar between the two genotypes prior DSS challenge. A microarray gene expression profile of the colon from DSS-treated ANGPTL4(-/-) mice was enriched for genes involved in leukocyte migration and infiltration, and showed a close association to inflamed ulcerative colitis (UC), whereas the profile from ANGPTL4(+/+) littermates resembled that of non-inflamed UC biopsies. Bone marrow transplantation demonstrates the intrinsic role of colonic ANGPTL4 in regulating leukocyte infiltration during DSS-induced inflammation. Using immortalized human colon epithelial cells, we revealed that the ANGPTL4-mediated upregulation of tristetraprolin expression operates through CREB and NF-.B transcription factors, which in turn, regulates the stability of chemokines. Together, our findings suggest that ANGPTL4 protects against acute colonic inflammation and that its absence exacerbates the severity of inflammation. Our findings emphasize the importance of ANGPTL4 as a novel target for therapy in regulating and attenuating inflammation.
C1 [Phua, Terri; Sng, Ming Keat; Tan, Eddie Han Pin; Chee, Dickson Shao Liang; Li, Yinliang; Wee, Jonathan Wei Kiat; Teo, Ziqiang; Chan, Jeremy Soon Kiat; Lim, Maegan Miang Kee; Zhu, Pengcheng; Tan, Nguan Soon] Nanyang Technol Univ, Sch Biol Sci, 60 Nanyang Dr, Singapore 637551, Singapore.
   [Phua, Terri] Karolinska Inst, Dept Microbiol Tumor & Cell Biol, Nobels Vag 16, S-17177 Stockholm, Sweden.
   [Sng, Ming Keat; Tan, Chek Kun; Tan, Nguan Soon] Nanyang Technol Univ, Lee Kong Chian Sch Med, 50 Nanyang Dr, Singapore 639798, Singapore.
   [Tan, Nguan Soon] Agcy Sci Technol & Res, Inst Mol Cell Biol, 61 Biopolis Dr, Singapore 138673, Singapore.
   [Tan, Nguan Soon] KK Womens & Children Hosp, KK Res Ctr, 100 Bukit Timah Rd, Singapore 229899, Singapore.
RP Tan, NS (通讯作者)，Nanyang Technol Univ, Sch Biol Sci, 60 Nanyang Dr, Singapore 637551, Singapore.; Tan, NS (通讯作者)，Nanyang Technol Univ, Lee Kong Chian Sch Med, 50 Nanyang Dr, Singapore 639798, Singapore.; Tan, NS (通讯作者)，Agcy Sci Technol & Res, Inst Mol Cell Biol, 61 Biopolis Dr, Singapore 138673, Singapore.; Tan, NS (通讯作者)，KK Womens & Children Hosp, KK Res Ctr, 100 Bukit Timah Rd, Singapore 229899, Singapore.
EM nstan@ntu.edu.sg
RI Tan, Nguan Soon/A-2220-2011; Sng, Ming Keat/J-7266-2013
OI Tan, Nguan Soon/0000-0003-0136-7341; Wee, Jonathan/0000-0002-8392-3497;
   Sng, Ming Keat/0000-0002-5529-4371; Tan, Eddie Han
   Pin/0000-0002-4475-0255
FU Ministry of Education, Singapore Tier 2 [MOE2014-T2-1-012]; NTU iFood
   Research Grant [WBS M4081459.080]; NTU-KI Scholarship; Nanyang
   President's Graduate Scholarship
FX All work in this manuscript was supported by Ministry of Education,
   Singapore Tier 2 (MOE2014-T2-1-012) and NTU iFood Research Grant (WBS
   M4081459.080) to NST. TP is a recipient of the NTU-KI Scholarship; EHPT
   and JSKC are recipients of the Nanyang President's Graduate Scholarship.
   We wish to acknowledge Dr. Han Chung CHONG and Ming Jie TAN from Denova
   Sciences Pte Ltd for their assistance in microarray analysis and
   imaging, and Dr. Abdul Rashid Bin Mohammad Muzaki of the NTU-SBS Flow
   Facility for his assistance in FACS analysis.
CR Aryal B, 2016, NAT COMMUN, V7, DOI 10.1038/ncomms12313
   Backhed F, 2004, P NATL ACAD SCI USA, V101, P15718, DOI 10.1073/pnas.0407076101
   Bloom SM, 2011, CELL HOST MICROBE, V9, P390, DOI 10.1016/j.chom.2011.04.009
   Brennan CM, 2001, CELL MOL LIFE SCI, V58, P266, DOI 10.1007/PL00000854
   Brooks SA, 2013, BBA-GENE REGUL MECH, V1829, P666, DOI 10.1016/j.bbagrm.2013.02.003
   Camp JG, 2012, PLOS GENET, V8, DOI 10.1371/journal.pgen.1002585
   Carballo E, 1998, SCIENCE, V281, P1001, DOI 10.1126/science.281.5379.1001
   CARR MW, 1994, P NATL ACAD SCI USA, V91, P3652, DOI 10.1073/pnas.91.9.3652
   Chaplin A, 2016, MOL NUTR FOOD RES, V60, P468, DOI 10.1002/mnfr.201500480
   Chong HC, 2014, MOL THER, V22, P1593, DOI 10.1038/mt.2014.102
   Costello EK, 2012, SCIENCE, V336, P1255, DOI 10.1126/science.1224203
   Fallahi M, 2014, PLOS ONE, V9, DOI 10.1371/journal.pone.0115517
   Fan JS, 2011, J IMMUNOL, V186, P2482, DOI 10.4049/jimmunol.0903634
   Gaba A, 2012, J IMMUNOL, V189, P2089, DOI 10.4049/jimmunol.1201126
   Georgiadi A, 2013, ARTERIOSCL THROM VAS, V33, P1529, DOI 10.1161/ATVBAHA.113.301698
   Gkouskou KK, 2014, FRONT CELL INFECT MI, V4, DOI 10.3389/fcimb.2014.00028
   Goh YY, 2010, AM J PATHOL, V177, P2791, DOI 10.2353/ajpath.2010.100129
   Goh YY, 2010, J BIOL CHEM, V285, P32999, DOI 10.1074/jbc.M110.108175
   Guo L, 2014, INFLAMM RES, V63, P13, DOI 10.1007/s00011-013-0678-0
   Hermann LM, 2005, CLIN IMMUNOL, V115, P93, DOI 10.1016/j.clim.2004.12.002
   Hiller F, 2015, INFLAMM BOWEL DIS, V21, P2078, DOI 10.1097/MIB.0000000000000464
   Hooper LV, 2010, NAT REV IMMUNOL, V10, P159, DOI 10.1038/nri2710
   Jiang WW, 2015, SCI REP-UK, V5, DOI 10.1038/srep08096
   Joe Y, 2015, AM J PATHOL, V185, P2867, DOI 10.1016/j.ajpath.2015.07.002
   Katsha A, 2013, GASTROENTEROLOGY, V145, P1312, DOI 10.1053/j.gastro.2013.08.050
   Kharbanda AB, 2012, ACAD EMERG MED, V19, P56, DOI 10.1111/j.1553-2712.2011.01251.x
   Koliwad SK, 2009, J BIOL CHEM, V284, P25593, DOI 10.1074/jbc.M109.025452
   Korecka A, 2013, AM J PHYSIOL-GASTR L, V304, pG1025, DOI 10.1152/ajpgi.00293.2012
   Kratochvill F, 2015, CANCER RES, V75, P3054, DOI 10.1158/0008-5472.CAN-15-0205
   Kuo TY, 2014, J LIPID RES, V55, P919, DOI 10.1194/jlr.M047860
   Lam CRI, 2011, CELL DEATH DIFFER, V18, P1120, DOI 10.1038/cdd.2010.182
   Lee HH, 2012, FEBS LETT, V586, P41, DOI 10.1016/j.febslet.2011.11.021
   Li L, 2015, ONCOTARGET, V6, P19338, DOI 10.18632/oncotarget.4907
   Li L, 2015, CELL REP, V10, P654, DOI 10.1016/j.celrep.2015.01.011
   Lichtenstein L, 2010, CELL METAB, V12, P580, DOI 10.1016/j.cmet.2010.11.002
   Liddiard K, 2011, EUR J IMMUNOL, V41, P2503, DOI 10.1002/eji.201141743
   Lin LJ, 2016, FRONT PHARMACOL, V6, DOI 10.3389/fphar.2015.00320
   Marchesi JR, 2016, GUT, V65, P330, DOI 10.1136/gutjnl-2015-309990
   Maurer M, 2004, INT J BIOCHEM CELL B, V36, P1882, DOI 10.1016/j.biocel.2003.10.019
   Nicholson JK, 2012, SCIENCE, V336, P1262, DOI 10.1126/science.1223813
   Ogilvie RL, 2009, J BIOL CHEM, V284, P11216, DOI 10.1074/jbc.M901229200
   Olsen J, 2009, INFLAMM BOWEL DIS, V15, P1032, DOI 10.1002/ibd.20879
   Petito V, 2016, DIGEST LIVER DIS, V48, P391, DOI 10.1016/j.dld.2015.12.008
   Roquilly A, 2014, CRIT CARE MED, V42, pE752, DOI 10.1097/CCM.0000000000000658
   Serada S, 2012, INFLAMM BOWEL DIS, V18, P2169, DOI 10.1002/ibd.22936
   Shah S, 2016, J BIOL CHEM, V291, P110, DOI 10.1074/jbc.M115.697599
   Smoak K, 2006, MOL CELL BIOL, V26, P9126, DOI 10.1128/MCB.00679-06
   Tan CK, 2013, J AM HEART ASSOC, V2, DOI 10.1161/JAHA.113.000269
   Tan MJ, 2012, MOL CANCER RES, V10, P677, DOI 10.1158/1541-7786.MCR-11-0519
   Tjeerdema N, 2014, BMJ OPEN DIAB RES CA, V2, DOI 10.1136/bmjdrc-2014-000034
   Tudor C, 2009, FEBS LETT, V583, P1933, DOI 10.1016/j.febslet.2009.04.039
   Turner JR, 2009, NAT REV IMMUNOL, V9, P799, DOI 10.1038/nri2653
   Wang XL, 2015, J CONTROL RELEASE, V197, P138, DOI 10.1016/j.jconrel.2014.11.001
   Xavier RJ, 2007, NATURE, V448, P427, DOI 10.1038/nature06005
   Xie FC, 2015, J MED CHEM, V58, P5075, DOI 10.1021/acs.jmedchem.5b00468
   Zhu PC, 2012, BIOSCIENCE REP, V32, P211, DOI 10.1042/BSR20110102
   Zhu PC, 2011, CANCER CELL, V19, P401, DOI 10.1016/j.ccr.2011.01.018
NR 57
TC 20
Z9 20
U1 0
U2 7
PU NATURE PUBLISHING GROUP
PI LONDON
PA MACMILLAN BUILDING, 4 CRINAN ST, LONDON N1 9XW, ENGLAND
SN 2045-2322
J9 SCI REP-UK
JI Sci Rep
PD MAR 13
PY 2017
VL 7
AR 44351
DI 10.1038/srep44351
PG 16
WC Multidisciplinary Sciences
WE Science Citation Index Expanded (SCI-EXPANDED)
SC Science & Technology - Other Topics
GA EN7WC
UT WOS:000396211900001
PM 28287161
OA Green Published, gold
DA 2022-07-15
ER

PT J
AU Sahay, B
   Ge, Y
   Colliou, N
   Zadeh, M
   Weiner, C
   Mila, A
   Owen, JL
   Mohamadzadeh, M
AF Sahay, Bikash
   Ge, Yong
   Colliou, Natacha
   Zadeh, Mojgan
   Weiner, Chelsea
   Mila, Ashley
   Owen, Jennifer L.
   Mohamadzadeh, Mansour
TI Advancing the use of Lactobacillus acidophilus surface layer protein A
   for the treatment of intestinal disorders in humans
SO GUT MICROBES
LA English
DT Article
DE bacterial protein isolation; colonic inflammation; gut microbiota;
   intestinal immune regulation; surface layer protein A
AB Intestinal immunity is subject to complex and fine-tuned regulation dictated by interactions of the resident microbial community and their gene products with host innate cells. Deterioration of this delicate process may result in devastating autoinflammatory diseases, including inflammatory bowel disease (IBD), which primarily comprises Crohn's disease (CD) and ulcerative colitis (UC). Efficacious interventions to regulate proinflammatory signals, which play critical roles in IBD, require further scientific investigation. We recently demonstrated that rebalancing intestinal immunity via the surface layer protein A (SlpA) from Lactobacillus acidophilus NCFM potentially represents a feasible therapeutic approach to restore intestinal homeostasis. To expand on these findings, we established a new method of purifying bacterial SlpA, a new SlpA-specific monoclonal antibody, and found no SlpA-associated toxicity in mice. Thus, these data may assist in our efforts to determine the immune regulatory efficacy of SlpA in humans.
C1 [Sahay, Bikash; Ge, Yong; Colliou, Natacha; Zadeh, Mojgan; Weiner, Chelsea; Mila, Ashley; Mohamadzadeh, Mansour] Univ Florida, Dept Infect Dis & Pathol, Gainesville, FL 32611 USA.
   [Sahay, Bikash; Ge, Yong; Colliou, Natacha; Zadeh, Mojgan; Weiner, Chelsea; Mila, Ashley; Mohamadzadeh, Mansour] Univ Florida, Div Hepatol Gastroenterol & Nutr, Gainesville, FL USA.
   [Owen, Jennifer L.] Univ Florida, Coll Vet Med, Dept Physiol Sci, Gainesville, FL 32610 USA.
RP Mohamadzadeh, M (通讯作者)，Univ Florida, Dept Infect Dis & Pathol, Gainesville, FL 32611 USA.
EM m.zadeh@ufl.edu
RI Ge, Yong/ABC-6524-2022; Ge, Yong/AAF-8359-2022
OI Sahay, Bikash/0000-0003-0905-733X
FU NIH [R01 AI093370]; Department of Defense [CA111002]; NIH/NCRR Clinical
   & Translational Science Award; GatoradeTrust Funds; Florida Breast
   Cancer foundation [UL1 RR029890]; NATIONAL CENTER FOR RESEARCH RESOURCES
   [UL1RR029890] Funding Source: NIH RePORTER; NATIONAL INSTITUTE OF
   ALLERGY AND INFECTIOUS DISEASES [R01AI093370] Funding Source: NIH
   RePORTER
FX This work was supported by NIH R01 AI093370, the Department of Defense
   CA111002, the NIH/NCRR Clinical & Translational Science Award, a grant
   from GatoradeTrust Funds distributed by the University of Florida,
   Department of Medicine, and the Florida Breast Cancer foundation to the
   University of Florida (UL1 RR029890).
CR Avall-Jaaskelainen S, 2005, FEMS MICROBIOL REV, V29, P511, DOI 10.1016/j.femsre.2005.04.003
   Avall-Jaaskelainen S, 2003, APPL ENVIRON MICROB, V69, P2230, DOI 10.1128/AEM.69.4.2230-2236.2003
   Belkaid Y, 2014, CELL, V157, P121, DOI 10.1016/j.cell.2014.03.011
   Bergeron RJ, 2009, J MED CHEM, V52, P3801, DOI 10.1021/jm900119q
   Center SA, 2007, VET CLIN N AM-SMALL, V37, P297, DOI 10.1016/j.cvsm.2006.11.009
   Geremia A, 2014, AUTOIMMUN REV, V13, P3, DOI 10.1016/j.autrev.2013.06.004
   Kappelman MD, 2007, CLIN GASTROENTEROL H, V5, P1424, DOI 10.1016/j.cgh.2007.07.012
   Kappelman MD, 2013, DIGEST DIS SCI, V58, P519, DOI 10.1007/s10620-012-2371-5
   Khan MW, 2012, IMMUNOTHERAPY-UK, V4, P151, DOI [10.2217/imt.11.163, 10.2217/IMT.11.163]
   Khazaie K, 2012, P NATL ACAD SCI USA, V109, P10462, DOI 10.1073/pnas.1207230109
   Konstantinov SR, 2008, FEMS MICROBIOL ECOL, V66, P599, DOI 10.1111/j.1574-6941.2008.00517.x
   Konstantinov SR, 2008, P NATL ACAD SCI USA, V105, P19474, DOI 10.1073/pnas.0810305105
   Lee YK, 2010, SCIENCE, V330, P1768, DOI 10.1126/science.1195568
   Lightfoot Y. L., 2012, GUT MICROBES, V4, P84
   Lightfoot YL, 2015, EMBO J, V34, P881, DOI 10.15252/embj.201490296
   Lightfoot YL, 2013, FRONT IMMUNOL, V4, DOI 10.3389/fimmu.2013.00025
   Major G, 2014, CURR OPIN ENDOCRINOL, V21, P15, DOI 10.1097/MED.0000000000000032
   Mohamadzadeh M, 2011, IMMUNOTHERAPY-UK, V3, P1415, DOI [10.2217/IMT.11.140, 10.2217/imt.11.140]
   Mohamadzadeh M, 2011, P NATL ACAD SCI USA, V108, P4623, DOI 10.1073/pnas.1005066107
   Neurath MF, 2014, NAT REV IMMUNOL, V14, P329, DOI 10.1038/nri3661
   Saber R, 2011, IMMUNOTHERAPY-UK, V3, P337, DOI [10.2217/imt.10.119, 10.2217/IMT.10.119]
   Sara M, 2000, J BACTERIOL, V182, P859, DOI 10.1128/JB.182.4.859-868.2000
   Searle BC, 2010, PROTEOMICS, V10, P1265, DOI 10.1002/pmic.200900437
   SIMRELL CR, 1979, J IMMUNOL, V123, P2386
   Thrall M.A., 2012, VET HEMATOLOGY CLIN
   Underhill DM, 2002, CURR OPIN IMMUNOL, V14, P103, DOI 10.1016/S0952-7915(01)00304-1
   Varley KE, 2010, GENOME RES, V20, P1279, DOI 10.1101/gr.101212.109
   Walsh CJ, 2014, FEBS LETT, V588, P4120, DOI 10.1016/j.febslet.2014.03.035
   Weis WI, 1998, IMMUNOL REV, V163, P19, DOI 10.1111/j.1600-065X.1998.tb01185.x
   Yang T, 2013, TRENDS MOL MED, V19, P714, DOI 10.1016/j.molmed.2013.08.005
   Zadeh M, 2012, J INFLAMM-LOND, V9, DOI 10.1186/1476-9255-9-7
NR 31
TC 12
Z9 14
U1 1
U2 15
PU TAYLOR & FRANCIS INC
PI PHILADELPHIA
PA 530 WALNUT STREET, STE 850, PHILADELPHIA, PA 19106 USA
SN 1949-0976
EI 1949-0984
J9 GUT MICROBES
JI Gut Microbes
PY 2015
VL 6
IS 6
BP 392
EP 397
DI 10.1080/19490976.2015.1107697
PG 6
WC Gastroenterology & Hepatology; Microbiology
WE Science Citation Index Expanded (SCI-EXPANDED)
SC Gastroenterology & Hepatology; Microbiology
GA VH8YE
UT WOS:000457446800008
PM 26647142
OA Green Published, Bronze
DA 2022-07-15
ER

PT J
AU Mizuno, S
   Masaoka, T
   Naganuma, M
   Kishimoto, T
   Kitazawa, M
   Kurokawa, S
   Nakashima, M
   Takeshita, K
   Suda, W
   Mimura, M
   Hattori, M
   Kanai, T
AF Mizuno, Shinta
   Masaoka, Tatsuhiro
   Naganuma, Makoto
   Kishimoto, Taishiro
   Kitazawa, Momoko
   Kurokawa, Shunya
   Nakashima, Moeko
   Takeshita, Kozue
   Suda, Wataru
   Mimura, Masaru
   Hattori, Masahira
   Kanai, Takanori
TI Bifidobacterium-Rich Fecal Donor May Be a Positive Predictor for
   Successful Fecal Microbiota Transplantation in Patients with Irritable
   Bowel Syndrome
SO DIGESTION
LA English
DT Article
DE Irritable bowel syndrome; Fecal microbiota transplantation;
   Bifidobacterium; Dysbiosis; Intestinal microbiota
ID RANDOMIZED CONTROLLED-TRIAL; GUT MICROBIOME; ULCERATIVE-COLITIS;
   LACTOBACILLUS; DISORDERS; JAPANESE; IMPACT; AUTISM; SCALE
AB Background/Aims: Dysbiosis is associated with various systemic disorders including irritable bowel syndrome (IBS). Fecal microbiota transplantation (FMT) might restore intestinal microbial balance. The study aimed to determine the safety and efficacy of FMT in IBS patients, as well as also positive predictors for FMT. Methods: This was a single-arm, open label study. Eligible patients were diagnosed based on Rome III Diagnostic Criteria. Fecal materials were administered to the patient via colonoscopy. The primary end point was a change in the Bristol stool form scale at 4 weeks after FMT. Recovery to types 3-4 was considered a clinical response. The secondary end point was a change in intestinal micro biota and psychological status using the Hamilton Rating Scale. Results: Ten patients were enrolled. Six patients achieved a clinical response. The diversity of patients 4 weeks after FMT increased significantly compared with patients before FMT, and that of responding patients was significantly higher than non-responder patients. The abundance of Bifidobacterium in effective donors was significantly higher than in ineffective donors and patients. Psychological status of all patients was significantly improved after FMT. Conclusions: FMT for patients with IBS is safe, and relatively effective. Bifidobacterium-rich fecal donor may be a positive predictor for successful FMT. Key Summary: (1) Dysbiosis is associated with various gastrointestinal disorders including IBS. (2) FMT has potential to restore intestinal microbial balance. (3) We showed that FMT improved stool form and psychological status of IBS patients. (4) Bifidobacterium-rich donor efficiently induced symbiosis in IBS patients. (C) 2017 The Author(s) Published by S. Karger AG, Basel
C1 [Mizuno, Shinta; Masaoka, Tatsuhiro; Naganuma, Makoto; Nakashima, Moeko; Takeshita, Kozue; Kanai, Takanori] Keio Univ, Sch Med, Dept Internal Med, Div Gastroenterol & Hepatol, Keio, Japan.
   [Kishimoto, Taishiro; Kurokawa, Shunya; Mimura, Masaru] Keio Univ, Sch Med, Dept Psychiat, Keio, Japan.
   [Kitazawa, Momoko] Keio Univ, Sch Med, Dept Ophthalmol, Keio, Japan.
   [Takeshita, Kozue; Suda, Wataru] Keio Univ, Sch Med, Dept Microbiol & Immunol, Keio, Japan.
   [Hattori, Masahira] Waseda Univ, Grad Sch Adv Sci & Engn, Tokyo, Japan.
   [Suda, Wataru; Hattori, Masahira] Univ Tokyo, Grad Sch Frontier Sci, Lab Metagen, Chiba, Japan.
RP Kanai, T (通讯作者)，Keio Univ, Sch Med, Div Gastroenterol & Hepatol, Shinjuku Ku, 35 Shinanomachi, Tokyo 1608582, Japan.
EM takagast@keio.jp
RI KUROKAWA, SHUNYA/X-1882-2019; Suda, Wataru/AAF-4469-2019; Kishimoto,
   Taishiro/U-3326-2019; Hattori, Masahira/AAD-3785-2019
OI KUROKAWA, SHUNYA/0000-0001-6451-5263; Kishimoto,
   Taishiro/0000-0003-0557-8648; Kanai, Takanori/0000-0002-1466-4532
FU Japanese Ministry of Health [25460301]; Takeda Science Foundation; Keio
   Gijuku Academic Development Funds; Keio University
FX This study was supported in part by Health and Labor Sciences Research
   Grants for research on intractable diseases from the Japanese Ministry
   of Health (T.K.), a Grant-in-Aid for Scientific Research C (25460301,
   T.M.), Takeda Science Foundation (S.M.), Keio Gijuku Academic
   Development Funds (T.M.), and Keio University Grant-in-Aid for
   Encouragement of Young Medical Scientists (S.M.).
CR Aizawa E, 2016, J AFFECT DISORDERS, V202, P254, DOI 10.1016/j.jad.2016.05.038
   Azpiroz F, 2017, NEUROGASTROENT MOTIL, V29, DOI 10.1111/nmo.12911
   Barbara G, 2016, GASTROENTEROLOGY
   Brandt LJ, 2015, AM J GASTROENTEROL, V110, P18, DOI [10.1038/ajg.2014.395, 10.1038/ajg.2014.295]
   Gralnek IM, 2000, GASTROENTEROLOGY, V119, P654, DOI 10.1053/gast.2000.16484
   Halmos EP, 2014, GASTROENTEROLOGY, V146, P67, DOI [10.1053/j.gastro.2013.09.046, 10.1053/j.gastro.2014.04.034]
   HAMILTON M, 1960, J NEUROL NEUROSUR PS, V23, P56, DOI 10.1136/jnnp.23.1.56
   HAMILTON M, 1959, BRIT J MED PSYCHOL, V32, P50, DOI 10.1111/j.2044-8341.1959.tb00467.x
   Hungin APS, 2015, NEUROGASTROENT MOTIL, V27, P750, DOI 10.1111/nmo.12524
   Kakihana K, 2016, BLOOD, V128, P2083, DOI 10.1182/blood-2016-05-717652
   Kassinen A, 2007, GASTROENTEROLOGY, V133, P24, DOI 10.1053/j.gastro.2007.04.005
   Krogius-Kurikka L, 2009, BMC GASTROENTEROL, V9, DOI 10.1186/1471-230X-9-95
   Lackner JM, 2014, AM J GASTROENTEROL, V109, P224, DOI 10.1038/ajg.2013.410
   Lewis SJ, 1997, SCAND J GASTROENTERO, V32, P920, DOI 10.3109/00365529709011203
   Li SS, 2016, SCIENCE, V352, P586, DOI 10.1126/science.aad8852
   Longstreth GF, 2006, GASTROENTEROLOGY, V130, P1480, DOI 10.1053/j.gastro.2005.11.061
   Mangiola F, 2016, WORLD J GASTROENTERO, V22, P361, DOI 10.3748/wjg.v22.i1.361
   Matsuoka Katsuyoshi, 2014, Keio Journal of Medicine, V63, P69, DOI 10.2302/kjm.2014-0006-RE
   Mayer EA, 2015, J CLIN INVEST, V125, P926, DOI 10.1172/JCI76304
   Mayer EA, 2014, GASTROENTEROLOGY, V146, P1500, DOI 10.1053/j.gastro.2014.02.037
   McIntosh K, 2016, GUT
   Mizuno S, 2017, INTEST RES, V15, P68, DOI 10.5217/ir.2017.15.1.68
   Moayyedi P, 2015, GASTROENTEROLOGY, V149, P102, DOI 10.1053/j.gastro.2015.04.001
   Nishijima S, 2016, DNA RES, V23, P125, DOI 10.1093/dnares/dsw002
   O'Mahony L, 2005, GASTROENTEROLOGY, V128, P541, DOI 10.1053/j.gastro.2004.11.050
   Rossen NG, 2015, GASTROENTEROLOGY, V149, P110, DOI 10.1053/j.gastro.2015.03.045
   Santocchi E, 2016, BMC PSYCHIATRY, V16, DOI 10.1186/s12888-016-0887-5
   Seekatz AM, 2014, MBIO, V5, DOI 10.1128/mBio.00893-14
   Simren M, 2006, CLIN GASTROENTEROL H, V4, P187, DOI 10.1016/S1542-3565(05)00981-X
   Simren M, 2013, GUT, V62, P159, DOI 10.1136/gutjnl-2012-302167
   Tuck CJ, 2014, EXPERT REV GASTROENT, V8, P819, DOI 10.1586/17474124.2014.917956
   van Nood E, 2013, NEW ENGL J MED, V368, P407, DOI 10.1056/NEJMoa1205037
   Vrieze A, 2013, BEST PRACT RES CL GA, V27, P127, DOI 10.1016/j.bpg.2013.03.003
   Wong ML, 2016, MOL PSYCHIATR, V21, P797, DOI 10.1038/mp.2016.46
   Xu MQ, 2015, WORLD J GASTROENTERO, V21, P102, DOI 10.3748/wjg.v21.i1.102
NR 35
TC 65
Z9 69
U1 7
U2 28
PU KARGER
PI BASEL
PA ALLSCHWILERSTRASSE 10, CH-4009 BASEL, SWITZERLAND
SN 0012-2823
EI 1421-9867
J9 DIGESTION
JI Digestion
PY 2017
VL 96
IS 1
BP 29
EP 38
DI 10.1159/000471919
PG 10
WC Gastroenterology & Hepatology
WE Science Citation Index Expanded (SCI-EXPANDED)
SC Gastroenterology & Hepatology
GA FD4WS
UT WOS:000407533500005
PM 28628918
OA hybrid, Green Published
DA 2022-07-15
ER

PT J
AU Hossen, I
   Hua, W
   Ting, L
   Mehmood, A
   Jingyi, S
   Duoxia, X
   Yanping, C
   Hongqing, W
   Zhipeng, G
   Kaiqi, Z
   Fang, Y
   Junsong, X
AF Hossen, Imam
   Hua, Wu
   Ting, Luo
   Mehmood, Arshad
   Jingyi, Song
   Duoxia, Xu
   Yanping, Cao
   Hongqing, Wu
   Zhipeng, Gao
   Kaiqi, Zhang
   Fang, Yang
   Junsong, Xiao
TI Phytochemicals and inflammatory bowel disease: a review
SO CRITICAL REVIEWS IN FOOD SCIENCE AND NUTRITION
LA English
DT Review
DE Phytochemicals; Intestinal permeability; Inflammation; Colitis;
   Oxidative stress; Gut microbiota
ID DEXTRAN SULFATE SODIUM; NF-KAPPA-B; INDUCED ULCERATIVE-COLITIS;
   TNBS-INDUCED COLITIS; RHEUM-TANGUTICUM POLYSACCHARIDE; INTESTINAL
   BARRIER FUNCTION; ACID-INDUCED COLITIS; TIGHT JUNCTION PROTEINS;
   OXIDATIVE STRESS; EPITHELIAL-CELLS
AB Gastrointestinal tract is the second largest organ in the body that mainly functions in nutrients and minerals intake through the intestinal barrier. Intestinal permeability maintains the circulation of minerals and nutrients from digested foods. Life and all the metabolic processes depend either directly or indirectly on proper functioning of GI tract. Compromised intestinal permeability and related disorders are common among all the patients with inflammatory bowel disease (IBD), which is a collective term of inflammatory diseases including Crohn's disease and ulcerative colitis. Many synthetic drugs are currently in use to treat IBD such as 5-aminosalicylic acid corticosteroids. However, they all have some drawbacks as long-term use result in many complications. These problems encourage us to look out for alternative medicine. Numerous in vitro and in vivo experiments showed that the plant-derived secondary metabolites including phenolic compounds, glucosinolates, alkaloids, terpenoids, oligosaccharides, and quinones could reduce permeability, ameliorate-related dysfunctions with promising results. In addition, many of them could modulate enzymatic activity, suppress the inflammatory transcriptional factors, ease oxidative stress, and reduce pro-inflammatory cytokines secretion. In this review, we summarized the phytochemicals, which were proven potent in treating increased intestinal permeability and related complication along with their mechanism of action.
C1 [Hossen, Imam; Hua, Wu; Mehmood, Arshad; Jingyi, Song; Duoxia, Xu; Yanping, Cao; Hongqing, Wu; Zhipeng, Gao; Kaiqi, Zhang; Fang, Yang; Junsong, Xiao] Beijing Technol & Business Univ, Sch Food & Chem Engn, Beijing, Peoples R China.
   [Hossen, Imam; Hua, Wu; Mehmood, Arshad; Jingyi, Song; Duoxia, Xu; Yanping, Cao; Hongqing, Wu; Zhipeng, Gao; Kaiqi, Zhang; Fang, Yang; Junsong, Xiao] Beijing Key Lab Plant Resource Res & Dev, Beijing, Peoples R China.
   [Hossen, Imam; Mehmood, Arshad; Duoxia, Xu; Yanping, Cao; Zhipeng, Gao; Kaiqi, Zhang; Junsong, Xiao] Beijing Adv Innovat Ctr Food Nutr & Human Hlth, Beijing, Peoples R China.
   Beijing Engn & Technol Res Ctr Food Addit, Beijing, Peoples R China.
   [Ting, Luo] Univ Texas Southwestern Med Ctr Dallas, Dept Pharmacol, Dallas, TX USA.
RP Junsong, X (通讯作者)，Beijing Technol & Business Univ, Beijing 100048, Peoples R China.
EM xiaojs@th.btbu.edu.cn
RI Xiao, Junsong/ABF-8547-2020; Luo, Ting/O-7773-2019; Mehmood,
   Arshad/W-5172-2017
OI Luo, Ting/0000-0002-3394-7861; Mehmood, Arshad/0000-0002-2022-375X;
   Hossen, Imam/0000-0002-4574-6995
FU Beijing Natural Science Foundation [7162028]; National Key Research and
   Development Program of China [2016YFD0400801]; Beijing Excellent Talents
   Funding for Youth Scientist Innovation Team [2016000026833TD01]; Support
   Project of High-level Teachers in Beijing Municipal Universities
   [IDHT20180506]; Beijing Technology and Business University Startup Fund
   [LKJJ2016-18]
FX This research was supported by the Beijing Natural Science Foundation
   (Grant No. 7162028), the National Key Research and Development Program
   of China (Grant No. 2016YFD0400801), Beijing Excellent Talents Funding
   for Youth Scientist Innovation Team (2016000026833TD01), Support Project
   of High-level Teachers in Beijing Municipal Universities (IDHT20180506)
   and Beijing Technology and Business University Startup Fund (Grant No.
   LKJJ2016-18).
CR Abdallah DM, 2011, CAN J PHYSIOL PHARM, V89, P811, DOI 10.1139/Y11-080
   Aehle E, 2011, PHYTOCHEMISTRY, V72, P2396, DOI 10.1016/j.phytochem.2011.08.013
   Ajuru M.G., 2017, J FOOD NUTR SCI, V5, P198
   Al-Hussaini AA, 2003, CAN J GASTROENTEROL, V17, P445, DOI 10.1155/2003/368754
   Al-Rejaie SS, 2013, WORLD J GASTROENTERO, V19, P5633, DOI 10.3748/wjg.v19.i34.5633
   Almeer RS, 2018, FOOD CHEM TOXICOL, V115, P49, DOI 10.1016/j.fct.2018.03.002
   Amaro MI, 2009, FOOD RES INT, V42, P1010, DOI 10.1016/j.foodres.2009.04.016
   AndoAkatsuka Y, 1996, J CELL BIOL, V133, P43, DOI 10.1083/jcb.133.1.43
   Andre CM, 2010, CURR NUTR FOOD SCI, V6, P2, DOI 10.2174/157340110790909563
   Andujar I, 2012, EVID-BASED COMPL ALT, V2012, DOI 10.1155/2012/271606
   Atreya I, 2008, J INTERN MED, V263, P591, DOI 10.1111/j.1365-2796.2008.01953.x
   Azuma T, 2013, J NUTR, V143, P827, DOI 10.3945/jn.113.174508
   Balda MS, 2008, J CELL SCI, V121, P3677, DOI 10.1242/jcs.023887
   Barker N, 2008, GENE DEV, V22, P1856, DOI 10.1101/gad.1674008
   Beaugerie L, 2004, BEST PRACT RES CL GA, V18, P337, DOI 10.1016/j.bpg.2003.10.002
   Birt DF, 2013, ADV NUTR, V4, P576, DOI 10.3945/an.113.004465
   Bischoff SC, 2014, BMC GASTROENTEROL, V14, DOI 10.1186/s12876-014-0189-7
   Bonizzi G, 2004, TRENDS IMMUNOL, V25, P280, DOI 10.1016/j.it.2004.03.008
   Broom OJ, 2009, CLIN EXP IMMUNOL, V158, P272, DOI 10.1111/j.1365-2249.2009.04033.x
   Bruckner M, 2012, J CROHNS COLITIS, V6, P226, DOI 10.1016/j.crohns.2011.08.012
   Cai YZ, 2006, LIFE SCI, V78, P2872, DOI 10.1016/j.lfs.2005.11.004
   Calderon-Montano JM, 2011, MINI-REV MED CHEM, V11, P298, DOI 10.2174/138955711795305335
   Camacho-Barquero L, 2007, INT IMMUNOPHARMACOL, V7, P333, DOI 10.1016/j.intimp.2006.11.006
   Campos-Vega R., 2013, HDB PLANT FOOD PHYTO, P7
   Cao M, 2013, PLOS ONE, V8, DOI 10.1371/journal.pone.0061944
   Capaldo CT, 2009, BBA-BIOMEMBRANES, V1788, P864, DOI 10.1016/j.bbamem.2008.08.027
   Cardona F, 2013, J NUTR BIOCHEM, V24, P1415, DOI 10.1016/j.jnutbio.2013.05.001
   Cargnello M, 2011, MICROBIOL MOL BIOL R, V75, P50, DOI 10.1128/MMBR.00031-10
   Carrera-Quintanar L, 2018, MEDIAT INFLAMM, V2018
   Cheon JH, 2006, INFLAMM BOWEL DIS, V12, P1152, DOI 10.1097/01.mib.0000235830.94057.c6
   Cheynier V, 2005, AM J CLIN NUTR, V81, p223S, DOI 10.1093/ajcn/81.1.223S
   Cho JY, 2015, TOXICOL REP, V2, P1039, DOI 10.1016/j.toxrep.2015.07.018
   Cho JY, 2011, MOL NUTR FOOD RES, V55, P239, DOI 10.1002/mnfr.201000070
   Chun J, 2014, LIFE SCI, V110, P23, DOI 10.1016/j.lfs.2014.06.018
   Chung CY, 2014, CLIN EXP IMMUNOL, V178, P537, DOI 10.1111/cei.12431
   Cibicek N, 2016, PHARMACOL REP, V68, P1197, DOI 10.1016/j.pharep.2016.07.007
   Cui XL, 2010, CANCER PREV RES, V3, P549, DOI 10.1158/1940-6207.CAPR-09-0117
   Cummings JH, 2004, EUR J NUTR, V43, P118, DOI 10.1007/s00394-004-1205-4
   Cushnie TPT, 2014, INT J ANTIMICROB AG, V44, P377, DOI 10.1016/j.ijantimicag.2014.06.001
   Deguchi Y, 2007, DIGEST DIS SCI, V52, P2993, DOI 10.1007/s10620-006-9138-9
   Delmas D, 2006, CURR DRUG TARGETS, V7, P423, DOI 10.2174/138945006776359331
   Denis MC, 2015, CLIN SCI, V128, P197, DOI 10.1042/CS20140210
   Dharmani P, 2009, J INNATE IMMUN, V1, P123, DOI 10.1159/000163037
   Dou W, 2014, INT IMMUNOPHARMACOL, V23, P170, DOI 10.1016/j.intimp.2014.08.025
   Dun YY, 2018, J GINSENG RES, V42, P50, DOI 10.1016/j.jgr.2016.12.011
   Durazzo A, 2013, FOOD CHEM, V140, P666, DOI 10.1016/j.foodchem.2012.09.062
   During A, 2012, J NUTR, V142, P1798, DOI 10.3945/jn.112.162453
   El-Dakhakhany M., 1963, PLANTA MED, V12, P465, DOI DOI 10.1055/S-0028-1100266
   El-Sheikh AA, 2016, PHARMACOGN MAG, V12, pS76, DOI 10.4103/0973-1296.176106
   Fan FY, 2017, MOLECULES, V22, DOI 10.3390/molecules22030484
   Farhadi A, 2006, J PHARMACOL EXP THER, V316, P1, DOI 10.1124/jpet.105.085449
   FARQUHAR MG, 1963, J CELL BIOL, V17, P375, DOI 10.1083/jcb.17.2.375
   Fasano A, 2011, PHYSIOL REV, V91, P151, DOI 10.1152/physrev.00003.2008
   Ferruzza S, 2016, PHARMACEUTICALS-BASE, V9, DOI 10.3390/ph9030048
   Fresco P, 2006, MED RES REV, V26, P747, DOI 10.1002/med.20060
   Fukui Hiroshi, 2016, Inflamm Intest Dis, V1, P135, DOI 10.1159/000447252
   Furusawa Y, 2013, NATURE, V504, P446, DOI 10.1038/nature12721
   Garcia RN, 2006, J AGR FOOD CHEM, V54, P6005, DOI 10.1021/jf0605897
   Gong H, 2014, SCI REP-UK, V4, DOI 10.1038/srep05648
   Gong J, 2017, FRONT PHARMACOL, V8, DOI 10.3389/fphar.2017.00042
   Greten FR, 2007, CELL, V130, P918, DOI 10.1016/j.cell.2007.07.009
   Groschwitz KR, 2009, J ALLERGY CLIN IMMUN, V124, P3, DOI 10.1016/j.jaci.2009.05.038
   Guarner F, 2003, LANCET, V361, P512, DOI 10.1016/S0140-6736(03)12489-0
   Guazelli CFS, 2013, J NAT PROD, V76, P200, DOI 10.1021/np300670w
   Guo WJ, 2015, INT IMMUNOPHARMACOL, V24, P232, DOI 10.1016/j.intimp.2014.12.009
   Gupta RA, 2015, J ETHNOPHARMACOL, V164, P239, DOI 10.1016/j.jep.2015.01.039
   Guzman JR, 2013, SCI REP-UK, V3, DOI 10.1038/srep01629
   Halford S, 2000, CYTOGENET CELL GENET, V88, P217, DOI 10.1159/000015553
   Hamalainen M, 2007, MEDIAT INFLAMM, V2007, DOI 10.1155/2007/45673
   Han XZ, 2007, INT J MOL SCI, V8, P950, DOI 10.3390/i8090950
   Harris N, 2016, SCIENCE, V351, P1265, DOI 10.1126/science.aaf5215
   Hassaninasab A, 2011, P NATL ACAD SCI USA, V108, P6615, DOI 10.1073/pnas.1016217108
   He SS, 2015, MOL BIOSYST, V11, P826, DOI 10.1039/c4mb00495g
   Heim KE, 2002, J NUTR BIOCHEM, V13, P572, DOI 10.1016/S0955-2863(02)00208-5
   Heneman K., 2008, NUTR HLTH INFO SHEET
   Hong T, 2012, IMMUNOPHARM IMMUNOT, V34, P391, DOI 10.3109/08923973.2011.609887
   Hooper LV, 2012, SCIENCE, V336, P1268, DOI 10.1126/science.1223490
   Hu CAA, 2015, ANIM NUTR, V1, P123, DOI 10.1016/j.aninu.2015.08.014
   Huang WY, 2010, NUTR CANCER, V62, P1, DOI 10.1080/01635580903191585
   Hung HC, 2004, JNCI-J NATL CANCER I, V96, P1577, DOI 10.1093/jnci/djh296
   Hussain T, 2016, OXID MED CELL LONGEV, V2016, DOI 10.1155/2016/7432797
   Hwang D, 2017, J FUNCT FOODS, V35, P146, DOI 10.1016/j.jff.2017.05.042
   Hwang YJ, 2016, DRUG DEVELOP RES, V77, P271, DOI 10.1002/ddr.21321
   Ibrahim A, 2012, NUTRITION, V28, P799, DOI 10.1016/j.nut.2011.10.008
[truncated: 4,345,675 more chars]
