# Supplementary material for: Global trends in intestinal flora and ulcerative colitis research during the past 10 years: A bibliometric analysis
Source: Front Microbiol. 2022 Sep 7;13:1003905. doi: 10.3389/fmicb.2022.1003905 (PMC9490179; doi:10.3389/fmicb.2022.1003905)
Supplement: Supplementary file 1 [file Data_Sheet_1.ZIP › data/download_2001-2500.txt]

FN Clarivate Analytics Web of Science
VR 1.0
PT J
AU Ianiro, G
   Bibbo, S
   Porcari, S
   Settanni, CR
   Giambo, F
   Curta, AR
   Quaranta, G
   Scaldaferri, F
   Masucci, L
   Sanguinetti, M
   Gasbarrini, A
   Cammarota, G
AF Ianiro, Gianluca
   Bibbo, Stefano
   Porcari, Serena
   Settanni, Carlo Romano
   Giambo, Federica
   Curta, Andreea Roxana
   Quaranta, Gianluca
   Scaldaferri, Franco
   Masucci, Luca
   Sanguinetti, Maurizio
   Gasbarrini, Antonio
   Cammarota, Giovanni
TI Fecal microbiota transplantation for recurrent C. difficile infection in
   patients with inflammatory bowel disease: experience of a large-volume
   European FMT center
SO GUT MICROBES
LA English
DT Article
DE Fecal microbiota transplantation; Clostridioides difficile infection;
   inflammatory bowel disease; gut microbiota; microbiome; ulcerative
   colitis; Crohn's disease
ID CLOSTRIDIUM-DIFFICILE; CROHNS-DISEASE; PREDICTORS; OUTCOMES; THERAPY;
   SCORE
AB Inflammatory bowel disease (IBD) is a risk factor for C. difficile infection (CDI), which, in turn, complicates the clinical course of IBD. Fecal microbiota transplantation (FMT) is safe and effective in patients with IBD and recurrent CDI (rCDI). In our study, patients with IBD and rCDI received FMT by colonoscopy and were followed-up for 8 weeks. The primary outcome was negative C. difficile toxin 8 weeks after FMT. Eighteen patients with IBD were enrolled. Eight patients received sequential FMT either for pseudomembranous colitis or failure of single fecal infusion. At 8-week follow-up the C. difficile toxin was negative in 17 patients, and most (83%) experienced also improvement of IBD disease activity. Overall, we did not observe any serious adverse event. FMT appears to be highly effective and safe in patients with IBD and rCDI and is likely not only to eradicate CDI but also to improve disease activity of IBD.
C1 [Ianiro, Gianluca; Bibbo, Stefano; Porcari, Serena; Settanni, Carlo Romano; Giambo, Federica; Curta, Andreea Roxana; Scaldaferri, Franco; Gasbarrini, Antonio; Cammarota, Giovanni] Univ Cattolica Sacro Cuore, Fdn Policlin Univ A Gemelli IRCCS, Digest Dis Ctr, Largo A Gemelli 8, I-00168 Rome, Italy.
   [Quaranta, Gianluca; Masucci, Luca; Sanguinetti, Maurizio] Univ Cattolica Sacro Cuore, Fdn Policlin Univ A Gemelli IRCCS, Microbiol Unit, Rome, Italy.
RP Ianiro, G (通讯作者)，Univ Cattolica Sacro Cuore, Fdn Policlin Univ A Gemelli IRCCS, Digest Dis Ctr, Largo A Gemelli 8, I-00168 Rome, Italy.
EM gianluca.ianiro@hotmail.it
RI quaranta, gianluca/AAB-1328-2019; Porcari, Serena/AAC-7555-2022; Giambò,
   Federica/AHE-2296-2022; Sanguinetti, Maurizio/A-1453-2019; Bibbo,
   Stefano/AAA-9851-2019; Cammarota, Giovanni/AAD-1732-2022; Settanni,
   Carlo Romano/AAA-9308-2022; Ianiro, Gianluca/K-5578-2016
OI quaranta, gianluca/0000-0002-9094-2936; Giambò,
   Federica/0000-0003-3033-627X; Sanguinetti, Maurizio/0000-0002-9780-7059;
   Bibbo, Stefano/0000-0002-8043-4807; Cammarota,
   Giovanni/0000-0002-3626-6148; Settanni, Carlo
   Romano/0000-0001-5339-1947; Gasbarrini, Antonio/0000-0003-4863-6924;
   Ianiro, Gianluca/0000-0002-8318-0515; scaldaferri,
   franco/0000-0001-8334-7541
CR Allegretti JR, 2020, GASTROENTEROLOGY, V159, P1982, DOI 10.1053/j.gastro.2020.07.045
   Allegretti JR, 2021, INFLAMM BOWEL DIS, V27, P1371, DOI 10.1093/ibd/izaa283
   Ananthakrishnan AN, 2012, ALIMENT PHARM THER, V35, P789, DOI 10.1111/j.1365-2036.2012.05022.x
   Ananthakrishnan AN, 2011, NAT REV GASTRO HEPAT, V8, P17, DOI 10.1038/nrgastro.2010.190
   Ananthakrishnan AN, 2010, INFLAMM BOWEL DIS, V16, P1445, DOI 10.1002/ibd.21140
   Cammarota G, 2019, GUT, V68, P2111, DOI 10.1136/gutjnl-2019-319548
   Cammarota G, 2015, ANN INTERN MED, V163, P487, DOI 10.7326/L15-5139
   Chin SM, 2017, CLIN GASTROENTEROL H, V15, P597, DOI 10.1016/j.cgh.2016.11.028
   Daperno M, 2004, GASTROINTEST ENDOSC, V60, P505, DOI 10.1016/S0016-5107(04)01878-4
   Debast SB, 2014, CLIN MICROBIOL INFEC, V20, P1, DOI 10.1111/1469-0691.12418
   Dubberke ER, 2012, CLIN INFECT DIS, V55, pS88, DOI 10.1093/cid/cis335
   Fischer M, 2016, AM J GASTROENTEROL, V111, P1024, DOI 10.1038/ajg.2016.180
   Haifer C, 2020, CURR OPIN PHARMACOL, V55, P8, DOI 10.1016/j.coph.2020.08.009
   HARVEY RF, 1980, LANCET, V1, P514
   Henn MR, 2021, GASTROENTEROLOGY, V160, P115, DOI 10.1053/j.gastro.2020.07.048
   Ianiro G, 2018, ALIMENT PHARM THER, V48, P152, DOI 10.1111/apt.14816
   Ianiro G, 2017, CLIN MICROBIOL INFEC, V23, DOI 10.1016/j.cmi.2016.12.025
   Ianiro G, 2020, GUT, V69, P1555, DOI 10.1136/gutjnl-2020-321829
   Ianiro G, 2020, LANCET GASTROENTEROL, V5, P430, DOI 10.1016/S2468-1253(20)30082-0
   Ianiro G, 2019, ANN INTERN MED, V171, P695, DOI 10.7326/M18-3635
   Ianiro G, 2018, UNITED EUR GASTROENT, V6, P1232, DOI 10.1177/2050640618780762
   Kelsen JR, 2011, INFLAMM BOWEL DIS, V17, P50, DOI 10.1002/ibd.21421
   Lewis JD, 2008, INFLAMM BOWEL DIS, V14, P1660, DOI 10.1002/ibd.20520
   Ma GK, 2017, ANN INTERN MED, V167, P152, DOI [10.7326/M16-2733, 10.7326/m16-2733]
   McDonald LC, 2018, CLIN INFECT DIS, V66, pE1, DOI [10.1093/cid/cix1085, 10.1093/cid/ciy149]
   Nguyen GC, 2008, AM J GASTROENTEROL, V103, P1443, DOI 10.1111/j.1572-0241.2007.01780.x
   Razik R, 2016, AM J GASTROENTEROL, V111, P1141, DOI 10.1038/ajg.2016.187
   Rutgeerts P, 2005, NEW ENGL J MED, V353, P2462, DOI 10.1056/NEJMoa050516
   Tariq R, 2020, INFLAMM BOWEL DIS, V26, P1415, DOI 10.1093/ibd/izz299
   van der Lelie D, 2021, NAT COMMUN, V12, DOI 10.1038/s41467-021-23460-x
   von Elm E, 2007, PREV MED, V45, P247, DOI [10.1016/S0140-6736(07)61602-X, 10.1016/j.jclinepi.2007.11.008, 10.1371/journal.pmed.0040297, 10.1371/journal.pmed.0040296, 10.2471/BLT.07.045120]
   Yang XJ, 2021, CLIN LAB, V67, P1119, DOI 10.7754/Clin.Lab.2020.200428
NR 32
TC 1
Z9 1
U1 2
U2 2
PU TAYLOR & FRANCIS INC
PI PHILADELPHIA
PA 530 WALNUT STREET, STE 850, PHILADELPHIA, PA 19106 USA
SN 1949-0976
EI 1949-0984
J9 GUT MICROBES
JI Gut Microbes
PD JAN 1
PY 2021
VL 13
IS 1
AR 1994834
DI 10.1080/19490976.2021.1994834
PG 7
WC Gastroenterology & Hepatology; Microbiology
WE Science Citation Index Expanded (SCI-EXPANDED)
SC Gastroenterology & Hepatology; Microbiology
GA WN9CZ
UT WOS:000712064700001
PM 34709989
OA Green Published, gold
DA 2022-07-15
ER

PT J
AU Kuznicki, P
   Kempinski, R
   Neubauer, K
AF Kuznicki, Pawel
   Kempinski, Radoslaw
   Neubauer, Katarzyna
TI The emerging role of mood disorders in inflammatory bowel diseases
SO ADVANCES IN CLINICAL AND EXPERIMENTAL MEDICINE
LA English
DT Review
DE depression; anxiety; inflammatory bowel disease; ulcerative colitis;
   Crohn's disease
ID QUALITY-OF-LIFE; C-REACTIVE PROTEIN; CROHNS-DISEASE; DEPRESSION;
   ANXIETY; COMORBIDITY; SYMPTOMS; THERAPY; SLEEP; RISK
AB Inflammatory bowel diseases (IBD) are chronic, devastating conditions of the gastrointestinal tract characterized by a complex pathogenesis, increasing worldwide prevalence, a wide spectrum of extraintestinal manifestations, and a reduced health-related quality of life (HRQoL). Furthermore, mood disorders, specifically anxiety and depression, are more prevalent among IBD patients compared to the general population. The connection between mental disorders and IBD is compound, bidirectional and still not fully understood. The IBD may impact psychological health, whereas anxiety and depression are associated with a more aggressive course of IBD. The inflammation process, gut microbiota alterations and drug side effects are factors that influence the mental state of patients with IBD. Importantly, despite the high prevalence of depression and anxiety in IBD, many of the current guidelines do not include clear recommendation for assessment of mental problems in patients and further management. Therefore, monitoring for mood disorders should become a part of the multi-disciplinary and holistic approach to patients with IBD. This review is based on current literature searched in PubMed, mainly considering publications from the last 10 years.
C1 [Kuznicki, Pawel; Kempinski, Radoslaw; Neubauer, Katarzyna] Wroclaw Med Univ, Dept Gastroenterol & Hepatol, Wroclaw, Poland.
RP Kuznicki, P (通讯作者)，Wroclaw Med Univ, Dept Gastroenterol & Hepatol, Wroclaw, Poland.
EM pawel.kuznickl@student.umed.wroc.pl
RI Kempiński, Radoslaw/AAF-2284-2021
OI Kempiński, Radoslaw/0000-0002-6030-2700; Kuznicki,
   Pawel/0000-0003-2190-3754; Neubauer, Katarzyna/0000-0003-3650-9311
FU Wroclaw Medical University, Poland
FX The article processing charge was funded by -Wroclaw Medical University,
   Poland.
CR Abautret-Daly A, 2018, ACTA NEUROPSYCHIATR, V30, P275, DOI 10.1017/neu.2017.3
   Ali T, 2013, INFLAMM BOWEL DIS, V19, P2440, DOI 10.1097/MIB.0b013e3182a0ea54
   Ananthakrishnan AN, 2013, ALIMENT PHARM THER, V37, P445, DOI 10.1111/apt.12195
   Ananthakrishnan AN, 2013, CLIN GASTROENTEROL H, V11, P965, DOI 10.1016/j.cgh.2013.01.021
   Anisman H, 2003, ANN MED, V35, P2, DOI 10.1080/07853890310004075
   Araki M, 2020, PLOS ONE, V15, DOI 10.1371/journal.pone.0233365
   Bernstein CN, 2019, INFLAMM BOWEL DIS, V25, P360, DOI 10.1093/ibd/izy235
   Bhamre R, 2018, INDIAN J GASTROENTER, V37, P307, DOI 10.1007/s12664-018-0870-9
   Byrne G, 2017, CAN J GASTROENTEROL, V2017, DOI 10.1155/2017/6496727
   Chan W, 2017, DIGEST LIVER DIS, V49, P1314, DOI 10.1016/j.dld.2017.08.020
   Choi K, 2019, J CLIN MED, V8, DOI 10.3390/jcm8050654
   Coward S, 2015, AM J GASTROENTEROL, V110, pS829, DOI 10.14309/00000434-201510001-01959
   Evertsz FB, 2012, J CROHNS COLITIS, V6, P68, DOI 10.1016/j.crohns.2011.07.006
   Frolkis AD, 2019, GUT, V68, P1606, DOI 10.1136/gutjnl-2018-317182
   Gazal M, 2013, PSYCHIAT RES, V209, P742, DOI 10.1016/j.psychres.2013.03.002
   Gibson P, 2009, EUR GASTROENTEROL HE, V5, P48
   Gracie DJ, 2017, LANCET GASTROENTEROL, V2, P189, DOI 10.1016/S2468-1253(16)30206-0
   Graff LA, 2009, INFLAMM BOWEL DIS, V15, P1105, DOI 10.1002/ibd.20873
   Guloksuz S, 2013, PLOS ONE, V8, DOI 10.1371/journal.pone.0060435
   Howren MB, 2009, PSYCHOSOM MED, V71, P171, DOI 10.1097/PSY.0b013e3181907c1b
   Humbel F, 2020, CLIN GASTROENTEROL H, V18, P2019, DOI 10.1016/j.cgh.2019.09.022
   Jacobs JP, 2019, AM J GASTROENTEROL, V114, P1034, DOI 10.14309/ajg.0000000000000281
   Jain Avni, 2020, Crohns Colitis 360, V2, potz053, DOI 10.1093/crocol/otz053
   Kaplan GG, 2015, NAT REV GASTRO HEPAT, V12, P720, DOI 10.1038/nrgastro.2015.150
   Kemp K, 2018, J CROHNS COLITIS, V12, P760, DOI 10.1093/ecco-jcc/jjy020
   Kilincarslan S, 2020, ACTAS ESP PSIQUIATRI, V48, P1
   Knowles SR, 2018, INFLAMM BOWEL DIS, V24, P742, DOI 10.1093/ibd/izx100
   Kochar B, 2018, AM J GASTROENTEROL, V113, P80, DOI 10.1038/ajg.2017.423
   Lamb CA, 2019, GUT, V68, pS1, DOI 10.1136/gutjnl-2019-318484
   Leonard BE, 2018, ACTA NEUROPSYCHIATR, V30, P1, DOI 10.1017/neu.2016.69
   Lewis K, 2019, INFLAMM BOWEL DIS, V25, P1674, DOI 10.1093/ibd/izz045
   Liukkonen T, 2006, BIOL PSYCHIAT, V60, P825, DOI 10.1016/j.biopsych.2006.02.016
   Loftus EV, 2008, AM J GASTROENTEROL, V103, P3132, DOI 10.1111/j.1572-0241.2008.02175.x
   Lydiard RB, 2003, J CLIN PSYCHIAT, V64, P21
   Macer BJD, 2017, INFLAMM BOWEL DIS, V23, P534, DOI 10.1097/MIB.0000000000001059
   Magro F, 2017, J CROHNS COLITIS, V11, P649, DOI 10.1093/ecco-jcc/jjx008
   Marafini I, 2020, J CLIN MED, V9, DOI 10.3390/jcm9051387
   Marinelli C, 2020, SCI REP-UK, V10, DOI 10.1038/s41598-020-57460-6
   Marrie RA, 2019, EPIDEMIOL PSYCH SCI, V28, P333, DOI 10.1017/S2045796017000579
   Mikocka-Walus A, 2016, INFLAMM BOWEL DIS, V22, P752, DOI 10.1097/MIB.0000000000000620
   Minderhoud IM, 2007, WORLD J GASTROENTERO, V13, P2089, DOI 10.3748/wjg.v13.i14.2089
   Moulton CD, 2019, CLIN EXP IMMUNOL, V197, P308, DOI 10.1111/cei.13276
   Navabi S, 2018, INFLAMM BOWEL DIS, V24, P2303, DOI 10.1093/ibd/izy143
   Ng SC, 2017, LANCET, V390, P2769, DOI 10.1016/S0140-6736(17)32448-0
   Oligschlaeger Y, 2019, CELLS-BASEL, V8, DOI 10.3390/cells8070659
   Ou George, 2018, J Can Assoc Gastroenterol, V1, P99, DOI 10.1093/jcag/gwy023
   Panara AJ, 2014, ALIMENT PHARM THER, V39, P802, DOI 10.1111/apt.12669
   Persoons P, 2005, ALIMENT PHARM THER, V22, P101, DOI 10.1111/j.1365-2036.2005.02535.x
   Rohleder N, 2012, ANN NY ACAD SCI, V1261, P88, DOI 10.1111/j.1749-6632.2012.06634.x
   Romberg-Camps MJL, 2010, INFLAMM BOWEL DIS, V16, P2137, DOI 10.1002/ibd.21285
   Skonieczna-Zydecka K, 2018, J CLIN MED, V7, DOI 10.3390/jcm7120521
   Sobin WH, 2017, AM J GASTROENTEROL, V112, P693, DOI 10.1038/ajg.2017.57
   Thakur ER, 2020, INFLAMM BOWEL DIS, V26, P1423, DOI 10.1093/ibd/izz280
   Torres J, 2020, J CROHNS COLITIS, V14, P4, DOI 10.1093/ecco-jcc/jjz180
   Tynan RJ, 2012, BRAIN BEHAV IMMUN, V26, P469, DOI 10.1016/j.bbi.2011.12.011
   van den Brink G, 2018, ALIMENT PHARM THER, V48, P358, DOI 10.1111/apt.14832
   Vavricka SR, 2015, INFLAMM BOWEL DIS, V21, P1982, DOI 10.1097/MIB.0000000000000392
   Waclawikova B, 2018, PHARMACEUTICALS-BASE, V11, DOI 10.3390/ph11030063
   Walker JR, 2008, AM J GASTROENTEROL, V103, P1989, DOI 10.1111/j.1572-0241.2008.01980.x
   Whitehouse CE, 2019, NEUROLOGY, V92, pE406, DOI 10.1212/WNL.0000000000006854
   Zhang CK, 2013, INFLAMM BOWEL DIS, V19, P1732, DOI 10.1097/MIB.0b013e318281f395
NR 61
TC 2
Z9 2
U1 0
U2 4
PU WROCLAW MEDICAL UNIV
PI WROCLAW
PA UL K MARCINKOWSKIEGO 2-6, WROCLAW, 50-368, POLAND
SN 1899-5276
EI 2451-2680
J9 ADV CLIN EXP MED
JI Adv. Clin. Exp. Med.
PD DEC
PY 2020
VL 29
IS 12
BP 1505
EP 1510
DI 10.17219/acem/127676
PG 6
WC Medicine, Research & Experimental
WE Science Citation Index Expanded (SCI-EXPANDED)
SC Research & Experimental Medicine
GA PO1WZ
UT WOS:000604962200016
PM 33389842
OA gold
DA 2022-07-15
ER

PT J
AU Green, JE
   Davis, JA
   Berk, M
   Hair, C
   Loughman, A
   Castle, D
   Athan, E
   Nierenberg, AA
   Cryan, JF
   Jacka, F
   Marx, W
AF Green, Jessica Emily
   Davis, Jessica A.
   Berk, Michael
   Hair, Christopher
   Loughman, Amy
   Castle, David
   Athan, Eugene
   Nierenberg, Andrew A.
   Cryan, John F.
   Jacka, Felice
   Marx, Wolfgang
TI Efficacy and safety of fecal microbiota transplantation for the
   treatment of diseases other than Clostridium difficile infection: a
   systematic review and meta-analysis
SO GUT MICROBES
LA English
DT Review
DE Fecal microbiota transplantation clostridium difficile; microbiome;
   meta-analysis; RCT; systematic review; ulcerative colitis; irritable
   bowel syndrome; psychiatry; mental disorder; neuroscience; depression
AB The intestinal microbiome has been identified as a key modifier for a variety of health conditions. Fecal Microbiota Transplantation (FMT) has emerged as a fast, safe, and effective means by which to modify the intestinal microbiome and potentially treat a variety of health conditions. Despite extensive research of FMT for CDI, there is a lack of clarity informed by systematic synthesis of data regarding the safety and efficacy of FMT for other health conditions. This systematic review used PRISMA guidelines and was prospectively registered with PROSPERO (CRD42018104243). In March 2020, a search of MEDLINE, EMBASE, and PsycINFO was conducted. We identified 26 eligible studies. A meta-analysis of FMT for active Ulcerative Colitis (UC) showed that FMT significantly improved rates of clinical remission (OR = 3.634, 95% CI = 1.940 to 6.808, I-2 = 0%, p < .001), clinical response (OR = 2.634, 95% CI = 1.441 to 4.815, I-2 = 33%, p = .002) and endoscopic remission (OR = 4.431, 95% CI = 1.901 to 10.324, I-2 = 0%, p = .001). With respect to Irritable Bowel Syndrome, a meta-analysis showed no significant change in symptoms following FMT (p = .739). Hepatic disorders, metabolic syndrome, and antibiotic-resistant organisms were conditions with emerging data on FMT. Serious adverse events (AE) were more often reported in control group participants (n = 43) compared with FMT group participants (n = 26). There were similar rates of mild to moderate AE in both groups. Preliminary data suggest that FMT is a potentially safe, well-tolerated and efficacious treatment for certain conditions other than CDI, with evidence for active UC being the most compelling.
C1 [Green, Jessica Emily; Davis, Jessica A.; Berk, Michael; Loughman, Amy; Athan, Eugene; Jacka, Felice; Marx, Wolfgang] Deakin Univ, Inst Mental & Phys Hlth & Clin Translat, Food & Mood Ctr, IMPACT,Sch Med,Barwon Hlth, Geelong, Vic, Australia.
   [Green, Jessica Emily] Monash Univ, Fac Med Nursing & Hlth Sci, Cent Clin Sch, Monash Alfred Psychiat Res Ctr Maprc, Melbourne, Vic, Australia.
   [Green, Jessica Emily] Peninsula Hlth, Dept Psychiat, Frankston, Australia.
   [Berk, Michael; Castle, David] Univ Melbourne, Dept Psychiat, Parkville, Vic, Australia.
   [Berk, Michael] Orygen Youth Hlth Res Ctr, Melbourne, Vic, Australia.
   [Berk, Michael] Ctr Youth Mental Hlth, Melbourne, Vic, Australia.
   [Berk, Michael; Hair, Christopher; Athan, Eugene] Florey Inst Neurosci & Mental Hlth, Parkville, Vic, Australia.
   [Berk, Michael; Hair, Christopher; Athan, Eugene] Barwon Hlth, Geelong, Vic, Australia.
   [Castle, David] St Vincents Hlth, Dept Psychiat, East Melbourne, Vic, Australia.
   [Athan, Eugene] Deakin Univ, Sch Med, Geelong, Vic, Australia.
   [Nierenberg, Andrew A.] Dauten Family Ctr Bipolar Treatment Innovat, Dept Psychiat, Boston, MA USA.
   [Nierenberg, Andrew A.] Harvard Med Sch, Boston, MA 02115 USA.
   [Cryan, John F.] Univ Coll Cork, Dept Anat & Neurosci, Cork, Ireland.
   [Cryan, John F.] APC Microbiome, Cork, Ireland.
   [Jacka, Felice] Royal Childrens Hosp, Murdoch Childrens Res Inst, Ctr Adolescent Hlth, Parkville, Vic, Australia.
   [Jacka, Felice] Black Dog Inst, Melbourne, Vic, Australia.
   [Jacka, Felice] James Cook Univ, Townsville, Qld, Australia.
RP Green, JE (通讯作者)，Deakin Univ, Inst Mental & Phys Hlth & Clin Translat, Food & Mood Ctr, IMPACT,Sch Med,Barwon Hlth, Geelong, Vic, Australia.
EM jessica.emily.green1@gmail.com
RI Cryan, John F./A-6950-2013; Jacka, Felice/D-9424-2012; Loughman,
   Amy/J-9295-2018; Berk, Michael/M-7891-2013
OI Cryan, John F./0000-0001-5887-2723; Jacka, Felice/0000-0002-9825-0328;
   Davis, Jessica/0000-0001-7246-4291; Loughman, Amy/0000-0002-0257-1443;
   Berk, Michael/0000-0002-5554-6946; Marx, Wolfgang/0000-0002-8556-8230;
   Castle, David/0000-0002-3075-1580
CR Administration FaD, 2019, IMP SAF AL REG US FE
   Allegretti JR, 2020, CLIN GASTROENTEROL H, V18, P855, DOI 10.1016/j.cgh.2019.07.006
   Aroniadis OC, 2019, LANCET GASTROENTEROL, V4, P675, DOI 10.1016/S2468-1253(19)30198-0
   Aroniadis OC, 2013, CURR OPIN GASTROEN, V29, P79, DOI 10.1097/MOG.0b013e32835a4b3e
   Bafeta A, 2017, ANN INTERN MED, V167, P34, DOI 10.7326/M16-2810
   Bajaj JS, 2021, HEPATOLOGY, V73, P1688, DOI 10.1002/hep.31496
   Bajaj JS, 2019, HEPATOLOGY, V70, P1690, DOI 10.1002/hep.30690
   Bajaj JS, 2017, HEPATOLOGY, V66, P1727, DOI 10.1002/hep.29306
   BORODY TJ, 1989, MED J AUSTRALIA, V150, P604, DOI 10.5694/j.1326-5377.1989.tb136704.x
   Borody TJ, 2004, J CLIN GASTROENTEROL, V38, P475, DOI 10.1097/01.mcg.0000128988.13808.dc
   Caldeira LD, 2020, PLOS ONE, V15, DOI 10.1371/journal.pone.0238910
   Cammarota G, 2017, GUT, V66, P569, DOI 10.1136/gutjnl-2016-313017
   Cani PD, 2018, GUT, V67, P1716, DOI 10.1136/gutjnl-2018-316723
   Clemente JC, 2018, BMJ-BRIT MED J, V360, DOI 10.1136/bmj.j5145
   Collaboration C, 2011, COCHRANE HDB SYSTEMA, V5
   Costello SP, 2019, JAMA-J AM MED ASSOC, V321, P156, DOI 10.1001/jama.2018.20046
   de Clercq NC, 2019, PSYCHOTHER PSYCHOSOM, V88, P58, DOI 10.1159/000495044
   Dinan TG, 2020, WORLD PSYCHIATRY, V19, P111, DOI 10.1002/wps.20726
   Drekonja D, 2015, ANN INTERN MED, V162, P630, DOI 10.7326/M14-2693
   El-Salhy M, 2020, GUT, V69, P859, DOI 10.1136/gutjnl-2019-319630
   Englewood, 2011, COMPREHENSIVE META A, V3
   FDA US, 2020, SAF AL REG US FEC MI
   Gough E, 2011, CLIN INFECT DIS, V53, P994, DOI 10.1093/cid/cir632
   Green J, 2019, AUST NZ J PSYCHIAT, V53, P732, DOI 10.1177/0004867419839776
   Greenhill C, 2017, NAT REV ENDOCRINOL, V13, P688, DOI 10.1038/nrendo.2017.137
   Halkjaer SI, 2018, GUT, V67, P2107, DOI 10.1136/gutjnl-2018-316434
   Herfarth Hans, 2019, Inflamm Intest Dis, V4, P1, DOI 10.1159/000497042
   Higgins JPT, 2011, BMJ-BRIT MED J, V343, DOI 10.1136/bmj.d5928
   Holster S, 2019, CLIN TRANSL GASTROEN, V10, DOI 10.14309/ctg.0000000000000034
   Huttner BD, 2019, CLIN MICROBIOL INFEC, V25, P830, DOI 10.1016/j.cmi.2018.12.009
   Ianiro G, 2019, ALIMENT PHARM THER, V50, P240, DOI 10.1111/apt.15330
   Ishikawa D, 2017, INFLAMM BOWEL DIS, V23, P116, DOI 10.1097/MIB.0000000000000975
   Johnsen PH, 2018, LANCET GASTROENTEROL, V3, P17, DOI 10.1016/S2468-1253(17)30338-2
   Kang DW, 2017, MICROBIOME, V5, DOI 10.1186/s40168-016-0225-7
   Kelly JR, 2016, J PSYCHIATR RES, V82, P109, DOI 10.1016/j.jpsychires.2016.07.019
   Khoruts A, 2016, NAT REV GASTRO HEPAT, V13, DOI 10.1038/nrgastro.2016.98
   Kootte RS, 2017, CELL METAB, V26, P611, DOI 10.1016/j.cmet.2017.09.008
   Kump P, 2018, ALIMENT PHARM THER, V47, P67, DOI 10.1111/apt.14387
   Kurokawa S, 2018, J AFFECT DISORDERS, V235, P506, DOI 10.1016/j.jad.2018.04.038
   Leshem A, 2019, FRONT IMMUNOL, V10, DOI 10.3389/fimmu.2019.01341
   Luckey D, 2013, INDIAN J MED RES, V138, P732
   Lynch SV, 2016, NEW ENGL J MED, V375, P2369, DOI 10.1056/NEJMra1600266
   Marotz Clarisse A., 2016, Yale Journal of Biology and Medicine, V89, P383
   Moayyedi P, 2015, GASTROENTEROLOGY, V149, P102, DOI 10.1053/j.gastro.2015.04.001
   Myneedu K, 2019, UNITED EUR GASTROENT, V7, P1033, DOI 10.1177/2050640619866990
   Openbiome, 2019, OP QUAL SAF PROGR OP
   Paramsothy S, 2017, LANCET, V389, P1218, DOI 10.1016/S0140-6736(17)30182-4
   Peterson J, 2009, GENOME RES, V19, P2317, DOI 10.1101/gr.096651.109
   Philips CA, 2018, INDIAN J GASTROENTER, V37, P215, DOI 10.1007/s12664-018-0859-4
   Pinn D, 2013, AM J GASTROENTEROL, V108, pS563, DOI 10.14309/00000434-201310001-01862
   Qazi T, 2017, GUT MICROBES, V8, P574, DOI 10.1080/19490976.2017.1353848
   Ren YD, 2017, HEPATOLOGY, V65, P1765, DOI 10.1002/hep.29008
   Rossen NG, 2015, GASTROENTEROLOGY, V149, P110, DOI 10.1053/j.gastro.2015.03.045
   Saidani N, 2019, INT J ANTIMICROB AG, V53, P355, DOI 10.1016/j.ijantimicag.2018.11.014
   Sha S, 2014, ALIMENT PHARM THER, V39, P1003, DOI 10.1111/apt.12699
   Slyepchenko A, 2017, PSYCHOTHER PSYCHOSOM, V86, P31, DOI 10.1159/000448957
   Smits LP, 2018, J AM HEART ASSOC, V7, DOI 10.1161/JAHA.117.008342
   Sokol H, 2020, MICROBIOME, V8, DOI 10.1186/s40168-020-0792-5
   Sood A, 2019, J CROHNS COLITIS, V13, P1311, DOI 10.1093/ecco-jcc/jjz060
   Tang LL, 2020, INT J COLORECTAL DIS, V35, P1025, DOI 10.1007/s00384-020-03599-7
   Thaiss CA, 2016, NATURE, V535, P65, DOI 10.1038/nature18847
   Tian HL, 2017, PLOS ONE, V12, DOI 10.1371/journal.pone.0171308
   Trubiano JA, 2016, INTERN MED J, V46, P479, DOI 10.1111/imj.13027
   Vrieze A, 2012, GASTROENTEROLOGY, V143, P913, DOI 10.1053/j.gastro.2012.06.031
   Vujkovic-Cvijin I, 2017, GUT MICROBES, V8, P440, DOI 10.1080/19490976.2017.1334034
   Wang SA, 2016, PLOS ONE, V11, DOI 10.1371/journal.pone.0161174
   Xu D., 2019, OFF J AM COLL GASTRO, V114
   Xu MQ, 2015, WORLD J GASTROENTERO, V21, P102, DOI 10.3748/wjg.v21.i1.102
   Zhao HL, 2020, J DIGEST DIS, V21, P534, DOI 10.1111/1751-2980.12933
   Zheng P, 2016, MOL PSYCHIATR, V21, P786, DOI 10.1038/mp.2016.44
   Zheng P, 2019, SCI ADV, V5, DOI 10.1126/sciadv.aau8317
NR 71
TC 15
Z9 16
U1 5
U2 10
PU TAYLOR & FRANCIS INC
PI PHILADELPHIA
PA 530 WALNUT STREET, STE 850, PHILADELPHIA, PA 19106 USA
SN 1949-0976
EI 1949-0984
J9 GUT MICROBES
JI Gut Microbes
PD NOV 9
PY 2020
VL 12
IS 1
BP 1
EP 25
DI 10.1080/19490976.2020.1854640
PG 25
WC Gastroenterology & Hepatology; Microbiology
WE Science Citation Index Expanded (SCI-EXPANDED); Social Science Citation Index (SSCI)
SC Gastroenterology & Hepatology; Microbiology
GA PH5KZ
UT WOS:000600452600001
PM 33345703
OA Green Published, Green Accepted, gold
DA 2022-07-15
ER

PT J
AU Cheng, FS
   Pan, D
   Chang, B
   Jiang, M
   Sang, LX
AF Cheng, Fang-Shu
   Pan, Dan
   Chang, Bing
   Jiang, Min
   Sang, Li-Xuan
TI Probiotic mixture VSL#3: An overview of basic and clinical studies in
   chronic diseases
SO WORLD JOURNAL OF CLINICAL CASES
LA English
DT Review
DE VSL#3; Intestinal barrier function; Chronic diseases; Intestinal
   microbial balance; Cytokines; Therapeutic use
ID IRRITABLE-BOWEL-SYNDROME; RANDOMIZED CONTROLLED-TRIAL; VSL-NUMBER 3;
   COLITIS-ASSOCIATED CARCINOGENESIS; CRITICALLY-ILL PATIENTS; HIGH-FAT
   DIET; ULCERATIVE-COLITIS; DOUBLE-BLIND; EPITHELIAL BARRIER; GUT
   MICROBIOTA
AB Probiotics are known as "live microorganisms" and have been proven to have a health effect on hosts at the proper dose. Recently, a kind of probiotic mixture including eight live bacterial strains, VSL#3, has attracted considerable attention for its combined effect. VSL#3 is the only probiotic considered as a kind of medical food; it mainly participates in the regulation of the intestinal barrier function, including improving tight junction protein function, balancing intestinal microbial composition, regulating immune-related cytokine expression and so on. The objective of this review is to discuss the treatment action and mechanism for the administration of VSL#3 in chronic diseases of animals and humans (including children). We found that VSL#3 has a therapeutic or preventive effect in various systemic diseases per a large number of studies, including digestive systemic diseases (gastrointestinal diseases and hepatic diseases), obesity and diabetes, allergic diseases, nervous systemic diseases, atherosclerosis, bone diseases, and female reproductive systemic diseases.
C1 [Cheng, Fang-Shu] China Med Univ, Shengjing Hosp, Dept Dermatol, Shenyang 110004, Liaoning, Peoples R China.
   [Cheng, Fang-Shu] China Med Univ, Class 85 101k, Shenyang 110004, Liaoning, Peoples R China.
   [Pan, Dan; Sang, Li-Xuan] China Med Univ, Affiliated Hosp 1, Dept Geriatr, 155 Nanjing North St, Shenyang 110001, Liaoning, Peoples R China.
   [Chang, Bing; Jiang, Min] China Med Univ, Affiliated Hosp 1, Dept Gastroenterol, Shenyang 110001, Liaoning, Peoples R China.
RP Sang, LX (通讯作者)，China Med Univ, Affiliated Hosp 1, Dept Geriatr, 155 Nanjing North St, Shenyang 110001, Liaoning, Peoples R China.
EM sanglixuan2008@163.com
FU Innovative Talent Support Program of the Institution of Higher Learning
   in Liaoning Province [2018-478]; Innovative Talents of Science and
   Technology Support Program of Young and Middle People of Shenyang
   [RC170446]
FX Supported by the Innovative Talent Support Program of the Institution of
   Higher Learning in Liaoning Province, No. 2018-478; and the Innovative
   Talents of Science and Technology Support Program of Young and Middle
   People of Shenyang, No. RC170446.
CR Aguirre V, 2000, J BIOL CHEM, V275, P9047, DOI 10.1074/jbc.275.12.9047
   Alisi A, 2014, ALIMENT PHARM THER, V39, P1276, DOI 10.1111/apt.12758
   Angulo P, 2002, NEW ENGL J MED, V346, P1221, DOI 10.1038/nrdp.2015.80
   Appleyard CB, 2011, AM J PHYSIOL-GASTR L, V301, pG1004, DOI 10.1152/ajpgi.00167.2011
   Arthur JC, 2013, SCI REP-UK, V3, DOI 10.1038/srep02868
   Bajaj JS, 2012, AM J PHYSIOL-GASTR L, V302, pG168, DOI 10.1152/ajpgi.00190.2011
   Ballard O, 2013, PEDIATR CLIN N AM, V60, P49, DOI 10.1016/j.pcl.2012.10.002
   Barletta B, 2013, MOL NUTR FOOD RES, V57, P2233, DOI 10.1002/mnfr.201300028
   Bassaganya-Riera J, 2012, PLOS ONE, V7, DOI 10.1371/journal.pone.0034676
   Bassaganya-Riera J, 2012, PLOS ONE, V7, DOI 10.1371/journal.pone.0031238
   Bazzocchi G, 2002, DIGEST LIVER DIS, V34, pS48, DOI 10.1016/S1590-8658(02)80164-5
   Beilharz JE, 2018, MOL PSYCHIATR, V23, P351, DOI 10.1038/mp.2017.38
   Belgardt BF, 2009, J PHYSIOL-LONDON, V587, P5305, DOI 10.1113/jphysiol.2009.179192
   Bibiloni R, 2005, AM J GASTROENTEROL, V100, P1539, DOI 10.1111/j.1572-0241.2005.41794.x
   Boutagy NE, 2015, OBESITY, V23, P2357, DOI 10.1002/oby.21212
   Bowen JM, 2007, CANCER BIOL THER, V6, P1449, DOI 10.4161/cbt.6.9.4622
   Brigidi P, 2003, INT J FOOD MICROBIOL, V81, P203, DOI 10.1016/S0168-1605(02)00245-3
   Brown K, 2016, ISME J, V10, P321, DOI 10.1038/ismej.2015.114
   Caballero-Franco C, 2007, AM J PHYSIOL-GASTR L, V292, pG315, DOI 10.1152/ajpgi.00265.2006
   Calcinaro F, 2005, DIABETOLOGIA, V48, P1565, DOI 10.1007/s00125-005-1831-2
   Capaldo Christopher T, 2014, F1000Prime Rep, V6, P1, DOI 10.12703/P6-1
   Chan YK, 2016, AMB EXPRESS, V6, DOI 10.1186/s13568-016-0229-5
   Chang B, 2013, BMC GASTROENTEROL, V13, DOI 10.1186/1471-230X-13-151
   Chen XH, 2019, DEV COMP IMMUNOL, V92, P77, DOI 10.1016/j.dci.2018.09.006
   Chung EJ, 2017, EUR J PHARMACOL, V794, P1, DOI 10.1016/j.ejphar.2016.11.012
   Cobrin GM, 2005, IMMUNOL REV, V206, P277, DOI 10.1111/j.0105-2896.2005.00293.x
   Corridoni D, 2012, PLOS ONE, V7, DOI 10.1371/journal.pone.0042067
   D'Mello C, 2015, J NEUROSCI, V35, P10821, DOI 10.1523/JNEUROSCI.0575-15.2015
   Dai C, 2013, MOL CELL BIOCHEM, V374, P1, DOI 10.1007/s11010-012-1488-3
   Dai C, 2012, MOL CELL BIOCHEM, V362, P43, DOI 10.1007/s11010-011-1126-5
   Dai C, 2012, INT J MOL MED, V29, P202, DOI 10.3892/ijmm.2011.839
   de Kort S, 2011, OBES REV, V12, P449, DOI 10.1111/j.1467-789X.2010.00845.x
   Degirolamo C, 2014, CELL REP, V7, P12, DOI 10.1016/j.celrep.2014.02.032
   Delia P, 2007, WORLD J GASTROENTERO, V13, P912, DOI 10.3748/wjg.v13.i6.912
   Delia P, 2002, DIGEST LIVER DIS, V34, pS84, DOI 10.1016/S1590-8658(02)80173-6
   Dharmani P, 2013, PLOS ONE, V8, DOI 10.1371/journal.pone.0058671
   Dhiman RK, 2014, GASTROENTEROLOGY, V147, P1327, DOI 10.1053/j.gastro.2014.08.031
   Dhiman RK, 2013, METAB BRAIN DIS, V28, P321, DOI 10.1007/s11011-013-9388-0
   Di Felice G, 2008, J CLIN GASTROENTEROL, V42, pS130, DOI 10.1097/MCG.0b013e318169c463
   Di Giacinto C, 2005, J IMMUNOL, V174, P3237, DOI 10.4049/jimmunol.174.6.3237
   Distrutti E, 2014, PLOS ONE, V9, DOI 10.1371/journal.pone.0106503
   Distrutti E, 2013, PLOS ONE, V8, DOI 10.1371/journal.pone.0063893
   Do EJ, 2016, J GASTROEN HEPATOL, V31, P1453, DOI 10.1111/jgh.13280
   Dolpady J, 2016, J DIABETES RES, V2016, DOI 10.1155/2016/7569431
   Donati L, 2010, ARCH GYNECOL OBSTET, V281, P589, DOI 10.1007/s00404-009-1318-3
   Donner CS, 1998, DIGEST DIS, V16, P253, DOI 10.1159/000016873
   Douillard FP, 2018, PLOS ONE, V13, DOI 10.1371/journal.pone.0192452
   Drakes M, 2004, INFECT IMMUN, V72, P3299, DOI 10.1128/IAI.72.6.3299-3309.2004
   Dubey AP, 2008, J CLIN GASTROENTEROL, V42, pS126, DOI 10.1097/MCG.0b013e31816fc2f6
   Eckburg PB, 2005, SCIENCE, V308, P1635, DOI 10.1126/science.1110591
   Fedorak RN, 2015, CLIN GASTROENTEROL H, V13, P928, DOI 10.1016/j.cgh.2014.10.031
   Fernandez L, 2013, PHARMACOL RES, V69, P1, DOI 10.1016/j.phrs.2012.09.001
   Fitzpatrick LR, 2007, J PEDIATR GASTR NUTR, V44, P561, DOI 10.1097/MPG.0b013e31803bda51
   Floch MH, 2015, J CLIN GASTROENTEROL, V49, pS69, DOI 10.1097/MCG.0000000000000420
   Friederich P, 2007, VIRCHOWS ARCH, V451, P659, DOI 10.1007/s00428-007-0451-2
   Friederich P, 2011, INT J COLORECTAL DIS, V26, P575, DOI 10.1007/s00384-010-1127-y
   Frohmader TJ, 2010, AM J CRIT CARE, V19, pE1, DOI 10.4037/ajcc2010976
   Gaudier E, 2005, J NUTR, V135, P2753
   Giannelli FR, 2017, JAAPA-J AM ACAD PHYS, V30, P46, DOI 10.1097/01.JAA.0000524721.01579.c9
   Gionchetti P, 2000, GASTROENTEROLOGY, V119, P305, DOI 10.1053/gast.2000.9370
   Gionchetti P, 2003, GASTROENTEROLOGY, V124, P1202, DOI 10.1016/S0016-5085(03)00171-9
   Gionchetti P, 2007, DIS COLON RECTUM, V50, P2075, DOI 10.1007/s10350-007-9068-4
   GREENFIELD SM, 1993, ALIMENT PHARM THER, V7, P369
   Guandalini S, 2010, J PEDIATR GASTR NUTR, V51, P24, DOI 10.1097/MPG.0b013e3181ca4d95
   Gupta N, 2013, LIVER INT, V33, P1148, DOI 10.1111/liv.12172
   Hart AL, 2004, GUT, V53, P1602, DOI 10.1136/gut.2003.037325
   Hormannsperger G, 2010, J CLIN GASTROENTEROL, V44, pS10, DOI 10.1097/MCG.0b013e3181e102c1
   Hormannsperger G, 2009, PLOS ONE, V4, DOI 10.1371/journal.pone.0004365
   Huynh HQ, 2009, INFLAMM BOWEL DIS, V15, P760, DOI 10.1002/ibd.20816
   Inamura T, 2003, IMMUNOL LETT, V90, P3, DOI 10.1016/j.imlet.2003.05.002
   Isidro RA, 2017, J HISTOCHEM CYTOCHEM, V65, P445, DOI 10.1369/0022155417718542
   Jayakumar S, 2013, LIVER INT, V33, P1470, DOI 10.1111/liv.12280
   Jess T, 2012, CLIN GASTROENTEROL H, V10, P639, DOI 10.1016/j.cgh.2012.01.010
   Jijon H, 2004, GASTROENTEROLOGY, V126, P1358, DOI 10.1053/j.gastro.2004.02.003
   Khalili H, 2018, NAT REV GASTRO HEPAT, V15, P525, DOI 10.1038/s41575-018-0022-9
   Kigerl KA, 2016, J EXP MED, V213, P2603, DOI 10.1084/jem.20151345
   Kim HJ, 2005, NEUROGASTROENT MOTIL, V17, P687, DOI 10.1111/j.1365-2982.2005.00695.x
   Kim HJ, 2003, ALIMENT PHARM THER, V17, P895, DOI 10.1046/j.1365-2036.2003.01543.x
   Koren O, 2011, P NATL ACAD SCI USA, V108, P4592, DOI 10.1073/pnas.1011383107
   Krishnan M, 2016, INFLAMM BOWEL DIS, V22, P2811, DOI 10.1097/MIB.0000000000000954
   Kuhbacher T, 2006, GUT, V55, P833, DOI 10.1136/gut.2005.078303
   Kumar M, 2017, AM J PHYSIOL-GASTR L, V312, pG34, DOI 10.1152/ajpgi.00298.2016
   Lacouture ME, 2016, ANN ONCOL, V27, P1712, DOI 10.1093/annonc/mdw227
   Leung C, 2016, NAT REV GASTRO HEPAT, V13, P412, DOI 10.1038/nrgastro.2016.85
   Li JY, 2016, J CLIN INVEST, V126, P2049, DOI 10.1172/JCI86062
   Li YJ, 2019, DIGEST DIS SCI, V64, P1182, DOI 10.1007/s10620-018-5416-6
   Li ZP, 2003, HEPATOLOGY, V37, P343, DOI 10.1053/jhep.2003.50048
   Liang SW, 2014, IMMUNOLOGY, V141, P203, DOI 10.1111/imm.12180
   Loguercio C, 2005, J CLIN GASTROENTEROL, V39, P540, DOI 10.1097/01.mcg.0000165671.25272.0f
   Lunia MK, 2014, CLIN GASTROENTEROL H, V12, P1003, DOI 10.1016/j.cgh.2013.11.006
   Ma X, 2008, J HEPATOL, V49, P821, DOI 10.1016/j.jhep.2008.05.025
   Madsen K, 2001, GASTROENTEROLOGY, V121, P580, DOI 10.1053/gast.2001.27224
   Mardini HE, 2014, INFLAMM BOWEL DIS, V20, P1562, DOI 10.1097/MIB.0000000000000084
   Mariman R, 2014, PLOS ONE, V9, DOI 10.1371/journal.pone.0115676
   Mariman R, 2012, INFLAMM BOWEL DIS, V18, P1424, DOI 10.1002/ibd.22849
   Marks DJB, 2008, J PATHOL, V214, P260, DOI 10.1002/path.2291
   Marlicz W, 2016, J PHYSIOL PHARMACOL, V67, P867
   Massi M, 2006, WORLD J GASTROENTERO, V12, P5987, DOI 10.3748/wjg.v12.i37.5987
   Mastrangeli G, 2009, INT ARCH ALLERGY IMM, V150, P133, DOI 10.1159/000218116
   Mastromarino P, 2015, PHARMACOL RES, V95-96, P63, DOI 10.1016/j.phrs.2015.03.013
   Matteoli G, 2010, GUT, V59, P595, DOI 10.1136/gut.2009.185108
   Mencarelli A, 2012, PLOS ONE, V7, DOI 10.1371/journal.pone.0045425
   Mennigen R, 2009, AM J PHYSIOL-GASTR L, V296, pG1140, DOI 10.1152/ajpgi.90534.2008
   Miccheli A, 2015, INT J OBESITY, V39, P1118, DOI 10.1038/ijo.2015.40
   Miele E, 2009, AM J GASTROENTEROL, V104, P437, DOI 10.1038/ajg.2008.118
   Mimura T, 2004, GUT, V53, P108, DOI 10.1136/gut.53.1.108
   Mittal VV, 2011, EUR J GASTROEN HEPAT, V23, P725, DOI 10.1097/MEG.0b013e32834696f5
   Mok T, 2014, FUTURE ONCOL, V10, P813, DOI [10.2217/FON.14.22, 10.2217/fon.14.22]
   Montejo JC, 1999, CRIT CARE MED, V27, P1447, DOI 10.1097/00003246-199908000-00006
   Mouli VP, 2015, HEPATOL RES, V45, P880, DOI 10.1111/hepr.12429
   Neuschwander-Tetri BA, 2005, AM J MED SCI, V330, P326, DOI 10.1097/00000441-200512000-00011
   Onderdonk AB, 2006, J CLIN GASTROENTEROL, V40, P256, DOI 10.1097/00004836-200603000-00018
   Osterberg KL, 2015, OBESITY, V23, P2364, DOI 10.1002/oby.21230
   Otte JM, 2004, AM J PHYSIOL-GASTR L, V286, pG613, DOI 10.1152/ajpgi.00341.2003
   Pagnini C, 2010, P NATL ACAD SCI USA, V107, P454, DOI 10.1073/pnas.0910307107
   Parashar UD, 2003, EMERG INFECT DIS, V9, P565, DOI 10.3201/eid0905.020562
   Pardi DS, 2004, INFLAMM BOWEL DIS, V10, P860, DOI 10.1097/00054725-200411000-00020
   Peterson LW, 2014, NAT REV IMMUNOL, V14, P141, DOI 10.1038/nri3608
   Petrof EO, 2004, GASTROENTEROLOGY, V127, P1474, DOI 10.1053/j.gastro.2004.09.001
   Pittayanon R, 2020, GASTROENTEROLOGY, V158, P930, DOI 10.1053/j.gastro.2019.11.294
   Porter CK, 2008, GASTROENTEROLOGY, V135, P781, DOI 10.1053/j.gastro.2008.05.081
   Rachmilewitz D, 2004, GASTROENTEROLOGY, V126, P520, DOI 10.1053/j.gastro.2003.11.019
   Rajkumar H, 2014, MEDIAT INFLAMM, V2014, DOI 10.1155/2014/348959
   Rashid SK, 2014, PLOS ONE, V9, DOI 10.1371/journal.pone.0097458
   Razafindralambo H, 2019, PROBIOTICS ANTIMICRO
   Reiff C, 2009, INFLAMM BOWEL DIS, V15, P1721, DOI 10.1002/ibd.20999
   Ren ZH, 2019, INT J MOL SCI, V20, DOI 10.3390/ijms20112777
   Rincon D, 2014, LIVER INT, V34, P1504, DOI 10.1111/liv.12539
   Riordan SM, 2003, SEMIN LIVER DIS, V23, P203
   Rohatgi S, 2015, BMJ OPEN GASTROENTER, V2, DOI 10.1136/bmjgast-2014-000018
   RUTGEERTS P, 1990, GASTROENTEROLOGY, V99, P956, DOI 10.1016/0016-5085(90)90613-6
   Sanders ME, 2008, CLIN INFECT DIS, V46, pS58, DOI 10.1086/523341
   Sang LX, 2015, INT J CLIN EXP MED, V8, P20072
   Sang LX, 2014, INT J MOL SCI, V15, P15, DOI 10.3390/ijms15010015
   Schiavi E, 2011, ALLERGY, V66, P499, DOI 10.1111/j.1398-9995.2010.02501.x
   Selinger CP, 2013, J HOSP INFECT, V84, P159, DOI 10.1016/j.jhin.2013.02.019
   Shawcross DL, 2011, J HEPATOL, V54, P640, DOI 10.1016/j.jhep.2010.07.045
   Shen B, 2005, ALIMENT PHARM THER, V22, P721, DOI 10.1111/j.1365-2036.2005.02642.x
   Soo I, 2008, CAN J GASTROENTEROL, V22, P237, DOI 10.1155/2008/520383
   Sood A, 2009, CLIN GASTROENTEROL H, V7, P1202, DOI 10.1016/j.cgh.2009.07.016
   Spalinger MR, 2016, WORLD J GASTROENTERO, V22, P1034, DOI 10.3748/wjg.v22.i3.1034
   Stancovski I, 1997, CELL, V91, P299, DOI 10.1016/S0092-8674(00)80413-4
   STEFFEN EK, 1988, J INFECT DIS, V157, P1032, DOI 10.1093/infdis/157.5.1032
   Sung CK, 2004, AM J PHYSIOL-GASTR L, V286, pG722, DOI 10.1152/ajpgi.00411.2003
   Tarnawski A, 2001, J PHYSIOL-PARIS, V95, P337, DOI 10.1016/S0928-4257(01)00046-8
   Thang CL, 2013, J NUTR, V143, P136, DOI 10.3945/jn.112.169466
   Travis SPL, 2008, J CROHNS COLITIS, V2, P24, DOI 10.1016/j.crohns.2007.11.002
   Tursi A, 2004, MED SCI MONITOR, V10, pPI126
   Tursi A, 2007, INT J COLORECTAL DIS, V22, P1103, DOI 10.1007/s00384-007-0299-6
   Tursi A, 2010, AM J GASTROENTEROL, V105, P2218, DOI 10.1038/ajg.2010.218
   Veazey RS, 1997, CLIN IMMUNOL IMMUNOP, V82, P230, DOI 10.1006/clin.1996.4318
   Velayudham A, 2009, HEPATOLOGY, V49, P989, DOI 10.1002/hep.22711
   Venturi A, 1999, ALIMENT PHARM THER, V13, P1103
   Vicari E, 2012, INT J ANDROL, V35, P183, DOI 10.1111/j.1365-2605.2011.01216.x
   Vicari E, 2017, NUTRIENTS, V9, DOI 10.3390/nu9111208
   Vicari E, 2014, ASIAN J ANDROL, V16, P735, DOI 10.4103/1008-682X.131064
   Vitali B, 2012, BMC MICROBIOL, V12, DOI 10.1186/1471-2180-12-236
   von Schillde MA, 2012, CELL HOST MICROBE, V11, P387, DOI 10.1016/j.chom.2012.02.006
   Wall GC, 2011, ANN PHARMACOTHER, V45, P1127, DOI 10.1345/aph.1P790
   Wang CSE, 2018, WORLD J GASTROENTERO, V24, P4254, DOI 10.3748/wjg.v24.i37.4254
   Wang ZW, 2011, WORLD J GASTROENTERO, V17, P118, DOI 10.3748/wjg.v17.i1.118
   Whitehead WE, 2002, GASTROENTEROLOGY, V122, P1140, DOI 10.1053/gast.2002.32392
   Wiest R, 2005, HEPATOLOGY, V41, P422, DOI 10.1002/hep.20632
   Wong RK, 2015, DIGEST DIS SCI, V60, P186, DOI 10.1007/s10620-014-3299-8
   Yadav H, 2013, J BIOL CHEM, V288, P25088, DOI 10.1074/jbc.M113.452516
   Younossi Z, 2018, NAT REV GASTRO HEPAT, V15, P11, DOI 10.1038/nrgastro.2017.109
   Yuan MS, 2001, SCIENCE, V293, P1673, DOI 10.1126/science.1061620
NR 167
TC 27
Z9 28
U1 3
U2 13
PU BAISHIDENG PUBLISHING GROUP INC
PI PLEASANTON
PA 7041 Koll Center Parkway, Suite 160, PLEASANTON, CA, UNITED STATES
SN 2307-8960
J9 WORLD J CLIN CASES
JI World J. Clin. Cases
PD APR 26
PY 2020
VL 8
IS 8
BP 1361
EP 1384
DI 10.12998/wjcc.v8.i8.1361
PG 24
WC Medicine, General & Internal
WE Science Citation Index Expanded (SCI-EXPANDED)
SC General & Internal Medicine
GA LO4HQ
UT WOS:000533590700003
PM 32368530
OA Green Published, gold
DA 2022-07-15
ER

PT J
AU Spagnuolo, R
   Abenavoli, L
   Corea, A
   Larussa, T
   Mancina, RM
   Cosco, C
   Luzza, F
   Doldo, P
AF Spagnuolo, R.
   Abenavoli, L.
   Corea, A.
   Larussa, T.
   Mancina, R. M.
   Cosco, C.
   Luzza, F.
   Doldo, P.
TI Multifaceted pathogenesis of liver steatosis in inflammatory bowel
   disease: a systematic review
SO EUROPEAN REVIEW FOR MEDICAL AND PHARMACOLOGICAL SCIENCES
LA English
DT Review
DE Inflammatory bowel disease; Non-alcoholic fatty liver disease; Metabolic
   syndrome; Transient elastography; Controlled attenuation parameter;
   Liver stiffness; Anti-tumor necrosis factor alpha; Gut microbiota
ID SINUSOIDAL ENDOTHELIAL-CELLS; METABOLIC SYNDROME; CONFERS
   SUSCEPTIBILITY; RISK-FACTOR; PNPLA3; EPIDEMIOLOGY; ASSOCIATION;
   INFLIXIMAB; MICROBIOTA; VARIANT
AB OBJECTIVE: Non-Alcoholic Fatty Liver Disease (NAFLD), as a hepatic manifestation of metabolic syndrome (MET)-related obesity, insulin resistance, dyslipidemia, and hypertension, is the main cause of chronic liver disease. Inflammatory Bowel Diseases (IBD). (Crohn's Disease (CD) and Ulcerative Colitis (UC)). are often associated with extraintestinal manifestations. Of these. NAFLD is one of the most frequently reported. To highlight the etiopathogenesis of NAFLD in IBD, we performed a systematic review emphasizing the relationship between NAFLD genetic alterations, metabolic syndrome, and drugs.
   MATERIALS AND METHODS: According to the Preferred Reporting Items for Systematic Reviews and Meta-Analyses Statement (PRISMA) criteria, we performed a systematic literature search on PubMed, Google Scholar, and Web of Science for literature updated from 2010 to 1 March 2021. Inclusion criteria for studies were observational design and Randomized Controlled Trials (RCTs); written in English; primary research only; based on adult patients, and human research only.
   RESULTS: We identified nine studies on the link between NAFLD and IBD. Among these, two described the genetic predisposition to NAFLD of patients with IBD. Four reported an association between MetS and NAFLD in IBD patients. Regarding medications, none of four studies included. detected a relationship between NAFLD onset and IBD treatment (corticosteroids, immunomodulators, methotrexate, or biologics). However, a retrospective study showed a protective effect of anti-TNF alpha therapies against altered liver enzymes.
   CONCLUSIONS: In this interplay between genetic, metabolic, drug, and inflammatory factors, the underlying pathogenic mechanisms behind NAFLD in IBD are still far from clear. Further studies are needed to better clarify the role of individual components influencing the development of NAFLD in IBD.
C1 [Spagnuolo, R.; Cosco, C.; Doldo, P.] Magna Graecia Univ Catanzaro, Clin & Expt Med Dept, Catanzaro, Italy.
   [Abenavoli, L.; Corea, A.; Larussa, T.; Luzza, F.] Magna Graecia Univ Catanzaro, Hlth Sci Dept, Catanzaro, Italy.
   [Mancina, R. M.] Univ Gothenburg, Dept Mol & Clin Med, Gothenburg, Sweden.
RP Spagnuolo, R (通讯作者)，Magna Graecia Univ Catanzaro, Clin & Expt Med Dept, Catanzaro, Italy.
EM spagnuolo@unicz.it
CR Abenavoli L, 2019, NUTRIENTS, V11, DOI 10.3390/nu11112690
   Abenavoli L, 2019, INT J ENV RES PUB HE, V16, DOI 10.3390/ijerph16173011
   Axelrad JE, THERAP ADV GASTROENT, V31
   Backhed F, 2004, P NATL ACAD SCI USA, V101, P15718, DOI 10.1073/pnas.0407076101
   Barbuio R, 2007, J ENDOCRINOL, V194, P539, DOI 10.1677/JOE-07-0234
   Beaton MD, 2012, CAN J GASTROENTEROL, V26, P353, DOI 10.1155/2012/725468
   Bessissow T, 2016, INFLAMM BOWEL DIS, V22, P1937, DOI 10.1097/MIB.0000000000000832
   Bleau C, 2016, J VIROL, V90, P9096, DOI 10.1128/JVI.01069-16
   Bosch DE, 2017, HUM PATHOL, V69, P55, DOI 10.1016/j.humpath.2017.09.008
   Brest P, 2011, AUTOPHAGY, V7, P786, DOI 10.4161/auto.7.7.15595
   Carr RM, 2017, DIGEST DIS SCI, V62, P1354, DOI 10.1007/s10620-017-4495-0
   Chao CY, 2016, WORLD J GASTROENTERO, V22, P7727, DOI 10.3748/wjg.v22.i34.7727
   Fakhoury M, 2014, J INFLAMM RES, V7, P113, DOI 10.2147/JIR.S65979
   Glas J, 2013, PLOS ONE, V8, DOI 10.1371/journal.pone.0054338
   Glassner K, 2017, INFLAMM BOWEL DIS, V23, P998, DOI 10.1097/MIB.0000000000001085
   Grundy SM, 2007, J CLIN ENDOCR METAB, V92, P399, DOI 10.1210/jc.2006-0513
   Grundy SM, 2005, CIRCULATION, V112, P2735, DOI 10.1161/CIRCULATIONAHA.105.169404
   Ilan Y, 2016, WORLD J GASTROENTERO, V22, P8760, DOI 10.3748/wjg.v22.i39.8760
   Kahn R, 2005, DIABETES CARE, V28, P2289, DOI 10.2337/diacare.28.9.2289
   Kozlitina J, 2014, NAT GENET, V46, P352, DOI 10.1038/ng.2901
   Levine Jonathan S, 2011, Gastroenterol Hepatol (N Y), V7, P235
   Lin YC, 2016, J HEPATOL, V65, P1209, DOI 10.1016/j.jhep.2016.06.029
   Magri S, 2019, WORLD J GASTROENTERO, V25, P5676, DOI 10.3748/wjg.v25.i37.5676
   Mancina RM, 2020, GASTROENTEROL NURS, V43, P292, DOI 10.1097/SGA.0000000000000461
   Mancina RM, 2016, GASTROENTEROLOGY, V150, P1219, DOI 10.1053/j.gastro.2016.01.032
   Mancina RM, 2016, INFLAMM BOWEL DIS, V22, P134, DOI 10.1097/MIB.0000000000000569
   Masarone M, 2014, REV RECENT CLIN TRIA, V9, P126, DOI 10.2174/1574887109666141216111143
   McGowan CE, 2012, INFLAMM BOWEL DIS, V18, P49, DOI 10.1002/ibd.21669
   Miyao M, 2015, LAB INVEST, V95, P1130, DOI 10.1038/labinvest.2015.95
   Moher D, 2016, REV ESP NUTR HUM DIE, V20, P148, DOI 10.14306/renhyd.20.2.223
   Mouzaki M, 2013, HEPATOLOGY, V58, P120, DOI 10.1002/hep.26319
   Palumbo CS, 2019, INFLAMM BOWEL DIS, V25, P124, DOI 10.1093/ibd/izy200
   Pingitore P, 2014, BBA-MOL CELL BIOL L, V1841, P574, DOI 10.1016/j.bbalip.2013.12.006
   Pirazzi C, 2014, HUM MOL GENET, V23, P4077, DOI 10.1093/hmg/ddu121
   Principi M, 2018, INFLAMM BOWEL DIS, V24, P1589, DOI 10.1093/ibd/izy051
   Restellini S, 2017, GASTROENTEROLOGY, V152, pS976, DOI 10.1016/S0016-5085(17)33308-5
   Roberti R, 2020, CURR MED RES OPIN, V36, P1457, DOI 10.1080/03007995.2020.1786681
   Rogler G, 2010, BEST PRACT RES CL GA, V24, P157, DOI 10.1016/j.bpg.2009.10.011
   Romeo S, 2008, NAT GENET, V40, P1461, DOI 10.1038/ng.257
   Romeo S, 2020, CELL METAB, V31, P35, DOI 10.1016/j.cmet.2019.12.002
   Sagami S, 2017, HEPATOL RES, V47, P872, DOI 10.1111/hepr.12828
   Sartini A, 2018, CELL DEATH DIS, V9, DOI 10.1038/s41419-017-0124-2
   Schroder T, 2015, EUR J GASTROEN HEPAT, V27, P698, DOI 10.1097/MEG.0000000000000350
   Simon TG, 2018, INFLAMM BOWEL DIS, V24, P2247, DOI 10.1093/ibd/izy128
   Sourianarayanane Achuthan, 2013, J Crohns Colitis, V7, pe279, DOI 10.1016/j.crohns.2012.10.015
   Spagnuolo R, 2019, NUTRIENTS, V11, DOI 10.3390/nu11020303
   Targher G, 2020, GUT, V69, P1691, DOI 10.1136/gutjnl-2020-320622
   Williams CD, 2011, GASTROENTEROLOGY, V140, P124, DOI 10.1053/j.gastro.2010.09.038
   Yalcin M, 2014, TURK J GASTROENTEROL, V25, P167, DOI 10.5152/tjg.2014.5121
   Yao ZL, 2016, J IMMUNOL, V197, P2390, DOI 10.4049/jimmunol.1600702
NR 50
TC 1
Z9 1
U1 0
U2 2
PU VERDUCI PUBLISHER
PI ROME
PA VIA GREGORIO VII, ROME, 186-00165, ITALY
SN 1128-3602
J9 EUR REV MED PHARMACO
JI Eur. Rev. Med. Pharmacol. Sci.
PY 2021
VL 25
IS 18
BP 5818
EP 5825
DI 10.26355/eurrev_202109_26800
PG 8
WC Pharmacology & Pharmacy
WE Science Citation Index Expanded (SCI-EXPANDED)
SC Pharmacology & Pharmacy
GA WD6OB
UT WOS:000705057500026
PM 34604973
DA 2022-07-15
ER

PT J
AU Ahn, SI
   Cho, S
   Choi, NJ
AF Ahn, Sung-Il
   Cho, Sangbuem
   Choi, Nag-Jin
TI Effect of dietary probiotics on colon length in an inflammatory bowel
   disease-induced murine model: A meta-analysis
SO JOURNAL OF DAIRY SCIENCE
LA English
DT Article
DE meta-analysis; probiotics; inflammatory bowel disease
ID SODIUM-INDUCED COLITIS; RECOMBINANT HUMAN INTERLEUKIN-10; NF-KAPPA-B;
   LACTOBACILLUS-CASEI; ULCERATIVE-COLITIS; ESCHERICHIA-COLI; GUT
   MICROBIOTA; SACCHAROMYCES-BOULARDII; TRANSCRIPTION FACTOR; PREVENTS
   COLITIS
AB We investigated the effect of probiotic supplementation on inflammatory bowel disease (IBD) by meta-analysis. We included 30 studies to assess the effect of probiotic administration. We estimated the effect size using standardized mean difference, and we evaluated the statistical heterogeneity of the effect size using Cochran's Q test, followed by meta-ANOVA and meta-regression analysis to explain the heterogeneity of the effect size using a mixed-effects model. We conducted Egger's linear regression test to evaluate publication bias. Among the factors evaluated, colon length and myeloperoxidase showed the greatest Q statistic and I-2 index, respectively. Colon length, transforming growth factor-beta, IL-10, superoxide dismutase, and glutathione showed positive effect sizes in the fixed- and random-effects models. The others (spleen weight, tumor necrosis factor alpha, IL-1 beta, IL-6, IL-12, IL-17, IFN-gamma, disease activity index, thiobarbituric acid reactive substances, nitric oxide, myeloperoxidase, malondialdehyde, histological score, and macroscopic inflammatory score) showed negative effect sizes in the fixed- and random-effects models. Probiotics showed a significant effect on all investigated factors, except IL-10. In meta-ANOVA and meta-regression analysis, Lactobacillus paracasei was the most effective probiotic for colon length. Lactobacillus paracasei, Lactobacillus reuteri, Lactobacillus fermentum, and a mixture of Lactobacillus bulgaricus and Saccharomyces boulardii (LC + SB) were effective for colon length, tumor necrosis factor alpha, IL-6, IL-10, IFN-gamma, and disease activity index. Lactobacillus rham-nosus was most effective for IL-10 and IFN-gamma. Dietary probiotics are effective in improving the symptoms of IBD. Although the results of this meta-analysis had some limitations due to a lack of animal experiments, they will be meaningful to people with IBD.
C1 [Ahn, Sung-Il; Cho, Sangbuem; Choi, Nag-Jin] Jeonbuk Natl Univ, Dept Anim Sci, Jeonju 54896, South Korea.
RP Choi, NJ (通讯作者)，Jeonbuk Natl Univ, Dept Anim Sci, Jeonju 54896, South Korea.
EM nagjin@jbnu.ac.kr
OI Choi, nagjin/0000-0003-0145-8905
FU Cooperation Research Program for Agriculture Science and Technology
   Development [PJ01197802]; Rural Development Administration, Republic of
   Korea
FX This study was supported by the Cooperation Research Program for
   Agriculture Science and Technology Development (PJ01197802), Rural
   Development Administration, Republic of Korea.
CR Ahl D, 2016, ACTA PHYSIOL, V217, P300, DOI 10.1111/apha.12695
   Bantel H, 2000, AM J GASTROENTEROL, V95, P3452
   Barnes PJ, 1997, NEW ENGL J MED, V336, P1066, DOI 10.1056/NEJM199704103361506
   Borenstein M, 2011, INTRO META ANAL
   BOUMPAS DT, 1993, ANN INTERN MED, V119, P1198, DOI 10.7326/0003-4819-119-12-199312150-00007
   Byrne FR, 2006, CURR OPIN DRUG DISC, V9, P207
   Cai L, 2014, STAND GENOMIC SCI, V9, DOI 10.4056/sigs.4948668
   Chaudhary R, 2014, BIOMED RES INT, V2014, DOI 10.1155/2014/947606
   Chen CL, 2019, J FOOD DRUG ANAL, V27, P83, DOI 10.1016/j.jfda.2018.05.004
   Choi Chang Hwan, 2017, Korean J Gastroenterol, V69, P1, DOI 10.4166/kjg.2017.69.1.1
   Choi EJ, 2019, PLOS ONE, V14, DOI 10.1371/journal.pone.0210854
   Choi H, 2005, J KOREAN MED ASSOC, V48, P154, DOI 10.5124/jkma.2005.48.2.154
   Chung YW, 2008, CLIN EXP IMMUNOL, V151, P182, DOI 10.1111/j.1365-2249.2007.03549.x
   Cominelli F., 1992, GASTROENTEROLOGY, V96, pA96
   Dionne S, 1997, DIGEST DIS SCI, V42, P1557, DOI 10.1023/A:1018895500721
   Egger M, 1997, BMJ-BRIT MED J, V315, P629, DOI 10.1136/bmj.315.7109.629
   Fedorak RN, 2000, GASTROENTEROLOGY, V119, P1473, DOI 10.1053/gast.2000.20229
   Feng X, 2018, APPL BIOL CHEM, V61, P355, DOI 10.1007/s13765-018-0359-3
   Fiocchi C, 1998, GASTROENTEROLOGY, V115, P182, DOI 10.1016/S0016-5085(98)70381-6
   FLEISS JL, 1986, CONTROL CLIN TRIALS, V7, P267, DOI 10.1016/0197-2456(86)90034-6
   Frank DN, 2007, P NATL ACAD SCI USA, V104, P13780, DOI 10.1073/pnas.0706625104
   Franke A, 2008, NAT GENET, V40, P1319, DOI 10.1038/ng.221
   FULLER R, 1989, J APPL BACTERIOL, V66, P365
   Ghasemi-Niri SF, 2011, J PHYSIOL PHARMACOL, V62, P341
   Ghasemi-Niri SF, 2012, ASIAN J ANIM VET ADV, V7, P1148, DOI 10.3923/ajava.2012.1148.1156
   Gholami M, 2016, PATHOL RES PRACT, V212, P500, DOI 10.1016/j.prp.2016.02.024
   Guarner F, 1998, INT J FOOD MICROBIOL, V39, P237, DOI 10.1016/S0168-1605(97)00136-0
   Guinane CM, 2013, THER ADV GASTROENTER, V6, P295, DOI 10.1177/1756283X13482996
   Gupta P, 2000, J PEDIATR GASTR NUTR, V31, P453, DOI 10.1097/00005176-200010000-00024
   Guslandi M, 2000, DIGEST DIS SCI, V45, P1462, DOI 10.1023/A:1005588911207
   Hemarajata P, 2013, THER ADV GASTROENTER, V6, P39, DOI 10.1177/1756283X12459294
   Hendrickson BA, 2002, CLIN MICROBIOL REV, V15, P79, DOI 10.1128/CMR.15.1.79-94.2002
   Higgins JPT, 2003, BRIT MED J, V327, P557, DOI 10.1136/bmj.327.7414.557
   Higgins JPT., 2011, COCHRANE HDB SYSTEMA
   Hill C, 2014, NAT REV GASTRO HEPAT, V11, P506, DOI 10.1038/nrgastro.2014.66
   Hong YS, 2010, ARCH PHARM RES, V33, P1091, DOI 10.1007/s12272-010-0716-1
   Jang SE, 2013, J APPL MICROBIOL, V115, P888, DOI 10.1111/jam.12273
   Kim ER, 2014, WORLD J GASTROENTERO, V20, P9872, DOI 10.3748/wjg.v20.i29.9872
   Kim Tae Ho, 2003, Korean J Gastroenterol, V42, P377
   KING H, 1952, ANN SURG, V136, P239, DOI 10.1097/00000658-195208000-00006
   전우현, 2016, [Journal of Korean Medicine, 대한한의학회지], V37, P13
   Kokesova A, 2006, FOLIA MICROBIOL, V51, P478, DOI 10.1007/BF02931595
   Koppikar SJ, 2014, EUR J INTEGR MED, V6, P646, DOI 10.1016/j.eujim.2014.08.005
   Kornbluth A, 2010, AM J GASTROENTEROL, V105, P501, DOI 10.1038/ajg.2009.727
   KRAWISZ JE, 1984, GASTROENTEROLOGY, V87, P1344
   Kruis W, 1997, ALIMENT PHARM THER, V11, P853, DOI 10.1046/j.1365-2036.1997.00225.x
   Kudoh Y, 2001, J JPN SOC FOOD SCI, V48, P44, DOI 10.3136/nskkk.48.44
   Kuhbacher T, 2006, GUT, V55, P833, DOI 10.1136/gut.2005.078303
   Lee HS, 2008, INT IMMUNOPHARMACOL, V8, P574, DOI 10.1016/j.intimp.2008.01.009
   LEVI AJ, 1979, LANCET, V2, P276
   Li G., 2018, BIOMED RES ALIGARH, V29, P768, DOI [10.4066/biomedicalresearch.29-17-3436, DOI 10.4066/BIOMEDICALRESEARCH.29-17-3436]
   Liberati A, 2009, ANN INTERN MED, V151, pW65, DOI [10.1371/journal.pmed.1000100, 10.7326/0003-4819-151-4-200908180-00136, 10.1136/bmj.b2700]
   Liu YW, 2011, INT IMMUNOPHARMACOL, V11, P2159, DOI 10.1016/j.intimp.2011.09.013
   Luerce TD, 2014, GUT PATHOG, V6, DOI 10.1186/1757-4749-6-33
   Madsen KL, 1999, GASTROENTEROLOGY, V116, P1107, DOI 10.1016/S0016-5085(99)70013-2
   Malchow HA, 1997, J CLIN GASTROENTEROL, V25, P653, DOI 10.1097/00004836-199712000-00021
   Mao YL, 1996, GASTROENTEROLOGY, V111, P334, DOI 10.1053/gast.1996.v111.pm8690198
   MISIEWICZ JJ, 1965, LANCET, V1, P185
   Moeinian M, 2014, WORLD J GASTROENTERO, V20, P10876, DOI 10.3748/wjg.v20.i31.10876
   Moher D, 2009, PLOS MED, V6, DOI 10.1371/journal.pmed.1000097
   Neuman MG, 2007, TRANSL RES, V149, P173, DOI 10.1016/j.trsl.2006.11.009
   Nieto N, 2000, DIGEST DIS SCI, V45, P1820, DOI 10.1023/A:1005565708038
   Nishitani Y, 2009, INT IMMUNOPHARMACOL, V9, P1444, DOI 10.1016/j.intimp.2009.08.018
   Ogita T, 2011, J BIOMED BIOTECHNOL, DOI 10.1155/2011/378417
   Ott SJ, 2008, SCAND J GASTROENTERO, V43, P831, DOI 10.1080/00365520801935434
   Oz HS, 2008, MOLECULES, V13, P452, DOI 10.3390/molecules13020452
   Oz HS, 2007, TRANSL RES, V150, P122, DOI 10.1016/j.trsl.2006.12.010
   Oz HS, 2005, J NUTR BIOCHEM, V16, P297, DOI 10.1016/j.jnutbio.2004.09.007
   Pawar P, 2011, BMC COMPLEM ALTERN M, V11, DOI 10.1186/1472-6882-11-34
   Petersson J, 2007, AM J PHYSIOL-GASTR L, V293, pG1281, DOI 10.1152/ajpgi.00357.2007
   Qian Y., 2017, BIOMED RES ALIGARH, V28, P9242
   Rembacken BJ, 1999, LANCET, V354, P635, DOI 10.1016/S0140-6736(98)06343-0
   Rocha CS, 2014, PLOS ONE, V9, DOI 10.1371/journal.pone.0085923
   Sah BNP, 2014, FOOD CHEM, V156, P264, DOI 10.1016/j.foodchem.2014.01.105
   Salzman NH, 2008, ADV EXP MED BIOL, V635, P67, DOI 10.1007/978-0-387-09550-9_6
   Santiago-Lopez L, 2018, NUTRIENTS, V10, DOI 10.3390/nu10081039
   Sartor RB, 2008, GASTROENTEROLOGY, V134, P577, DOI 10.1053/j.gastro.2007.11.059
   Celiberto LS, 2017, PLOS ONE, V12, DOI 10.1371/journal.pone.0175935
   Scanlan PD, 2008, ISME J, V2, P1183, DOI 10.1038/ismej.2008.76
   Schreiber O, 2009, AM J PHYSIOL-GASTR L, V296, pG534, DOI 10.1152/ajpgi.90470.2008
   Schreiber S, 2000, GASTROENTEROLOGY, V119, P1461, DOI 10.1053/gast.2000.20196
   Schultz M, 2002, INFLAMM BOWEL DIS, V8, P71, DOI 10.1097/00054725-200203000-00001
   SHANAHAN F, 1990, IMMUNOPHARMACOLOGY, V20, P217, DOI 10.1016/0162-3109(90)90037-F
   So-Yeon Kim，, 2013, [The Journal of Korean Oriental Internal Medicine, 대한한방내과학회지], V34, P134
   Sokol H, 2008, P NATL ACAD SCI USA, V105, P16731, DOI 10.1073/pnas.0804812105
   Srutkova D, 2015, PLOS ONE, V10, DOI 10.1371/journal.pone.0134050
   Tamboli CP, 2004, GUT, V53, P1057
   Tau G, 1999, ALLERGY, V54, P1233, DOI 10.1034/j.1398-9995.1999.00099.x
   Torii Akiko, 2007, Allergol Int, V56, P293, DOI 10.2332/allergolint.O-06-459
   Toumi R, 2013, IMMUNOPHARM IMMUNOT, V35, P403, DOI 10.3109/08923973.2013.790413
   WEITZMAN SA, 1990, BLOOD, V76, P655
   Wu LT, 2011, LECT NOTES ARTIF INT, V6635, P1, DOI 10.1007/978-3-642-20847-8_1
   Yoda K, 2014, EUR J NUTR, V53, P105, DOI 10.1007/s00394-013-0506-x
   Yoon JW, 2019, FOOD SCI ANIM RESOUR, V39, P162, DOI 10.5851/kosfa.2019.e13
   Zhang JM, 2007, INT ANESTHESIOL CLIN, V45, P27, DOI 10.1097/AIA.0b013e318034194e
   Zhong J, 2006, INFLAMM BOWEL DIS, V12, P790, DOI 10.1097/00054725-200608000-00015
NR 96
TC 9
Z9 10
U1 1
U2 22
PU ELSEVIER SCIENCE INC
PI NEW YORK
PA STE 800, 230 PARK AVE, NEW YORK, NY 10169 USA
SN 0022-0302
EI 1525-3198
J9 J DAIRY SCI
JI J. Dairy Sci.
PD FEB
PY 2020
VL 103
IS 2
BP 1807
EP 1819
DI 10.3168/jds.2019-17356
PG 13
WC Agriculture, Dairy & Animal Science; Food Science & Technology
WE Science Citation Index Expanded (SCI-EXPANDED)
SC Agriculture; Food Science & Technology
GA KC9GS
UT WOS:000507480100063
PM 31785874
OA Bronze
DA 2022-07-15
ER

PT J
AU Holota, Y
   Dovbynchuk, T
   Kaji, I
   Vareniuk, I
   Dzyubenko, N
   Chervinska, T
   Zakordonets, L
   Stetska, V
   Ostapchenko, L
   Serhiychuk, T
   Tolstanova, G
AF Holota, Yuliia
   Dovbynchuk, Taisa
   Kaji, Izumi
   Vareniuk, Igor
   Dzyubenko, Natalia
   Chervinska, Tetiana
   Zakordonets, Liudmyla
   Stetska, Viktoria
   Ostapchenko, Liudmyla
   Serhiychuk, Tetiana
   Tolstanova, Ganna
TI The long-term consequences of antibiotic therapy: Role of colonic
   short-chain fatty acids (SCFA) system and intestinal barrier integrity
SO PLOS ONE
LA English
DT Article
ID INFLAMMATORY-BOWEL-DISEASE; PROTEIN-COUPLED RECEPTOR; GUT MICROBIOTA;
   ULCERATIVE-COLITIS; MATRIX METALLOPROTEINASE-2; GPR43; EXPRESSION;
   RESPONSES; EXPOSURE; TRANSPORTERS
AB Epidemiological studies revealed that antibiotics exposure increases a risk of inflammatory bowel diseases (IBD) development. It remained largely unknown how antibiotic-induced dysbiosis confers the risk for enhanced inflammatory response. The aim of the present study was to test the hypothesis that SCFAs, their receptors and transporters mediate the antibiotic long-term effects on the functional state of colonic mucosa and susceptibility to the experimental colitis. Male Wistar rats were treated daily for 14 days with antibiotic ceftriaxone (300 mg/kg, i.m.) or vehicle; euthanized by CO2 inhalation followed by cervical dislocation in 1, 14 or 56 days after antibiotic withdrawal. We found increased cecum weight and sustained changes in microbiota composition after ceftriaxone treatment with increased number of conditionally pathogenic enterobacteria, E. coli, Clostridium, Staphylococcus spp. and hemolytic bacteria even at 56 days after antibiotic withdrawal. The concentration of SCFAs was decreased after ceftriaxone withdrawal. We found decreased immunoreactivity of the FFA2, FFA3 receptors, SMCT1 and increased MCT1 & MCT4 transporters of SCFAs in colon mucosa. These changes evoked a significant shift in colonic mucosal homeostasis: the disturbance of oxidant-antioxidant balance; activation of redox-sensitive transcription factor HIF1 alpha and ERK1/2 MAP kinase; increased colonic epithelial permeability and bacterial translocation to blood; morphological remodeling of the colonic tissue. Ceftriaxone pretreatment significantly reinforced inflammation during experimental colitis 56 days after ceftriaxone withdrawal, which was confirmed by increased histopathology of colitis, Goblet cell dysfunction, colonic dilatation and wall thickening, and increased serum levels of inflammatory cytokines (TNF-alpha and IL-10). Since the recognition of the importance of microbiota metabolic activity rather than their composition in the development of inflammatory disorders, e.g. IBD, the present study is the first report on the role of the SCFA system in the long lasting side effects of antibiotic treatment and its implication in IBD development.
C1 [Holota, Yuliia; Dovbynchuk, Taisa; Vareniuk, Igor; Dzyubenko, Natalia; Chervinska, Tetiana; Stetska, Viktoria; Ostapchenko, Liudmyla; Serhiychuk, Tetiana; Tolstanova, Ganna] Taras Shevchenko Natl Univ Kyiv, Kiev, Ukraine.
   [Kaji, Izumi] Univ Calif Los Angeles, CURE West LA VA Med Ctr, Los Angeles, CA USA.
   [Zakordonets, Liudmyla] Bogomolets Natl Med Univ, Kiev, Ukraine.
   [Kaji, Izumi] Vanderbilt Univ, Med Ctr, Nashville, TN USA.
RP Tolstanova, G (通讯作者)，Taras Shevchenko Natl Univ Kyiv, Kiev, Ukraine.
EM gtolstanova@gmail.com
RI Kaji, Izumi/AAI-4749-2021
OI Kaji, Izumi/0000-0001-5395-0497; Tolstanova, Ganna/0000-0002-5286-5044;
   Ostapchenko, Ludmila/0000-0001-7181-6048; Dovbynchuk,
   Taisa/0000-0001-7451-6315
FU Ministry of Education and Science of Ukraine [16BF036-01, 19BF036-01]
FX The study was supported by the Ministry of Education and Science of
   Ukraine Grants: 16BF036-01, 19BF036-01 to Taras Shevchenko National
   University of Kyiv.; We thank Dr. Iwanaga in Hokkaido University for
   providing SCMT antibody, Prof. Szabo in University of Irvine for
   providing Erk1/2, p38 and HIF1a antibodies, Prof. Zholos in Taras
   Shevchenko National University of Kyiv for editing manuscript. The
   present study was supported by the Ministry of Education and Science of
   Ukraine Grants: 16BF036-01, 19BF036-01 to Taras Shevchenko National
   University of Kyiv.
CR Ang ZW, 2016, SCI REP-UK, V6, DOI 10.1038/srep34145
   Aniwan S, 2018, J CROHNS COLITIS, V12, P137, DOI 10.1093/ecco-jcc/jjx135
   Antonopoulos DA, 2009, INFECT IMMUN, V77, P2367, DOI 10.1128/IAI.01520-08
   Arnal ME, 2015, PLOS ONE, V10, DOI 10.1371/journal.pone.0118092
   Bender A, 2001, Z GASTROENTEROL, V39, P911, DOI 10.1055/s-2001-18537
   Bertrand RL., 2014, ADV ENZYME RES, V2, P77, DOI [10.4236/aer.2014.22008, DOI 10.4236/AER.2014.22008]
   Blaser MJ, 2016, SCIENCE, V352, P544, DOI 10.1126/science.aad9358
   Brestoff JR, 2013, NAT IMMUNOL, V14, P676, DOI 10.1038/ni.2640
   Brown AJ, 2003, J BIOL CHEM, V278, P11312, DOI 10.1074/jbc.M211609200
   Campbell BJ, 2001, GLYCOCONJUGATE J, V18, P851, DOI 10.1023/A:1022240107040
   Campbell EL, 2014, IMMUNITY, V40, P66, DOI 10.1016/j.immuni.2013.11.020
   Castaneda FE, 2005, GASTROENTEROLOGY, V129, P1991, DOI 10.1053/j.gastro.2005.09.017
   Chang LF, 2001, NATURE, V410, P37, DOI 10.1038/35065000
   Chen CA, 2012, EXP BIOL MED, V237, P777, DOI 10.1258/ebm.2012.011157
   Cresci GA, 2010, J GASTROINTEST SURG, V14, P449, DOI 10.1007/s11605-009-1045-x
   Deng XM, 2009, J PHARMACOL EXP THER, V331, P1071, DOI 10.1124/jpet.109.158022
   Dengler F, 2015, J ANIM PHYSIOL AN N, V99, P379, DOI 10.1111/jpn.12201
   Dethlefsen L, 2011, P NATL ACAD SCI USA, V108, P4554, DOI 10.1073/pnas.1000087107
   Donohoe DR, 2011, CELL METAB, V13, P517, DOI 10.1016/j.cmet.2011.02.018
   Dovbynchuk T, 2015, Fiziol Zh, V61, P76
   Perez-Cobas AE, 2013, GUT, V62, P1591, DOI 10.1136/gutjnl-2012-303184
   ELLMAN GL, 1959, ARCH BIOCHEM BIOPHYS, V82, P70, DOI 10.1016/0003-9861(59)90090-6
   Fu JX, 2011, J CLIN INVEST, V121, P1657, DOI 10.1172/JCI45538
   Ganapathy V, 2009, PHARMACOL THERAPEUT, V121, P29, DOI 10.1016/j.pharmthera.2008.09.005
   Garg P, 2006, J IMMUNOL, V177, P4103, DOI 10.4049/jimmunol.177.6.4103
   Garg P, 2009, AM J PHYSIOL-GASTR L, V296, pG175, DOI 10.1152/ajpgi.90454.2008
   Gupta J, 2014, CANCER CELL, V25, P484, DOI 10.1016/j.ccr.2014.02.019
   Gustafsson A, 1998, SCAND J GASTROENTERO, V33, P721
   Hartney T, 2011, PLOS ONE, V6, DOI 10.1371/journal.pone.0027531
   Harty RF, 2013, DIGEST DIS SCI, V58, P3386, DOI 10.1007/s10620-013-2840-5
   Hashash JG, 2015, INFLAMM BOWEL DIS, V21, P2576, DOI 10.1097/MIB.0000000000000534
   Holota Y, 2015, STUDIA BIOL, V9, P49
   Holota Yu V, 2016, Ukr Biochem J, V88, P35, DOI 10.15407/ubj88.06.035
   Horton DB, 2015, PEDIATRICS, V136, pE333, DOI 10.1542/peds.2015-0036
   HOVERSTAD T, 1986, SCAND J GASTROENTERO, V21, P997, DOI 10.3109/00365528608996411
   HOVERSTAD T, 1986, SCAND J GASTROENTERO, V21, P621, DOI 10.3109/00365528609003109
   Hviid A, 2011, GUT, V60, P49, DOI 10.1136/gut.2010.219683
   Iwanaga T, 2006, BIOMED RES-TOKYO, V27, P243, DOI 10.2220/biomedres.27.243
   Jernberg C, 2010, MICROBIOL-SGM, V156, P3216, DOI 10.1099/mic.0.040618-0
   Kamp ME, 2016, PLOS ONE, V11, DOI 10.1371/journal.pone.0163750
   Karaki S, 2006, CELL TISSUE RES, V324, P353, DOI 10.1007/s00441-005-0140-x
   Karczewski J, 2014, AUTOIMMUNITY, V47, P494, DOI 10.3109/08916934.2014.938322
   Kendrick SFW, 2010, HEPATOLOGY, V51, P1988, DOI 10.1002/hep.23572
   Kim Chang H, 2014, Immune Netw, V14, P277, DOI 10.4110/in.2014.14.6.277
   Kim MH, 2013, GASTROENTEROLOGY, V145, P396, DOI 10.1053/j.gastro.2013.04.056
   Knoop KA, 2016, GUT, V65, P1100, DOI 10.1136/gutjnl-2014-309059
   Kronman MP, 2012, PEDIATRICS, V130, pE794, DOI 10.1542/peds.2011-3886
   Kruidenier L, 2003, J PATHOL, V201, P28, DOI 10.1002/path.1409
   Larauche M, 2009, AM J PHYSIOL-GASTR L, V297, pG215, DOI 10.1152/ajpgi.00072.2009
   Le Poul E, 2003, J BIOL CHEM, V278, P25481, DOI 10.1074/jbc.M301403200
   Li ZS, 2011, J NEUROSCI, V31, P8998, DOI 10.1523/JNEUROSCI.6684-10.2011
   Liu HC, 2013, AM J PHYSIOL-GASTR L, V304, pG793, DOI 10.1152/ajpgi.00249.2012
   Lopez CA, 2016, SCIENCE, V353, P1249, DOI 10.1126/science.aag3042
   Macia L, 2015, NAT COMMUN, V6, DOI 10.1038/ncomms7734
   Marild K, 2013, BMC GASTROENTEROL, V13, DOI 10.1186/1471-230X-13-109
   Marinho HS, 2014, REDOX BIOL, V2, P535, DOI 10.1016/j.redox.2014.02.006
   Maslowski KM, 2009, NATURE, V461, P1282, DOI 10.1038/nature08530
   Masui R, 2013, INFLAMM BOWEL DIS, V19, P2848, DOI 10.1097/01.MIB.0000435444.14860.ea
   Moura FA, 2015, REDOX BIOL, V6, P617, DOI 10.1016/j.redox.2015.10.006
   Nair Anroop B, 2016, J Basic Clin Pharm, V7, P27, DOI 10.4103/0976-0105.177703
   Nilsson NE, 2003, BIOCHEM BIOPH RES CO, V303, P1047, DOI 10.1016/S0006-291X(03)00488-1
   Nohr MK, 2015, NEUROSCIENCE, V290, P126, DOI 10.1016/j.neuroscience.2015.01.040
   Otsuka M, 2010, GASTROENTEROLOGY, V138, P1255, DOI 10.1053/j.gastro.2010.01.005
   Rashid MU, 2015, CLIN INFECT DIS, V60, pS77, DOI 10.1093/cid/civ137
   ROEDIGER WEW, 1990, LIPIDS, V25, P646, DOI 10.1007/BF02536016
   ROEDIGER WEW, 1980, LANCET, V2, P712
   Rooks MG, 2016, NAT REV IMMUNOL, V16, P341, DOI 10.1038/nri.2016.42
   Satoh H, 1997, JPN J PHARMACOL, V73, P299, DOI 10.1254/jjp.73.299
   SAVAGE DC, 1968, J EXP MED, V128, P97, DOI 10.1084/jem.128.1.97
   Scott FI, 2016, GASTROENTEROLOGY, V151, P120, DOI 10.1053/j.gastro.2016.03.006
   Scott NA, 2018, SCI TRANSL MED, V10, DOI 10.1126/scitranslmed.aao4755
   Shaw SY, 2011, AM J GASTROENTEROL, V106, P2133, DOI 10.1038/ajg.2011.304
   Sivaprakasam S, 2018, COMPR PHYSIOL, V8, P299, DOI 10.1002/cphy.c170014
   Smith PM, 2013, SCIENCE, V341, P569, DOI 10.1126/science.1241165
   Tang Y, 2011, INT J CANCER, V128, P847, DOI 10.1002/ijc.25638
   Tazoe H, 2009, BIOMED RES-TOKYO, V30, P149, DOI 10.2220/biomedres.30.149
   Tedelind S, 2007, WORLD J GASTROENTERO, V13, P2826, DOI 10.3748/wjg.v13.i20.2826
   Thangaraju M, 2008, J GASTROINTEST SURG, V12, P1773, DOI 10.1007/s11605-008-0573-0
   Thibault R, 2010, INFLAMM BOWEL DIS, V16, P684, DOI 10.1002/ibd.21108
   Tilg H, 2015, GASTROENTEROLOGY, V148, P1107, DOI 10.1053/j.gastro.2014.12.036
   Tolstanova G, 2012, LAB INVEST, V92, P9, DOI 10.1038/labinvest.2011.122
   Tulstrup MVL, 2015, PLOS ONE, V10, DOI 10.1371/journal.pone.0144854
   Vieira AT, 2015, ARTHRITIS RHEUMATOL, V67, P1646, DOI 10.1002/art.39107
   Vinolo MAR, 2011, PLOS ONE, V6, DOI 10.1371/journal.pone.0021205
   Weydert CJ, 2010, NAT PROTOC, V5, P51, DOI 10.1038/nprot.2009.197
   Wlodarska M, 2011, INFECT IMMUN, V79, P1536, DOI 10.1128/IAI.01104-10
   Wu W, 2017, MUCOSAL IMMUNOL, V10, P946, DOI 10.1038/mi.2016.114
   Yano JM, 2015, CELL, V161, P264, DOI 10.1016/j.cell.2015.02.047
   Zhao XY, 2016, PLOS ONE, V11, DOI 10.1371/journal.pone.0167032
NR 89
TC 39
Z9 41
U1 2
U2 19
PU PUBLIC LIBRARY SCIENCE
PI SAN FRANCISCO
PA 1160 BATTERY STREET, STE 100, SAN FRANCISCO, CA 94111 USA
SN 1932-6203
J9 PLOS ONE
JI PLoS One
PD AUG 22
PY 2019
VL 14
IS 8
AR e0220642
DI 10.1371/journal.pone.0220642
PG 25
WC Multidisciplinary Sciences
WE Science Citation Index Expanded (SCI-EXPANDED)
SC Science & Technology - Other Topics
GA IW5RZ
UT WOS:000485036900015
PM 31437166
OA Green Published, Green Submitted, gold
DA 2022-07-15
ER

PT J
AU Yu, LCH
AF Yu, Linda Chia-Hui
TI Microbiota dysbiosis and barrier dysfunction in inflammatory bowel
   disease and colorectal cancers: exploring a common ground hypothesis
SO JOURNAL OF BIOMEDICAL SCIENCE
LA English
DT Review
DE Colitis; colorectal cancers; intestinal dysbiosis; barrier function;
   epithelial permeability; bacterial internalization
ID ENTEROTOXIGENIC BACTEROIDES-FRAGILIS; INTESTINAL EPITHELIAL-CELLS;
   INVASIVE ESCHERICHIA-COLI; FAMILIAL ADENOMATOUS POLYPOSIS; TOLL-LIKE
   RECEPTOR-4; ACTIVE ULCERATIVE-COLITIS; CROHNS-DISEASE; FECAL MICROBIOTA;
   BACTERIAL TRANSLOCATION; COMMENSAL BACTERIA
AB Inflammatory bowel disease (IBD) is a multifactorial disease which arises as a result of the interaction of genetic, environmental, barrier and microbial factors leading to chronic inflammation in the intestine. Patients with IBD had a higher risk of developing colorectal carcinoma (CRC), of which the subset was classified as colitis-associated cancers. Genetic polymorphism of innate immune receptors had long been considered a major risk factor for IBD, and the mutations were also recently observed in CRC. Altered microbial composition (termed microbiota dybiosis) and dysfunctional gut barrier manifested by epithelial hyperpermeability and high amount of mucosa-associated bacteria were observed in IBD and CRC patients. The findings suggested that aberrant immune responses to penetrating commensal microbes may play key roles in fueling disease progression. Accumulative evidence demonstrated that mucosa-associated bacteria harbored colitogenic and protumoral properties in experimental models, supporting an active role of bacteria as pathobionts (commensal-derived opportunistic pathogens). Nevertheless, the host factors involved in bacterial dysbiosis and conversion mechanisms from lumen-dwelling commensals to mucosal pathobionts remain unclear. Based on the observation of gut leakiness in patients and the evidence of epithelial hyperpermeability prior to the onset of mucosal histopathology in colitic animals, it was postulated that the epithelial barrier dysfunction associated with mucosal enrichment of specific bacterial strains may predispose the shift to disease-associated microbiota. The speculation of leaky gut as an initiating factor for microbiota dysbiosis that eventually led to pathological consequences was proposed as the common ground hypothesis, which will be highlighted in this review. Overall, the understanding of the core interplay between gut microbiota and epithelial barriers at early subclinical phases will shed light to novel therapeutic strategies to manage chronic inflammatory disorders and colitis-associated cancers.
C1 [Yu, Linda Chia-Hui] Natl Taiwan Univ, Coll Med, Grad Inst Physiol, Suite 1020,1 Jen Ai Rd Sect 1, Taipei 100, Taiwan.
RP Yu, LCH (通讯作者)，Natl Taiwan Univ, Coll Med, Grad Inst Physiol, Suite 1020,1 Jen Ai Rd Sect 1, Taipei 100, Taiwan.
EM lchyu@ntu.edu.tw
OI Yu, Linda Chia-Hui/0000-0003-1461-3249
FU Ministry of Science and Technology [MoST 107-2320-B-002-041-MY3];
   National Health Research Institute, Taiwan [NHRI-EX105-10520BI,
   NHRI-EX106-10520BI, NHRI-EX107-10520BI]
FX Ministry of Science and Technology (MoST 107-2320-B-002-041-MY3), and
   National Health Research Institute, Taiwan (NHRI-EX105-10520BI,
   NHRI-EX106-10520BI, NHRI-EX107-10520BI)
CR Albenberg L, 2014, GASTROENTEROLOGY, V147, P1055, DOI 10.1053/j.gastro.2014.07.020
   Allegretti J, 2017, INFLAMM BOWEL DIS, V23, P1710, DOI 10.1097/MIB.0000000000001247
   Arslan G, 2001, NUCL MED COMMUN, V22, P997, DOI 10.1097/00006231-200109000-00009
   Arthur JC, 2014, NAT COMMUN, V5, DOI 10.1038/ncomms5724
   Arthur JC, 2012, SCIENCE, V338, P120, DOI 10.1126/science.1224820
   Balzan S, 2007, J GASTROEN HEPATOL, V22, P464, DOI 10.1111/j.1440-1746.2007.04933.x
   Barash NR, 2017, GUT INFECT IMMUN, V85
   Barnett MPG, 2010, BMC IMMUNOL, V11, DOI 10.1186/1471-2172-11-39
   Baumgart M, 2007, ISME J, V1, P403, DOI 10.1038/ismej.2007.52
   Beatty JK, 2017, INT J PARASITOL, V47, P311, DOI 10.1016/j.ijpara.2016.11.010
   Bernstein Charles N, 2017, Inflamm Intest Dis, V2, P116, DOI 10.1159/000481401
   Bischoff SC, 2014, BMC GASTROENTEROL, V14, DOI 10.1186/s12876-014-0189-7
   Blair SA, 2006, LAB INVEST, V86, P191, DOI 10.1038/labinvest.3700373
   Boleij A, 2015, CLIN INFECT DIS, V60, P208, DOI 10.1093/cid/ciu787
   Bonnet M, 2014, CLIN CANCER RES, V20, P859, DOI 10.1158/1078-0432.CCR-13-1343
   Boudeau J, 2003, ALIMENT PHARM THER, V18, P45, DOI 10.1046/j.1365-2036.2003.01638.x
   Boudeau J, 2001, MOL MICROBIOL, V39, P1272, DOI 10.1046/j.1365-2958.2001.02315.x
   Brackmann S, 2009, SCAND J GASTROENTERO, V44, P46, DOI 10.1080/00365520801977568
   Brand S, 2005, INFLAMM BOWEL DIS, V11, P645, DOI 10.1097/01.MIB.0000168372.94907.d2
   Brinkman BM, 2013, INFLAMM BOWEL DIS, V19, P2560, DOI 10.1097/MIB.0b013e3182a8759a
   Britton GJ, 2017, GASTROENTEROLOGY
   Browning BL, 2007, AM J GASTROENTEROL, V102, P2504, DOI 10.1111/j.1572-0241.2007.01463.x
   Buning C, 2012, INFLAMM BOWEL DIS, V18, P1932, DOI 10.1002/ibd.22909
   Caminero A, 2016, GASTROENTEROLOGY, V151, P670, DOI 10.1053/j.gastro.2016.06.041
   Carroll IM, 2007, AM J PHYSIOL-GASTR L, V293, pG729, DOI 10.1152/ajpgi.00132.2007
   Carvalho FA, 2009, J EXP MED, V206, P2179, DOI 10.1084/jem.20090741
   Chan CHF, 2006, CARCINOGENESIS, V27, P1909, DOI 10.1093/carcin/bgl040
   Chassaing B, 2014, GUT, V63, P1837, DOI 10.1136/gutjnl-2014-306890
   Chen GY, 2008, CANCER RES, V68, P10060, DOI 10.1158/0008-5472.CAN-08-2061
   Chen LP, 2014, MEDICINE, V93, DOI 10.1097/MD.0000000000000051
   Chen WHC, 2012, PLOS ONE, V7, DOI 10.1371/journal.pone.0039039
   Chen YY, 2017, ONCOTARGET, V8, P31705, DOI 10.18632/oncotarget.15992
   Chua HH, 2018, GASTROENTEROLOGY, V154, P154, DOI 10.1053/j.gastro.2017.09.006
   Chung HC, 2012, CELL, V149, P1578, DOI 10.1016/j.cell.2012.04.037
   Chung L, 2018, CELL HOST MICROBE, V23, P421, DOI 10.1016/j.chom.2018.02.004
   Cinova J, 2011, PLOS ONE, V6, DOI 10.1371/journal.pone.0016169
   Clark E, 2005, GASTROENTEROLOGY, V128, P1258, DOI 10.1053/j.gastro.2005.01.046
   Contractor NV, 1998, J IMMUNOL, V160, P385
   Costello SP, 2017, ALIMENT PHARM THER, V46, P213, DOI 10.1111/apt.14173
   Cougnoux A, 2014, GUT, V63, P1932, DOI 10.1136/gutjnl-2013-305257
   Couturier-Maillard A, 2013, J CLIN INVEST, V123, P700, DOI 10.1172/JCI62236
   D'Inca R, 2006, ALIMENT PHARM THER, V23, P1455, DOI 10.1111/j.1365-2036.2006.02916.x
   Dalmasso G, 2014, GUT MICROBES, V5, P675, DOI 10.4161/19490976.2014.969989
   Darfeuille-Michaud A, 2004, GASTROENTEROLOGY, V127, P412, DOI 10.1053/j.gastro.2004.04.061
   De Jager PL, 2007, GENES IMMUN, V8, P387, DOI 10.1038/sj.gene.6364398
   De Sordi L, 2019, GUT MICROBES, V10, P92, DOI 10.1080/19490976.2018.1474322
   Dejea CM, 2018, SCIENCE, V359, P592, DOI 10.1126/science.aah3648
   Denizot J, 2012, INFLAMM BOWEL DIS, V18, P294, DOI 10.1002/ibd.21787
   Eaves-Pyles T, 2008, INT J MED MICROBIOL, V298, P397, DOI 10.1016/j.ijmm.2007.05.011
   Eckburg PB, 2005, SCIENCE, V308, P1635, DOI 10.1126/science.1110591
   Fardini Y, 2011, MOL MICROBIOL, V82, P1468, DOI 10.1111/j.1365-2958.2011.07905.x
   Franchimont D, 2004, GUT, V53, P987, DOI 10.1136/gut.2003.030205
   Fries W, 2013, CURR DRUG TARGETS, V14, P1460, DOI 10.2174/1389450111314120011
   Fukata M, 2009, INFLAMM BOWEL DIS, V15, P997, DOI 10.1002/ibd.20880
   Fumery M, 2017, CLIN GASTROENTEROL H, V15, P665, DOI 10.1016/j.cgh.2016.11.025
   Gao R, 2017, EUR J CLIN MICROBIOL
   Gevers D, 2014, CELL HOST MICROBE, V15, P382, DOI 10.1016/j.chom.2014.02.005
   GIARDIELLO FM, 1994, GASTROENTEROLOGY, V106, P1542, DOI 10.1016/0016-5085(94)90408-1
   Giglia MD, 2016, CLIN COLON RECT SURG, V29, P185, DOI 10.1055/s-0036-1584290
   Girbovan A, 2017, MED MICROBIOL IMMUN, V206, P83, DOI 10.1007/s00430-017-0496-z
   Glasser AL, 2001, INFECT IMMUN, V69, P5529, DOI 10.1128/IAI.69.9.5529-5537.2001
   Golinska E, 2013, WORLD J GASTROENTERO, V19, P3562, DOI 10.3748/wjg.v19.i23.3562
   Goodwin AC, 2011, P NATL ACAD SCI USA, V108, P15354, DOI 10.1073/pnas.1010203108
   Green J, 2014, VIRULENCE, V5, P794, DOI 10.4161/viru.27794
   Grimm WA, 2016, GUT, V65, P456, DOI 10.1136/gutjnl-2014-308735
   Han XN, 2003, SHOCK, V19, P229, DOI 10.1097/00024382-200303000-00006
   Nguyen HTT, 2014, GASTROENTEROLOGY, V146, P508, DOI 10.1053/j.gastro.2013.10.021
   Hansen R, 2012, AM J GASTROENTEROL, V107, P1913, DOI 10.1038/ajg.2012.335
   Hansen TH, 2015, GENOME MED, V7, DOI 10.1186/s13073-015-0157-z
   HERMISTON ML, 1995, SCIENCE, V270, P1203, DOI 10.1126/science.270.5239.1203
   Hernandez-Chirlaque C, 2016, J CROHNS COLITIS, V10, P1324, DOI 10.1093/ecco-jcc/jjw096
   Hilsden RJ, 1996, GASTROENTEROLOGY, V110, P1395, DOI 10.1053/gast.1996.v110.pm8613043
   Hu B, 2013, P NATL ACAD SCI USA, V110, P9862, DOI 10.1073/pnas.1307575110
   Hudcovic T, 2001, FOLIA MICROBIOL, V46, P565, DOI 10.1007/BF02818004
   Hwang Soonjae, 2013, Immune Netw, V13, P213, DOI 10.4110/in.2013.13.5.213
   Johansson MEV, 2014, GUT, V63, P281, DOI 10.1136/gutjnl-2012-303207
   Johansson MEV, 2013, NAT REV GASTRO HEPAT, V10, P352, DOI 10.1038/nrgastro.2013.35
   Jorgensen J, 2001, SCAND J GASTROENTERO, V36, P521, DOI 10.1080/003655201750153395
   Kahrstrom CT, 2012, NAT REV MICROBIOL, V10, DOI 10.1038/nrmicro2878
   Karrasch T, 2007, J IMMUNOL, V178, P6522, DOI 10.4049/jimmunol.178.10.6522
   Kashyap PC, 2017, MAYO CLIN PROC, V92, P1855, DOI 10.1016/j.mayocp.2017.10.004
   Kawachiya T, 2005, INT J MOL MED, V15, P417
   Kim SC, 2007, INFLAMM BOWEL DIS, V13, P1457, DOI 10.1002/ibd.20246
   Kim SC, 2005, GASTROENTEROLOGY, V128, P891, DOI 10.1053/j.gastro.2005.02.009
   Kleessen B, 2002, SCAND J GASTROENTERO, V37, P1034, DOI 10.1080/003655202320378220
   Kohler CA, 2016, CURR PHARM DESIGN, V22, P6152, DOI 10.2174/1381612822666160907093807
   Kolho KL, 2015, AM J GASTROENTEROL, V110, P921, DOI 10.1038/ajg.2015.149
   Kostic AD, 2014, GASTROENTEROLOGY, V146, P1489, DOI 10.1053/j.gastro.2014.02.009
   Kostic AD, 2013, CELL HOST MICROBE, V14, P207, DOI 10.1016/j.chom.2013.07.007
   Kuo WT, 2015, CELL DEATH DIFFER, V22, P1590, DOI 10.1038/cdd.2014.240
   Kuo WT, 2016, CANCER RES, V76, P4684, DOI 10.1158/0008-5472.CAN-16-0172
   Lakatos PL, 2007, BMC CANCER, V7, DOI 10.1186/1471-2407-7-54
   Landy J, 2016, WORLD J GASTROENTERO, V22, P3117, DOI 10.3748/wjg.v22.i11.3117
   Laurent S, 2011, ACTA GASTRO-ENT BELG, V74, P415
   Leaphart CL, 2007, SURGERY, V141, P563, DOI 10.1016/j.surg.2007.01.021
   Lee TC, 2017, J PHYSL, V596, P13
   Lepage P, 2011, GASTROENTEROLOGY, V141, P227, DOI 10.1053/j.gastro.2011.04.011
   Lewis JD, 2015, CELL HOST MICROBE, V18, P489, DOI 10.1016/j.chom.2015.09.008
   Lewis K, 2010, INFLAMM BOWEL DIS, V16, P1138, DOI 10.1002/ibd.21177
   Ley RE, 2006, NATURE, V444, P1022, DOI 10.1038/4441022a
   Lin KY, 2017, CHINESE J PHYSIOL, V60, P345, DOI 10.4077/CJP.2017.BAG509
   Liu XC, 2013, DIGEST DIS SCI, V58, P107, DOI 10.1007/s10620-012-2304-3
   Lu CM, 2014, GASTROENTEROLOGY, V146, P188, DOI 10.1053/j.gastro.2013.09.006
   Lu YZ, 2017, DIG DIS SCI
   Ludvigsson JF, 2008, GUT, V57, P1074, DOI 10.1136/gut.2007.133868
   Lynch SV, 2016, NEW ENGL J MED, V375, P2369, DOI 10.1056/NEJMra1600266
   Madsen KL, 1999, INFLAMM BOWEL DIS, V5, P262, DOI 10.1097/00054725-199911000-00004
   Manichanh C, 2006, GUT, V55, P205, DOI 10.1136/gut.2005.073817
   Marteyn B, 2011, CELL MICROBIOL, V13, P171, DOI 10.1111/j.1462-5822.2010.01549.x
   Martin HM, 2004, GASTROENTEROLOGY, V127, P80, DOI 10.1053/j.gastro.2004.03.054
   Martinez-Medina M, 2009, INFLAMM BOWEL DIS, V15, P872, DOI 10.1002/ibd.20860
   Maukonen J, 2015, J CROHNS COLITIS, V9, P1088, DOI 10.1093/ecco-jcc/jjv147
   Menconi MJ, 1998, BBA-GEN SUBJECTS, V1425, P189, DOI 10.1016/S0304-4165(98)00072-5
   Mima K, 2016, GUT, V65, P1973, DOI 10.1136/gutjnl-2015-310101
   Mirzaei MK, 2017, NAT REV MICROBIOL, V15, P397, DOI 10.1038/nrmicro.2017.30
   Miyoshi J, 2017, TRANSL RES, V179, P38, DOI 10.1016/j.trsl.2016.06.002
   Moayyedi P, 2015, GASTROENTEROLOGY, V149, P102, DOI 10.1053/j.gastro.2015.04.001
   Motta JP, 2018, INFLAMM BOWEL DIS, V24, P1493, DOI 10.1093/ibd/izy116
   Motta JP, 2012, SCI TRANSL MED, V4, DOI 10.1126/scitranslmed.3004212
   Mylonaki M, 2005, INFLAMM BOWEL DIS, V11, P481, DOI 10.1097/01.MIB.0000159663.62651.4f
   Nagalingam NA, 2011, INFLAMM BOWEL DIS, V17, P917, DOI 10.1002/ibd.21462
   Nagpal R, 2017, ANN NUTR METAB, V71, P11, DOI 10.1159/000479918
   Nakamoto Nobuhiro, 2016, Inflamm Intest Dis, V1, P3
   Nenci A, 2007, NATURE, V446, P557, DOI 10.1038/nature05698
   Ni J, 2017, NAT REV GASTRO HEPAT, V14, P573, DOI 10.1038/nrgastro.2017.88
   Nighot P, 2015, AM J PHYSIOL-GASTR L, V309, pG988, DOI 10.1152/ajpgi.00256.2015
   Normand S, 2011, P NATL ACAD SCI USA, V108, P9601, DOI 10.1073/pnas.1100981108
   Ocvirk S, 2015, PLOS PATHOG, V11, DOI 10.1371/journal.ppat.1004911
   Olson TS, 2006, J EXP MED, V203, P541, DOI 10.1084/jem.20050407
   Pascal V, 2017, GUT, V66, P813, DOI 10.1136/gutjnl-2016-313235
   Peeters M, 1997, GASTROENTEROLOGY, V113, P802, DOI 10.1016/S0016-5085(97)70174-4
   Prorok-Hamon M, 2014, GUT, V63, P761, DOI 10.1136/gutjnl-2013-304739
   Prosberg M, 2016, SCAND J GASTROENTERO, P1
   Pulusu SSR, 2017, EXPERT REV GASTROENT, V11, P711, DOI 10.1080/17474124.2017.1327347
   Qazi T, 2017, GUT MICROBES, V8, P574, DOI 10.1080/19490976.2017.1353848
   Qin JJ, 2010, NATURE, V464, P59, DOI 10.1038/nature08821
   Raisch J, 2015, LAB INVEST, V95, P296, DOI 10.1038/labinvest.2014.161
   Raisch J, 2014, WORLD J GASTROENTERO, V20, P6560, DOI 10.3748/wjg.v20.i21.6560
   Rakoff-Nahoum S, 2008, BIOCHEMISTRY-MOSCOW+, V73, P555, DOI 10.1134/S0006297908050088
   Remacle AG, 2014, PLOS ONE, V9, DOI 10.1371/journal.pone.0113896
   Reuter BK, 2009, ANN NY ACAD SCI, V1165, P301, DOI 10.1111/j.1749-6632.2009.04035.x
   Rhee KJ, 2009, INFECT IMMUN, V77, P1708, DOI 10.1128/IAI.00814-08
   Rhee KJ, 2004, J IMMUNOL, V172, P1118, DOI 10.4049/jimmunol.172.2.1118
   Robizadeh S, 2007, INFLAMM BOWEL DIS, V13, P1475, DOI 10.1002/ibd.20265
   Rogler G, 2014, EUR HEART J, V35, P426, DOI 10.1093/eurheartj/eht271
   Rubinstein MR, 2013, CELL HOST MICROBE, V14, P195, DOI 10.1016/j.chom.2013.07.012
   Sadabad MS, 2015, GUT, V64, P1546, DOI 10.1136/gutjnl-2014-307289
   Saggioro A, 2014, J CLIN GASTROENTEROL, V48, pS62, DOI 10.1097/MCG.0000000000000255
   Samanta AK, 2012, J MICROBIOL, V50, P554, DOI 10.1007/s12275-012-1637-0
   Schmitz H, 1999, GASTROENTEROLOGY, V116, P301, DOI 10.1016/S0016-5085(99)70126-5
   Sears CL, 2008, CLIN INFECT DIS, V47, P797, DOI 10.1086/591130
   Seksik P, 2003, GUT, V52, P237, DOI 10.1136/gut.52.2.237
   Semlali A, 2016, PLOS ONE, V11, DOI 10.1371/journal.pone.0146333
   Sender R, 2016, CELL, V164, P337, DOI 10.1016/j.cell.2016.01.013
   Setoyama H, 2003, MICROBES INFECT, V5, P115, DOI 10.1016/S1286-4579(02)00080-1
   Slattery ML, 2012, INT J CANCER, V130, P2974, DOI 10.1002/ijc.26314
   Slyepchenko A., 2016, CURR PHARM DES
   Smyth D, 2012, CELL MICROBIOL, V14, P1257, DOI 10.1111/j.1462-5822.2012.01796.x
   Sobieszczanska B, 2012, ADV CLIN EXP MED, V21, P591
   Sokol H, 2008, P NATL ACAD SCI USA, V105, P16731, DOI 10.1073/pnas.0804812105
   Steck N, 2011, GASTROENTEROLOGY, V141, P959, DOI 10.1053/j.gastro.2011.05.035
   Su LP, 2009, GASTROENTEROLOGY, V136, P551, DOI 10.1053/j.gastro.2008.10.081
   Swidsinski A, 2005, J CLIN MICROBIOL, V43, P3380, DOI 10.1128/JCM.43.7.3380-3389.2005
   Swidsinski A, 2002, GASTROENTEROLOGY, V122, P44, DOI 10.1053/gast.2002.30294
   Tian F, 2016, NUTRIENTS, V8, DOI 10.3390/nu8100609
   Tibble JA, 2000, GASTROENTEROLOGY, V119, P15, DOI 10.1053/gast.2000.8523
   Tomkovich S, 2017, CANCER RES, V77, P2620, DOI 10.1158/0008-5472.CAN-16-3472
   Toprak NU, 2006, CLIN MICROBIOL INFEC, V12, P782, DOI 10.1111/j.1469-0691.2006.01494.x
   Turnbaugh PJ, 2007, NATURE, V449, P804, DOI 10.1038/nature06244
   Ubeda C, 2010, J CLIN INVEST, V120, P4332, DOI 10.1172/JCI43918
   Vannucci L, 2008, INT J ONCOL, V32, P609
   Vaughn BP, 2016, INFLAMM BOWEL DIS, V22, P2182, DOI 10.1097/MIB.0000000000000893
   Viljoen KS, 2015, PLOS ONE, V10, DOI 10.1371/journal.pone.0119462
   Walker AW, 2011, BMC MICROBIOL, V11, DOI 10.1186/1471-2180-11-7
   Wang A, 2014, AM J PATHOL, V184, P2516, DOI 10.1016/j.ajpath.2014.05.019
   Wei SC, 2017, INFLAMM BOWEL DIS, V23, P1730, DOI 10.1097/MIB.0000000000001250
   Wells CL, 1996, CRIT CARE MED, V24, P985, DOI 10.1097/00003246-199606000-00019
   Wick EC, 2014, INFLAMM BOWEL DIS, V20, P821, DOI 10.1097/MIB.0000000000000019
   Winter SE, 2013, EMBO REP, V14, P319, DOI 10.1038/embor.2013.27
   Winter SE, 2013, SCIENCE, V339, P708, DOI 10.1126/science.1232467
   Wu CC, 2010, BMC GASTROENTEROL, V10, DOI 10.1186/1471-230X-10-39
   Wu LL, 2014, AM J PATHOL, V184, P2260, DOI 10.1016/j.ajpath.2014.05.003
   Wu LL, 2011, CRIT CARE MED, V39, P2087, DOI 10.1097/CCM.0b013e31821cb40e
   Wu SG, 2009, NAT MED, V15, P1016, DOI 10.1038/nm.2015
   Yang YZ, 2017, GASTROENTEROLOGY, V152, P851, DOI 10.1053/j.gastro.2016.11.018
   Yu LC, 2017, CANC RES FRONT, V3, P1, DOI DOI 10.17980/2017.1
   Yu LC, 2018, INTESTINAL RES
   Yu LCH, 2015, TISSUE BARRIERS, V3, DOI 10.1080/21688370.2015.1008895
   Yu Linda Chia-Hui, 2012, World J Gastrointest Pathophysiol, V3, P27, DOI 10.4291/wjgp.v3.i1.27
   Yu LCH, 2014, AM J PHYSIOL-GASTR L, V307, pG824, DOI 10.1152/ajpgi.00070.2014
   Zeissig S, 2007, GUT, V56, P61, DOI 10.1136/gut.2006.094375
   Zhou YL, 2016, MEDICINE, V95, DOI 10.1097/MD.0000000000005019
   Zmora N, 2016, CELL HOST MICROBE, V19, P12, DOI 10.1016/j.chom.2015.12.016
NR 194
TC 135
Z9 140
U1 9
U2 29
PU BMC
PI LONDON
PA CAMPUS, 4 CRINAN ST, LONDON N1 9XW, ENGLAND
SN 1021-7770
EI 1423-0127
J9 J BIOMED SCI
JI J. Biomed. Sci.
PD NOV 9
PY 2018
VL 25
AR 79
DI 10.1186/s12929-018-0483-8
PG 14
WC Cell Biology; Medicine, Research & Experimental
WE Science Citation Index Expanded (SCI-EXPANDED)
SC Cell Biology; Research & Experimental Medicine
GA GZ8XU
UT WOS:000449779800001
PM 30413188
OA gold, Green Published
HC Y
HP N
DA 2022-07-15
ER

PT J
AU Filip, R
AF Filip, Rafal
TI An Update on the Role of Extracellular Vesicles in the Pathogenesis of
   Necrotizing Enterocolitis and Inflammatory Bowel Diseases
SO CELLS
LA English
DT Review
DE extracellular vesicles; gut maturation; necrotizing enterocolitis;
   inflammatory bowel disease
ID OUTER-MEMBRANE VESICLES; MILK-DERIVED EXOSOMES; ULCERATIVE-COLITIS;
   CROHNS-DISEASE; AMNIOTIC-FLUID; GUT MICROBIOTA; IMMUNE-SYSTEM; CELLS;
   MUCOSA; GROWTH
AB Some of the most fundamental influences of microorganisms inhabiting the human intestinal tract are exerted during infant development and impact the maturation of intestinal mucosa and gut immune system. The impact of bacteria on the host gut immune system is partially mediated via released extracellular vesicles (EVs). The heterogeneity in EV content, size, and bacterial species origin can have an impact on intestinal cells, resulting in inflammation and an immune response, or facilitate pathogen entry into the gut wall. In mammals, maintaining the integrity of the gut barrier might also be an evolutionary function of maternal milk EVs. Recently, the usage of EVs has been explored as a novel therapeutic approach in several pathological conditions, including necrotizing enterocolitis (NEC) and inflammatory bowel disease (IBD). In this review, we attempt to summarize the current knowledge of EV biology, followed by a discussion of the role that EVs play in gut maturation and the pathogenesis of NEC and IBD.
C1 [Filip, Rafal] Unit Clin Hosp 2 Rzeszow, Dept Gastroenterol IBD, Lwowska 60, PL-35310 Rzeszow, Poland.
   [Filip, Rafal] Univ Rzeszow, Fac Med, Aleja Majora Waclawa Kopisto 2a, PL-35210 Rzeszow, Poland.
RP Filip, R (通讯作者)，Unit Clin Hosp 2 Rzeszow, Dept Gastroenterol IBD, Lwowska 60, PL-35310 Rzeszow, Poland.; Filip, R (通讯作者)，Univ Rzeszow, Fac Med, Aleja Majora Waclawa Kopisto 2a, PL-35210 Rzeszow, Poland.
EM r.s.filip@wp.pl
RI Filip, Rafal/N-4918-2018
OI Filip, Rafal/0000-0002-5954-151X
CR Abels ER, 2016, CELL MOL NEUROBIOL, V36, P301, DOI 10.1007/s10571-016-0366-z
   Adamiak M, 2018, CIRC RES, V122, P296, DOI 10.1161/CIRCRESAHA.117.311769
   Admyre C, 2007, J IMMUNOL, V179, P1969, DOI 10.4049/jimmunol.179.3.1969
   Appiah MG, 2020, INT J MOL SCI, V21, DOI 10.3390/ijms21228445
   Babbin BA, 2008, J IMMUNOL, V181, P5035, DOI 10.4049/jimmunol.181.7.5035
   Babyatsky MW, 1996, GASTROENTEROLOGY, V110, P975, DOI 10.1053/gast.1996.v110.pm8613031
   Badi SA, 2019, CELL J, V21, P57, DOI 10.22074/cellj.2019.5750
   Bakirtzi K, 2019, AM J PHYSIOL-GASTR L, V317, pG802, DOI 10.1152/ajpgi.00043.2019
   Bielaszewska M, 2018, INT J MED MICROBIOL, V308, P882, DOI 10.1016/j.ijmm.2018.06.004
   Bitto NJ, 2017, SCI REP-UK, V7, DOI 10.1038/s41598-017-07288-4
   Brown L, 2015, NAT REV MICROBIOL, V13, P620, DOI 10.1038/nrmicro3480
   Bui TM, 2018, TISSUE BARRIERS, V6, DOI 10.1080/21688370.2018.1431038
   Butin-Israeli V, 2016, FASEB J, V30, P4007, DOI 10.1096/fj.201600734R
   Buzas EI, 2014, NAT REV RHEUMATOL, V10, P356, DOI 10.1038/nrrheum.2014.19
   Cananzi M, 2009, REPROD BIOMED ONLINE, V18, P17, DOI 10.1016/S1472-6483(10)60111-3
   Canas MA, 2018, FRONT MICROBIOL, V9, DOI 10.3389/fmicb.2018.00498
   Canas MA, 2016, PLOS ONE, V11, DOI 10.1371/journal.pone.0160374
   Caruso S, 2018, FRONT IMMUNOL, V9, DOI 10.3389/fimmu.2018.01486
   Celluzzi A, 2016, TRENDS MICROBIOL, V24, P777, DOI 10.1016/j.tim.2016.05.005
   Chang X, 2020, MEDIAT INFLAMM, V2020, DOI 10.1155/2020/1945832
   Chatterjee V, 2020, AM J PHYSIOL-HEART C, V319, pH1181, DOI 10.1152/ajpheart.00579.2020
   Chen T, 2016, SCI REP-UK, V6, DOI 10.1038/srep33862
   Chen T, 2011, FEBS LETT, V585, P657, DOI 10.1016/j.febslet.2011.01.027
   Choi Y, 2015, SCI REP-UK, V5, DOI 10.1038/srep15878
   Clark JA, 2006, AM J PHYSIOL-GASTR L, V291, pG938, DOI 10.1152/ajpgi.00090.2006
   Dbouk HA, 2009, CELL COMMUN SIGNAL, V7, DOI 10.1186/1478-811X-7-4
   de Paula-Silva M, 2016, BIOCHEM PHARMACOL, V115, P104, DOI 10.1016/j.bcp.2016.06.012
   Rubio APD, 2017, FRONT MICROBIOL, V8, DOI 10.3389/fmicb.2017.01783
   Dougherty MW, 2020, BMC MICROBIOL, V20, DOI 10.1186/s12866-020-01892-7
   Eichenberger RM, 2018, FRONT IMMUNOL, V9, DOI 10.3389/fimmu.2018.00850
   Eken C, 2008, J IMMUNOL, V180, P817, DOI 10.4049/jimmunol.180.2.817
   Elmi A, 2016, CELL MICROBIOL, V18, P561, DOI 10.1111/cmi.12534
   Fabbri M, 2012, CANCER RES, V72, P6333, DOI 10.1158/0008-5472.CAN-12-3229
   Fabbri M, 2012, P NATL ACAD SCI USA, V109, pE2110, DOI 10.1073/pnas.1209414109
   Garcia-Manrique P, 2018, TRENDS BIOTECHNOL, V36, P10, DOI 10.1016/j.tibtech.2017.10.005
   Good M, 2012, P NATL ACAD SCI USA, V109, P11330, DOI 10.1073/pnas.1200856109
   Gophna U, 2006, J CLIN MICROBIOL, V44, P4136, DOI 10.1128/JCM.01004-06
   Greening DW, 2018, EXPERT REV PROTEOMIC, V15, P887, DOI 10.1080/14789450.2018.1537788
   Hahm KB, 2001, GUT, V49, P190, DOI 10.1136/gut.49.2.190
   Harting MT, 2018, STEM CELLS, V36, P79, DOI 10.1002/stem.2730
   Hata T, 2010, BIOCHEM BIOPH RES CO, V396, P528, DOI 10.1016/j.bbrc.2010.04.135
   Heylen M, 2014, PLOS ONE, V9, DOI 10.1371/journal.pone.0110002
   Hock A, 2017, J PEDIATR SURG, V52, P755, DOI 10.1016/j.jpedsurg.2017.01.032
   Jackson CE, 2017, BIOPHYS J, V113, P1342, DOI 10.1016/j.bpj.2017.05.032
   Jia YX, 2009, J IMMUNOL, V183, P4241, DOI 10.4049/jimmunol.0901646
   Jiang LL, 2016, NAT COMMUN, V7, DOI 10.1038/ncomms13045
   Fabrega MJ, 2016, FRONT MICROBIOL, V7, DOI 10.3389/fmicb.2016.00705
   Kang CS, 2013, PLOS ONE, V8, DOI 10.1371/journal.pone.0076520
   Khoshbin K, 2020, AM J PHYSIOL-GASTR L, V319, pG589, DOI 10.1152/ajpgi.00245.2020
   Koeppen K, 2016, PLOS PATHOG, V12, DOI 10.1371/journal.ppat.1005672
   Kostic AD, 2014, GASTROENTEROLOGY, V146, P1489, DOI 10.1053/j.gastro.2014.02.009
   Lee EY, 2007, PROTEOMICS, V7, P3821, DOI [10.1002/pmic.200700196, 10.1002/pmic.200790083]
   Leoni G, 2015, J CLIN INVEST, V125, P1215, DOI 10.1172/JCI76693
   Li B, 2019, PLOS ONE, V14, DOI 10.1371/journal.pone.0211431
   Li MS, 2020, BIOL RES, V53, DOI 10.1186/s40659-020-00279-2
   Lin XP, 2005, BLOOD CELL MOL DIS, V35, P122, DOI 10.1016/j.bcmd.2005.05.011
   Lo Cicero A, 2012, MATRIX BIOL, V31, P229, DOI 10.1016/j.matbio.2012.02.005
   Loddo I, 2015, FRONT IMMUNOL, V6, DOI 10.3389/fimmu.2015.00551
   Lopez-Siles M, 2014, INT J MED MICROBIOL, V304, P464, DOI 10.1016/j.ijmm.2014.02.009
   Lv B, 2014, INT J CLIN EXP PATHO, V7, P8542
   Maas SLN, 2017, TRENDS CELL BIOL, V27, P172, DOI 10.1016/j.tcb.2016.11.003
   MacDermott RP, 1996, J GASTROENTEROL, V31, P907, DOI 10.1007/BF02358624
   Mai V, 2013, PLOS ONE, V8, DOI 10.1371/journal.pone.0052876
   Mallegol J, 2005, BLOOD CELL MOL DIS, V35, P11, DOI 10.1016/j.bcmd.2005.04.001
   Mallegol J, 2007, GASTROENTEROLOGY, V132, P1866, DOI 10.1053/j.gastro.2007.02.043
   Mao F, 2017, BIOMED RES INT, V2017, DOI 10.1155/2017/5356760
   Margolis L, 2019, PLOS BIOL, V17, DOI 10.1371/journal.pbio.3000363
   Martin C, 2018, INNATE IMMUN-LONDON, V24, P278, DOI 10.1177/1753425918785715
   Mateescu B, 2017, J EXTRACELL VESICLES, V6, DOI 10.1080/20013078.2017.1286095
   Matei AC, 2019, PHARMACEUTICS, V11, DOI 10.3390/pharmaceutics11080404
   Mathieu M, 2019, NAT CELL BIOL, V21, P9, DOI 10.1038/s41556-018-0250-9
   McCulloh CJ, 2018, J PEDIATR SURG, V53, P1215, DOI 10.1016/j.jpedsurg.2018.02.086
   Meehan B, 2016, J EXTRACELL VESICLES, V5, DOI 10.3402/jev.v5.33109
   Meldolesi J, 2018, CURR BIOL, V28, pR435, DOI 10.1016/j.cub.2018.01.059
   Mi Shuangli, 2013, Microrna, V2, P63, DOI 10.2174/2211536611302010007
   Mondot S, 2011, INFLAMM BOWEL DIS, V17, P185, DOI 10.1002/ibd.21436
   Mottawea W, 2016, NAT COMMUN, V7, DOI 10.1038/ncomms13419
   Mulcahy LA, 2014, J EXTRACELL VESICLES, V3, DOI 10.3402/jev.v3.24641
   Nicholson JK, 2012, SCIENCE, V336, P1262, DOI 10.1126/science.1223813
   Novizio N, 2020, CELLS-BASEL, V9, DOI 10.3390/cells9122719
   Ostrowski M, 2010, NAT CELL BIOL, V12, P19, DOI 10.1038/ncb2000
   Palomino RAN, 2021, PLOS PATHOG, V17, DOI 10.1371/journal.ppat.1009508
   Pammi M, 2017, MICROBIOME, V5, DOI 10.1186/s40168-017-0248-8
   Peterson DA, 2008, CELL HOST MICROBE, V3, P417, DOI 10.1016/j.chom.2008.05.001
   Porzionato A, 2019, AM J PHYSIOL-LUNG C, V316, pL6, DOI 10.1152/ajplung.00109.2018
   Rager TM, 2016, J PEDIATR SURG, V51, P942, DOI 10.1016/j.jpedsurg.2016.02.061
   Robbins PD, 2016, J CLIN INVEST, V126, P1173, DOI 10.1172/JCI81131
   Robertson RC, 2019, TRENDS MICROBIOL, V27, P131, DOI 10.1016/j.tim.2018.09.008
   Sedgwick AE, 2018, TRAFFIC, V19, P319, DOI 10.1111/tra.12558
   Segura E, 2005, BLOOD, V106, P216, DOI 10.1182/blood-2005-01-0220
   Shandilya S, 2017, J AGR FOOD CHEM, V65, P9506, DOI 10.1021/acs.jafc.7b03123
   Shen Y, 2012, CELL HOST MICROBE, V12, P509, DOI 10.1016/j.chom.2012.08.004
   Shi CZ, 2013, PLOS ONE, V8, DOI 10.1371/journal.pone.0066814
   Siadat S., 2015, VACCINE RES, V2, P93, DOI [10.18869/acadpub.vacres.2.5.93, DOI 10.18869/ACADPUB.VACRES.2.5.93]
   Slater TW, 2017, J IMMUNOL, V198, P2886, DOI 10.4049/jimmunol.1601810
   Slomka A, 2018, FRONT IMMUNOL, V9, DOI 10.3389/fimmu.2018.02723
   Squillaro T, 2016, CELL TRANSPLANT, V25, P829, DOI 10.3727/096368915X689622
   Stahl PD, 2019, PHYSIOLOGY, V34, P169, DOI 10.1152/physiol.00045.2018
   Takasugi M, 2018, AGING CELL, V17, DOI 10.1111/acel.12734
   Thery C, 2002, NAT IMMUNOL, V3, P1156, DOI 10.1038/ni854
   Thery C, 2018, J EXTRACELL VESICLES, V7, P35750, DOI 10.1080/20013078.2018.1535750
   Thompson AG, 2016, NAT REV NEUROL, V12, P346, DOI 10.1038/nrneurol.2016.68
   Toyofuku M, 2019, NAT REV MICROBIOL, V17, P13, DOI 10.1038/s41579-018-0112-2
   Tun HM, 2018, JAMA PEDIATR, V172, P368, DOI 10.1001/jamapediatrics.2017.5535
   Valadi H, 2007, NAT CELL BIOL, V9, P654, DOI 10.1038/ncb1596
   Valter M, 2021, J CROHNS COLITIS, V15, P499, DOI 10.1093/ecco-jcc/jjaa179
   van Herwijnen MJC, 2018, FRONT NUTR, V5, DOI 10.3389/fnut.2018.00081
   Van Niel G, 2003, GUT, V52, P1690, DOI 10.1136/gut.52.12.1690
   Volgers C, 2018, CRIT REV MICROBIOL, V44, P258, DOI 10.1080/1040841X.2017.1353949
   Wampach L, 2018, NAT COMMUN, V9, DOI 10.1038/s41467-018-07631-x
   Wang HL, 2016, GENOME BIOL, V17, DOI 10.1186/s13059-016-0901-8
   Wang LF, 2017, FRONT PHARMACOL, V8, DOI 10.3389/fphar.2017.00651
   Wang XY, 2019, MOL NUTR FOOD RES, V63, DOI 10.1002/mnfr.201801247
   Wang YG, 2016, ONCOTARGET, V7, P15356, DOI 10.18632/oncotarget.7324
   Wani S, 2020, AM J PHYSIOL-GASTR L, V319, pG646, DOI 10.1152/ajpgi.00295.2020
   WOLF P, 1967, BRIT J HAEMATOL, V13, P269, DOI 10.1111/j.1365-2141.1967.tb08741.x
   Wong WY, 2016, PROTEOMICS, V16, P1131, DOI 10.1002/pmic.201500174
   Yang J, 2015, PLOS ONE, V10, DOI 10.1371/journal.pone.0140551
   Yang JX, 2014, METHODS MOL BIOL, V1213, P121, DOI 10.1007/978-1-4939-1453-1_11
   Yang RB, 2019, FRONT IMMUNOL, V10, DOI 10.3389/fimmu.2019.02346
   Yu SR, 2017, J AGR FOOD CHEM, V65, P1220, DOI 10.1021/acs.jafc.6b05002
   Zahm AM, 2011, J PEDIATR GASTR NUTR, V53, P26, DOI 10.1097/MPG.0b013e31822200cc
   Zani A, 2015, F1000RES, V4, DOI [10.12688/f1000research.6003.2, DOI 10.12688/F1000RESEARCH.6003.2]
   Zani A, 2014, GUT, V63, P300, DOI 10.1136/gutjnl-2012-303735
   Zhang L, 2015, CELL BIOCHEM FUNCT, V33, P235, DOI 10.1002/cbf.3109
   Zhang M, 2017, FRONT IMMUNOL, V8, P1, DOI 10.3389/fimmu.2017.00942
   Zhang X, 2018, NAT COMMUN, V9, DOI 10.1038/s41467-018-05357-4
   Zhang YL, 2017, NATURE, V548, P52, DOI 10.1038/nature23282
   Zheng XW, 2017, PROTEIN CELL, V8, P686, DOI 10.1007/s13238-017-0413-7
   Zhuang L, 2019, GENOM PROTEOM BIOINF, V17, P13, DOI 10.1016/j.gpb.2018.10.002
   Zonneveld MI, 2021, J EXTRACELL VESICLES, V10, DOI 10.1002/jev2.12071
NR 131
TC 0
Z9 0
U1 5
U2 6
PU MDPI
PI BASEL
PA ST ALBAN-ANLAGE 66, CH-4052 BASEL, SWITZERLAND
EI 2073-4409
J9 CELLS-BASEL
JI Cells
PD NOV
PY 2021
VL 10
IS 11
AR 3202
DI 10.3390/cells10113202
PG 20
WC Cell Biology
WE Science Citation Index Expanded (SCI-EXPANDED)
SC Cell Biology
GA XH1BX
UT WOS:000725177800001
PM 34831425
OA Green Published, gold
DA 2022-07-15
ER

PT J
AU Yu, LL
   Zhao, D
   Nian, YQ
   Li, CB
AF Yu, Lili
   Zhao, Di
   Nian, Yingqun
   Li, Chunbao
TI Casein-fed mice showed faster recovery from DSS-induced colitis than
   chicken-protein-fed mice
SO FOOD & FUNCTION
LA English
DT Article
ID INFLAMMATORY-BOWEL-DISEASE; INDUCED ULCERATIVE-COLITIS;
   AKKERMANSIA-MUCINIPHILA; GUT MICROBIOTA; FECAL MICROBIOTA;
   DIETARY-INTAKE; FATTY-ACIDS; SUPPLEMENTATION; SUSCEPTIBILITY; NUTRITION
AB This study aimed to examine whether casein- and chicken protein-fed mice had different capacities of recovering from dextran sulfate sodium (DSS)-induced colitis. Mice were fed a chicken protein or casein diet for 14 days, which was followed by 7-day DSS treatment and then a 6-day recovery period by gavage of Akkermansia muciniphila (A. muciniphila). Compared with the chicken protein diet, the casein diet increased the relative abundance of beneficial gut bacteria, whereas DSS treatment did not induce significant differences in physiological and pathological indicators between the diet groups. During the recovery period, gavage of A. muciniphila alleviated colitis symptoms by decreasing the score of the disease activity index (DAI), spleen weight, and TNF-alpha mRNA level but increasing the mucus thickness and MUC2 mRNA level. Several genera, including the Ruminococcaceae NK4A214 group, Bifidobacterium, Roseburia, Ruminiclostridium and Lachnospiraceae NK4A136 group, may play a critical role. In addition, the casein diet helped DSS-treated mice recover faster from colitis, in terms of their body weight, colon length and histological score, probably due to its higher digestibility.
C1 [Yu, Lili; Zhao, Di; Nian, Yingqun; Li, Chunbao] Nanjing Agr Univ, Jiangsu Collaborat Innovat Ctr Meat Prod & Proc Q, MOE, Key Lab Meat Proc & Qual Control, Nanjing 210095, Peoples R China.
   [Yu, Lili; Zhao, Di; Nian, Yingqun; Li, Chunbao] Nanjing Agr Univ, Jiangsu Collaborat Innovat Ctr Meat Prod & Proc Q, MARA, Key Lab Meat Proc, Nanjing 210095, Peoples R China.
RP Li, CB (通讯作者)，Nanjing Agr Univ, Jiangsu Collaborat Innovat Ctr Meat Prod & Proc Q, MOE, Key Lab Meat Proc & Qual Control, Nanjing 210095, Peoples R China.
EM chunbao.li@njau.edu.cn
OI Li, Chunbao/0000-0002-4764-1994
FU Ministry of Science and Technology of the People's Republic of China
   (10000 Talent Project)
FX This work was funded by the Ministry of Science and Technology of the
   People's Republic of China (10000 Talent Project).
CR Alam A, 2016, NAT MICROBIOL, V1, DOI [10.1038/NMICROBIOL.2015.21, 10.1038/nmicrobiol.2015.21]
   Albenberg LG, 2014, GASTROENTEROLOGY, V146, P1564, DOI 10.1053/j.gastro.2014.01.058
   Amato KR, 2013, ISME J, V7, P1344, DOI 10.1038/ismej.2013.16
   Andriamihaja M, 2010, AM J PHYSIOL-GASTR L, V299, pG1030, DOI 10.1152/ajpgi.00149.2010
   Barnes EL, 2017, CLIN GASTROENTEROL H, V15, P1390, DOI 10.1016/j.cgh.2016.12.036
   Bian XY, 2019, FRONT MICROBIOL, V10, DOI 10.3389/fmicb.2019.02259
   Biasi F, 2011, CURR MED CHEM, V18, P4851, DOI 10.2174/092986711797535263
   Cani PD, 2017, FRONT MICROBIOL, V8, DOI 10.3389/fmicb.2017.01765
   Chelakkot C, 2018, EXP MOL MED, V50, DOI 10.1038/emm.2017.282
   Cheng L, 2016, INT IMMUNOPHARMACOL, V40, P1, DOI 10.1016/j.intimp.2016.08.018
   Cianciulli A, 2012, TOXICOL IN VITRO, V26, P1122, DOI 10.1016/j.tiv.2012.06.015
   Clemente JC, 2012, CELL, V148, P1258, DOI 10.1016/j.cell.2012.01.035
   Corridoni D, 2014, IMMUNOL LETT, V161, P231, DOI 10.1016/j.imlet.2014.04.004
   Dou XJ, 2020, ANIMALS-BASEL, V10, DOI [10.3390/ani10071154, 10.3390/ani10071154/]
   Everard A, 2013, P NATL ACAD SCI USA, V110, P9066, DOI 10.1073/pnas.1219451110
   Forbes A, 2011, JPEN-PARENTER ENTER, V35, P571, DOI 10.1177/0148607111413599
   Franchimont D, 2004, GUT, V53, P987, DOI 10.1136/gut.2003.030205
   Gaifem J, 2018, FRONT PHYSIOL, V9, DOI 10.3389/fphys.2018.01247
   Gentschew L, 2012, MOL NUTR FOOD RES, V56, P524, DOI 10.1002/mnfr.201100630
   Hakansson A, 2015, CLIN EXP MED, V15, P107, DOI 10.1007/s10238-013-0270-5
   Hou JK, 2011, AM J GASTROENTEROL, V106, P563, DOI 10.1038/ajg.2011.44
   Hu Y, 2016, CARCINOGENESIS, V37, P366, DOI 10.1093/carcin/bgw019
   Kang C, 2013, PLOS ONE, V8, DOI 10.1371/journal.pone.0057658
   Kaplan GG, 2017, GASTROENTEROLOGY, V152, P313, DOI 10.1053/j.gastro.2016.10.020
   Khalili H, 2018, NAT REV GASTRO HEPAT, V15, P525, DOI 10.1038/s41575-018-0022-9
   Laffin M, 2019, SCI REP-UK, V9, DOI 10.1038/s41598-019-48749-2
   Li DY, 2017, SCI REP-UK, V7, DOI 10.1038/srep45840
   Liu XX, 2014, AM J PHYSIOL-GASTR L, V307, pG459, DOI 10.1152/ajpgi.00400.2013
   Livak KJ, 2001, METHODS, V25, P402, DOI 10.1006/meth.2001.1262
   Lozupone C, 2011, ISME J, V5, P169, DOI 10.1038/ismej.2010.133
   Machiels K, 2014, GUT, V63, P1275, DOI 10.1136/gutjnl-2013-304833
   Martinez-Medina M, 2014, GUT, V63, P116, DOI 10.1136/gutjnl-2012-304119
   McCafferty DM, 2000, AM J PHYSIOL-GASTR L, V279, pG90, DOI 10.1152/ajpgi.2000.279.1.G90
   Ng SC, 2017, LANCET, V390, P2769, DOI 10.1016/S0140-6736(17)32448-0
   Nishida A, 2012, GASTROENTEROLOGY, V142, P865, DOI 10.1053/j.gastro.2011.12.036
   OKAYASU I, 1990, GASTROENTEROLOGY, V98, P694, DOI 10.1016/0016-5085(90)90290-H
   Owczarek D, 2016, WORLD J GASTROENTERO, V22, P895, DOI 10.3748/wjg.v22.i3.895
   Ramos GP, 2019, MAYO CLIN PROC, V94, P155, DOI 10.1016/j.mayocp.2018.09.013
   REEVES PG, 1993, J NUTR, V123, P1939, DOI 10.1093/jn/123.11.1939
   Savoie L, 2005, J AOAC INT, V88, P935
   Schloss PD, 2009, APPL ENVIRON MICROB, V75, P7537, DOI 10.1128/AEM.01541-09
   Segata N, 2011, GENOME BIOL, V12, DOI 10.1186/gb-2011-12-6-r60
   Shin NR, 2014, GUT, V63, P727, DOI 10.1136/gutjnl-2012-303839
   Shivashankar Raina, 2017, Curr Gastroenterol Rep, V19, P22, DOI 10.1007/s11894-017-0563-z
   Singh S, 2020, SCI REP-UK, V10, DOI 10.1038/s41598-020-62081-0
   Solomon L, 2010, COMP CLIN PATH, V19, P235, DOI DOI 10.1007/S00580-010-0979-4
   Stenman LK, 2013, AM J PHYSIOL-GASTR L, V304, pG227, DOI 10.1152/ajpgi.00267.2012
   Tidjani Alou M., 2016, HUM MICROBIOME J, V1, P3, DOI [10.1016/j.humic.2016.09.001, DOI 10.1016/J.HUMIC.2016.09.001]
   Tremaroli V, 2012, NATURE, V489, P242, DOI 10.1038/nature11552
   Umeda K, 2006, CELL, V126, P741, DOI 10.1016/j.cell.2006.06.043
   Vidal-Lletjos S, 2019, NUTRIENTS, V11, DOI 10.3390/nu11030514
   Vidal-Lletjos S, 2017, NUTRIENTS, V9, DOI 10.3390/nu9030310
   Vigsnaes LK, 2012, BENEF MICROBES, V3, P287, DOI 10.3920/BM2012.0018
   Wang L, 2020, GYNECOL ENDOCRINOL, V36, P917, DOI 10.1080/09513590.2020.1727433
   Wang Q, 2007, APPL ENVIRON MICROB, V73, P5261, DOI 10.1128/AEM.00062-07
   Wu MN, 2019, PHARMACOL RES, V150, DOI 10.1016/j.phrs.2019.104489
   Zhang D, 2009, INT J COLORECTAL DIS, V24, P5, DOI 10.1007/s00384-008-0544-7
   Zhang WY, 2020, J MICROBIOL BIOTECHN, V30, P1132, DOI 10.4014/jmb.2002.02044
   Zhang YZ, 2014, WORLD J GASTROENTERO, V20, P91, DOI 10.3748/wjg.v20.i1.91
   Zhao F, 2019, FRONT MICROBIOL, V10, DOI 10.3389/fmicb.2019.02411
   Zhao F, 2019, MOL NUTR FOOD RES, V63, DOI 10.1002/mnfr.201900589
   Zhao F, 2017, CURR MICROBIOL, V74, P1447, DOI 10.1007/s00284-017-1339-2
   Zhou Q, 2020, J FUNCT FOODS, V64, DOI 10.1016/j.jff.2019.103602
NR 63
TC 1
Z9 1
U1 17
U2 34
PU ROYAL SOC CHEMISTRY
PI CAMBRIDGE
PA THOMAS GRAHAM HOUSE, SCIENCE PARK, MILTON RD, CAMBRIDGE CB4 0WF, CAMBS,
   ENGLAND
SN 2042-6496
EI 2042-650X
J9 FOOD FUNCT
JI Food Funct.
PD JUL 7
PY 2021
VL 12
IS 13
BP 5806
EP 5820
DI 10.1039/d1fo00659b
EA MAY 2021
PG 15
WC Biochemistry & Molecular Biology; Food Science & Technology
WE Science Citation Index Expanded (SCI-EXPANDED)
SC Biochemistry & Molecular Biology; Food Science & Technology
GA TD9OW
UT WOS:000655736800001
PM 34047734
DA 2022-07-15
ER

PT J
AU Livshits, L
   Gross, E
AF Livshits, Leonid
   Gross, Einav
TI A method for measuring sulfide toxicity in the nematode Caenorhabditis
   elegans
SO METHODSX
LA English
DT Article
DE Sulfide; C. elegans; egl-9; Methylene blue; Cysteine catabolism
AB Cysteine catabolism by gut microbiota produces high levels of sulfide. Excessive sulfide can interfere with colon function, and therefore may be involved in the etiology and risk of relapse of ulcerative colitis, an inflammatory bowel disease affecting millions of people worldwide. Therefore, it is crucial to understand how cells/animals regulate the detoxification of sulfide generated by bacterial cysteine catabolism in the gut. Here we describe a simple and cost-effective way to explore the mechanism of sulfide toxicity in the nematode Caenorhabditis elegans (C. elegans).
   A rapid cost-effective method to quantify and study sulfide tolerance in C. elegans and other free-living nematodes.
   A cost effective method to measure the concentration of sulfide in the inverted plate assay. (c) 2017 The Author(s). Published by Elsevier B.V.
C1 [Livshits, Leonid; Gross, Einav] Hebrew Univ Jerusalem, Fac Med, IMRIC Dept Biochem & Mol Biol, POB 12271, Jerusalem, Israel.
RP Gross, E (通讯作者)，Hebrew Univ Jerusalem, Fac Med, IMRIC Dept Biochem & Mol Biol, POB 12271, Jerusalem, Israel.
EM einavg@ekmd.huji.ac.il
RI Gross, Einav/AAS-7417-2021
FU National Institutes of Health Office of Research Infrastructure Programs
   [P40 OD010440]; C. elegans Knockout Consortium; National BioResource
   Project (Japan); European Research Council under the European Union
   [281844]
FX We thank members of the Gross laboratory for comments and advice. Some
   strains were provided by the CGC, which is funded by National Institutes
   of Health Office of Research Infrastructure Programs (P40 OD010440), the
   C. elegans Knockout Consortium, and the National BioResource Project
   (Japan). The research leading to these results received funding from the
   European Research Council under the European Union's Seventh Framework
   Programme (FP/2007-2013)/ERC Grant Agreement no. 281844.
CR Bhatia M., 2012, ADV BIOL CHEM, V2, P360, DOI DOI 10.4236/ABC.2012.24044
   FOGO JK, 1949, ANAL CHEM, V21, P732, DOI 10.1021/ac60030a028
   Livshits L, 2017, FREE RADICAL BIO MED, V104, P346, DOI 10.1016/j.freeradbiomed.2017.02.007
NR 3
TC 4
Z9 4
U1 1
U2 7
PU ELSEVIER SCIENCE BV
PI AMSTERDAM
PA PO BOX 211, 1000 AE AMSTERDAM, NETHERLANDS
SN 2215-0161
J9 METHODSX
JI MethodsX
PY 2017
VL 4
BP 250
EP 255
DI 10.1016/j.mex.2017.07.005
PG 6
WC Multidisciplinary Sciences
WE Emerging Sources Citation Index (ESCI)
SC Science & Technology - Other Topics
GA FS5LG
UT WOS:000419836300028
PM 28794996
OA gold, Green Published
DA 2022-07-15
ER

PT J
AU Moran, CJ
   Huang, HL
   Rivas, M
   Kaplan, JL
   Daly, MJ
   Winter, HS
AF Moran, Christopher J.
   Huang, Hailiang
   Rivas, Manuel
   Kaplan, Jess L.
   Daly, Mark J.
   Winter, Harland S.
TI Genetic variants in cellular transport do not affect mesalamine response
   in ulcerative colitis
SO PLOS ONE
LA English
DT Article
ID RELEASE ORAL MESALAMINE; 5-AMINOSALICYLIC ACID; CROHNS-DISEASE;
   CLASSIFICATION; ASSOCIATION; PREDICTORS
AB Background and aims
   Mesalamine is commonly used to treat ulcerative colitis (UC). Although mesalamine acts topically, in vitro data suggest that intracellular transport is required for its beneficial effect. Genetic variants in mucosal transport proteins may affect this uptake, but the clinical relevance of these variants has not been studied. The aim of this study was to determine whether variants in genes involved in cellular transport affect the response to mesalamine in UC.
   Methods
   Subjects with UC from a 6-week clinical trial using multiple doses of mesalamine were genotyped using a genome-wide array that included common exome variants. Analysis focused on cellular transport gene variants with a minor allele frequency >5%. Mesalamine response was defined as improvement in Week 6 Physician's Global Assessment (PGA) and non response as a lack of improvement in Week 6 PGA. Quality control thresholds included an individual genotyping rate of >90%, SNP genotyping rate of >98%, and exclusion for subjects with cryptic relatedness. All included variants met Hardy-Weinberg equilibrium (p>0.001).
   Results
   457 adults with UC were included with 280 responders and 177 non-responders. There were no common variants in transporter genes that were associated with response to mesalamine. The genetic risk score of responders was similar to that of non-responders (p = 0.18). Genome-wide variants demonstrating a trend towards mesalamine response included ST8SIA5 (p = 1x10(-5)).
   Conclusions
   Common transporter gene variants did not affect response to mesalamine in adult UC. The response to mesalamine may be due to rare genetic events or environmental factors such as the intestinal microbiome.
C1 [Moran, Christopher J.; Kaplan, Jess L.; Winter, Harland S.] MassGen Hosp Children, Div Pediat Gastroenterol Hepatol & Nutr, Boston, MA 02114 USA.
   [Moran, Christopher J.; Kaplan, Jess L.; Winter, Harland S.] Harvard Med Sch, Dept Pediat, Boston, MA 02115 USA.
   [Huang, Hailiang; Rivas, Manuel; Daly, Mark J.] Massachusetts Gen Hosp, Analyt & Translat Genet Unit, Boston, MA 02114 USA.
   [Huang, Hailiang; Rivas, Manuel; Daly, Mark J.] Broad Inst MIT & Harvard, Cambridge, MA USA.
   [Rivas, Manuel] Stanford Univ, Dept Biomed Data Sci, Stanford, CA 94305 USA.
RP Moran, CJ (通讯作者)，MassGen Hosp Children, Div Pediat Gastroenterol Hepatol & Nutr, Boston, MA 02114 USA.; Moran, CJ (通讯作者)，Harvard Med Sch, Dept Pediat, Boston, MA 02115 USA.
EM cjmoran@mgh.harvard.edu
RI Daly, Mark J/B-2453-2017; Rivas, Manuel/ABE-8173-2020
OI Daly, Mark J/0000-0002-0949-8752; Rivas, Manuel/0000-0003-1457-9925
FU Allergan, plc [MES-IT-01]; NATIONAL INSTITUTE OF DIABETES AND DIGESTIVE
   AND KIDNEY DISEASES [P30DK043351, K01DK114379] Funding Source: NIH
   RePORTER
FX This work was supported by an investigator initiated grant from
   Allergan, plc, to CJM for the genotyping costs as well as support for
   CJM and HSW (Grant number MES-IT-01). Samples were obtained via an
   investigator (HSW) agreement with Warner Chillcott for time-limited use
   of the samples for research purposes. Philanthropic support was provided
   by Martin Schlaff (HSW). The funders had no role in study design, data
   collection and analysis, decision to publish, or preparation of the
   manuscript.
CR ALLGAYER H, 1989, GASTROENTEROLOGY, V97, P38, DOI 10.1016/0016-5085(89)91412-1
   Ananthakrishnan AN, 2014, AM J GASTROENTEROL, V109, P395, DOI 10.1038/ajg.2013.464
   Anderson CA, 2011, NAT GENET, V43, P246, DOI 10.1038/ng.764
   Dubinsky MC, 2010, INFLAMM BOWEL DIS, V16, P1357, DOI 10.1002/ibd.21174
   Duraes C, 2013, INFLAMM BOWEL DIS, V19, P230, DOI 10.1002/ibd.23007
   Haiser HJ, 2014, GUT MICROBES, V5, P233, DOI 10.4161/gmic.27915
   Hanauer SB, 2005, AM J GASTROENTEROL, V100, P2478, DOI 10.1111/j.1572-0241.2005.00248.x
   Hanauer SB, 2007, CAN J GASTROENTEROL, V21, P827, DOI 10.1155/2007/862917
   Haritunians T, 2010, INFLAMM BOWEL DIS, V16, P1830, DOI 10.1002/ibd.21293
   Jostins L, 2012, NATURE, V491, P119, DOI 10.1038/nature11582
   Kaiser GC, 1999, GASTROENTEROLOGY, V116, P602, DOI 10.1016/S0016-5085(99)70182-4
   Khor B, 2011, NATURE, V474, P307, DOI 10.1038/nature10209
   Konig J, 2011, DRUG METAB DISPOS, V39, P1097, DOI 10.1124/dmd.110.034991
   Liu X, 2008, BMC BIOINFORMATICS, V9, DOI 10.1186/1471-2105-9-271
   Purcell S, 2007, AM J HUM GENET, V81, P559, DOI 10.1086/519795
   Rousseaux C, 2005, J EXP MED, V201, P1205, DOI 10.1084/jem.20041948
   Sandborn WJ, 2009, GASTROENTEROLOGY, V137, P1250, DOI 10.1053/j.gastro.2009.06.061
   Silverberg MS, 2005, CAN J GASTROENTEROL, V19, p5A, DOI 10.1155/2005/269076
   Smetanova L, 2013, GEN PHYSIOL BIOPHYS, V32, P361, DOI 10.4149/gpb_2013034
   STENSON WF, 1982, J CLIN INVEST, V69, P494, DOI 10.1172/JCI110474
NR 20
TC 4
Z9 4
U1 0
U2 0
PU PUBLIC LIBRARY SCIENCE
PI SAN FRANCISCO
PA 1160 BATTERY STREET, STE 100, SAN FRANCISCO, CA 94111 USA
SN 1932-6203
J9 PLOS ONE
JI PLoS One
PD MAR 26
PY 2018
VL 13
IS 3
AR e0192806
DI 10.1371/journal.pone.0192806
PG 9
WC Multidisciplinary Sciences
WE Science Citation Index Expanded (SCI-EXPANDED)
SC Science & Technology - Other Topics
GA GA5DH
UT WOS:000428351800006
PM 29579042
OA Green Published, gold
DA 2022-07-15
ER

PT J
AU Meyer, J
   Roos, E
   Ris, F
   Fearnhead, N
   Davies, J
AF Meyer, Jeremy
   Roos, Elin
   Ris, Frederic
   Fearnhead, Nicola
   Davies, Justin
TI Does dairy product consumption impact the prevalence of inflammatory
   bowel disease? An ecological cross-sectional analysis
SO JOURNAL OF FUNCTIONAL FOODS
LA English
DT Article
DE IBD; Microbiota; Cheese; Yoghourt; Dairy product
ID ACTIVE ULCERATIVE-COLITIS; INTESTINAL MICROBIOTA; MAINTAINING REMISSION;
   CROHNS-DISEASE; DOUBLE-BLIND; VSLNUMBER-3; EFFICACY; THERAPY; COHORT;
   TRIAL
AB Modulation of the microbiota of patients suffering from inflammatory bowel disease (IBD) with probiotics was suggested to avoid active disease and/or to lower the intensity of the active phase. Considering that the ecological niche of Bifidobacterium spp and Lactobacillus spp includes fermented dairy products, and that countries with highest dairy product consumption were those with lowest prevalence of IBD, we aimed at determining if consumption of dairy products could modulate the prevalence of IBD.
   Linear regression was performed on data from the Global Burden of Diseases, Injuries, and Risk Factors Study reporting the prevalence of IBD and from the European Association of Dairy Trade reporting national consumptions of dairy products.
   Consumption of milk, cheese or yoghourt per capita did not correlate with the prevalence of IBD at the national level in Western countries. Considering the limitations of this type of analysis, we recommend to continue investigating the effect of dairy product consumption on IBD by cross-sectional, longitudinal or interventional studies.
C1 [Meyer, Jeremy; Ris, Frederic] Univ Hosp Geneva, Div Digest Surg, Rue Gabrielle Perret Gentil 4, CH-1211 Geneva 14, Switzerland.
   [Meyer, Jeremy; Fearnhead, Nicola; Davies, Justin] Cambridge Univ Hosp NHS Fdn Trust, Addenbrookes Hosp, Cambridge Colorectal Unit, Cambridge CB2 0QQ, England.
   [Roos, Elin] Karolinska Inst, Dept Global Publ Hlth, SE-17177 Stockholm, Sweden.
   [Roos, Elin] Linkoping Univ, Cty Council Ostergotland, S-58183 Linkoping, Sweden.
RP Meyer, J (通讯作者)，Univ Hosp Geneva, Div Digest Surg, Rue Gabrielle Perret Gentil 4, CH-1211 Geneva 14, Switzerland.
EM jeremy.meyer@hcuge.ch
RI Ris, Frederic/H-7030-2019
OI Ris, Frederic/0000-0001-7421-6101; Meyer, Jeremy/0000-0003-3381-9146
CR Abreu S, 2019, NUTRIENTS, V11, DOI 10.3390/nu11102268
   Abubakar I, 2007, AM J EPIDEMIOL, V165, P776, DOI 10.1093/aje/kwk067
   Alatab S, 2020, LANCET GASTROENTEROL, V5, P17, DOI 10.1016/S2468-1253(19)30333-4
   Alvaro E, 2007, BRIT J NUTR, V97, P126, DOI 10.1017/S0007114507243065
   Angelberger S, 2013, AM J GASTROENTEROL, V108, P1620, DOI 10.1038/ajg.2013.257
   Basso PJ, 2019, FRONT PHARMACOL, V9, DOI 10.3389/fphar.2018.01571
   Bordoni A, 2017, CRIT REV FOOD SCI, V57, P2497, DOI 10.1080/10408398.2014.967385
   Da Silva MS, 2015, MOL NUTR FOOD RES, V59, P1249, DOI 10.1002/mnfr.201400569
   Eck A, 2017, J CLIN MICROBIOL, V55, P2871, DOI 10.1128/JCM.00958-17
   Eucolait, GLOB DAIR CONS REP 2
   GIAFFER MH, 1991, J MED MICROBIOL, V35, P238, DOI 10.1099/00222615-35-4-238
   Gonzalez S, 2019, FRONT MICROBIOL, V10, DOI 10.3389/fmicb.2019.01046
   Groeger D, 2013, GUT MICROBES, V4, P325, DOI 10.4161/gmic.25487
   Hjartaker A, 2002, PUBLIC HEALTH NUTR, V5, P1259, DOI 10.1079/PHN2002403
   Holzapfel WH, 2001, AM J CLIN NUTR, V73, p365S, DOI 10.1093/ajcn/73.2.365s
   Itan Y, 2010, BMC EVOL BIOL, V10, DOI 10.1186/1471-2148-10-36
   Saez-Lara MJ, 2015, BIOMED RES INT, V2015, DOI 10.1155/2015/505878
   Kato K, 2004, ALIMENT PHARM THER, V20, P1133, DOI 10.1111/j.1365-2036.2004.02268.x
   Kato K, 2018, PLOS ONE, V13, DOI 10.1371/journal.pone.0206189
   Knoll RL, 2017, AM J PHYSIOL-GASTR L, V312, pG327, DOI 10.1152/ajpgi.00293.2016
   Lepage P, 2012, ADV EXP MED BIOL, V743, P121, DOI 10.1007/978-1-4614-2251-8_9
   Lindoso L, 2018, AM J GASTROENTEROL, V113, P1524, DOI 10.1038/s41395-018-0239-9
   Mardini HE, 2014, INFLAMM BOWEL DIS, V20, P1562, DOI 10.1097/MIB.0000000000000084
   Mimura T, 2004, GUT, V53, P108, DOI 10.1136/gut.53.1.108
   Misselwitz B, 2019, GUT, V68, P2080, DOI 10.1136/gutjnl-2019-318404
   Moayyedi P, 2015, GASTROENTEROLOGY, V149, P102, DOI 10.1053/j.gastro.2015.04.001
   Ng SC, 2017, LANCET, V390, P2769, DOI 10.1016/S0140-6736(17)32448-0
   Olivares M, 2006, J DAIRY RES, V73, P492, DOI 10.1017/S0022029906002068
   Opstelten JL, 2016, INFLAMM BOWEL DIS, V22, P1403, DOI 10.1097/MIB.0000000000000798
   Putignani L, 2016, INFLAMM BOWEL DIS, V22, P487, DOI 10.1097/MIB.0000000000000602
   Sepehri S, 2007, INFLAMM BOWEL DIS, V13, P675, DOI 10.1002/ibd.20101
   Sood A, 2009, CLIN GASTROENTEROL H, V7, P1202, DOI 10.1016/j.cgh.2009.07.016
   Steed H, 2010, ALIMENT PHARM THER, V32, P872, DOI 10.1111/j.1365-2036.2010.04417.x
   Storhaug CL, 2017, LANCET GASTROENTEROL, V2, P738, DOI 10.1016/S2468-1253(17)30154-1
   Su GL, 2020, GASTROENTEROLOGY, V159, P697, DOI 10.1053/j.gastro.2020.05.059
   Tamaki H, 2016, DIGEST ENDOSC, V28, P67, DOI 10.1111/den.12553
   Tursi A, 2010, AM J GASTROENTEROL, V105, P2218, DOI 10.1038/ajg.2010.218
   Ulven SM, 2019, ADV NUTR, V10, pS239, DOI 10.1093/advances/nmy072
   Walker AW, 2011, BMC MICROBIOL, V11, DOI 10.1186/1471-2180-11-7
   Wright EK, 2015, INFLAMM BOWEL DIS, V21, P1219, DOI 10.1097/MIB.0000000000000382
   Zocco MA, 2006, ALIMENT PHARM THER, V23, P1567, DOI 10.1111/j.1365-2036.2006.02927.x
NR 41
TC 1
Z9 1
U1 0
U2 4
PU ELSEVIER
PI AMSTERDAM
PA RADARWEG 29, 1043 NX AMSTERDAM, NETHERLANDS
SN 1756-4646
EI 2214-9414
J9 J FUNCT FOODS
JI J. Funct. Food.
PD MAY
PY 2021
VL 80
AR 104446
DI 10.1016/j.jff.2021.104446
EA APR 2021
PG 5
WC Food Science & Technology; Nutrition & Dietetics
WE Science Citation Index Expanded (SCI-EXPANDED)
SC Food Science & Technology; Nutrition & Dietetics
GA RO9UL
UT WOS:000641384000002
OA gold
DA 2022-07-15
ER

PT J
AU Jorgensen, SMD
   Hvas, CL
   Dahlerup, JF
   Mikkelsen, S
   Ehlers, L
   Hammeken, LH
   Licht, TR
   Bahl, MI
   Erikstrup, C
AF Jorgensen, Simon Mark Dahl
   Hvas, Christian Lodberg
   Dahlerup, Jens Frederik
   Mikkelsen, Susan
   Ehlers, Lars
   Hammeken, Lianna Hede
   Licht, Tine Rask
   Bahl, Martin Iain
   Erikstrup, Christian
TI Banking feces: a new frontier for public blood banks?
SO TRANSFUSION
LA English
DT Article
ID FECAL MICROBIOTA TRANSPLANTATION; CLOSTRIDIUM-DIFFICILE INFECTION;
   ACTIVE ULCERATIVE-COLITIS; INTESTINAL MICROBIOTA; INSULIN SENSITIVITY;
   DONOR FECES; UPDATE; FROZEN; TRIAL; COLONOSCOPY
AB Fecal microbiota transplantation (FMT) is an effective treatment for recurrent Clostridioides difficile infection and is potentially beneficial in other microbiota-related disorders. The provision of FMT in routine clinical practice requires an extensive infrastructure that is reliant on voluntary donors. Alongside an increasing demand for FMT, the logistic barriers of a large-scale donor-dependent operation and the difficulties among health authorities to regulate FMT limit the dissemination of sustainable FMT services. Blood centers are large organizations that handle a multitude of donor-dependent operations on a daily basis. Blood and feces share many of the same dependencies, and feces may present a new opportunity for the blood services to handle. In this paper, we describe how an FMT service may be established and embedded within the blood service infrastructure, and we explain the benefits of using blood donors as feces donors. We further explore the current indications of FMT, the challenges related to the lack of legislation, and the future perspectives for blood banks to meet a new and increasing demand.
C1 [Jorgensen, Simon Mark Dahl; Hvas, Christian Lodberg; Dahlerup, Jens Frederik] Aarhus Univ Hosp, Dept Hepatol & Gastroenterol, Palle Juul Jensens Blvd 99, DK-8200 Aarhus N, Denmark.
   [Mikkelsen, Susan; Erikstrup, Christian] Aarhus Univ Hosp, Dept Clin Immunol, Aarhus, Denmark.
   [Ehlers, Lars; Hammeken, Lianna Hede] Aalborg Univ, Dept Business & Management, Danish Ctr Healthcare Improvements, Aalborg, Denmark.
   [Licht, Tine Rask; Bahl, Martin Iain] Tech Univ Denmark, Natl Food Inst, Lyngby, Denmark.
RP Jorgensen, SMD (通讯作者)，Aarhus Univ Hosp, Dept Hepatol & Gastroenterol, Palle Juul Jensens Blvd 99, DK-8200 Aarhus N, Denmark.
EM simjor@rm.dk
RI Baunwall, Simon Mark Dahl/L-5338-2019; Hvas, Christian
   Lodberg/A-5860-2018
OI Baunwall, Simon Mark Dahl/0000-0002-5135-7435; Mikkelsen,
   Susan/0000-0001-7806-1143; Licht, Tine Rask/0000-0002-6399-9574; Hvas,
   Christian Lodberg/0000-0001-7973-7184; Erikstrup,
   Christian/0000-0001-6551-6647; Hammeken, Lianna/0000-0002-0834-9384;
   Bahl, Martin Iain/0000-0003-1579-8038; Ehlers, Lars
   Holger/0000-0001-6512-5566
CR AMMANN AJ, 1983, LANCET, V1, P956
   Bajaj JS, 2017, HEPATOLOGY, V66, P1727, DOI 10.1002/hep.29306
   Bakken JS, 2011, CLIN GASTROENTEROL H, V9, P1044, DOI 10.1016/j.cgh.2011.08.014
   Baxter M, 2016, J HOSP INFECT, V92, P117, DOI 10.1016/j.jhin.2015.10.024
   Bojanova DP, 2016, PLOS BIOL, V14, DOI 10.1371/journal.pbio.1002503
   Brandt LJ, 2012, AM J GASTROENTEROL, V107, P1079, DOI 10.1038/ajg.2012.60
   Cammarota G, 2015, ALIMENT PHARM THER, V41, P835, DOI 10.1111/apt.13144
   Cammarota G, 2017, GUT, V66, P569, DOI 10.1136/gutjnl-2016-313017
   Costello SP, 2016, CLIN INFECT DIS, V62, P908, DOI 10.1093/cid/civ994
   de Kort W, 2014, TRANSFUSION, V54, P879, DOI 10.1111/trf.12349
   EISEMAN B, 1958, SURGERY, V44, P854
   European Union, 2015, M COMP AUTH TISS CEL
   Halkjaer SI, 2018, GUT, V67, P2107, DOI 10.1136/gutjnl-2018-316434
   Hoffmann D, 2017, SCIENCE, V358, P1390, DOI 10.1126/science.aaq0034
   Hoffmann DE, 2017, GUT MICROBES, V8, P208, DOI 10.1080/19490976.2017.1293223
   Holster S, 2019, CLIN TRANSL GASTROEN, V10, DOI 10.14309/ctg.0000000000000034
   Hvas CL, 2019, GASTROENTEROLOGY, V156, P1324, DOI 10.1053/j.gastro.2018.12.019
   Jalanka J, 2015, GUT, V64, P1562, DOI 10.1136/gutjnl-2014-307240
   Jiang ZD, 2017, ALIMENT PHARM THER, V45, P899, DOI 10.1111/apt.13969
   Johnsen PH, 2018, LANCET GASTROENTEROL, V3, P17, DOI 10.1016/S2468-1253(17)30338-2
   Jorgensen SMD, 2018, GUT MICROBES, V9, P540, DOI 10.1080/19490976.2018.1458179
   Jorgensen SMD, 2017, EUR J GASTROEN HEPAT, V29, P36
   Kakihana K, 2016, BLOOD, V128, P2083, DOI 10.1182/blood-2016-05-717652
   Kazerouni A, 2015, MICROBIOME, V3, DOI 10.1186/s40168-015-0140-3
   Kelly CR, 2016, ANN INTERN MED, V165, P609, DOI 10.7326/M16-0271
   Kelly CR, 2015, GASTROENTEROLOGY, V149, P223, DOI 10.1053/j.gastro.2015.05.008
   Kelly CR, 2012, J CLIN GASTROENTEROL, V46, P145, DOI 10.1097/MCG.0b013e318234570b
   Khanna S, 2017, MICROBIOME, V5, DOI 10.1186/s40168-017-0269-3
   Khoruts A, 2016, NAT REV GASTRO HEPAT, V13, DOI 10.1038/nrgastro.2016.98
   Konig J, 2017, ALIMENT PHARM THER, V45, P222, DOI 10.1111/apt.13868
   Kootte RS, 2017, CELL METAB, V26, P611, DOI 10.1016/j.cmet.2017.09.008
   Lee CH, 2016, JAMA-J AM MED ASSOC, V315, P142, DOI 10.1001/jama.2015.18098
   Mattila E, 2012, GASTROENTEROLOGY, V142, P490, DOI 10.1053/j.gastro.2011.11.037
   McDonald JAK, 2018, GASTROENTEROLOGY, V155, P1495, DOI 10.1053/j.gastro.2018.07.014
   McDonald LC, 2018, CLIN INFECT DIS, V66, pE1, DOI [10.1093/cid/cix1085, 10.1093/cid/ciy149]
   Moayyedi P, 2015, GASTROENTEROLOGY, V149, P102, DOI 10.1053/j.gastro.2015.04.001
   Mullish BH, 2018, GUT, V67, P1920, DOI 10.1136/gutjnl-2018-316818
   Mullish BH, 2019, GUT
   Ooijevaar RE, 2018, CLIN MICROBIOL INFEC, V24, P452, DOI 10.1016/j.cmi.2017.12.022
   Ott SJ, 2004, DIAGN MICR INFEC DIS, V50, P237, DOI 10.1016/j.diagmicrobio.2004.08.012
   Ott SJ, 2017, GASTROENTEROLOGY, V152, P799, DOI 10.1053/j.gastro.2016.11.010
   Paramsothy S, 2017, LANCET, V389, P1218, DOI 10.1016/S0140-6736(17)30182-4
   Paramsothy S, 2015, INFLAMM BOWEL DIS, V21, P1600, DOI 10.1097/MIB.0000000000000405
   Rossen NG, 2015, GASTROENTEROLOGY, V149, P110, DOI 10.1053/j.gastro.2015.03.045
   Rubin TA, 2013, ANAEROBE, V19, P22, DOI 10.1016/j.anaerobe.2012.11.004
   Scheithauer TPM, 2016, MOL METAB, V5, P759, DOI 10.1016/j.molmet.2016.06.002
   Shi YC, 2018, JGH OPEN, V2, P114, DOI 10.1002/jgh3.12071
   Singh Ramandeep, 2018, BMC Res Notes, V11, P190, DOI 10.1186/s13104-018-3293-x
   Smits LP, 2013, GASTROENTEROLOGY, V145, P946, DOI 10.1053/j.gastro.2013.08.058
   Stansbury LG, 2017, TRANSFUSION, V57, P2562, DOI 10.1111/trf.14367
   Terveer EM, 2017, CLIN MICROBIOL INFEC, V23, P924, DOI 10.1016/j.cmi.2017.05.015
   Tvede M, 2015, CLIN MICROBIOL INFEC, V21, P48, DOI 10.1016/j.cmi.2014.07.003
   U.S. Food and Drug Administration, GUID IND ENF POL REG
   US Food and Drug Administration, ENFORCEMENT POLICY R
   van Nood E, 2013, NEW ENGL J MED, V368, P407, DOI 10.1056/NEJMoa1205037
   Verbeke F, 2017, BMC GASTROENTEROL, V17, DOI 10.1186/s12876-017-0687-5
   Vrieze A, 2012, GASTROENTEROLOGY, V143, P913, DOI 10.1053/j.gastro.2012.06.031
   Wang SA, 2016, PLOS ONE, V11, DOI 10.1371/journal.pone.0161174
   World Health Organization (WHO), 2017, 10 FACTS BLOOD TRANS
   Youngster I, 2014, CLIN INFECT DIS, V58, P1515, DOI 10.1093/cid/ciu135
   Zhang FM, 2012, AM J GASTROENTEROL, V107, P1755, DOI 10.1038/ajg.2012.251
   Zuo T, 2018, GUT, V67, P634, DOI 10.1136/gutjnl-2017-313952
NR 62
TC 10
Z9 11
U1 1
U2 3
PU WILEY
PI HOBOKEN
PA 111 RIVER ST, HOBOKEN 07030-5774, NJ USA
SN 0041-1132
EI 1537-2995
J9 TRANSFUSION
JI Transfusion
PD SEP
PY 2019
VL 59
IS 9
BP 2776
EP 2782
DI 10.1111/trf.15422
PG 7
WC Hematology
WE Science Citation Index Expanded (SCI-EXPANDED)
SC Hematology
GA IZ0QR
UT WOS:000486796000006
PM 31241182
OA hybrid, Green Published
DA 2022-07-15
ER

PT J
AU Pernomian, L
   Duarte-Silva, M
   Cardoso, CRD
AF Pernomian, Larissa
   Duarte-Silva, Murillo
   de Barros Cardoso, Cristina Ribeiro
TI The Aryl Hydrocarbon Receptor (AHR) as a Potential Target for the
   Control of Intestinal Inflammation: Insights from an Immune and Bacteria
   Sensor Receptor
SO CLINICAL REVIEWS IN ALLERGY & IMMUNOLOGY
LA English
DT Article
DE AHR; Inflammation; Microbiota; Inflammatory bowel diseases; Gut
ID SULFATE-INDUCED COLITIS; CHAIN FATTY-ACIDS; GUT MICROBIOTA;
   CROHNS-DISEASE; T-CELLS; TRYPTOPHAN-METABOLITES; REDUCES INFLAMMATION;
   BARRIER DYSFUNCTION; EPITHELIAL BARRIER; PRENATAL TCDD
AB The aryl hydrocarbon receptor (AHR) is widely expressed in immune and non-immune cells of the gut and its activation has been correlated to the outcome of inflammatory bowel diseases (IBD). In ulcerative colitis and Crohn's disease, there is an excessive chronic inflammation with massive accumulation of leukocytes in the gut, in an attempt to constrain the invasion of pathogenic microorganisms on the damaged organ. Accordingly, it is known that dietary components, xenobiotics, and some chemicals or metabolites can activate AHR and induce the modulation of inflammatory responses. In fact, the AHR triggering by specific ligands during inflammatory conditions results in decreased IFN gamma, IL-6, IL-12, TNF, IL-7, and IL-17, along with reduced microbial translocation and fibrosis in the gut. Moreover, upon AHR activation, there are increased regulatory mechanisms such as IL-10, IL-22, prostaglandin E-2, and Foxp3, besides the production of anti-microbial peptides and epithelial repair. Most interestingly, commensal bacteria or their metabolites may also activate this receptor, thus contributing to the restoration of gut normobiosis and homeostasis. In line with that, Lactobacillus reuteri, Lactobacillus bulgaricus, or microbial products such as tryptophan metabolites, indole-3-pyruvic acid, urolithin A, short-chain fatty acids, dihydroxyquinoline, and others may regulate the inflammation by mechanisms dependent on AHR activation. Hence, here we discussed the potential modulatory role of AHR on intestinal inflammation, focused on the reestablishment of homeostasis through the receptor triggering by microbial metabolites. Finally, the development of AHR-based therapies derived from bacteria products could represent an important future alternative for controlling IBD.
C1 [Pernomian, Larissa; de Barros Cardoso, Cristina Ribeiro] Univ Sao Paulo, Sch Pharmaceut Sci Ribeirao Preto, Dept Clin Anal Toxicol & Food Sci, Ribeirao Preto, Brazil.
   [Duarte-Silva, Murillo] Univ Sao Paulo, Med Sch Ribeirao Preto, Dept Biochem & Immunol, Ribeirao Preto, Brazil.
RP Cardoso, CRD (通讯作者)，Univ Sao Paulo, Sch Pharmaceut Sci Ribeirao Preto, Dept Clin Anal Toxicol & Food Sci, Ribeirao Preto, Brazil.
EM cristina@fcfrp.usp.br
RI Ribeiro de Barros Cardoso, Cristina/AGO-5764-2022
OI Ribeiro de Barros Cardoso, Cristina/0000-0002-6156-3144
FU CAPES [001]; CNPq [310174/2016-3]; Fundacao de Amparo a Pesquisa do
   Estado de Sao Paulo [FAPESP 2017/08651.1]
FX This work was supported by CAPES financial code 001, CNPq
   (310174/2016-3) and Fundacao de Amparo a Pesquisa do Estado de Sao Paulo
   (FAPESP 2017/08651.1).
CR Abraham BP, 2017, GASTROENTEROL CLIN N, V46, P769, DOI 10.1016/j.gtc.2017.08.003
   Ananthakrishnan AN, 2013, GASTROENTEROLOGY, V145, P970, DOI 10.1053/j.gastro.2013.07.050
   Aoki R, 2018, J IMMUNOL, V201, P3683, DOI 10.4049/jimmunol.1701734
   Arpaia N, 2013, NATURE, V504, P451, DOI 10.1038/nature12726
   Silva MJB, 2015, J IMMUNOL RES, V2015, DOI 10.1155/2015/321241
   Benson JM, 2011, TOXICOL SCI, V120, P68, DOI 10.1093/toxsci/kfq360
   Blossom Sarah J., 2018, Current Opinion in Toxicology, V10, P23, DOI 10.1016/j.cotox.2017.11.013
   Cervantes-Barragan L, 2017, SCIENCE, V357, P806, DOI 10.1126/science.aah5825
   Chen WG, 2017, BIOMED PHARMACOTHER, V87, P127, DOI 10.1016/j.biopha.2016.12.061
   Cheng YT, 2015, DRUG METAB DISPOS, V43, P1536, DOI 10.1124/dmd.115.063677
   Chinen I, 2015, INT IMMUNOL, V27, P405, DOI 10.1093/intimm/dxv015
   Coqueiro AY, 2019, INT J FOOD SCI NUTR, V70, P20, DOI 10.1080/09637486.2018.1477123
   de Souza PR, 2018, IMMUNOBIOLOGY, V223, P577, DOI 10.1016/j.imbio.2018.07.003
   Dever DP, 2016, DEV NEUROBIOL, V76, P533, DOI 10.1002/dneu.22330
   Fukumoto S, 2014, IMMUNOL CELL BIOL, V92, P460, DOI 10.1038/icb.2014.2
   Furumatsu K, 2011, DIGEST DIS SCI, V56, P2532, DOI 10.1007/s10620-011-1643-9
   Giuffrida P, 2019, CELLS-BASEL, V8, DOI 10.3390/cells8050397
   Goettel JA, 2016, CELL REP, V17, P1318, DOI 10.1016/j.celrep.2016.09.082
   Hamabata T, 2018, J LIPID RES, V59, P586, DOI 10.1194/jlr.M079095
   Han B, 2016, SHOCK, V46, P319, DOI 10.1097/SHK.0000000000000594
   Ho SM, 2019, INFLAMM BOWEL DIS, V25, pS13, DOI 10.1093/ibd/izz076
   Holladay SD, 2011, REPROD TOXICOL, V31, P312, DOI 10.1016/j.reprotox.2010.08.001
   Huang Z, 2013, MOL IMMUNOL, V53, P335, DOI 10.1016/j.molimm.2012.09.007
   Hubbard TD, 2019, J PROTEOME RES, V18, P1715, DOI 10.1021/acs.jproteome.8b00946
   Hui WY, 2020, BASIC CLIN PHARMACOL, V126, P469, DOI 10.1111/bcpt.13372
   Ianiro G, 2016, GUT, V65, P1906, DOI 10.1136/gutjnl-2016-312297
   Innocentin YLS, 2011, CELL, V147, P629, DOI 10.1016/j.cell.2011.09.025
   Ishimaru N, 2009, J IMMUNOL, V182, P6576, DOI 10.4049/jimmunol.0802289
   Islam J, 2017, J NUTR BIOCHEM, V42, P43, DOI 10.1016/j.jnutbio.2016.12.019
   Ji T, 2015, DIGEST DIS SCI, V60, P1958, DOI 10.1007/s10620-015-3632-x
   Jin UH, 2017, SCI REP-UK, V7, DOI 10.1038/s41598-017-10824-x
   Saez-Lara MJ, 2015, BIOMED RES INT, V2015, DOI 10.1155/2015/505878
   Kewley RJ, 2004, INT J BIOCHEM CELL B, V36, P189, DOI 10.1016/S1357-2725(03)00211-5
   Krishnan S, 2018, CELL REP, V23, P1099, DOI 10.1016/j.celrep.2018.03.109
   Lamas B, 2016, NAT MED, V22, P598, DOI 10.1038/nm.4102
   Lanis JM, 2017, MUCOSAL IMMUNOL, V10, P1133, DOI 10.1038/mi.2016.133
   Lechuga S, 2017, BBA-MOL CELL RES, V1864, P1183, DOI 10.1016/j.bbamcr.2017.03.007
   Li J, 2017, DIGEST DIS SCI, V62, P2357, DOI 10.1007/s10620-017-4596-9
   Li SY, 2018, IMMUNITY, V49, P915, DOI 10.1016/j.immuni.2018.09.015
   Liang HW, 2018, FRONT MICROBIOL, V9, DOI 10.3389/fmicb.2018.01736
   Lichtenstein L, 2016, BEST PRACT RES CL GA, V30, P81, DOI 10.1016/j.bpg.2016.02.002
   Ma YH, 2018, CHEM-BIOL INTERACT, V288, P83, DOI 10.1016/j.cbi.2018.04.020
   Chaves AJM, 2018, PROG NEURO-PSYCHOPH, V80, P234, DOI 10.1016/j.pnpbp.2017.04.035
   Marinelli L, 2019, SCI REP-UK, V9, DOI 10.1038/s41598-018-37019-2
   Metidji A, 2018, IMMUNITY, V49, P353, DOI 10.1016/j.immuni.2018.07.010
   Meyers JL, 2018, PLOS ONE, V13, DOI 10.1371/journal.pone.0207007
   Mohinta S, 2015, TOXICOL SCI, V145, P233, DOI 10.1093/toxsci/kfv046
   Monteleone I, 2016, EUR J IMMUNOL, V46, P1047, DOI 10.1002/eji.201445228
   Monteleone I, 2011, GASTROENTEROLOGY, V141, P237, DOI 10.1053/j.gastro.2011.04.007
   Murray IA, 2016, SCI REP-UK, V6, DOI 10.1038/srep33969
   Mustafa A, 2011, TOXICOLOGY, V290, P156, DOI 10.1016/j.tox.2011.08.021
   Mustafa A, 2011, BIRTH DEFECTS RES B, V92, P82, DOI 10.1002/bdrb.20285
   Mustafa A, 2009, TOXICOL SCI, V112, P133, DOI 10.1093/toxsci/kfp177
   Natividad JM, 2018, CELL METAB, V28, P737, DOI 10.1016/j.cmet.2018.07.001
   Nizzoli G, 2018, J CROHNS COLITIS, V12, P981, DOI 10.1093/ecco-jcc/jjy051
   Oh-oka K, 2017, CELL MOL GASTROENTER, V4, P135, DOI 10.1016/j.jcmgh.2017.03.010
   Ozcam M, 2019, APPL ENVIRON MICROB, V85, DOI 10.1128/AEM.01661-18
   Parks OB, 2016, FRONT CELL DEV BIOL, V3, DOI 10.3389/fcell.2015.00085
   Peppers J, 2019, J AM ACAD DERMATOL, V80, P89, DOI 10.1016/j.jaad.2018.06.047
   Qiu J, 2013, IMMUNITY, V39, P386, DOI 10.1016/j.immuni.2013.08.002
   Rannug U, 1995, CHEM BIOL, V2, P841, DOI 10.1016/1074-5521(95)90090-X
   Schiering C, 2017, NATURE, V542, P242, DOI 10.1038/nature21080
   Singh NP, 2011, PLOS ONE, V6, DOI 10.1371/journal.pone.0023522
   Singh R, 2019, NAT COMMUN, V10, DOI 10.1038/s41467-018-07859-7
   Smith PM, 2013, SCIENCE, V341, P569, DOI 10.1126/science.1241165
   Smith SH, 2017, J INVEST DERMATOL, V137, P2110, DOI 10.1016/j.jid.2017.05.004
   Stedtfeld RD, 2017, FRONT MICROBIOL, V8, DOI 10.3389/fmicb.2017.01708
   Takamura T, 2011, IMMUNOL CELL BIOL, V89, P817, DOI 10.1038/icb.2010.165
   Takamura T, 2010, IMMUNOL CELL BIOL, V88, P685, DOI 10.1038/icb.2010.35
   Takenaka MC, 2019, NAT NEUROSCI, V22, P729, DOI 10.1038/s41593-019-0370-y
   Wang JW, 2018, INNATE IMMUN-LONDON, V24, P297, DOI 10.1177/1753425918785016
   Wei YL, 2018, FRONT MICROBIOL, V9, DOI 10.3389/fmicb.2018.01921
   Ye J, 2017, CELL REP, V21, P2277, DOI 10.1016/j.celrep.2017.10.114
   Yeste A, 2014, NAT COMMUN, V5, DOI 10.1038/ncomms4753
   Yi T, 2018, BIOMED RES INT, V2018, DOI 10.1155/2018/6058784
   Yin JH, 2019, BIOCHEM BIOPH RES CO, V514, P180, DOI 10.1016/j.bbrc.2019.04.136
   Yu HT, 2019, INT IMMUNOPHARMACOL, V69, P257, DOI 10.1016/j.intimp.2019.01.039
   Yu M, 2018, INT J BIOL SCI, V14, P69, DOI 10.7150/ijbs.22259
   Zhang LM, 2015, ENVIRON HEALTH PERSP, V123, P679, DOI 10.1289/ehp.1409055
   Zorlu N, 2019, J NEUROIMMUNOL, V334, DOI 10.1016/j.jneuroim.2019.576979
NR 80
TC 45
Z9 47
U1 12
U2 52
PU HUMANA PRESS INC
PI TOTOWA
PA 999 RIVERVIEW DRIVE SUITE 208, TOTOWA, NJ 07512 USA
SN 1080-0549
EI 1559-0267
J9 CLIN REV ALLERG IMMU
JI Clin. Rev. Allergy Immunol.
PD DEC
PY 2020
VL 59
IS 3
SI SI
BP 382
EP 390
DI 10.1007/s12016-020-08789-3
EA APR 2020
PG 9
WC Allergy; Immunology
WE Science Citation Index Expanded (SCI-EXPANDED)
SC Allergy; Immunology
GA PC2FS
UT WOS:000525146800001
PM 32279195
DA 2022-07-15
ER

PT J
AU Sayoc-Becerra, A
   Krishnan, M
   Fan, SJ
   Jimenez, J
   Hernandez, R
   Gibson, K
   Preciado, R
   Butt, G
   McCole, DF
AF Sayoc-Becerra, Anica
   Krishnan, Moorthy
   Fan, Shujun
   Jimenez, Jossue
   Hernandez, Rebecca
   Gibson, Kyle
   Preciado, Reyna
   Butt, Grant
   McCole, Declan F.
TI The JAK-Inhibitor Tofacitinib Rescues Human Intestinal Epithelial Cells
   and Colonoids from Cytokine-Induced Barrier Dysfunction
SO INFLAMMATORY BOWEL DISEASES
LA English
DT Article
DE claudin-2; organoids; IFN-gamma; intestinal permeability; STAT1; ZO-1
ID INFLAMMATORY-BOWEL-DISEASE; TIGHT JUNCTION PROTEINS; GAMMA-INDUCED
   INCREASES; JANUS KINASE INHIBITOR; CROHNS-DISEASE; IFN-GAMMA; CP-690,550
   TOFACITINIB; CLAUDIN-2 EXPRESSION; MAINTENANCE THERAPY;
   ULCERATIVE-COLITIS
AB By conducting a series of fecal microbiota transplantation experiments, we show a variable effect on ileitis severity from human gut microbiota isolated from IBD donors in remission and that of healthy controls in a mouse model of IBD.
   Abstract
   Background Alterations to epithelial tight junctions can compromise the ability of the epithelium to act as a barrier between luminal contents and the underlying tissues, thereby increasing intestinal permeability, an early critical event in inflammatory bowel disease (IBD). Tofacitinib (Xeljanz), an orally administered pan-Janus kinase (JAK) inhibitor, was recently approved for the treatment of moderate to severe ulcerative colitis. Nevertheless, the effects of tofacitinib on intestinal epithelial cell functions are largely unknown. The aim of this study was to determine if JAK inhibition by tofacitinib can rescue cytokine-induced barrier dysfunction in intestinal epithelial cells (IECs).
   Methods T-84 IECs were used to evaluate the effects of tofacitinib on JAK-signal transducer and activator of transcription (STAT) activation, barrier permeability, and expression and localization of tight junction proteins. The impact of tofacitinib on claudin-2 promoter activity was assessed in HT-29 IECs. Tofacitinib rescue of barrier function was also tested in human colonic stem cell-derived organoids.
   Results Pretreatment with tofacitinib prevented IFN-gamma-induced decreases in transepithelial electrical resistance (TER) and increases in 4 kDa FITC-dextran permeability (FD4), partly due to claudin-2 transcriptional regulation and restriction of ZO-1 rearrangement at tight junctions. Although tofacitinib administered after IFN-gamma challenge only partially normalized TER and claudin-2 levels, FD4 permeability and ZO-1 localization were fully recovered. The IFN-gamma-induced FD4 permeability in primary human colonoids was fully rescued by tofacitinib.
   Conclusions These data suggest differential therapeutic efficacy of tofacitinib in the rescue of pore vs leak-tight junction barrier defects and indicate a potential contribution of improved epithelial barrier function to the beneficial effects of tofacitinib in IBD patients.
C1 [Sayoc-Becerra, Anica; Krishnan, Moorthy; Jimenez, Jossue; Hernandez, Rebecca; Gibson, Kyle; Preciado, Reyna; McCole, Declan F.] Univ Calif Riverside, Sch Med, Div Biomed Sci, 307 Sch Med Res Bldg,900 Univ Ave, Riverside, CA 92521 USA.
   [Fan, Shujun; Butt, Grant] Univ Otago, Sch Biomed Sci, Dept Physiol, Dunedin, New Zealand.
RP McCole, DF (通讯作者)，Univ Calif Riverside, Sch Med, Div Biomed Sci, 307 Sch Med Res Bldg,900 Univ Ave, Riverside, CA 92521 USA.
EM declan.mccole@ucr.edu
RI McCole, Declan/AAL-2454-2020
OI Hernandez, Rebecca/0000-0003-4127-3323
FU ASPIRE-Pfizer JAK-STAT in IBD Research Award, 2016 [W1214999];
   ASPIRE-Pfizer JAK-STAT in IBD Research Award, 2017 [W1227049]; 
   [NIH-2R01-DK091281]
FX NIH-2R01-DK091281 (DFM); ASPIRE-Pfizer JAK-STAT in IBD Research Awards,
   2016 (W1214999), 2017 (W1227049) (DFM).
CR Al-Sadi R, 2009, FRONT BIOSCI-LANDMRK, V14, P2765, DOI 10.2741/3413
   Amasheh S, 2002, J CELL SCI, V115, P4969, DOI 10.1242/jcs.00165
   Anbazhagan AN, 2018, TISSUE BARRIERS, V6, DOI 10.1080/21688370.2018.1463897
   ANDERSON JM, 1995, AM J PHYSIOL-GASTR L, V269, pG467, DOI 10.1152/ajpgi.1995.269.4.G467
   Beaurepaire C, 2009, J INTERF CYTOK RES, V29, P133, DOI 10.1089/jir.2008.0057
   Bruewer M, 2003, J IMMUNOL, V171, P6164, DOI 10.4049/jimmunol.171.11.6164
   Bruewer M, 2005, FASEB J, V19, P923, DOI 10.1096/fj.04-3260com
   Bruewer M, 2006, ANN NY ACAD SCI, V1072, P242, DOI 10.1196/annals.1326.017
   Clayburgh DR, 2004, LAB INVEST, V84, P282, DOI 10.1038/labinvest.3700050
   Foulke-Abel J, 2014, EXP BIOL MED, V239, P1124, DOI 10.1177/1535370214529398
   FURUSE M, 1994, J CELL BIOL, V127, P1617, DOI 10.1083/jcb.127.6.1617
   Fuss IJ, 1996, J IMMUNOL, V157, P1261
   Heller F, 2005, GASTROENTEROLOGY, V129, P550, DOI 10.1053/j.gastro.2005.05.002
   Hodge JA, 2016, CLIN EXP RHEUMATOL, V34, P318
   Ikenouchi J, 2005, J CELL BIOL, V171, P939, DOI 10.1083/jcb.200510043
   Irvine EJ, 2000, GASTROENTEROLOGY, V119, P1740, DOI 10.1053/gast.2000.20231
   Jostins L, 2012, NATURE, V491, P119, DOI 10.1038/nature11582
   Kaser A, 2010, ANNU REV IMMUNOL, V28, P573, DOI 10.1146/annurev-immunol-030409-101225
   Krishnan M, 2017, ANN NY ACAD SCI, V1405, P116, DOI 10.1111/nyas.13439
   Krug SM, 2009, MOL BIOL CELL, V20, P3713, DOI 10.1091/mbc.E09-01-0080
   Liu JZ, 2015, NAT GENET, V47, P979, DOI 10.1038/ng.3359
   Marchiando AM, 2010, J CELL BIOL, V189, P111, DOI 10.1083/jcb.200902153
   McCole DF, 2014, INFLAMM BOWEL DIS, V20, P1829, DOI 10.1097/MIB.0000000000000090
   McKay DM, 2007, J PHARMACOL EXP THER, V320, P1013, DOI 10.1124/jpet.106.113639
   McKay DM, 2000, AM J PHYSIOL-GASTR L, V279, pG1094, DOI 10.1152/ajpgi.2000.279.5.G1094
   Mehta S, 2015, CELL TISSUE RES, V360, P749, DOI 10.1007/s00441-014-1994-6
   Mudter J, 2005, AM J GASTROENTEROL, V100, P64, DOI 10.1111/j.1572-0241.2005.40615.x
   Nusrat A, 2000, J BIOL CHEM, V275, P29816, DOI 10.1074/jbc.M002450200
   Olson TS, 2006, J EXP MED, V203, P541, DOI 10.1084/jem.20050407
   Panes J, 2017, GUT, V66, P1049, DOI 10.1136/gutjnl-2016-312735
   Penrose HM, 2013, J BIOL CHEM, V288, P32651, DOI 10.1074/jbc.M113.475962
   Prasad S, 2005, LAB INVEST, V85, P1139, DOI 10.1038/labinvest.3700316
   Raleigh DR, 2010, MOL BIOL CELL, V21, P1200, DOI 10.1091/mbc.E09-08-0734
   Rosen MJ, 2013, J IMMUNOL, V190, P1849, DOI 10.4049/jimmunol.1201373
   Rosen MJ, 2011, INFLAMM BOWEL DIS, V17, P2224, DOI 10.1002/ibd.21628
   Rosengren S, 2012, ANN RHEUM DIS, V71, P440, DOI 10.1136/ard.2011.150284
   Rosenthal R, 2010, J CELL SCI, V123, P1913, DOI 10.1242/jcs.060665
   Sandborn WJ, 2017, NEW ENGL J MED, V376, P1723, DOI 10.1056/NEJMoa1606910
   Sandborn WJ, 2012, NEW ENGL J MED, V367, P616, DOI 10.1056/NEJMoa1112168
   Sato T, 2011, GASTROENTEROLOGY, V141, P1762, DOI 10.1053/j.gastro.2011.07.050
   Scharl M, 2009, GASTROENTEROLOGY, V137, P2030, DOI 10.1053/j.gastro.2009.07.078
   Schneider CA, 2012, NAT METHODS, V9, P671, DOI 10.1038/nmeth.2089
   Shen L, 2011, ANNU REV PHYSIOL, V73, P283, DOI 10.1146/annurev-physiol-012110-142150
   Shuai K, 2003, NAT REV IMMUNOL, V3, P900, DOI 10.1038/nri1226
   Smyth D, 2011, LAB INVEST, V91, P764, DOI 10.1038/labinvest.2010.208
   Spence JR, 2011, NATURE, V470, P105, DOI 10.1038/nature09691
   Stelzner M, 2012, AM J PHYSIOL-GASTR L, V302, pG1359, DOI 10.1152/ajpgi.00493.2011
   Su LP, 2009, GASTROENTEROLOGY, V136, P551, DOI 10.1053/j.gastro.2008.10.081
   Turner JR, 2009, NAT REV IMMUNOL, V9, P799, DOI 10.1038/nri2653
   Turner JR, 1997, AM J PHYSIOL-CELL PH, V273, pC1378, DOI 10.1152/ajpcell.1997.273.4.C1378
   Utech M, 2005, MOL BIOL CELL, V16, P5040, DOI 10.1091/mbc.E05-03-0193
   Van Itallie CM, 2008, J CELL SCI, V121, P298, DOI 10.1242/jcs.021485
   Van Itallie CM, 2010, J CELL SCI, V123, P2844, DOI 10.1242/jcs.065581
   Van Itallie CM, 2009, ANN NY ACAD SCI, V1165, P82, DOI 10.1111/j.1749-6632.2009.04052.x
   Van Itallie CM, 2006, ANNU REV PHYSIOL, V68, P403, DOI 10.1146/annurev.physiol.68.040104.131404
   VanItallie CM, 1997, J CELL SCI, V110, P1113
   Watson CJ, 2005, J CELL SCI, V118, P5221, DOI 10.1242/jcs.02630
   Watson JL, 2004, AM J PHYSIOL-GASTR L, V287, pG954, DOI 10.1152/ajpgi.00302.2003
   Weber CR, 2010, J BIOL CHEM, V285, P12037, DOI 10.1074/jbc.M109.064808
   Xu P, 2018, GUT, V67, P1905, DOI 10.1136/gutjnl-2017-315685
   Yoshida H, 2012, BIOCHEM BIOPH RES CO, V418, P234, DOI 10.1016/j.bbrc.2011.12.156
   Yu HM, 2017, ANNU REV PHYSIOL, V79, P291, DOI 10.1146/annurev-physiol-021115-105211
   Zachos NC, 2016, J BIOL CHEM, V291, P3759, DOI 10.1074/jbc.R114.635995
   Zeissig S, 2007, GUT, V56, P61, DOI 10.1136/gut.2006.094375
NR 64
TC 4
Z9 4
U1 0
U2 0
PU OXFORD UNIV PRESS INC
PI CARY
PA JOURNALS DEPT, 2001 EVANS RD, CARY, NC 27513 USA
SN 1078-0998
EI 1536-4844
J9 INFLAMM BOWEL DIS
JI Inflamm. Bowel Dis.
PD MAR
PY 2020
VL 26
IS 3
BP 407
EP 422
DI 10.1093/ibd/izz266
PG 16
WC Gastroenterology & Hepatology
WE Science Citation Index Expanded (SCI-EXPANDED)
SC Gastroenterology & Hepatology
GA KN8RZ
UT WOS:000515114000013
OA Green Published
DA 2022-07-15
ER

PT J
AU Vital, M
   Howe, AC
   Tiedje, JM
AF Vital, Marius
   Howe, Adina Chuang
   Tiedje, James M.
TI Revealing the Bacterial Butyrate Synthesis Pathways by Analyzing (Meta)
   genomic Data
SO MBIO
LA English
DT Article
ID GUT MICROBIOTA; GENES; FERMENTATION; DEGRADATION; COENZYME; COA;
   CONSERVATION; TRANSFERASE; METABOLISM; ECOLOGY
AB Butyrate-producing bacteria have recently gained attention, since they are important for a healthy colon and when altered contribute to emerging diseases, such as ulcerative colitis and type II diabetes. This guild is polyphyletic and cannot be accurately detected by 16S rRNA gene sequencing. Consequently, approaches targeting the terminal genes of the main butyrate-producing pathway have been developed. However, since additional pathways exist and alternative, newly recognized enzymes catalyzing the terminal reaction have been described, previous investigations are often incomplete. We undertook a broad analysis of butyrate-producing pathways and individual genes by screening 3,184 sequenced bacterial genomes from the Integrated Microbial Genome database. Genomes of 225 bacteria with a potential to produce butyrate were identified, including many previously unknown candidates. The majority of candidates belong to distinct families within the Firmicutes, but members of nine other phyla, especially from Actinobacteria, Bacteroidetes, Fusobacteria, Proteobacteria, Spirochaetes, and Thermotogae, were also identified as potential butyrate producers. The established gene catalogue (3,055 entries) was used to screen for butyrate synthesis pathways in 15 metagenomes derived from stool samples of healthy individuals provided by the HMP (Human Microbiome Project) consortium. A high percentage of total genomes exhibited a butyrate-producing pathway (mean, 19.1%; range, 3.2% to 39.4%), where the acetyl-coenzyme A (CoA) pathway was the most prevalent (mean, 79.7% of all pathways), followed by the lysine pathway (mean, 11.2%). Diversity analysis for the acetyl-CoA pathway showed that the same few firmicute groups associated with several Lachnospiraceae and Ruminococcaceae were dominating in most individuals, whereas the other pathways were associated primarily with Bacteroidetes.
   IMPORTANCE Microbiome research has revealed new, important roles of our gut microbiota for maintaining health, but an understanding of effects of specific microbial functions on the host is in its infancy, partly because in-depth functional microbial analyses are rare and publicly available databases are often incomplete/misannotated. In this study, we focused on production of butyrate, the main energy source for colonocytes, which plays a critical role in health and disease. We have provided a complete database of genes from major known butyrate-producing pathways, using in-depth genomic analysis of publicly available genomes, filling an important gap to accurately assess the butyrate-producing potential of complex microbial communities from "-omics"-derived data. Furthermore, a reference data set containing the abundance and diversity of butyrate synthesis pathways from the healthy gut microbiota was established through a metagenomics-based assessment. This study will help in understanding the role of butyrate producers in health and disease and may assist the development of treatments for functional dysbiosis.
C1 [Vital, Marius; Howe, Adina Chuang; Tiedje, James M.] Michigan State Univ, Ctr Microbial Ecol, E Lansing, MI 48824 USA.
   [Howe, Adina Chuang] Argonne Natl Lab, Lemont, IL USA.
RP Tiedje, JM (通讯作者)，Michigan State Univ, Ctr Microbial Ecol, E Lansing, MI 48824 USA.
EM tiedjej@msu.edu
OI Howe, Adina/0000-0002-7705-343X
FU NIH Human Microbiome Project Demonstration Project [UH3 DK083993];
   NATIONAL INSTITUTE OF DIABETES AND DIGESTIVE AND KIDNEY DISEASES
   [UH3DK083993] Funding Source: NIH RePORTER
FX Financial support was provided by the NIH Human Microbiome Project
   Demonstration Project (UH3 DK083993).
CR BARKER HA, 1981, ANNU REV BIOCHEM, V50, P23, DOI 10.1146/annurev.bi.50.070181.000323
   BARKER HA, 1982, J BACTERIOL, V152, P201
   Beer LL, 2007, ORG LETT, V9, P845, DOI 10.1021/ol063102o
   BENNETT GN, 1995, FEMS MICROBIOL REV, V17, P241, DOI 10.1111/j.1574-6976.1995.tb00208.x
   Boynton ZL, 1996, J BACTERIOL, V178, P3015, DOI 10.1128/jb.178.11.3015-3024.1996
   BUCKEL W, 1981, EUR J BIOCHEM, V118, P315, DOI 10.1111/j.1432-1033.1981.tb06404.x
   BUCKEL W, 1974, J BACTERIOL, V117, P1248, DOI 10.1128/JB.117.3.1248-1260.1974
   Cani PD, 2007, DIABETES, V56, P1761, DOI 10.2337/db06-1491
   Chapman MAS, 1997, BRIT J SURG, V84, P71
   Clemente JC, 2012, CELL, V148, P1258, DOI 10.1016/j.cell.2012.01.035
   Duncan SH, 2002, APPL ENVIRON MICROB, V68, P5186, DOI 10.1128/AEM.68.10.5186-5190.2002
   Duncan SH, 2004, APPL ENVIRON MICROB, V70, P5810, DOI 10.1128/AEM.70.10.5810-5817.2004
   Eeckhaut V, 2011, MICROB BIOTECHNOL, V4, P503, DOI 10.1111/j.1751-7915.2010.00244.x
   Gerhardt A, 2000, ARCH MICROBIOL, V174, P189, DOI 10.1007/s002030000195
   GHARBIA SE, 1991, J GEN MICROBIOL, V137, P1201, DOI 10.1099/00221287-137-5-1201
   Hamer HM, 2008, ALIMENT PHARM THER, V27, P104, DOI 10.1111/j.1365-2036.2007.03562.x
   Herrmann G, 2008, J BACTERIOL, V190, P784, DOI 10.1128/JB.01422-07
   Jendrossek D, 2002, ANNU REV MICROBIOL, V56, P403, DOI 10.1146/annurev.micro.56.012302.160838
   Khan MT, 2012, ISME J, V6, P1578, DOI 10.1038/ismej.2012.5
   Kreimeyer A, 2007, J BIOL CHEM, V282, P7191, DOI 10.1074/jbc.M609829200
   Levine UY, 2013, APPL ENVIRON MICROB, V79, P3879, DOI 10.1128/AEM.00589-13
   Louis P, 2007, FEMS MICROBIOL LETT, V269, P240, DOI 10.1111/j.1574-6968.2006.00629.x
   Louis P, 2007, APPL ENVIRON MICROB, V73, P2009, DOI 10.1128/AEM.02561-06
   Louis P, 2009, FEMS MICROBIOL LETT, V294, P1, DOI 10.1111/j.1574-6968.2009.01514.x
   Macfarlane S, 2003, P NUTR SOC, V62, P67, DOI 10.1079/PNS2002207
   Macfarlane S, 2006, APPL ENVIRON MICROB, V72, P6204, DOI 10.1128/AEM.00754-06
   Macia L, 2012, IMMUNOL REV, V245, P164, DOI 10.1111/j.1600-065X.2011.01080.x
   Paillard D, 2007, ANTON LEEUW INT J G, V91, P417, DOI 10.1007/s10482-006-9121-7
   Pryde SE, 2002, FEMS MICROBIOL LETT, V217, P133, DOI 10.1111/j.1574-6968.2002.tb11467.x
   Qin JJ, 2012, NATURE, V490, P55, DOI 10.1038/nature11450
   ROEDIGER WEW, 1982, GASTROENTEROLOGY, V83, P424
   Schink B, 1997, MICROBIOL MOL BIOL R, V61, P262, DOI 10.1128/.61.2.262-280.1997
   Scott KP, 2008, NUTR BULL, V33, P201, DOI 10.1111/j.1467-3010.2008.00706.x
   Segata N, 2013, MOL SYST BIOL, V9, DOI 10.1038/msb.2013.22
   SHAH HN, 1976, J APPL BACTERIOL, V41, P473, DOI 10.1111/j.1365-2672.1976.tb00660.x
   SHAH HN, 1988, INT J SYST BACTERIOL, V38, P128, DOI 10.1099/00207713-38-1-128
   Shelobolina ES, 2008, INT J SYST EVOL MICR, V58, P1075, DOI 10.1099/ijs.0.65377-0
   Smillie CS, 2011, NATURE, V480, P241, DOI 10.1038/nature10571
   SORENSEN J, 1981, APPL ENVIRON MICROB, V42, P5
   Van den Abbeele P, 2013, ISME J, V7, P949, DOI 10.1038/ismej.2012.158
   Vital M, 2013, MICROBIOME, V1, DOI 10.1186/2049-2618-1-8
   WIDDEL F, 1977, ARCH MICROBIOL, V112, P119, DOI 10.1007/BF00446665
   WIDDEL F, 1981, ARCH MICROBIOL, V129, P401, DOI 10.1007/BF00406471
   Wu GD, 2011, SCIENCE, V334, P105, DOI 10.1126/science.1208344
NR 44
TC 505
Z9 525
U1 12
U2 159
PU AMER SOC MICROBIOLOGY
PI WASHINGTON
PA 1752 N ST NW, WASHINGTON, DC 20036-2904 USA
SN 2150-7511
J9 MBIO
JI mBio
PD MAR-APR
PY 2014
VL 5
IS 2
AR e00889-14
DI 10.1128/mBio.00889-14
PG 11
WC Microbiology
WE Science Citation Index Expanded (SCI-EXPANDED)
SC Microbiology
GA AH1XR
UT WOS:000335915600049
PM 24757212
OA Green Published, gold
HC Y
HP N
DA 2022-07-15
ER

PT J
AU Redinbo, MR
AF Redinbo, Matthew R.
TI The Microbiota, Chemical Symbiosis, and Human Disease
SO JOURNAL OF MOLECULAR BIOLOGY
LA English
DT Review
DE mucosa; epithelia; intestine; lung; nasal sinuses
ID BETA-GLUCURONIDASE INHIBITION; HUMAN GUT MICROBIOME; CHRONIC
   RHINOSINUSITIS; STAPHYLOCOCCUS-AUREUS; BACTERIAL MICROBIOME;
   RESPIRATORY-TRACT; NASAL MICROBIOTA; LUNG MICROBIOME; VIRUS-INFECTION;
   IMMUNE DEFENSE
AB Our understanding of mammalian microbial mutualism has expanded by combing microbial sequencing with evolving molecular and cellular methods, as well as unique model systems. Here, the recent literature linking the microbiota to diseases of three of the key mammalian mucosal epithelial compartments nasal, lung, and gastrointestinal tract is reviewed with a focus on new knowledge about the taxa, species, proteins, and chemistry that promote health and impact progression toward disease. The information presented is further organized by specific diseases now associated with the microbiota: Staphylococcus aureus infection and rhinosinusitis in the nasal-sinus mucosa, as well as cystic fibrosis, chronic obstructive pulmonary disorder, and asthma in the pulmonary tissues. For the vast and microbially dynamic gastrointestinal compartment, several disorders are considered, including obesity, atherosclerosis, Crohn's disease, ulcerative colitis, drug toxicity, and even autism. Our appreciation of the chemical symbiosis ongoing between human systems and the microbiota continues to grow and suggests new opportunities for modulating this symbiosis using designed interventions. (C) 2014 Elsevier Ltd. All rights reserved.
C1 Univ N Carolina, Dept Biochem & Biophys, Dept Chem,Sch Med, Dept Microbiol & Immunol,Coll Arts & Sci,Integrat, Chapel Hill, NC 27599 USA.
RP Redinbo, MR (通讯作者)，Univ N Carolina, Dept Biochem & Biophys, Dept Chem,Sch Med, Dept Microbiol & Immunol,Coll Arts & Sci,Integrat, Chapel Hill, NC 27599 USA.
EM redinbo@unc.edu
FU University of North Carolina Cancer Research Fund; University of North
   Carolina Kenan Leave Fellowship; University of North Carolina's
   Department of Chemistry and Integrative Program for Biological and
   Genome Sciences; National Institutes of Health; NATIONAL CANCER
   INSTITUTE [R01CA098468] Funding Source: NIH RePORTER
FX The author gratefully acknowledges the help provided by his
   collaborators Sridhar Mani, Urs Boelsterli, and Ward Peterson, as well
   as current and former members of his laboratory, particularly Adam
   Roberts, Julianne Huang, Rebecca Pollet, William Walton, and Bret
   Wallace. In addition, the author thanks Stefan Knapp and Alex Bullock at
   Oxford's Structural Genomics Consortium, as well as Robert Gilbert and
   Alfonso Moreno at Magdalen College, University of Oxford, for their help
   and support. Funding was provided by the University of North Carolina
   Cancer Research Fund, the University of North Carolina Kenan Leave
   Fellowship, University of North Carolina's Department of Chemistry and
   Integrative Program for Biological and Genome Sciences, and the National
   Institutes of Health.
CR Abreu NA, 2012, SCI TRANSL MED, V4, DOI 10.1126/scitranslmed.3003783
   Arthur JC, 2012, SCIENCE, V338, P120, DOI 10.1126/science.1224820
   Aurora R, 2013, JAMA OTOLARYNGOL, V139, P1328, DOI 10.1001/jamaoto.2013.5465
   Bennett BJ, 2013, CELL METAB, V17, P49, DOI 10.1016/j.cmet.2012.12.011
   Blaser Martin J, 2012, Proc Am Thorac Soc, V9, P69, DOI 10.1513/pats.201108-048MS
   Boase S, 2013, BMC INFECT DIS, V13, DOI 10.1186/1471-2334-13-210
   Boelsterli UA, 2013, TOXICOL SCI, V131, P654, DOI 10.1093/toxsci/kfs310
   Brown LCW, 2013, PLOS BIOL, V11, DOI 10.1371/journal.pbio.1001610
   Carmody Lisa A, 2013, Ann Am Thorac Soc, V10, P179, DOI 10.1513/AnnalsATS.201211-107OC
   Cho I, 2012, NATURE, V488, P621, DOI 10.1038/nature11400
   Choi EB, 2014, ALLERGY, V69, P517, DOI 10.1111/all.12374
   Costello EK, 2009, SCIENCE, V326, P1694, DOI 10.1126/science.1177486
   Craciun S, 2012, P NATL ACAD SCI USA, V109, P21307, DOI 10.1073/pnas.1215689109
   David LA, 2014, NATURE, V505, P559, DOI 10.1038/nature12820
   Delhaes L, 2012, PLOS ONE, V7, DOI 10.1371/journal.pone.0036313
   den Heijer CDJ, 2013, LANCET INFECT DIS, V13, P409, DOI 10.1016/S1473-3099(13)70036-7
   Devkota S, 2012, NATURE, V487, P104, DOI 10.1038/nature11225
   Dickson RP, 2013, EXPERT REV RESP MED, V7, P245, DOI [10.1586/ERS.13.24, 10.1586/ers.13.24]
   Ege MJ, 2011, NEW ENGL J MED, V364, P701, DOI 10.1056/NEJMoa1007302
   Erb-Downward JR, 2011, PLOS ONE, V6, DOI 10.1371/journal.pone.0016384
   Faith JJ, 2013, SCIENCE, V341, P44, DOI 10.1126/science.1237439
   Fodor AA, 2012, PLOS ONE, V7, DOI 10.1371/journal.pone.0045001
   Frank DN, 2010, PLOS ONE, V5, DOI 10.1371/journal.pone.0010598
   Fujimura KE, 2014, P NATL ACAD SCI USA, V111, P805, DOI 10.1073/pnas.1310750111
   Garland AL, 2013, P NATL ACAD SCI USA, V110, P15973, DOI 10.1073/pnas.1311999110
   Garzoni C, 2013, THORAX, V68, P1150, DOI 10.1136/thoraxjnl-2012-202917
   Haiser HJ, 2013, SCIENCE, V341, P295, DOI 10.1126/science.1235872
   Hauser PM, 2014, PLOS ONE, V9, DOI 10.1371/journal.pone.0090934
   Henriksson G, 2004, AM J RESP CELL MOL, V31, P657, DOI 10.1165/rcmb.2004-0207OC
   Hilty M, 2010, PLOS ONE, V5, DOI 10.1371/journal.pone.0008578
   Hobbs CA, 2013, AM J PHYSIOL-LUNG C, V305, pL990, DOI 10.1152/ajplung.00103.2013
   Hsiao EY, 2013, CELL, V155, P1451, DOI 10.1016/j.cell.2013.11.024
   Huang YJ, 2013, AM J RESP CRIT CARE, V187, P1382, DOI 10.1164/rccm.201303-0488WS
   Huttenhower C, 2012, NATURE, V486, P207, DOI 10.1038/nature11234
   Ichinohe T, 2011, P NATL ACAD SCI USA, V108, P5354, DOI 10.1073/pnas.1019378108
   Iida N, 2013, SCIENCE, V342, P967, DOI 10.1126/science.1240527
   Kamada N, 2012, SCIENCE, V336, P1325, DOI 10.1126/science.1222195
   Kanther M, 2014, CELL MICROBIOL, V16, P1053, DOI 10.1111/cmi.12257
   Kashyap PC, 2013, GASTROENTEROLOGY, V144, P967, DOI 10.1053/j.gastro.2013.01.047
   Koeth RA, 2013, NAT MED, V19, P576, DOI 10.1038/nm.3145
   Koropatkin NM, 2012, NAT REV MICROBIOL, V11
   Lam D, 2008, J IMMUNOL, V181, P2925, DOI 10.4049/jimmunol.181.4.2925
   Larsbrink J, 2014, NATURE, V506, P498, DOI 10.1038/nature12907
   Lemon KP, 2010, MBIO, V1, DOI 10.1128/mBio.00129-10
   Lieberman TD, 2014, NAT GENET, V46, P82, DOI 10.1038/ng.2848
   Lieberman TD, 2011, NAT GENET, V43, P1275, DOI 10.1038/ng.997
   LoGuidice A, 2012, J PHARMACOL EXP THER, V341, P447, DOI 10.1124/jpet.111.191122
   Mani S, 2014, ANNU REV PHARMACOL, V54, P559, DOI 10.1146/annurev-pharmtox-011613-140007
   Marcobal A, 2011, CELL HOST MICROBE, V10, P507, DOI 10.1016/j.chom.2011.10.007
   Maurice CF, 2013, CELL, V152, P39, DOI 10.1016/j.cell.2012.10.052
   Methe BA, 2012, NATURE, V486, P215, DOI 10.1038/nature11209
   Molyneaux PL, 2013, AM J RESP CRIT CARE, V188, P1224, DOI 10.1164/rccm.201302-0341OC
   Mortha A, 2014, SCIENCE, V343, P1477, DOI 10.1126/science.1249288
   Ng KM, 2013, NATURE, V502, P96, DOI 10.1038/nature12503
   Noverr MC, 2004, INFECT IMMUN, V72, P6206, DOI 10.1128/IAI.72.11.6206-6210.2004
   Olszak T, 2014, NATURE, V509, P497, DOI 10.1038/nature13150
   Olszak T, 2012, SCIENCE, V336, P489, DOI 10.1126/science.1219328
   Rasmussen TT, 2000, APMIS, V108, P663, DOI 10.1034/j.1600-0463.2000.d01-13.x
   Roberts AB, 2013, MOL PHARMACOL, V84, P208, DOI 10.1124/mol.113.085852
   Rogers Geraint B, 2014, Ann Am Thorac Soc, V11, P496, DOI 10.1513/AnnalsATS.201310-335OC
   Rogler G, 2010, INT J INFLAMMATION, V2010, P1
   Saitta KS, 2014, XENOBIOTICA, V44, P28, DOI 10.3109/00498254.2013.811314
   Segal LN, 2013, MICROBIOME, V1, DOI 10.1186/2049-2618-1-19
   Segata N, 2012, GENOME BIOL, V13, DOI 10.1186/gb-2012-13-6-r42
   Sin D, 2014, INT J CHRON OBSTRUCT, V229
   Sonnenburg ED, 2010, CELL, V141, P1241, DOI 10.1016/j.cell.2010.05.005
   Sousa T, 2008, INT J PHARMACEUT, V363, P1, DOI 10.1016/j.ijpharm.2008.07.009
   Suzaki H, 2013, CURR OPIN ALLERGY CL, V13, P45, DOI 10.1097/ACI.0b013e32835b34f6
   Tang WHW, 2013, NEW ENGL J MED, V368, P1575, DOI 10.1056/NEJMoa1109400
   Tarran R, 2014, INT J BIOCHEM CELL B, V52, P130, DOI 10.1016/j.biocel.2014.03.002
   Trompette A, 2014, NAT MED, V20, P159, DOI 10.1038/nm.3444
   Turnbaugh PJ, 2010, ACTA CRYSTALLOGR F, V66, P1261, DOI 10.1107/S1744309110029088
   Turnbaugh PJ, 2009, NATURE, V457, P480, DOI 10.1038/nature07540
   Venkatesh M, 2014, IMMUNITY, V41, P296, DOI 10.1016/j.immuni.2014.06.014
   Viaud S, 2013, SCIENCE, V342, P971, DOI 10.1126/science.1240537
   Wallace BD, 2013, CURR OPIN CHEM BIOL, V17, P379, DOI 10.1016/j.cbpa.2013.04.011
   Wallace BD, 2010, SCIENCE, V330, P831, DOI 10.1126/science.1191175
   Wlodarska M, 2014, CELL, V156, P1045, DOI 10.1016/j.cell.2014.01.026
   Yan ML, 2013, CELL HOST MICROBE, V14, P631, DOI 10.1016/j.chom.2013.11.005
NR 79
TC 33
Z9 35
U1 0
U2 76
PU ACADEMIC PRESS LTD- ELSEVIER SCIENCE LTD
PI LONDON
PA 24-28 OVAL RD, LONDON NW1 7DX, ENGLAND
SN 0022-2836
EI 1089-8638
J9 J MOL BIOL
JI J. Mol. Biol.
PD NOV 25
PY 2014
VL 426
IS 23
SI SI
BP 3877
EP 3891
DI 10.1016/j.jmb.2014.09.011
PG 15
WC Biochemistry & Molecular Biology
WE Science Citation Index Expanded (SCI-EXPANDED)
SC Biochemistry & Molecular Biology
GA AU8YW
UT WOS:000345880200006
PM 25305474
OA Green Submitted, Green Accepted
DA 2022-07-15
ER

PT J
AU Woodhouse, CA
   Patel, VC
   Goldenberg, S
   Sanchez-Fueyo, A
   China, L
   O'Brien, A
   Flach, C
   Douiri, A
   Shawcross, D
AF Woodhouse, Charlotte Alexandra
   Patel, Vishal C.
   Goldenberg, Simon
   Sanchez-Fueyo, Alberto
   China, Louise
   O'Brien, Alastair
   Flach, Clare
   Douiri, Abdel
   Shawcross, Debbie
TI PROFIT, a PROspective, randomised placebo controlled feasibility trial
   of Faecal mIcrobiota Transplantation in cirrhosis: study protocol for a
   single-blinded trial
SO BMJ OPEN
LA English
DT Article
ID ACTIVE ULCERATIVE-COLITIS; HUMAN GUT MICROBIOME; LIVER
AB Introduction Patients with advanced cirrhosis have enteric bacterial dysbiosis and translocation of bacteria and their products across the gut epithelial barrier. This culminates in systemic inflammation and endotoxaemia, inducing innate immune dysfunction which predisposes to infection, and development of complications such as bleeding, sepsis and hepatic encephalopathy. This feasibility study aims to assess the safety of administering faecal microbiota transplantion to patients with cirrhosis and explore the effect of the intervention on their prognosis by achieving restoration of a healthy gut microbiome.
   Methods and analysis A PROspective, randomised placebo controlled feasibility trial of Faecal mIcrobiota Transplantation is a single-centre, randomised, single-blinded, placebo-controlled study evaluating faecal microbiota transplantation (FMT) against placebo. Patients with advanced but stable cirrhosis with a Model for End-Stage Liver Disease score between 10 and 16 will be recruited. Twenty-four patients will be randomised to FMT plus standard of care (as per our institutional practice) and eight patients to placebo in a ratio of 3:1. Patients will be evaluated at baseline before the study intervention is administered and at 7, 30 and 90 days post-intervention to assess safety and adverse events. FMT/placebo will be administered into the jejunum within 7 days of baseline. The primary outcome measure will be safety and feasibility as assessed by recruitment rates, tolerability and safety of FMT treatment. Results will be disseminated via peer-reviewed journals and international conferences. The recruitment of the first patient occurred on 23 May 2018.
   Ethics and dissemination Research Ethics approval was given by the London South East Research Ethics committee (ref 17/LO/2081).
   Trial registration number NCT02862249 and EudraCT 2017-003629-13.
C1 [Woodhouse, Charlotte Alexandra; Patel, Vishal C.; Sanchez-Fueyo, Alberto; Shawcross, Debbie] Kings Coll London, James Black Ctr, Sch Immunol & Microbial Sci, Fac Life Sci & Med, London, England.
   [Goldenberg, Simon] Guys & St Thomas NHS Fdn Trust, Dept Microbiol, London, England.
   [China, Louise; O'Brien, Alastair] UCL, Div Med, London, England.
   [Flach, Clare; Douiri, Abdel] Kings Coll London, Sch Populat Hlth & Environm Sci, Fac Life Sci & Med, London, England.
RP Woodhouse, CA (通讯作者)，Kings Coll London, James Black Ctr, Sch Immunol & Microbial Sci, Fac Life Sci & Med, London, England.
EM charlottewoodhouse@nhs.net
RI Patel, Vishal C/AAD-2711-2019; Shawcross, Debbie Lindsay/H-9669-2012;
   China, Louise/O-9540-2018
OI Patel, Vishal C/0000-0001-6616-3628; Shawcross, Debbie
   Lindsay/0000-0001-6133-4619; Goldenberg, Simon/0000-0003-0837-7382;
   O'Brien, Alastair/0000-0002-9168-7009; China,
   Louise/0000-0001-5870-2310; Sanchez-Fueyo, Alberto/0000-0002-8316-3504;
   Flach, Clare/0000-0001-7836-1744; Douiri, Abdel/0000-0002-4354-4433
FU NIHR [PB-PG-0215-36070]; National Institute for Health Research (NIHR)
   under its Research for Patient Benefit (RfPB) Programme
   [PB-PG-0215-36070]; Kings' College Hospital; Kings' College London; MRC
   [MR/L008890/1] Funding Source: UKRI
FX This work was supported by the NIHR, grant number PB-PG-0215-36070. This
   paper presents independent research funded by the National Institute for
   Health Research (NIHR) under its Research for Patient Benefit (RfPB)
   Programme (grant reference number PB-PG-0215-36070). The PROFIT trial is
   co-sponsored by Kings' College Hospital and Kings' College London.
CR Bajaj JS, 2017, HEPATOLOGY, V66, P1727, DOI 10.1002/hep.29306
   Bajaj JS, 2014, J HEPATOL, V60, P940, DOI 10.1016/j.jhep.2013.12.019
   Bajaj JS, 2013, PLOS ONE, V8, DOI 10.1371/journal.pone.0060042
   Di S., 2015, RANDOMISED CLIN FEAS
   Goldenberg SD, 2018, INFECT DIS THER, V7, P71, DOI 10.1007/s40121-018-0189-y
   Jalan R, 2014, J HEPATOL, V60, P1310, DOI 10.1016/j.jhep.2014.01.024
   Kamath PS, 2001, HEPATOLOGY, V33, P464, DOI 10.1053/jhep.2001.22172
   Mazzaferro V, 1996, NEW ENGL J MED, V334, P693, DOI 10.1056/NEJM199603143341104
   Moayyedi P, 2015, GASTROENTEROLOGY, V149, P102, DOI 10.1053/j.gastro.2015.04.001
   NICE. National Institute for Health and Care Excellence, 2014, 485 NICE
   NICE. National Institute for Health and Care Excellence, 2015, ID496 NICE
   Nolan JP, 2010, HEPATOLOGY, V52, P1829, DOI 10.1002/hep.23917
   Paramsothy S, 2017, J CROHNS COLITIS, V11, P1180, DOI 10.1093/ecco-jcc/jjx063
   Paramsothy S, 2017, LANCET, V389, P1218, DOI 10.1016/S0140-6736(17)30182-4
   Patel VC, 2014, GUT, V63, pA14, DOI 10.1136/gutjnl-2014-307263.29
   Qin N, 2014, NATURE, V513, P59, DOI 10.1038/nature13568
   Rossen NG, 2015, GASTROENTEROLOGY, V149, P110, DOI 10.1053/j.gastro.2015.03.045
   Shawcross DL, 2015, EXPERT REV GASTROENT, V9, P539, DOI 10.1586/17474124.2015.1035257
   Teare MD, 2014, TRIALS, V15, DOI 10.1186/1745-6215-15-264
   Wiest R, 2005, HEPATOLOGY, V41, P422, DOI 10.1002/hep.20632
NR 20
TC 17
Z9 17
U1 1
U2 6
PU BMJ PUBLISHING GROUP
PI LONDON
PA BRITISH MED ASSOC HOUSE, TAVISTOCK SQUARE, LONDON WC1H 9JR, ENGLAND
SN 2044-6055
J9 BMJ OPEN
JI BMJ Open
PD JUN
PY 2019
VL 9
IS 2
AR e023518
DI 10.1136/bmjopen-2018-023518
PG 6
WC Medicine, General & Internal
WE Science Citation Index Expanded (SCI-EXPANDED)
SC General & Internal Medicine
GA IC7AO
UT WOS:000471124600070
PM 30772848
OA Green Published, gold
DA 2022-07-15
ER

PT J
AU Xiang, XW
   Jiang, QH
   Shao, W
   Li, JH
   Zhou, YF
   Chen, L
   Deng, SG
   Zheng, B
   Chen, YF
AF Xiang, Xingwei
   Jiang, Qihong
   Shao, Wan
   Li, Jinhong
   Zhou, Yufang
   Chen, Lin
   Deng, Shanggui
   Zheng, Bin
   Chen, Yufeng
TI Protective Effects of Shrimp Peptide on Dextran Sulfate Sodium-Induced
   Colitis in Mice
SO FRONTIERS IN NUTRITION
LA English
DT Article
DE shrimp peptides; dextran sulfate sodium (DSS); ulcerative colitis;
   inflammatory bowel disease; intestinal flora
ID DSS-INDUCED COLITIS; INDUCED ULCERATIVE-COLITIS; GUT MICROBIOTA;
   ANTIMICROBIAL PEPTIDE; INTESTINAL BARRIER; OXIDATIVE STRESS;
   POLYSACCHARIDE; MODULATION; IL-6/STAT3; EXTRACT
AB Inflammatory bowel disease, an intestinal relapsing inflammatory disease, not only impairs gastrointestinal function but also increases the chances of developing colon cancer. Currently, the effects of shrimp peptide (SP) in mice model of ulcerative colitis (UC) are still unclear. In particular, it is uncertain whether SP affects the gut flora with UC mice. In this study, we investigated the anti-inflammatory effects of SP on a dextran sulfate sodium (DSS)-induced mouse model of UC. Firstly, the molecular weight of SP was mainly distributed in the range of 180-1,000 Da (61.95% proportion), and the amino acid composition showed that SP contained 17 amino acids, of which, the essential amino acids accounted for 54.50%. In vivo, oral SP significantly attenuated the severity of colitis, such as diarrhea, weight loss, and rectal bleeding. Furthermore, treatment with SP remarkably ameliorated intestinal barrier integrity, thus lowering the levels of the inflammatory cytokines and ameliorating antioxidant indices and intestinal injury indicators in the serum and colon. Lastly, the cecal contents were used to sequence and analyze the 16S rRNA genes of bacteria. Results suggested that treatment with SP could restore the balance of intestinal flora in modeled mice by regulating the abundance of pathogenic and beneficial bacteria. Furthermore, SP could significantly improve intestinal flora dysfunction in mice with UC. In summary, our findings show that SP has a prophylactic and therapeutic effect in UC in vivo, thereby highlighting its broad medicinal applications.
C1 [Xiang, Xingwei; Jiang, Qihong; Li, Jinhong; Chen, Yufeng] Zhejiang Univ Technol, Coll Food Sci & Technol, Hangzhou, Peoples R China.
   [Xiang, Xingwei; Jiang, Qihong; Li, Jinhong; Chen, Yufeng] Key Lab Marine Biol Resources Innovat & Dev Zheji, Hangzhou, Peoples R China.
   [Xiang, Xingwei; Jiang, Qihong; Li, Jinhong; Chen, Yufeng] Natl R&D Branch Ctr Pelag Aquat Prod Proc Hangzho, Hangzhou, Peoples R China.
   [Shao, Wan; Deng, Shanggui; Zheng, Bin] Zhejiang Ocean Univ, Food & Pharm Coll, Zhoushan, Peoples R China.
   [Zhou, Yufang] Zhejiang Marine Dev Res Inst, Zhoushan, Peoples R China.
   [Chen, Lin] Zhejiang Acad Agr Sci, Inst Sericultural & Tea, Hangzhou, Peoples R China.
RP Chen, YF (通讯作者)，Zhejiang Univ Technol, Coll Food Sci & Technol, Hangzhou, Peoples R China.; Chen, YF (通讯作者)，Key Lab Marine Biol Resources Innovat & Dev Zheji, Hangzhou, Peoples R China.; Chen, YF (通讯作者)，Natl R&D Branch Ctr Pelag Aquat Prod Proc Hangzho, Hangzhou, Peoples R China.; Chen, L (通讯作者)，Zhejiang Acad Agr Sci, Inst Sericultural & Tea, Hangzhou, Peoples R China.
EM chenlinsdau@163.com; wuyycyf@163.com
OI Chen, Yufeng/0000-0002-3264-8202
FU Zhejiang Province Public Welfare Technology Application Research Project
   [LGJ21C20001]; Zhejiang Provincial Key Research and Development Project
   of China [2019C02076, 2019C02075]
FX Funding This work was supported by grants from Zhejiang Province Public
   Welfare Technology Application Research Project (LGJ21C20001) and
   Zhejiang Provincial Key Research and Development Project of China
   (2019C02076 and 2019C02075).
CR An Xian-hui, 2005, Zoological Research, V26, P410
   Arockiaraj J, 2014, PEPTIDES, V53, P79, DOI 10.1016/j.peptides.2013.11.008
   Binsan W, 2008, FOOD CHEM, V106, P185, DOI 10.1016/j.foodchem.2007.05.065
   Canbakan B, 2016, J CROHNS COLITIS, V10, pS173
   Chen MY, 2018, FRONT MICROBIOL, V9, DOI 10.3389/fmicb.2018.02380
   Chen YF, 2018, J FUNCT FOODS, V49, P20, DOI 10.1016/j.jff.2018.08.015
   Choi JH, 2017, FOOD FUNCT, V8, P2611, DOI [10.1039/C7FO00369B, 10.1039/c7fo00369b]
   Cui L, 2021, INT J BIOL MACROMOL, V166, P1035, DOI 10.1016/j.ijbiomac.2020.10.259
   Danielsen EM, 2020, TISSUE BARRIERS, V8, DOI 10.1080/21688370.2020.1728165
   Deng Z, 2020, FOOD FUNCT, V11, P414, DOI [10.1039/c9fo02165e, 10.1039/C9FO02165E]
   Do EJ, 2016, J GASTROEN HEPATOL, V31, P1453, DOI 10.1111/jgh.13280
   Eom T, 2018, J MICROBIOL, V56, P189, DOI 10.1007/s12275-018-8049-8
   Fabrega MJ, 2017, FRONT MICROBIOL, V8, DOI 10.3389/fmicb.2017.01274
   Franzosa EA, 2019, NAT MICROBIOL, V4, P293, DOI 10.1038/s41564-018-0306-4
   Ge HF, 2021, FOOD CHEM, V360, DOI 10.1016/j.foodchem.2021.129981
   Goyal N, 2014, INFLAMMOPHARMACOLOGY, V22, P219, DOI 10.1007/s10787-014-0207-y
   Guo CL, 2021, INT J BIOL MACROMOL, V181, P357, DOI 10.1016/j.ijbiomac.2021.03.137
   Ingawale DK, 2021, IMMUNOPHARM IMMUNOT, V43, P160, DOI 10.1080/08923973.2021.1872617
   Jiang SQ, 2020, ANTIOXIDANTS-BASEL, V9, DOI 10.3390/antiox9080745
   Jiang SQ, 2020, J FUNCT FOODS, V72, DOI 10.1016/j.jff.2020.104085
   Lin MC, 2013, PEPTIDES, V40, P42, DOI 10.1016/j.peptides.2012.11.010
   Lin YS, 2020, FRONT PHARMACOL, V10, DOI 10.3389/fphar.2019.01602
   Liu HT, 2015, FISH SHELLFISH IMMUN, V47, P817, DOI 10.1016/j.fsi.2015.09.044
   Makki K, 2018, CELL HOST MICROBE, V23, P705, DOI 10.1016/j.chom.2018.05.012
   McIlroy J, 2018, ALIMENT PHARM THER, V47, P26, DOI 10.1111/apt.14384
   Nielsen TS, 2020, NUTRIENTS, V12, DOI 10.3390/nu12061728
   Pandurangan AK, 2016, BIOFACTORS, V42, P247, DOI 10.1002/biof.1267
   Qin MT, 2019, EXP THER MED, V17, P383, DOI 10.3892/etm.2018.6926
   Schoultz I, 2019, CELLS-BASEL, V8, DOI 10.3390/cells8020193
   Shang LJ, 2021, BIOMED PHARMACOTHER, V139, DOI 10.1016/j.biopha.2020.111127
   Shi CX, 2021, J INFLAMM RES, V14, P85, DOI 10.2147/JIR.S288412
   Shin NR, 2015, TRENDS BIOTECHNOL, V33, P496, DOI 10.1016/j.tibtech.2015.06.011
   Song R, 2020, J FUNCT FOODS, V73, DOI 10.1016/j.jff.2020.104150
   Su LL, 2020, FRONT CELL INFECT MI, V10, DOI 10.3389/fcimb.2020.519479
   Sun J, 2020, INT J BIOL MACROMOL, V153, P708, DOI 10.1016/j.ijbiomac.2020.03.053
   Tian T, 2017, OXID MED CELL LONGEV, V2017, DOI 10.1155/2017/4535194
   Walker A, 2017, SCI REP-UK, V7, DOI 10.1038/s41598-017-10369-z
   Wang Z, 2018, MOLECULES, V23, DOI 10.3390/molecules23051062
   Wen ZS, 2019, INT J MOL SCI, V20, DOI 10.3390/ijms20225727
   Wu XY, 2018, J FUNCT FOODS, V46, P312, DOI 10.1016/j.jff.2018.04.068
   Yang B, 2018, J FUNCT FOODS, V49, P61, DOI 10.1016/j.jff.2018.08.014
   Zhang LL, 2019, FRONT IMMUNOL, V10, DOI 10.3389/fimmu.2019.01841
   Zhang Y, 2020, AMB EXPRESS, V10, DOI 10.1186/s13568-020-01053-z
   Zhang Y, 2020, FOOD AGR IMMUNOL, V31, P120, DOI 10.1080/09540105.2019.1705766
   Zhao HA, 2019, MOL NUTR FOOD RES, V63, DOI 10.1002/mnfr.201900638
   Zhou XL, 2021, J FUNCT FOODS, V79, DOI 10.1016/j.jff.2021.104394
   Zong X, 2016, BIOCHEM PHARMACOL, V104, P74, DOI 10.1016/j.bcp.2016.01.009
NR 47
TC 0
Z9 0
U1 15
U2 17
PU FRONTIERS MEDIA SA
PI LAUSANNE
PA AVENUE DU TRIBUNAL FEDERAL 34, LAUSANNE, CH-1015, SWITZERLAND
SN 2296-861X
J9 FRONT NUTR
JI Front. Nutr.
PD NOV 24
PY 2021
VL 8
AR 773064
DI 10.3389/fnut.2021.773064
PG 14
WC Nutrition & Dietetics
WE Science Citation Index Expanded (SCI-EXPANDED)
SC Nutrition & Dietetics
GA YA4OO
UT WOS:000738314700001
PM 34901119
OA Green Published, gold
DA 2022-07-15
ER

PT J
AU Zuo, T
   Lu, XJ
   Zhang, Y
   Cheung, CP
   Lam, S
   Zhang, F
   Tang, W
   Ching, JYL
   Zhao, R
   Chan, PKS
   Sung, JJY
   Yu, J
   Chan, FKL
   Cao, Q
   Sheng, JQ
   Ng, SC
AF Zuo, Tao
   Lu, Xiao-Juan
   Zhang, Yu
   Cheung, Chun Pan
   Lam, Siu
   Zhang, Fen
   Tang, Whitney
   Ching, Jessica Y. L.
   Zhao, Risheng
   Chan, Paul K. S.
   Sung, Joseph J. Y.
   Yu, Jun
   Chan, Francis K. L.
   Cao, Qian
   Sheng, Jian-Qiu
   Ng, Siew C.
TI Gut mucosal virome alterations in ulcerative colitis
SO GUT
LA English
DT Article
ID LACTIC-DEHYDROGENASE VIRUS; FECAL MICROBIOTA; HOST HEALTH; MICE;
   DIVERSITY; EVOLUTION; INFECTION; DYNAMICS; BACTERIA; DISEASE
AB Objective The pathogenesis of UC relates to gut microbiota dysbiosis. We postulate that alterations in the viral community populating the intestinal mucosa play an important role in UC pathogenesis. This study aims to characterise the mucosal virome and their functions in health and UC.
   Design Deep metagenomics sequencing of virus-like particle preparations and bacterial 16S rRNA sequencing were performed on the rectal mucosa of 167 subjects from three different geographical regions in China (UC=91; healthy controls=76). Virome and bacteriome alterations in UC mucosa were assessed and correlated with patient metadata. We applied partition around medoids clustering algorithm and classified mucosa viral communities into two clusters, referred to as mucosal virome metacommunities 1 and 2.
   Results In UC, there was an expansion of mucosa viruses, particularly Caudovirales bacteriophages, and a decrease in mucosa Caudovirales diversity, richness and evenness compared with healthy controls. Altered mucosal virome correlated with intestinal inflammation. Interindividual dissimilarity between mucosal viromes was higher in UC than controls. Escherichia phage and Enterobacteria phage were more abundant in the mucosa of UC than controls. Compared with metacommunity 1, metacommunity 2 was predominated by UC subjects and displayed a significant loss of various viral species. Patients with UC showed substantial abrogation of diverse viral functions, whereas multiple viral functions, particularly functions of bacteriophages associated with host bacteria fitness and pathogenicity, were markedly enriched in UC mucosa. Intensive transkingdom correlations between mucosa viruses and bacteria were significantly depleted in UC.
   Conclusion We demonstrated for the first time that UC is characterised by substantial alterations of the mucosa virobiota with functional distortion. Enrichment of Caudovirales bacteriophages, increased phage/bacteria virulence functions and loss of viral-bacterial correlations in the UC mucosa highlight that mucosal virome may play an important role in UC pathogenesis.
C1 [Zuo, Tao; Chan, Paul K. S.; Chan, Francis K. L.; Ng, Siew C.] Chinese Univ Hong Kong, Fac Med, Ctr Gut Microbiota Res, Shatin, Hong Kong, Peoples R China.
   [Zuo, Tao; Cheung, Chun Pan; Lam, Siu; Zhang, Fen; Zhao, Risheng; Sung, Joseph J. Y.; Yu, Jun; Ng, Siew C.] Chinese Univ Hong Kong, Li Ka Shing Inst Hlth Sci, Inst Digest Dis, State Key Lab Digest Dis,Shatin, Hong Kong, Peoples R China.
   [Zuo, Tao; Cheung, Chun Pan; Zhang, Fen; Tang, Whitney; Ching, Jessica Y. L.; Zhao, Risheng; Sung, Joseph J. Y.; Yu, Jun; Ng, Siew C.] Chinese Univ Hong Kong, Fac Med, Dept Med & Therapeut, Shatin, Hong Kong, Peoples R China.
   [Lu, Xiao-Juan; Sheng, Jian-Qiu] Gen Hosp Peoples Liberat Army, Dept Gastroenterol, Beijing, Peoples R China.
   [Zhang, Yu; Cao, Qian] Zhejiang Univ, Fac Med, Hangzhou, Zhejiang, Peoples R China.
   [Lam, Siu; Chan, Paul K. S.] Chinese Univ Hong Kong, Dept Microbiol, Shatin, Hong Kong, Peoples R China.
   [Cao, Qian] Zhejiang Univ, Sir Run Run Shaw Hosp, Sch Med, Dept Gastroenterol, Hangzhou, Zhejiang, Peoples R China.
RP Ng, SC (通讯作者)，Chinese Univ Hong Kong, Med & Therapeut, Shatin, Hong Kong, Peoples R China.
EM siewchienng@cuhk.edu.hk
RI Chan, Francis K. L./F-4851-2010; Ng, Siew C/N-4733-2015; Yu,
   Jun/D-8569-2015; Sung, Joseph J. Y./R-3203-2018; Chan, Paul
   KS/J-9360-2013; Zuo, Tao/AAB-9328-2020; Zuo, Tao/AAY-9080-2020
OI Chan, Francis K. L./0000-0001-7388-2436; Ng, Siew C/0000-0002-6850-4454;
   Yu, Jun/0000-0001-5008-2153; Sung, Joseph J. Y./0000-0003-3125-5199;
   Chan, Paul KS/0000-0002-6360-4608; Zuo, Tao/0000-0001-8450-5281; Zhang,
   Fen/0000-0003-0887-1073; Yu, Zhang/0000-0001-7498-9382
FU PROCORE-France/Hong Kong Joint Research Scheme [F-CUHK402/15]; ANR/RGC
   Joint Research Scheme [A-CUHK402/17]; Helmsley Charitable Trust; seed
   fund for Gut Microbiome Research by the Gut Microbiota Research Center,
   Faculty of Medicine (The Chinese University of Hong Kong)
FX PROCORE-France/Hong Kong Joint Research Scheme (F-CUHK402/15); ANR/RGC
   Joint Research Scheme (A-CUHK402/17); the ENIGMA study supported by
   Helmsley Charitable Trust; and a seed fund for Gut Microbiome Research
   provided by the Gut Microbiota Research Center, Faculty of Medicine (The
   Chinese University of Hong Kong).
CR Arumugam M, 2011, NATURE, V473, P174, DOI 10.1038/nature09944
   Beura LK, 2016, NATURE, V532, P512, DOI 10.1038/nature17655
   Brussow H, 2004, MICROBIOL MOL BIOL R, V68, P560, DOI 10.1128/MMBR.68.3.560-602.2004
   Cadwell K, 2015, IMMUNITY, V42, P805, DOI 10.1016/j.immuni.2015.05.003
   Conceicao-Neto N, 2018, GUT, V67, P1558, DOI 10.1136/gutjnl-2017-315281
   Costea PI, 2018, NAT MICROBIOL, V3, DOI 10.1038/s41564-017-0072-8
   De Sordi L, 2017, CELL HOST MICROBE, V22, P801, DOI 10.1016/j.chom.2017.10.010
   Diard M, 2017, SCIENCE, V355, P1211, DOI 10.1126/science.aaf8451
   Duerkop BA, 2018, NAT MICROBIOL, V3, P1023, DOI 10.1038/s41564-018-0210-y
   Forbes JD, INFLAMM BOWEL DIS
   Gensollen T, 2016, SCIENCE, V352, P539, DOI 10.1126/science.aad9378
   HANSEN R, 2011, GUT               S1, V60, DOI DOI 10.1136/GUT.2011.239301.310
   HAYASHI T, 1993, INT J EXP PATHOL, V74, P553
   Hayashi T, 2001, J COMP PATHOL, V125, P285, DOI 10.1053/jcpa.2001.0507
   He Y, 2018, NAT MED, V24, P1532, DOI 10.1038/s41591-018-0164-x
   Hultqvist JJ, 2018, NAT ECOL EVOL, V2, P1321, DOI 10.1038/s41559-018-0568-5
   INADA T, 1986, J NEUROIMMUNOL, V11, P53, DOI 10.1016/0165-5728(86)90074-3
   Kaistha A, 2014, CURR PROB PEDIATR AD, V44, P328, DOI 10.1016/j.cppeds.2014.10.003
   Kim MS, 2016, ENVIRON MICROBIOL, V18, P1498, DOI 10.1111/1462-2920.13182
   La Scola B, 2005, EMERG INFECT DIS, V11, P449, DOI 10.3201/eid1103.040538
   Langmead B, 2012, NAT METHODS, V9, P357, DOI [10.1038/NMETH.1923, 10.1038/nmeth.1923]
   Lepage P, 2011, GASTROENTEROLOGY, V141, P227, DOI 10.1053/j.gastro.2011.04.011
   Lim ES, 2015, NAT MED, V21, P1228, DOI 10.1038/nm.3950
   Long MD, 2013, AM J GASTROENTEROL, V108, P240, DOI 10.1038/ajg.2012.406
   Maiques E, 2006, J BACTERIOL, V188, P2726, DOI 10.1128/JB.188.7.2726-2729.2006
   Manrique P, 2016, P NATL ACAD SCI USA, V113, P10400, DOI 10.1073/pnas.1601060113
   Marchesi JR, 2016, GUT, V65, P330, DOI 10.1136/gutjnl-2015-309990
   Minot S, 2013, P NATL ACAD SCI USA, V110, P12450, DOI 10.1073/pnas.1300833110
   Minot S, 2012, P NATL ACAD SCI USA, V109, P3962, DOI 10.1073/pnas.1119061109
   Minot S, 2011, GENOME RES, V21, P1616, DOI 10.1101/gr.122705.111
   Mirzaei MK, 2017, NAT REV MICROBIOL, V15, P397, DOI 10.1038/nrmicro.2017.30
   Ng SC, 2018, LANCET, P390
   Ni J, 2017, NAT REV GASTROENTERO, V14
   Norman JM, 2015, CELL, V160, P447, DOI 10.1016/j.cell.2015.01.002
   Ogilvie LA, 2015, FRONT MICROBIOL, V6, DOI 10.3389/fmicb.2015.00918
   PODOLSKY DK, 1991, NEW ENGL J MED, V325, P928, DOI 10.1056/NEJM199109263251306
   Reese TA, 2016, CELL HOST MICROBE, V19, P713, DOI 10.1016/j.chom.2016.04.003
   Reyes A, 2013, P NATL ACAD SCI USA, V110, P20236, DOI 10.1073/pnas.1319470110
   Reyes A, 2010, NATURE, V466, P334, DOI 10.1038/nature09199
   Sepehri S, 2007, INFLAMM BOWEL DIS, V13, P675, DOI 10.1002/ibd.20101
   Shah R, 2016, GUT MICROBES, V7, P384, DOI 10.1080/19490976.2016.1190073
   Subramanian S, 2015, CELL, V161, P36, DOI 10.1016/j.cell.2015.03.013
   Subramanian S, 2014, NATURE, V510, P417, DOI 10.1038/nature13421
   Tao LL, 2017, TRENDS IMMUNOL, V38, P181, DOI 10.1016/j.it.2016.12.007
   Virgin HW, 2014, CELL, V157, P142, DOI 10.1016/j.cell.2014.02.032
   Walker AW, 2011, BMC MICROBIOL, V11, DOI 10.1186/1471-2180-11-7
   Waller AS, 2014, ISME J, V8, P1391, DOI 10.1038/ismej.2014.30
   Wessner D.R., 2010, NAT ED, V3, P61
   Yatsunenko T, 2012, NATURE, V486, P222, DOI 10.1038/nature11053
   Yilmaz B, 2019, NAT MED, V25, P323, DOI 10.1038/s41591-018-0308-z
   Zhang YF, 2008, VET MICROBIOL, V129, P418, DOI 10.1016/j.vetmic.2007.11.032
   Zhao LP, 2018, SCIENCE, V359, P1151, DOI 10.1126/science.aao5774
   Zuo T, 2018, FRONT MICROBIOL, V9, DOI 10.3389/fmicb.2018.02247
   Zuo T, 2018, NAT REV GASTRO HEPAT, V15, P440, DOI 10.1038/s41575-018-0003-z
   Zuo T, 2018, GUT, V67, P634, DOI 10.1136/gutjnl-2017-313952
NR 55
TC 120
Z9 124
U1 12
U2 46
PU BMJ PUBLISHING GROUP
PI LONDON
PA BRITISH MED ASSOC HOUSE, TAVISTOCK SQUARE, LONDON WC1H 9JR, ENGLAND
SN 0017-5749
EI 1468-3288
J9 GUT
JI Gut
PD JUL
PY 2019
VL 68
IS 7
BP 1169
EP +
DI 10.1136/gutjnl-2018-318131
PG 11
WC Gastroenterology & Hepatology
WE Science Citation Index Expanded (SCI-EXPANDED)
SC Gastroenterology & Hepatology
GA ID7CV
UT WOS:000471840200009
PM 30842211
OA Green Published, hybrid
HC Y
HP N
DA 2022-07-15
ER

PT J
AU Mirjalali, H
   Abbasi, MR
   Naderi, N
   Hasani, Z
   Mirsamadi, ES
   Stensvold, CR
   Balaii, H
   Aghdaei, HA
   Zali, MR
AF Mirjalali, H.
   Abbasi, M. R.
   Naderi, N.
   Hasani, Z.
   Mirsamadi, E. S.
   Stensvold, C. R.
   Balaii, H.
   Aghdaei, H. Asadzadeh
   Zali, M. R.
TI Distribution and phylogenetic analysis of Blastocystis sp subtypes
   isolated from IBD patients and healthy individuals in Iran
SO EUROPEAN JOURNAL OF CLINICAL MICROBIOLOGY & INFECTIOUS DISEASES
LA English
DT Article
ID INFLAMMATORY-BOWEL-DISEASE; GENETIC DIVERSITY; DIENTAMOEBA-FRAGILIS; GUT
   MICROBIOTA; LOW-PREVALENCE; HOMINIS; PATHOGENESIS; IMMUNOGLOBULIN;
   COLONIZATION; INFECTION
AB Blastocystis is a single-celled intestinal parasite commonly found in humans and a broad range of animals all over the world. In humans, its role in health and disease remains unsettled. The aim of our study was to investigate the distribution of Blastocystis and Blastocystis subtypes (ST) in patients with inflammatory bowel disease (IBD) and control subjects. A total of 71 stool samples were collected from IBD patients, 69 and 2 of whom had ulcerative colitis (UC) and Crohn's Disease (CD), respectively. Moreover, 166 stool samples from healthy subjects were included as control samples. All stool samples were cultivated, and 550-bp fragments of the small subunit ribosomal RNA gene was amplified from Blastocystis-positive cultures. All PCR-positive samples were sequenced. Blastocystis was observed in 9 (12.67%) and 35 (21.1%) IBD patients and healthy controls, respectively. There was no statistically significant correlation between IBD and presence of Blastocystis (P = 0.147). There was a statistically significant correlation between age and Blastocystis colonization in the IBD group (P < 0.05), but not among healthy controls. No significant correlation between gender and colonization was observed. ST1 and ST3 were obtained from 1 (12.5%) and 7 (87.5%) IBD patients, respectively, while in the healthy control group, subtypes 1, 2, and 3 were found in 14 (40%), 12 (34.28%), and 9 (25.72%), respectively. Phylogenetic analysis showed no variation in the distribution of subtypes nor intra-subtype genetic diversity between samples acquired from IBD patients and healthy controls. This study showed a trend towards a lower prevalence of Blastocystis in IBD patients than in control subjects. ST3 sequences isolated from IBD patients and control individuals did not appear to differ genetically.
C1 [Mirjalali, H.; Hasani, Z.] Shahid Beheshti Univ Med Sci, Res Inst Gastroenterol & Liver Dis, Foodborne & Waterborne Dis Res Ctr, Tehran, Iran.
   [Abbasi, M. R.; Naderi, N.; Balaii, H.; Aghdaei, H. Asadzadeh] Shahid Beheshti Univ Med Sci, Res Inst Gastroenterol & Liver Dis, Basic & Mol Epidemiol Gastrointestinal Disorders, Tehran, Iran.
   [Mirsamadi, E. S.] Shahid Beheshti Univ Med Sci, Dept Microbiol, Fac Med, Tehran, Iran.
   [Stensvold, C. R.] Statens Serum Inst, Infect Dis Preparedness, Dept Bacteria Parasites & Fungi, Copenhagen, Denmark.
   [Zali, M. R.] Shahid Beheshti Univ Med Sci, Res Inst Gastroenterol & Liver Dis, Gastroenterol & Liver Dis Res Ctr, Tehran, Iran.
RP Aghdaei, HA (通讯作者)，Shahid Beheshti Univ Med Sci, Res Inst Gastroenterol & Liver Dis, Basic & Mol Epidemiol Gastrointestinal Disorders, Tehran, Iran.
EM hamid.assadzadeh@gmail.com
RI zali, mohammadreza/AAD-4452-2022; Asadzadeh-Aghdaei,
   Hamid/AAD-4494-2022; Naderi, Nosratollah/AAC-6243-2022; Mirjalali,
   Hamed/J-7247-2019; Mirjalali, Hamed/AAN-9937-2021; Mirsamadi, Elnaz
   Sadat/AAN-9939-2021; Stensvold, Christen Rune/H-3718-2011
OI Mirjalali, Hamed/0000-0002-2568-9022; Stensvold, Christen
   Rune/0000-0002-1417-7048
FU Research Institute for Gastroenterology and Liver Diseases, Shahid
   Beheshti University of Medical Sciences, Tehran, Iran [RIGLD 832]
FX This project was financially supported by the Research Institute for
   Gastroenterology and Liver Diseases, Shahid Beheshti University of
   Medical Sciences, Tehran, Iran with grant number: RIGLD 832.
CR Abdel-Hameed DM, 2011, PARASITOL RES, V109, P321, DOI 10.1007/s00436-011-2259-x
   Abu-Madi M, 2015, PARASITE VECTOR, V8, DOI 10.1186/s13071-015-1071-3
   AbuOdeh R, 2016, INFECT GENET EVOL, V37, P158, DOI 10.1016/j.meegid.2015.11.021
   Alfellani MA, 2013, PROTIST, V164, P497, DOI 10.1016/j.protis.2013.05.003
   Alfellani MA, 2013, ACTA TROP, V126, P11, DOI 10.1016/j.actatropica.2012.12.011
   Alinaghizade A, 2017, INFECT GENET EVOL, V50, P77, DOI 10.1016/j.meegid.2017.02.016
   Andersen LO, 2016, J CLIN MICROBIOL, V54, P524, DOI 10.1128/JCM.02520-15
   Andersen LO, 2015, FEMS MICROBIOL ECOL, V91, DOI 10.1093/femsec/fiv072
   Audebert C, 2016, SCI REP-UK, V6, DOI 10.1038/srep25255
   Badparva E, 2015, JUNDISHAPUR J MICROB, V8, DOI 10.5812/jjm.14810
   Badparva E, 2014, IRAN J PARASITOL, V9, P44
   Balint A, 2014, PARASITOL RES, V113, P1585, DOI 10.1007/s00436-014-3805-0
   Basak S, 2014, PARASITOL RES, V113, P261, DOI 10.1007/s00436-013-3652-4
   Becker C, 2015, ILAR J, V56, P192, DOI 10.1093/ilar/ilv030
   BohmGloning B, 1997, TROP MED INT HEALTH, V2, P771, DOI 10.1046/j.1365-3156.1997.d01-383.x
   Boirivant M, 2012, ORAL DIS, V18, P1, DOI 10.1111/j.1601-0825.2011.01811.x
   Boorom KF, 2008, PARASITE VECTOR, V1, DOI 10.1186/1756-3305-1-40
   Cekin AH, 2012, BMC GASTROENTEROL, V12, DOI 10.1186/1471-230X-12-122
   Clark CG, 2013, ADV PARASIT, V82, P1, DOI 10.1016/B978-0-12-407706-5.00001-0
   Corridoni D, 2014, IMMUNOL LETT, V161, P231, DOI 10.1016/j.imlet.2014.04.004
   Coskun A, 2016, ASIAN PAC J TROP MED, V9, P893, DOI 10.1016/j.apjtm.2016.07.018
   Das R, 2016, PLOS ONE, V11, DOI 10.1371/journal.pone.0147055
   Dogruman-Al F, 2010, PLOS ONE, V5, DOI 10.1371/journal.pone.0015484
   Dogruman-Al F, 2009, MEM I OSWALDO CRUZ, V104, P724, DOI 10.1590/S0074-02762009000500011
   Duda Aleksandra, 2014, Ann Acad Med Stetin, V60, P23
   El Safadi D, 2014, BMC INFECT DIS, V14, DOI 10.1186/1471-2334-14-164
   Elghareeb Azza S, 2015, Trop Parasitol, V5, P36, DOI 10.4103/2229-5070.149919
   Jimenez-Gonzalez DE, 2012, PARASITOL RES, V110, P1269, DOI 10.1007/s00436-011-2626-7
   Engsbro AL, 2012, CLIN INFECT DIS, V55, P1431, DOI 10.1093/cid/cis699
   Fleta Zaragozano J, 1993, An Esp Pediatr, V38, P13
   Goyal N, 2014, INFLAMMOPHARMACOLOGY, V22, P219, DOI 10.1007/s10787-014-0207-y
   Gupta R, 2006, AUSTRALAS J DERMATOL, V47, P117, DOI 10.1111/j.1440-0960.2006.00244.x
   Hameed DMA, 2011, PARASITOL RES, V108, P553, DOI 10.1007/s00436-010-2097-2
   Hanauer SB, 2006, INFLAMM BOWEL DIS, V12, pS3, DOI 10.1097/01.MIB.0000195385.19268.68
   Hold GL, 2014, WORLD J GASTROENTERO, V20, P1192, DOI 10.3748/wjg.v20.i5.1192
   Jalallou N, 2017, IRAN J PARASITOL, V12, P63
   Kick G, 2002, ACTA DERM-VENEREOL, V82, P60, DOI 10.1080/000155502753600948
   Ko JK, 2014, CURR PHARM DESIGN, V20, P1082, DOI 10.2174/13816128113199990416
   Lanuza MD, 1997, PARASITOL RES, V83, P60, DOI 10.1007/s004360050209
   Lee LI, 2012, PARASITE VECTOR, V5, DOI 10.1186/1756-3305-5-130
   Marchesi JR, 2016, GUT, V65, P330, DOI 10.1136/gutjnl-2015-309990
   Mattiucci S, 2016, EPIDEMIOL INFECT, V144, P635, DOI 10.1017/S0950268815001697
   Micheloud Dariela, 2007, Rev. gastroenterol. Perú, V27, P191
   Mirza H, 2009, PARASITOL RES, V104, P355, DOI 10.1007/s00436-008-1203-1
   Moosavi A, 2012, PARASITOL RES, V111, P2311, DOI 10.1007/s00436-012-3085-5
   Motazedian H, 2008, ANN TROP MED PARASIT, V102, P85, DOI 10.1179/136485908X252197
   Mumcuoglu Ipek, 2013, Turkiye Parazitoloji Dergisi, V37, P73, DOI 10.5152/tpd.2013.19
   Nagel R, 2015, PARASITE VECTOR, V8, DOI 10.1186/s13071-015-1069-x
   Nourrisson C, 2014, PLOS ONE, V9, DOI 10.1371/journal.pone.0111868
   Pandey PK, 2015, INFECT GENET EVOL, V31, P296, DOI 10.1016/j.meegid.2015.02.012
   Petersen AM, 2013, SCAND J GASTROENTERO, V48, P638, DOI 10.3109/00365521.2013.780094
   Poirier P, 2012, PLOS PATHOG, V8, DOI 10.1371/journal.ppat.1002545
   Poulsen CS, 2016, AM J TROP MED HYG, V95, P175, DOI 10.4269/ajtmh.16-0074
   Puthia MK, 2006, INFECT IMMUN, V74, P4114, DOI 10.1128/IAI.00328-06
   Puthia MK, 2005, PARASITOL RES, V97, P386, DOI 10.1007/s00436-005-1461-0
   Ragavan ND, 2015, PLOS ONE, V10, DOI 10.1371/journal.pone.0121173
   Rook GAW, 2010, CLIN EXP IMMUNOL, V160, P70, DOI 10.1111/j.1365-2249.2010.04133.x
   Rook GAW, 2011, DIGEST DIS, V29, P144, DOI 10.1159/000323877
   Rossen NG, 2015, EUR J CLIN MICROBIOL, V34, P1039, DOI 10.1007/s10096-015-2312-2
   Sartor RB, 2012, AM J GASTROENTEROL S, V1, P15, DOI DOI 10.1038/AJGSUP.2012.4
   Scanlan PD, 2016, INFECT GENET EVOL, V45, P95, DOI 10.1016/j.meegid.2016.08.018
   Scanlan PD, 2014, FEMS MICROBIOL ECOL, V90, P326, DOI 10.1111/1574-6941.12396
   Scanlan PD, 2013, TRENDS PARASITOL, V29, P523, DOI 10.1016/j.pt.2013.08.006
   Scanlan PD, 2012, TRENDS PARASITOL, V28, P327, DOI 10.1016/j.pt.2012.05.001
   Sio SWS, 2006, PARASITOL RES, V99, P126, DOI 10.1007/s00436-006-0131-1
   Souppart L, 2010, PARASITOL RES, V106, P505, DOI 10.1007/s00436-009-1693-5
   Stensvold CR, 2007, DIAGN MICR INFEC DIS, V59, P303, DOI 10.1016/j.diagmicrobio.2007.06.003
   Stensvold CR, 2016, PARASITOL INT, V65, P763, DOI 10.1016/j.parint.2016.05.015
   Surangsrirat Surapon, 2010, J Med Assoc Thai, V93 Suppl 6, pS119
   Tamura K, 2013, MOL BIOL EVOL, V30, P2725, DOI [10.1093/molbev/mst197, 10.1093/oxfordjournals.molbev.a040023]
   Tan KSW, 2008, CLIN MICROBIOL REV, V21, P639, DOI 10.1128/CMR.00022-08
   Tan Kevin S W, 2010, Curr Infect Dis Rep, V12, P28, DOI 10.1007/s11908-009-0073-8
   Wu ZN, 2014, PLOS NEGLECT TROP D, V8, DOI 10.1371/journal.pntd.0002885
   Yamamoto-Furusho JK, 2010, DIGESTION, V82, P18, DOI 10.1159/000273871
NR 76
TC 25
Z9 26
U1 0
U2 9
PU SPRINGER
PI NEW YORK
PA ONE NEW YORK PLAZA, SUITE 4600, NEW YORK, NY, UNITED STATES
SN 0934-9723
EI 1435-4373
J9 EUR J CLIN MICROBIOL
JI Eur. J. Clin. Microbiol. Infect. Dis.
PD DEC
PY 2017
VL 36
IS 12
BP 2335
EP 2342
DI 10.1007/s10096-017-3065-x
PG 8
WC Infectious Diseases; Microbiology
WE Science Citation Index Expanded (SCI-EXPANDED)
SC Infectious Diseases; Microbiology
GA FM9YS
UT WOS:000415629700005
PM 28741097
DA 2022-07-15
ER

PT J
AU Andoh, A
   Kuzuoka, H
   Tsujikawa, T
   Nakamura, S
   Hirai, F
   Suzuki, Y
   Matsui, T
   Fujiyama, Y
   Matsumoto, T
AF Andoh, Akira
   Kuzuoka, Hiroyuki
   Tsujikawa, Tomoyuki
   Nakamura, Shiro
   Hirai, Fumihito
   Suzuki, Yasuo
   Matsui, Toshiyuki
   Fujiyama, Yoshihide
   Matsumoto, Takayuki
TI Multicenter analysis of fecal microbiota profiles in Japanese patients
   with Crohn's disease
SO JOURNAL OF GASTROENTEROLOGY
LA English
DT Article
DE Inflammatory bowel disease; Faecalibacterium; Firmicutes; Shannon
   diversity index; T-RFLP
ID INFLAMMATORY-BOWEL-DISEASE; LENGTH-POLYMORPHISM ANALYSIS;
   MUCOSA-ASSOCIATED MICROBIOTA; ULCERATIVE-COLITIS; GUT MICROBIOTA;
   FAECALIBACTERIUM-PRAUSNITZII; BACTERIAL-FLORA; RFLP ANALYSIS; DIVERSITY;
   MODELS
AB We analyzed the fecal microbiota profiles of patients with Crohn's disease (CD) at 4 inflammatory bowel disease (IBD) centers located in different districts in Japan.
   Terminal restriction fragment length polymorphism (T-RFLP) analysis was performed in 161 fecal samples from CD patients and 121 samples from healthy individuals. The bacterial diversity was evaluated by the Shannon diversity index (SDI).
   There were no regional differences in the fecal microbiota profiles of the healthy individuals in Japan. A setting of similarity generated three major clusters of T-RFs: one included almost all the healthy individuals (118/121), and the other two clusters were mainly formed by CD patients at different stages of disease activity. The changes in simulated bacterial composition indicated that the class Clostridia, including the genus Faecalibacterium, was significantly decreased in CD patients with active disease and those in remission as compared with findings in the healthy individuals. In contrast, the genus Bacteroides was significantly increased in CD patients during the active phase as compared with findings in the healthy individuals. The genus Bifidobacterium was significantly decreased during the active phase of CD and increased to healthy levels during the remission phase. The bacterial diversity measured by the SDI was significantly reduced in CD patients during the active and remission phases as compared with findings in the healthy individuals. From the clinical data and T-RFLP analysis, we developed a logistic model to predict disease activity based on the fecal microbiota composition.
   Dysbiosis in CD patients was shown by a multi-IBD center study. The feasibility of using the fecal microbiota profile as a predictive marker for disease activity is proposed.
C1 [Andoh, Akira] Shiga Univ Med Sci, Grad Sch, Div Mucosal Immunol, Otsu, Shiga 5202192, Japan.
   [Kuzuoka, Hiroyuki; Nakamura, Shiro; Matsumoto, Takayuki] Hyogo Coll Med, Dept Lower Gastroenterol, Nishinomiya, Hyogo 6638501, Japan.
   [Kuzuoka, Hiroyuki] EN Otsuka Pharmaceut Co Ltd, Res & Dev Labs, Hanamaki, Japan.
   [Tsujikawa, Tomoyuki; Fujiyama, Yoshihide] Shiga Univ Med Sci, Dept Med, Otsu, Shiga 5202192, Japan.
   [Hirai, Fumihito; Matsui, Toshiyuki] Fukuoka Univ, Chikushi Hosp, Dept Gastroenterol, Chikushino, Japan.
   [Suzuki, Yasuo] Toho Univ, Sakura Med Ctr, Dept Internal Med, Sakura, Japan.
RP Andoh, A (通讯作者)，Shiga Univ Med Sci, Grad Sch, Div Mucosal Immunol, Otsu, Shiga 5202192, Japan.
EM andoh@belle.shiga-med.ac.jp
RI Andoh, Akira/AAB-9303-2022
CR Andoh A, 2009, ALIMENT PHARM THER, V29, P75, DOI 10.1111/j.1365-2036.2008.03860.x
   Andoh A, 2007, INFLAMM BOWEL DIS, V13, P955, DOI 10.1002/ibd.20151
   Andoh A, 2011, J GASTROENTEROL, V46, P479, DOI 10.1007/s00535-010-0368-4
   Andoh A, 2009, CURR PHARM DESIGN, V15, P2066, DOI 10.2174/138161209788489186
   Aomatsu T, 2011, ALIMENT PHARM THER, V34, P941, DOI 10.1111/j.1365-2036.2011.04805.x
   Aomatsu T, 2011, DIGEST DIS SCI, V56, P2372, DOI 10.1007/s10620-011-1633-y
   Atarashi K, 2011, SCIENCE, V331, P337, DOI 10.1126/science.1198469
   Barnich N, 2007, CURR OPIN GASTROEN, V23, P16, DOI 10.1097/MOG.0b013e3280105a38
   BEST WR, 1976, GASTROENTEROLOGY, V70, P439
   Braun J, 2007, ANNU REV PATHOL-MECH, V2, P401, DOI 10.1146/annurev.pathol.1.110304.100128
   Cadwell K, 2008, NATURE, V456, P259, DOI 10.1038/nature07416
   Chiang JK, 2010, JPN J CLIN ONCOL, V40, P449, DOI 10.1093/jjco/hyp188
   De Filippo C, 2010, P NATL ACAD SCI USA, V107, P14691, DOI 10.1073/pnas.1005963107
   Duncan SH, 2002, INT J SYST EVOL MICR, V52, P2141, DOI [10.1099/ijs.0.02241-0, 10.1099/00207713-52-6-2141]
   Elson CO, 2005, IMMUNOL REV, V206, P260, DOI 10.1111/j.0105-2896.2005.00291.x
   Feller M, 2007, LANCET INFECT DIS, V7, P607, DOI 10.1016/S1473-3099(07)70211-6
   Frank DN, 2007, P NATL ACAD SCI USA, V104, P13780, DOI 10.1073/pnas.0706625104
   Hall JA, 2008, IMMUNITY, V29, P637, DOI 10.1016/j.immuni.2008.08.009
   Hamilton MJ, 2012, J GASTROENTEROL, V47, P1, DOI 10.1007/s00535-011-0521-8
   Hayashi H, 2002, MICROBIOL IMMUNOL, V46, P535, DOI 10.1111/j.1348-0421.2002.tb02731.x
   Hibi T, 2006, J GASTROENTEROL, V41, P10, DOI 10.1007/s00535-005-1744-3
   Hill TCJ, 2003, FEMS MICROBIOL ECOL, V43, P1, DOI 10.1111/j.1574-6941.2003.tb01040.x
   Kabi A, 2012, INFLAMM BOWEL DIS, V18, P782, DOI 10.1002/ibd.21868
   Kurokawa K, 2007, DNA RES, V14, P169, DOI 10.1093/dnares/dsm018
   LANGENDIJK PS, 1995, APPL ENVIRON MICROB, V61, P3069, DOI 10.1128/AEM.61.8.3069-3075.1995
   Ley RE, 2006, NATURE, V444, P1022, DOI 10.1038/4441022a
   Lucke K, 2006, J MED MICROBIOL, V55, P617, DOI 10.1099/jmm.0.46198-0
   Marsh TL, 2000, APPL ENVIRON MICROB, V66, P3616, DOI 10.1128/AEM.66.8.3616-3620.2000
   Matsuda H, 2000, J GASTROEN HEPATOL, V15, P61, DOI 10.1046/j.1440-1746.2000.02045.x
   Matsumoto M, 2005, J MICROBIOL METH, V61, P305, DOI 10.1016/j.mimet.2004.12.009
   Mayer L, 2010, J GASTROENTEROL, V45, P9, DOI 10.1007/s00535-009-0138-3
   Mizoguchi A, 2008, J GASTROENTEROL, V43, P1, DOI 10.1007/s00535-007-2111-3
   Nagalingam NA, 2012, INFLAMM BOWEL DIS, V18, P968, DOI 10.1002/ibd.21866
   Nishikawa J, 2009, SCAND J GASTROENTERO, V44, P180, DOI 10.1080/00365520802433231
   Nomura T, 2005, ALIMENT PHARM THER, V21, P1017, DOI 10.1111/j.1365-2036.2005.02428.x
   Ogura Y, 2001, NATURE, V411, P603, DOI 10.1038/35079114
   Podolsky DK, 2002, NEW ENGL J MED, V347, P417, DOI 10.1056/NEJMra0804647
   Sakamoto M, 2003, J MED MICROBIOL, V52, P79, DOI 10.1099/jmm.0.04991-0
   Sands BE, 2007, J GASTROENTEROL, V42, P16, DOI 10.1007/s00535-006-1995-7
   Sartor RB, 2008, GASTROENTEROLOGY, V134, P577, DOI 10.1053/j.gastro.2007.11.059
   Sartor RB, 2006, NAT CLIN PRACT GASTR, V3, P390, DOI 10.1038/ncpgasthep0528
   Schutte UME, 2008, APPL MICROBIOL BIOT, V80, P365, DOI 10.1007/s00253-008-1565-4
   Seksik P, 2006, ALIMENT PHARM THER, V24, P11, DOI 10.1111/j.1365-2036.2006.03053.x
   Sokol H, 2009, INFLAMM BOWEL DIS, V15, P1183, DOI 10.1002/ibd.20903
   Sokol H, 2008, P NATL ACAD SCI USA, V105, P16731, DOI 10.1073/pnas.0804812105
   Swidsinski A, 2002, GASTROENTEROLOGY, V122, P44, DOI 10.1053/gast.2002.30294
   Walker AW, 2011, BMC MICROBIOL, V11, DOI 10.1186/1471-2180-11-7
   Wirtz S, 2007, ADV DRUG DELIVER REV, V59, P1073, DOI 10.1016/j.addr.2007.07.003
NR 48
TC 108
Z9 115
U1 1
U2 29
PU SPRINGER JAPAN KK
PI TOKYO
PA CHIYODA FIRST BLDG EAST, 3-8-1 NISHI-KANDA, CHIYODA-KU, TOKYO, 101-0065,
   JAPAN
SN 0944-1174
J9 J GASTROENTEROL
JI J. Gastroenterol.
PD DEC
PY 2012
VL 47
IS 12
BP 1298
EP 1307
DI 10.1007/s00535-012-0605-0
PG 10
WC Gastroenterology & Hepatology
WE Science Citation Index Expanded (SCI-EXPANDED)
SC Gastroenterology & Hepatology
GA 056LT
UT WOS:000312492100003
PM 22576027
DA 2022-07-15
ER

PT J
AU Bisht, N
   Khatri, V
   Chauhan, N
   Kalyanasundaram, R
AF Bisht, Nalini
   Khatri, Vishal
   Chauhan, Nikhil
   Kalyanasundaram, Ramaswamy
TI Cystatin from Filarial Parasites Suppress the Clinical Symptoms and
   Pathology of Experimentally Induced Colitis in Mice by Inducing
   T-Regulatory Cells, B1-Cells, and Alternatively Activated Macrophages
SO BIOMEDICINES
LA English
DT Article
DE brugia malayi cystatin; ulcerative colitis; helminth therapy;
   T-regulatory cells; B-cells; DSS-induced colitis
ID INNATE LYMPHOID-CELLS; B-CELLS; GUT MICROBIOME; INFLAMMATION; INDUCTION;
   INFECTION; IMMUNOMODULATOR; SUSCEPTIBILITY; ARTHRITIS; ANTIBODY
AB Potential alternative therapeutic strategies for immune-mediated disorders are being increasingly recognized and are studied extensively. We previously reported the therapeutic potential of Brugia malayi derived recombinant cystatin (rBmaCys) in attenuating clinical symptoms of experimental colitis. The aim of this study was to elucidate the mechanisms involved in the rBmaCys-induced suppression of inflammation in the colon. Our results show that, the frequency of CD4(+)CD25(+)FoxP3(+) regulatory T-cells was elevated in the colon and mesenteric lymph nodes. Similarly, the peritoneal macrophages recovered from the rBmaCys-treated colitis mice were alternatively activated and displayed reduced expression of TNF-alpha and IL-6. Another finding was significant increases in IgM(+)B1a-cells in the peritoneal cavity of mice following rBmaCys-treatment. These findings suggested that the regulatory cell network promoted by the rBmaCys in the colon and associated lymphoid tissues is important for its anti-inflammatory activity in the dextran sulfate sodium (DSS)-induced colitis mice.
C1 [Bisht, Nalini; Khatri, Vishal; Chauhan, Nikhil; Kalyanasundaram, Ramaswamy] Univ Illinois, Coll Med, Dept Biomed Sci, Rockford, IL 61107 USA.
RP Kalyanasundaram, R (通讯作者)，Univ Illinois, Coll Med, Dept Biomed Sci, Rockford, IL 61107 USA.
EM nalini.bisht22@gmail.com; vkkhatr4@uic.edu; nikhilc3@uic.edu;
   ramswamy@uic.edu
RI Khatri, Vishal/AAG-4080-2020
OI Khatri, Vishal/0000-0002-5154-6260; chauhan, nikhil/0000-0003-4156-1819
FU National Institutes of Health, National Institute of Allergy and
   Infectious Diseases [AI116441]; University of Illinois College of
   Medicine, Rockford
FX This study is funded by the National Institutes of Health, National
   Institute of Allergy and Infectious Diseases grants AI116441 (RK).
   BishtNreceived research support for this project from the Masters' in
   Biotechnology program, University of Illinois College of Medicine,
   Rockford.
CR Al-Qaoud KM, 1998, INT IMMUNOL, V10, P17, DOI 10.1093/intimm/10.1.17
   Aziz M, 2015, IMMUNOL RES, V63, P153, DOI 10.1007/s12026-015-8708-3
   Bonovas S, 2016, CLIN GASTROENTEROL H, V14, P1385, DOI 10.1016/j.cgh.2016.04.039
   Bressenot A, 2015, GUT, V64, P1412, DOI 10.1136/gutjnl-2014-307477
   Campbell DJ, 2011, NAT REV IMMUNOL, V11, P119, DOI 10.1038/nri2916
   Chen L, 2017, PARASITOL RES, V116, P901, DOI 10.1007/s00436-016-5363-0
   Coronado S, 2017, PARASITE IMMUNOL, V39, DOI 10.1111/pim.12425
   Fillatreau S, 2002, NAT IMMUNOL, V3, P944, DOI 10.1038/ni833
   Aguiar SLF, 2018, FRONT IMMUNOL, V8, DOI [10.3389/fimmu.2017.01969, 10.3389/fimmu.2017.01587]
   Garrido-Mesa N, 2019, MUCOSAL IMMUNOL, V12, P51, DOI 10.1038/s41385-018-0092-6
   Griffin GK, 2012, J IMMUNOL, V188, P6287, DOI 10.4049/jimmunol.1200385
   Harnett W, 2004, IMMUNOL LETT, V94, P27, DOI 10.1016/j.imlet.2004.04.008
   Hendrickson BA, 2002, CLIN MICROBIOL REV, V15, P79, DOI 10.1128/CMR.15.1.79-94.2002
   Izcue A, 2009, ANNU REV IMMUNOL, V27, P313, DOI 10.1146/annurev.immunol.021908.132657
   Jang SW, 2011, KOREAN J PARASITOL, V49, P245, DOI 10.3347/kjp.2011.49.3.245
   Kahl J, 2018, TRENDS PARASITOL, V34, P828, DOI 10.1016/j.pt.2018.05.011
   Kawahara T, 2003, J IMMUNOL, V171, P5406, DOI 10.4049/jimmunol.171.10.5406
   Khatri V, 2015, J DIGEST DIS, V16, P585, DOI 10.1111/1751-2980.12290
   Kiyohara H, 2019, CELL MOL GASTROENTER, V7, P135, DOI 10.1016/j.jcmgh.2018.09.010
   Ling Khoon Lin, 2007, Cancer Immun, V7, P7
   Mauri C, 2003, J EXP MED, V197, P489, DOI 10.1084/jem.20021293
   Mizoguchi A, 2002, IMMUNITY, V16, P219, DOI 10.1016/S1074-7613(02)00274-1
   OKAYASU I, 1990, GASTROENTEROLOGY, V98, P694, DOI 10.1016/0016-5085(90)90290-H
   Preisker S, 2019, CELLS-BASEL, V8, DOI 10.3390/cells8010078
   Robinette ML, 2016, J ALLERGY CLIN IMMUN, V138, P1243, DOI 10.1016/j.jaci.2016.09.006
   Rodgers DT, 2014, IMMUNOLOGY, V141, P457, DOI 10.1111/imm.12208
   Roig J, 2018, FRONT MICROBIOL, V9, DOI 10.3389/fmicb.2018.01036
   Schnoeller C, 2008, J IMMUNOL, V180, P4265, DOI 10.4049/jimmunol.180.6.4265
   Smallwood TB, 2017, FRONT IMMUNOL, V8, DOI 10.3389/fimmu.2017.00453
   Smith H, 2018, EXPERT REV GASTROENT, V12, P997, DOI 10.1080/17474124.2018.1505498
   Smith P, 2007, J IMMUNOL, V178, P4557, DOI 10.4049/jimmunol.178.7.4557
   Smits HH, 2007, J ALLERGY CLIN IMMUN, V120, P932, DOI 10.1016/j.jaci.2007.06.009
   Spits H, 2011, NAT IMMUNOL, V12, P21, DOI 10.1038/ni.1962
   Strober W, 2013, TRENDS IMMUNOL, V34, P423, DOI 10.1016/j.it.2013.07.001
   Su C, 2018, MUCOSAL IMMUNOL, V11, P144, DOI 10.1038/mi.2017.20
   Tang C, 2018, NAT IMMUNOL, V19, P755, DOI 10.1038/s41590-018-0134-y
   Togre N, 2018, PARASITE IMMUNOL, V40, DOI 10.1111/pim.12511
   Wang SS, 2016, PARASITE VECTOR, V9, DOI 10.1186/s13071-015-1288-1
   Weigmann B, 2007, NAT PROTOC, V2, P2307, DOI 10.1038/nprot.2007.315
   Weinstock JV, 2014, J IMMUNOL, V193, P3239, DOI 10.4049/jimmunol.1400927
   Wilson EH, 2003, PARASITE IMMUNOL, V25, P463, DOI 10.1111/j.1365-3024.2003.00650.x
   Wojno EDT, 2012, CELL HOST MICROBE, V12, P445, DOI 10.1016/j.chom.2012.10.003
   Wolf SD, 1996, J EXP MED, V184, P2271, DOI 10.1084/jem.184.6.2271
   Zakeri A, 2018, FRONT IMMUNOL, V9, DOI 10.3389/fimmu.2018.02349
   Ziegler T, 2015, J IMMUNOL, V194, P1555, DOI 10.4049/jimmunol.1401217
NR 45
TC 12
Z9 12
U1 0
U2 2
PU MDPI
PI BASEL
PA ST ALBAN-ANLAGE 66, CH-4052 BASEL, SWITZERLAND
EI 2227-9059
J9 BIOMEDICINES
JI Biomedicines
PD DEC
PY 2019
VL 7
IS 4
AR 85
DI 10.3390/biomedicines7040085
PG 16
WC Biochemistry & Molecular Biology; Medicine, Research & Experimental;
   Pharmacology & Pharmacy
WE Science Citation Index Expanded (SCI-EXPANDED)
SC Biochemistry & Molecular Biology; Research & Experimental Medicine;
   Pharmacology & Pharmacy
GA KA2BS
UT WOS:000505603400019
PM 31683524
OA Green Published, gold
DA 2022-07-15
ER

PT J
AU Boutemine, IM
   Amri, M
   Dorgham, K
   Amir, ZC
   Benazzouz, S
   Ameur, F
   Layaida, K
   Yssel, H
   Touil-Boukoffa, C
AF Boutemine, Insaf-Meriem
   Amri, Manel
   Dorgham, Karim
   Amir, Zine-Charaf
   Benazzouz, Sara
   Ameur, Fahima
   Layaida, Karim
   Yssel, Hans
   Touil-Boukoffa, Chafia
TI Beneficial role of Pistacia lentiscus aqueous extract in experimental
   colitis: anti-inflammatory and potential therapeutic effects
SO INFLAMMOPHARMACOLOGY
LA English
DT Article
DE Pistacia lentiscus; Aqueous extract; DSS; Acute colitis; Mucus;
   Cytokines; NO
ID INFLAMMATORY-BOWEL-DISEASE; SODIUM-INDUCED COLITIS; ULCERATIVE-COLITIS;
   GUT MICROBIOTA; INTERLEUKIN-6; POLYPHENOLS; METABOLITES; INHIBITION;
   FLAVONOIDS; RESPONSES
AB Background Pistacia lentiscus L. (PL) is a flowering plant traditionally used in the treatment of gastrointestinal disorders. The extracts of this plant are endowed with strong pharmacological activities. The aim of our current study was to investigate the anti-inflammatory and potential therapeutic effects of PL leaves aqueous extract (PLAE) against Dextran Sulfate Sodium (DSS)-induced acute colitis. Materials and methods The therapeutic effect of PLAE was evaluated after orally administration of 3% DSS alone or concomitantly with PLAE (50, 100 or 200 mg/Kg). Mucosal lesions were assessed by macroscopic and histopathological examination. In this context, hemorrhage, diarrhea, weight loss, and disease activity index (DAI) were determined daily throughout the experiment. In the same way, hematoxylin-eosin and Alcian blue staining of colonic mucosal were used to evaluate, respectively, mucosal damages and mucus production. Furthermore, the levels of nitric oxide (NO), and pro-inflammatory cytokines [tumor necrosis factor-alpha (TNF-alpha) and interleukin-6 (IL-6)] were measured in plasma, as well as in colonic explants and peritoneal macrophages cultures supernatants. Results Administration of DSS + PLAE indicated a significant reduction in clinical score of acute colitis DAI compared to DSS alone administration. Interestingly, histological analysis of the mucosa showed that DSS + PLAE-treated groups exhibited almost normal histology evidenced by an intact epithelium structure and less inflammatory cell infiltration in the mucosa. Alcian bleu staining revealed that DSS + PLAE-treated groups displayed almost normal mucus production. Importantly, a significant decrease in pro-inflammatory mediators (NO, IL-6 and TNF-alpha) levels in dose-dependent manner was reported in plasma, and culture supernatants of colonic explants and peritoneal macrophages from DSS + PLAE-treated mice compared to the DSS group. Conclusion Our results showed that the systemic and local anti-inflammatory activities of aqueous leaves extract of PL improve the clinical signs of acute colitis. Our data suggest that PLAE has beneficial effects and could constitute a promising approach against acute ulcerative colitis by targeting the deregulated immune response.
C1 [Boutemine, Insaf-Meriem; Amri, Manel; Benazzouz, Sara; Ameur, Fahima; Touil-Boukoffa, Chafia] USTHB Univ Sci & Technol Houari Boumed, LBCM Lab Cellular & Mol Biol, FSB Fac Biol Sci, Team Cytokines & NO Synthases, BP 32, Algiers 16111, Algeria.
   [Dorgham, Karim; Yssel, Hans] CERVI La Pitie Salpetriere Hosp, Inserm U1135, Ctr Immunol & Infect Dis, Paris, France.
   [Amir, Zine-Charaf] Mustapha Pacha Hosp, Dept Pathol, Algiers, Algeria.
   [Layaida, Karim] Mustapha Pacha Hosp, Dept Gastroenterol, Algiers, Algeria.
RP Boutemine, IM; Touil-Boukoffa, C (通讯作者)，USTHB Univ Sci & Technol Houari Boumed, LBCM Lab Cellular & Mol Biol, FSB Fac Biol Sci, Team Cytokines & NO Synthases, BP 32, Algiers 16111, Algeria.
EM insaf91@live.fr; touilboukoffa@yahoo.fr
RI Yssel, Hans/AFV-2907-2022; Dorgham, karim/A-2241-2016
OI Yssel, Hans/0000-0001-7454-1836; Dorgham, karim/0000-0001-9539-3203
FU ATRSS (the thematic research agency in health sciences)
FX Many thanks to ATRSS (the thematic research agency in health sciences)
   how supported this work by a grant. Many thanks to the botanists from
   "National superior School of Agronomy of El Harrach" (Algiers) how
   identified our plant.
CR Abdelouhab K, 2012, IMMUNOPHARM IMMUNOT, V34, P590, DOI 10.3109/08923973.2011.641971
   Abraham C, 2011, GASTROENTEROLOGY, V140, P1729, DOI 10.1053/j.gastro.2011.02.012
   Arab K, 2014, J FUNDAM APPL SCI, V6, P77
   Arafa HMM, 2009, FOOD CHEM TOXICOL, V47, P1311, DOI 10.1016/j.fct.2009.03.003
   Azuma YT, 2010, INT IMMUNOPHARMACOL, V10, P1261, DOI 10.1016/j.intimp.2010.07.007
   Boutemine IM, 2018, J ETHNOPHARMACOL, V224, P273, DOI 10.1016/j.jep.2018.05.040
   Bozorgi M, 2013, SCI WORLD J, DOI 10.1155/2013/219815
   Bruckner M, 2012, J CROHNS COLITIS, V6, P226, DOI 10.1016/j.crohns.2011.08.012
   Calder PC, 2006, AM J CLIN NUTR, V83, p1505S, DOI 10.1093/ajcn/83.6.1505S
   Camuesco D, 2004, BRIT J PHARMACOL, V143, P908, DOI 10.1038/sj.bjp.0705941
   Chassaing Benoit, 2014, Curr Protoc Immunol, V104, DOI 10.1002/0471142735.im1525s104
   Danese S, 2012, GUT, V61, P918, DOI 10.1136/gutjnl-2011-300904
   Dellai A, 2013, IND CROP PROD, V49, P879, DOI 10.1016/j.indcrop.2013.07.010
   DICARLO G, 1993, J PHARM PHARMACOL, V45, P1054
   Elson CO, 2012, GUT MICROBES, V3, P332, DOI [10.1038/s41577-019-0268-7, 10.4161/gmic.20228]
   Geboes K., 2018, COLITIS, P107, DOI DOI 10.1007/978-3-319-89503-1_8
   Huber, 2016, NEW INSIGHTS INFLAMM
   Ismail, 2000, ALHAVI FI AL TIB
   Kim HJ, 2009, ARCH PHARM RES, V32, P997, DOI 10.1007/s12272-009-1704-1
   Kim SJ, 2015, MOL MED REP, V12, P3549, DOI 10.3892/mmr.2015.3824
   Kishimoto T, 2005, ANNU REV IMMUNOL, V23, P1, DOI 10.1146/annurev.immunol.23.021704.115806
   Korhonen Riku, 2005, Current Drug Targets - Inflammation and Allergy, V4, P471, DOI 10.2174/1568010054526359
   Larrosa M, 2009, J AGR FOOD CHEM, V57, P2211, DOI 10.1021/jf803638d
   Lee HC, 2006, RES MICROBIOL, V157, P876, DOI 10.1016/j.resmic.2006.07.004
   Markham KR., 2010, FLAVONOIDS CHEM BIOC, P472
   Marques FM, 2019, INFLAMMOPHARMACOLOGY, V27, P281, DOI 10.1007/s10787-018-0483-z
   Marteau P, 2007, REV PRATICIEN, V57, P2306
   McGovern DPB, 2015, GASTROENTEROLOGY, V149, P1163, DOI 10.1053/j.gastro.2015.08.001
   Miller Mark J. S., 1999, American Journal of Physiology, V276, pG795
   OKAYASU I, 1990, GASTROENTEROLOGY, V98, P694, DOI 10.1016/0016-5085(90)90290-H
   Ostovan M, 2020, J INFLAMM RES, V13, P369, DOI 10.2147/JIR.S259035
   Oz HS, 2013, FRONT IMMUNOL, V4, DOI 10.3389/fimmu.2013.00132
   Ozdal T, 2016, NUTRIENTS, V8, DOI 10.3390/nu8020078
   Paterniti I, 2017, NUTRIENTS, V9, DOI 10.3390/nu9080915
   Poritz LS, 2007, J SURG RES, V140, P12, DOI 10.1016/j.jss.2006.07.050
   Rafa H, 2013, J INTERF CYTOK RES, V33, P355, DOI 10.1089/jir.2012.0063
   Rahimi R, 2009, DIGEST DIS SCI, V54, P471, DOI 10.1007/s10620-008-0368-x
   Salaritabar A, 2017, WORLD J GASTROENTERO, V23, P5097, DOI 10.3748/wjg.v23.i28.5097
   Sanchez-Fidalgo S, 2010, EUR J PHARMACOL, V633, P78, DOI 10.1016/j.ejphar.2010.01.025
   Scalbert A, 2000, J NUTR, V130, p2073S, DOI 10.1093/jn/130.8.2073S
   Seibel J, 2009, EUR J NUTR, V48, P213, DOI 10.1007/s00394-009-0004-3
   Shi XZ, 2011, AM J PHYSIOL-GASTR L, V300, pG41, DOI 10.1152/ajpgi.00358.2010
   Soufli I, 2015, J INFLAMM-LOND, V12, DOI 10.1186/s12950-015-0063-6
   Suzuki T, 2011, J BIOL CHEM, V286, P31263, DOI 10.1074/jbc.M111.238147
   Tankiewicz-Kwedlo A, 2010, PHARMACOL REP, V62, P926, DOI 10.1016/S1734-1140(10)70353-4
   Taylor KM, 2011, NAT REV GASTRO HEPAT, V8, P646, DOI 10.1038/nrgastro.2011.172
   TouilBoukoffa C, 1997, J INTERF CYTOK RES, V17, P211, DOI 10.1089/jir.1997.17.211
   Toumi R, 2014, INT J IMMUNOPATH PH, V27, P615, DOI 10.1177/039463201402700418
   Toumi R, 2021, GASTROENTEROL INSIGH, V12, P56, DOI 10.3390/gastroent12010006
   Toumi R, 2013, IMMUNOPHARM IMMUNOT, V35, P403, DOI 10.3109/08923973.2013.790413
   Vane JR, 1998, ANNU REV PHARMACOL, V38, P97, DOI 10.1146/annurev.pharmtox.38.1.97
   Vezza T, 2016, NUTRIENTS, V8, DOI 10.3390/nu8040211
   Victoria UC, 2010, ASIAN PAC J TROP MED, V3, P13, DOI 10.1016/S1995-7645(10)60022-3
   Wu ZC, 2020, BIOMED PHARMACOTHER, V125, DOI 10.1016/j.biopha.2020.109934
   Zahouani Y, 2021, J MED FOOD, V24, P697, DOI 10.1089/jmf.2020.0020
   Zhang YZ, 2014, WORLD J GASTROENTERO, V20, P91, DOI 10.3748/wjg.v20.i1.91
   Zhou YH, 2006, MEDIAT INFLAMM, V2006, DOI 10.1155/MI/2006/92642
NR 57
TC 2
Z9 2
U1 3
U2 10
PU SPRINGER BASEL AG
PI BASEL
PA PICASSOPLATZ 4, BASEL, 4052, SWITZERLAND
SN 0925-4692
EI 1568-5608
J9 INFLAMMOPHARMACOLOGY
JI Inflammopharmacology
PD AUG
PY 2021
VL 29
IS 4
BP 1225
EP 1239
DI 10.1007/s10787-021-00831-w
EA JUN 2021
PG 15
WC Immunology; Pharmacology & Pharmacy; Toxicology
WE Science Citation Index Expanded (SCI-EXPANDED)
SC Immunology; Pharmacology & Pharmacy; Toxicology
GA TR1EA
UT WOS:000660354700003
PM 34115225
OA Green Submitted
DA 2022-07-15
ER

PT J
AU Lochhead, P
   Khalili, H
   Sachs, MC
   Chan, AT
   Olen, O
   Ludvigsson, JF
AF Lochhead, Paul
   Khalili, Hamed
   Sachs, Michael C.
   Chan, Andrew T.
   Olen, Ola
   Ludvigsson, Jonas F.
TI Association Between Statin Use and Inflammatory Bowel Diseases: Results
   from a Swedish, Nationwide, Population-based Case-control Study
SO JOURNAL OF CROHNS & COLITIS
LA English
DT Article
DE Crohn's disease; ulcerative colitis; inflammatory bowel diseases;
   statin; registry; prescription; adult; medication; drug;
   pharmacoepidemiology; Sweden
ID GUT MICROBIOTA; ATORVASTATIN; RISK; REGISTER; THERAPY; SWEDEN; PLACEBO;
   IBD
AB Background: In addition to their potent lipid-lowering action, statins may modulate inflammation. However, data on statin use and the risk of inflammatory bowel diseases [IBD] have been inconsistent.
   Methods: We searched the Nationwide Swedish Patient Register [inpatient and non-primary outpatient care] to identify adults diagnosed with Crohn's disease [CD, n=7637] or ulcerative colitis [UC, n=15 652] from 2006 to 2014. Each case was matched to 10 general population controls [n=232 890]. Data on dispensed statin prescriptions were extracted from the Prescribed Drug Register. Conditional logistic regression models estimated odds ratios [ORs] for risk of IBD according to statin exposure while controlling for potential confounders, including indications for statin therapy.
   Results: In multivariable adjusted models, compared with no statin use, any statin use was associated with a lower risk of CD (OR=0.71; 95% confidence interval [CI], 0.63-0.79), but not UC [OR=1.03; 95% CI, 0.96-1.11]. The lowest OR for CD was seen for current statin use [OR=0.67; 95% CI, 0.60-0.75]. For CD, the lowest category of cumulative statin dose [31-325 defined daily dose, DDD] was associated with an OR of 0.73 [95% CI, 0.61-0.88] and the highest category [>1500 DDD] with an OR of 0.66 [95% CI, 0.55-0.80], p(trend)=0.10. For UC, the lowest and highest dose categories yielded ORs of 1.12 [95% CI, 1.00-1.25] and 0.99 [95% CI, 0.88-1.13], respectively, p(trend) = 0.13.
   Conclusions: Statin use was associated with a lower risk of CD, but not of UC. The association with CD risk appeared strongest for current statin use. Our findings suggest that statin use may influence the development of CD.
C1 [Lochhead, Paul; Khalili, Hamed; Chan, Andrew T.] Massachusetts Gen Hosp, Clin & Translat Epidemiol Unit, Boston, MA USA.
   [Lochhead, Paul; Khalili, Hamed; Chan, Andrew T.] Harvard Med Sch, Boston, MA 02115 USA.
   [Lochhead, Paul; Khalili, Hamed; Chan, Andrew T.] Massachusetts Gen Hosp, Div Gastroenterol, Boston, MA USA.
   [Sachs, Michael C.; Olen, Ola] Karolinska Inst, Dept Med Solna, Clin Epidemiol Div, Stockholm, Sweden.
   [Olen, Ola] Karolinska Inst, Dept Clin Sci & Educ Sodersjukhuset, Stockholm, Sweden.
   [Olen, Ola] Stockholm South Gen Hosp, Sachs Children & Youth Hosp, Stockholm, Sweden.
   [Ludvigsson, Jonas F.] Karolinska Inst, Dept Med Epidemiol & Biostat, POB 281, SE-17177 Stockholm, Sweden.
   [Ludvigsson, Jonas F.] Orebro Univ Hosp, Dept Pediat, Orebro, Sweden.
RP Ludvigsson, JF (通讯作者)，Karolinska Inst, Dept Med Epidemiol & Biostat, POB 281, SE-17177 Stockholm, Sweden.
EM jonasludvigsson@yahoo.com
FU Career Development Award from the Crohn's and Colitis Foundation; Senior
   Research Award from the Crohn's and Colitis Foundation
FX PL is supported by a Career Development Award from the Crohn's and
   Colitis Foundation. HK is supported by a Senior Research Award from the
   Crohn's and Colitis Foundation.
CR Abe Y, 2012, DIGEST DIS SCI, V57, P335, DOI 10.1007/s10620-011-1879-4
   Alatab S, 2020, LANCET GASTROENTEROL, V5, P17, DOI 10.1016/S2468-1253(19)30333-4
   Ananthakrishnan AN, 2020, CLIN GASTROENTEROL H, V18, P1252, DOI 10.1016/j.cgh.2020.01.028
   Ananthakrishnan AN, 2018, NAT REV GASTRO HEPAT, V15, P39, DOI 10.1038/nrgastro.2017.136
   Ananthakrishnan AN, 2016, CLIN GASTROENTEROL H, V14, P973, DOI 10.1016/j.cgh.2016.02.017
   Busch K, 2014, ALIMENT PHARM THER, V39, P57, DOI 10.1111/apt.12528
   Chou R, 2016, JAMA-J AM MED ASSOC, V316, P2008, DOI 10.1001/jama.2015.15629
   Cosentino M, 2000, EUR J CLIN PHARMACOL, V56, P513, DOI 10.1007/s002280000170
   Cote-Daigneault J, 2016, INFLAMM BOWEL DIS, V22, P724, DOI 10.1097/MIB.0000000000000640
   Crockett SD, 2012, INFLAMM BOWEL DIS, V18, P1048, DOI 10.1002/ibd.21822
   Dhamija P, 2014, INDIAN J GASTROENTER, V33, P151, DOI 10.1007/s12664-013-0420-4
   Ekstrom N, 2012, BMJ OPEN, V2, DOI 10.1136/bmjopen-2012-001076
   Fumery M, 2014, J CROHNS COLITIS, V8, P469, DOI 10.1016/j.crohns.2013.09.021
   Greenwood J, 2006, NAT REV IMMUNOL, V6, P358, DOI 10.1038/nri1839
   Grip O, 2008, BRIT J PHARMACOL, V155, P1085, DOI 10.1038/bjp.2008.369
   Grip O, 2009, PLOS ONE, V4, DOI 10.1371/journal.pone.0005263
   Gudbjornsdottir S, 2003, DIABETES CARE, V26, P1270, DOI 10.2337/diacare.26.4.1270
   Halfvarson J, 2003, GASTROENTEROLOGY, V124, P1767, DOI 10.1016/S0016-5085(03)00385-8
   Higgins PD, 2006, GASTROENTEROLOGY, V130, pA120
   Jakobsson GL, 2017, SCAND J GASTROENTERO, V52, P216, DOI 10.1080/00365521.2016.1246605
   Khalil D, 2015, AM J CARDIOL, V115, P1396, DOI 10.1016/j.amjcard.2015.02.035
   Khalili H, 2020, GUT, V69, P1637, DOI 10.1136/gutjnl-2019-319505
   Khalili H, 2018, NAT REV GASTRO HEPAT, V15, P525, DOI 10.1038/s41575-018-0022-9
   Khalili H, 2015, INFLAMM BOWEL DIS, V21, P361, DOI 10.1097/MIB.0000000000000283
   Khalili H, 2013, BMJ-BRIT MED J, V347, DOI 10.1136/bmj.f6633
   Khalili H, 2013, GUT, V62, P1153, DOI 10.1136/gutjnl-2012-302362
   Khan TJ, 2018, OMICS, V22, P154, DOI 10.1089/omi.2017.0130
   Kim J, 2019, FRONT MICROBIOL, V10, DOI 10.3389/fmicb.2019.01947
   Lee JY, 2007, INT IMMUNOPHARMACOL, V7, P241, DOI 10.1016/j.intimp.2006.10.013
   Liu YH, 2018, FRONT MICROBIOL, V9, DOI 10.3389/fmicb.2018.00530
   Lloyd-Price J, 2019, NATURE, V569, P655, DOI 10.1038/s41586-019-1237-9
   Lochhead P, 2016, CLIN GASTROENTEROL H, V14, P818, DOI 10.1016/j.cgh.2016.01.016
   Lophaven SN, 2017, ALIMENT PHARM THER, V45, P961, DOI 10.1111/apt.13971
   Ludvigsson JF, 2016, EUR J EPIDEMIOL, V31, P125, DOI 10.1007/s10654-016-0117-y
   Ludvigsson JF, 2011, BMC PUBLIC HEALTH, V11, DOI 10.1186/1471-2458-11-450
   Ludvigsson JF, 2009, EUR J EPIDEMIOL, V24, P659, DOI 10.1007/s10654-009-9350-y
   Moninuola OO, 2018, ALIMENT PHARM THER, V47, P1428, DOI 10.1111/apt.14606
   Ng SC, 2017, LANCET, V390, P2769, DOI 10.1016/S0140-6736(17)32448-0
   Olen O, 2012, DIGEST LIVER DIS, V44, P471, DOI 10.1016/j.dld.2012.01.006
   Schneeweiss S, 2006, PHARMACOEPIDEM DR S, V15, P291, DOI 10.1002/pds.1200
   Shah SC, 2019, GUT LIVER, V13, P54, DOI 10.5009/gnl18178
   Shahbaz SK, 2019, PHARMACOL RES, V149, DOI 10.1016/j.phrs.2019.104469
   Torres J, 2020, GASTROENTEROLOGY, V159, P96, DOI 10.1053/j.gastro.2020.03.007
   Ungaro R, 2016, AM J GASTROENTEROL, V111, P1416, DOI 10.1038/ajg.2016.233
   Vedamurthy Amar, 2019, Gastroenterol Hepatol (N Y), V15, P72
   Wallentin F, 2018, J CLIN HYPERTENS, V20, P106, DOI 10.1111/jch.13149
   Wang CY, 2008, TRENDS MOL MED, V14, P37, DOI 10.1016/j.molmed.2007.11.004
   Wettermark B, 2007, PHARMACOEPIDEM DR S, V16, P726, DOI 10.1002/pds.1294
NR 48
TC 2
Z9 2
U1 1
U2 2
PU OXFORD UNIV PRESS
PI OXFORD
PA GREAT CLARENDON ST, OXFORD OX2 6DP, ENGLAND
SN 1873-9946
EI 1876-4479
J9 J CROHNS COLITIS
JI J. Crohns Colitis
PD MAY
PY 2021
VL 15
IS 5
BP 757
EP 765
DI 10.1093/ecco-jcc/jjaa235
PG 9
WC Gastroenterology & Hepatology
WE Science Citation Index Expanded (SCI-EXPANDED)
SC Gastroenterology & Hepatology
GA SI2KS
UT WOS:000654655500008
PM 33216873
OA hybrid, Green Published
DA 2022-07-15
ER

PT J
AU Diab, J
   Hansen, T
   Goll, R
   Stenlund, H
   Jensen, E
   Moritz, T
   Florholmen, J
   Forsdahl, G
AF Diab, Joseph
   Hansen, Terkel
   Goll, Rasmus
   Stenlund, Hans
   Jensen, Einar
   Moritz, Thomas
   Florholmen, Jon
   Forsdahl, Guro
TI Mucosal Metabolomic Profiling and Pathway Analysis Reveal the Metabolic
   Signature of Ulcerative Colitis
SO METABOLITES
LA English
DT Article
DE inflammatory bowel disease; metabolomics; pathway analysis; ulcerative
   colitis; tryptophan metabolism; fatty acid metabolism; personalized
   treatment
ID INFLAMMATORY-BOWEL-DISEASE; TRYPTOPHAN-METABOLISM; MASS-SPECTROMETRY;
   ACID-METABOLISM; GUT MICROBIOTA; SUSCEPTIBILITY; IDENTIFICATION;
   ASSOCIATION
AB The onset of ulcerative colitis (UC) is characterized by a dysregulated mucosal immune response triggered by several genetic and environmental factors in the context of host-microbe interaction. This complexity makes UC ideal for metabolomic studies to unravel the disease pathobiology and to improve the patient stratification strategies. This study aims to explore the mucosal metabolomic profile in UC patients, and to define the UC metabolic signature. Treatment- naive UC patients (n = 18), UC patients in deep remission (n = 10), and healthy volunteers (n = 14) were recruited. Mucosa biopsies were collected during colonoscopies. Metabolomic analysis was performed by combined gas chromatography coupled to time-of-flight mass spectrometry (GC-TOF-MS) and ultra-high performance liquid chromatography coupled with mass spectrometry (UHPLC-MS). In total, 177 metabolites from 50 metabolic pathways were identified. The most prominent metabolome changes among the study groups were in lysophosphatidylcholine, acyl carnitine, and amino acid profiles. Several pathways were found perturbed according to the integrated pathway analysis. These pathways ranged from amino acid metabolism (such as tryptophan metabolism) to fatty acid metabolism, namely linoleic and butyrate. These metabolic changes during UC reflect the homeostatic disturbance in the gut, and highlight the importance of system biology approaches to identify key drivers of pathogenesis which prerequisite personalized medicine.
C1 [Diab, Joseph; Hansen, Terkel; Jensen, Einar; Forsdahl, Guro] Univ Tromso Arctic Univ Norway, Nat Prod & Med Chem Res Grp, Dept Pharm, Fac Hlth Sci, N-9037 Tromso, Norway.
   [Goll, Rasmus; Florholmen, Jon] Univ Tromso Arctic Univ Norway, Res Grp Gastroenterol & Nutr, Dept Clin Med, Fac Hlth Sci, N-9037 Tromso, Norway.
   [Goll, Rasmus; Florholmen, Jon] Univ Hosp North Norway, Dept Med Gastroenterol, N-9037 Tromso, Norway.
   [Stenlund, Hans; Moritz, Thomas] Umea Univ, Dept Mol Biol, Swedish Metabol Ctr, S-90736 Umea, Sweden.
   [Moritz, Thomas] Novo Nordisk Fdn, Ctr Basic Metab Res, DK-2200 Copenhagen, Denmark.
RP Forsdahl, G (通讯作者)，Univ Tromso Arctic Univ Norway, Nat Prod & Med Chem Res Grp, Dept Pharm, Fac Hlth Sci, N-9037 Tromso, Norway.
EM Joseph.diab@uit.no; Terkel.hansen@uit.no; Rasmus.Goll@unn.no;
   hans.stenlund01@umu.se; Einar.jensen@uit.no; Thomas.Moritz@slu.se;
   Jon.Florholmen@unn.no; guro.forsdahl@uit.no
OI Moritz, Thomas/0000-0002-4258-3190; Stenlund, Hans/0000-0001-9943-296X;
   Goll, Rasmus/0000-0003-4375-0509; Diab, Joseph/0000-0001-9170-4967
FU Northern Norway Regional Health Authority [SFP-1134-13]; University of
   Tromso, The Arctic University of Norway; UiT-The Arctic University of
   Norway
FX This work belongs to the Advanced Study of Inflammatory Bowel disease
   (ASIB) study supported by the Northern Norway Regional Health Authority
   [SFP-1134-13], and the University of Tromso, The Arctic University of
   Norway. The publication fees for this article have been funded by a
   grant from the publication fund of UiT-The Arctic University of Norway.
CR A J, 2005, ANAL CHEM, V77, P8086, DOI 10.1021/ac051211v
   Agus A, 2018, CELL HOST MICROBE, V23, P716, DOI 10.1016/j.chom.2018.05.003
   Aittokallio T, 2006, BRIEF BIOINFORM, V7, P243, DOI 10.1093/bib/bbl022
   Beger RD, 2016, METABOLOMICS, V12, DOI 10.1007/s11306-016-1094-6
   BENJAMINI Y, 1995, J R STAT SOC B, V57, P289, DOI 10.1111/j.2517-6161.1995.tb02031.x
   Bjerrum JT, 2010, J PROTEOME RES, V9, P954, DOI 10.1021/pr9008223
   Bonferroni C., 1936, UBBLICAZIONI DELL I, V8, P3, DOI DOI 10.4135/9781412961288.N455
   Chong J, 2018, NUCLEIC ACIDS RES, V46, pW486, DOI 10.1093/nar/gky310
   Costea I, 2014, GASTROENTEROLOGY, V146, P929, DOI 10.1053/j.gastro.2013.12.034
   Daniluk U, 2019, INFLAMM BOWEL DIS, V25, P1120, DOI 10.1093/ibd/izy402
   Das UN, 2016, LIPIDS HEALTH DIS, V15, DOI 10.1186/s12944-015-0165-4
   de Souza HSP, 2017, NAT REV GASTRO HEPAT, V14, P739, DOI 10.1038/nrgastro.2017.110
   Diab J, 2019, INFLAMM BOWEL DIS, V25, P1780, DOI 10.1093/ibd/izz098
   Diab J, 2019, INFLAMM BOWEL DIS, V25, P490, DOI 10.1093/ibd/izy349
   DUNN OJ, 1961, J AM STAT ASSOC, V56, P52, DOI 10.2307/2282330
   Eaton S, 1996, BIOCHEM J, V320, P345, DOI 10.1042/bj3200345
   Florholmen J, 2015, SCAND J GASTROENTERO, V50, P43, DOI 10.3109/00365521.2014.977943
   Goeman JJ, 2004, BIOINFORMATICS, V20, P93, DOI 10.1093/bioinformatics/btg382
   Gowda GAN, 2008, EXPERT REV MOL DIAGN, V8, P617, DOI 10.1586/14737159.8.5.617
   Hanna VS, 2018, J ADV RES, V11, P23, DOI 10.1016/j.jare.2018.03.005
   HOLM S, 1979, SCAND J STAT, V6, P65
   Huda-Faujan N, 2010, Open Biochem J, V4, P53, DOI 10.2174/1874091X01004010053
   Jackson DN, 2020, GUT MICROBES, V11, P285, DOI 10.1080/19490976.2019.1592421
   Johnsen KM, 2017, EUR J GASTROEN HEPAT, V29, P98, DOI 10.1097/MEG.0000000000000753
   Kanehisa M, 2017, NUCLEIC ACIDS RES, V45, pD353, DOI 10.1093/nar/gkw1092
   Karimpour M, 2016, ANAL CHIM ACTA, V908, P121, DOI 10.1016/j.aca.2015.12.009
   Kim CJ, 2010, J NUTR BIOCHEM, V21, P468, DOI 10.1016/j.jnutbio.2009.01.019
   Kohashi M, 2014, J CROHNS COLITIS, V8, P1010, DOI 10.1016/j.crohns.2014.01.024
   Kolho KL, 2017, J CROHNS COLITIS, V11, P321, DOI 10.1093/ecco-jcc/jjw158
   Lai YJ, 2019, MOLECULES, V24, DOI 10.3390/molecules24030449
   Lindahl A, 2016, BIOCHEM BIOPH RES CO, V478, P1472, DOI 10.1016/j.bbrc.2016.08.155
   Liu JZ, 2015, NAT GENET, V47, P979, DOI 10.1038/ng.3359
   Machiels K, 2014, GUT, V63, P1275, DOI 10.1136/gutjnl-2013-304833
   Magro F, 2017, J CROHNS COLITIS, V11, P649, DOI 10.1093/ecco-jcc/jjx008
   Manichanh C, 2012, NAT REV GASTRO HEPAT, V9, P599, DOI 10.1038/nrgastro.2012.152
   Marteau P, 2005, GUT, V54, P960, DOI 10.1136/gut.2004.060103
   Martin FP, 2017, WORLD J GASTROENTERO, V23, P3643, DOI 10.3748/wjg.v23.i20.3643
   Mesbah-Uddin M, 2015, PLOS ONE, V10, DOI 10.1371/journal.pone.0119420
   Murgia A, 2018, METABOLOMICS, V14, DOI 10.1007/s11306-018-1439-4
   Neurath MF, 2019, NAT IMMUNOL, V20, P970, DOI 10.1038/s41590-019-0415-0
   Ng SC, 2017, LANCET, V390, P2769, DOI 10.1016/S0140-6736(17)32448-0
   Ni J, 2017, SCI TRANSL MED, V9, DOI 10.1126/scitranslmed.aah6888
   Ni Y, 2008, FEBS LETT, V582, P2627, DOI 10.1016/j.febslet.2008.06.040
   Nikolaus S, 2017, GASTROENTEROLOGY, V153, P1504, DOI 10.1053/j.gastro.2017.08.028
   Olsen T, 2007, SCAND J GASTROENTERO, V42, P1312, DOI 10.1080/00365520701409035
   Palmieri O, 2016, OMICS, V20, P692, DOI 10.1089/omi.2016.0147
   Venegas DP, 2019, FRONT IMMUNOL, V10, DOI 10.3389/fimmu.2019.00277
   Polytarchou C, 2014, CURR OPIN GASTROEN, V30, P339, DOI 10.1097/MOG.0000000000000081
   Redestig H, 2009, ANAL CHEM, V81, P7974, DOI 10.1021/ac901143w
   ROEDIGER WEW, 1980, LANCET, V2, P712
   Schniers A, 2019, CLIN PROTEOM, V16, DOI 10.1186/s12014-019-9224-6
   Scoville EA, 2018, METABOLOMICS, V14, DOI 10.1007/s11306-017-1311-y
   Shulaev V, 2006, BRIEF BIOINFORM, V7, P128, DOI 10.1093/bib/bbl012
   Stange EF, 2008, J CROHNS COLITIS, V2, P1, DOI 10.1016/j.crohns.2007.11.001
   Stephens Natasha S, 2013, J Crohns Colitis, V7, pe42, DOI 10.1016/j.crohns.2012.04.019
   Trivedi DK, 2017, NEW HORIZ TRANSL MED, V3, P294, DOI 10.1016/j.nhtm.2017.06.001
   van den Berg RA, 2006, BMC GENOMICS, V7, DOI 10.1186/1471-2164-7-142
   Viant Mark R., 2008, P44
   Wiklund S, 2008, ANAL CHEM, V80, P115, DOI 10.1021/ac0713510
   Wishart DS, 2018, NUCLEIC ACIDS RES, V46, pD608, DOI 10.1093/nar/gkx1089
NR 60
TC 10
Z9 10
U1 6
U2 14
PU MDPI
PI BASEL
PA ST ALBAN-ANLAGE 66, CH-4052 BASEL, SWITZERLAND
EI 2218-1989
J9 METABOLITES
JI Metabolites
PD DEC
PY 2019
VL 9
IS 12
AR 291
DI 10.3390/metabo9120291
PG 15
WC Biochemistry & Molecular Biology
WE Science Citation Index Expanded (SCI-EXPANDED)
SC Biochemistry & Molecular Biology
GA KB7ND
UT WOS:000506676300010
PM 31783598
OA gold, Green Published
DA 2022-07-15
ER

PT J
AU Bakke, D
   Sun, J
AF Bakke, Danika
   Sun, Jun
TI Ancient Nuclear Receptor VDR With New Functions: Microbiome and
   Inflammation
SO INFLAMMATORY BOWEL DISEASES
LA English
DT Review
DE immunity; infection; myeloid; nuclear receptor; Salmonella
ID VITAMIN-D-RECEPTOR; GENOME-WIDE ASSOCIATION; KAPPA-B ACTIVITY;
   CROHNS-DISEASE; GENE POLYMORPHISMS; COLORECTAL-CANCER; EPITHELIAL-CELLS;
   DENDRITIC CELLS; GUT MICROBIOME; KNOCKOUT MICE
AB The biological functions of 1 alpha,25-dihydroxyvitamin D-3 are regulated by nuclear receptor vitamin D receptor (VDR). The expression level of VDR is high in intestine. VDR is an essential regulator of intestinal cell proliferation, barrier function, and immunity. Vitamin D/VDR plays a protective role in inflammatory bowel diseases (IBDs), both ulcerative colitis and Crohn's disease. Emerging evidence demonstrates low VDR expression and dysfunction of vitamin D/VDR signaling in patients with IBD. Here, we summarize the progress made in vitamin D/VDR signaling in genetic regulation, immunity, and the microbiome in IBD. We cover the mechanisms of intestinal VDR in regulating inflammation through inhibiting the NF-kappa B pathway and activating autophagy. Recent studies suggest that the association of VDR single nucleotide polymorphisms with immune and intestinal pathology may be sex dependent. We emphasize the tissue specificity of VDR and its sex-and time-dependent effects. Furthermore, we discuss potential clinical application and future direction of vitamin D/VDR in preventing and treating IBD.
C1 [Bakke, Danika; Sun, Jun] Univ Illinois, Dept Med, Div Gastroenterol & Hepatol, 840 S Wood St,Room 704 CSB,MC716, Chicago, IL 60612 USA.
RP Sun, J (通讯作者)，Univ Illinois, Dept Med, Div Gastroenterol & Hepatol, 840 S Wood St,Room 704 CSB,MC716, Chicago, IL 60612 USA.
EM junsun7@uic.edu
FU National Institute of Diabetes and Digestive and Kidney
   Diseases/National Institutes of Health [R01 DK105118]; Department of
   Defense [BC160450P1]; NATIONAL INSTITUTE OF DIABETES AND DIGESTIVE AND
   KIDNEY DISEASES [R01DK105118, R01DK114126] Funding Source: NIH RePORTER
FX Supported by: We would like to acknowledge the National Institute of
   Diabetes and Digestive and Kidney Diseases/National Institutes of Health
   grant R01 DK105118 and Department of Defense BC160450P1 to Jun Sun.
CR Abreu MT, 2004, GUT, V53, P1129, DOI 10.1136/gut.2003.036657
   Ardesia M, 2015, BIOMED RES INT, V2015, DOI 10.1155/2015/470805
   Azad AK, 2012, INFECT IMMUN, V80, P3343, DOI 10.1128/IAI.00443-12
   Bakdash G, 2014, VACCINE, V32, P6294, DOI 10.1016/j.vaccine.2014.08.075
   Barbachano A, 2017, MOL CELL ENDOCRINOL, V453, P79, DOI 10.1016/j.mce.2016.11.028
   Barengolts E, 2013, ENDOCR PRACT, V19, P497, DOI 10.4158/EP12263.RA
   Barragan M, 2015, NUTRIENTS, V7, P8127, DOI 10.3390/nu7095383
   Bashir M, 2016, EUR J NUTR, V55, P1479, DOI 10.1007/s00394-015-0966-2
   Beckett EL, 2016, NUTR CANCER, V68, P193, DOI 10.1080/01635581.2016.1142584
   Ben-Selma W, 2015, INT J IMMUNOGENET, V42, P174, DOI 10.1111/iji.12197
   Bentley RW, 2012, NEW ZEAL MED J, V125, P47
   Bikle DD, 2014, CHEM BIOL, V21, P319, DOI 10.1016/j.chembiol.2013.12.016
   Chen Y, 2015, CHEM ENG SCI, V132, P1, DOI 10.1016/j.ces.2015.04.006
   Chen YZ, 2014, INFLAMM BOWEL DIS, V20, P1910, DOI 10.1097/MIB.0000000000000158
   Chen Y, 2013, J BIOL CHEM, V288, P19450, DOI 10.1074/jbc.M113.467670
   Clark A, 2016, FRONT IMMUNOL, V7, DOI 10.3389/fimmu.2016.00627
   Colombini A, 2015, INT J MOL SCI, V16, P3722, DOI 10.3390/ijms16023722
   Corridoni D, 2014, FRONT IMMUNOL, V5, DOI 10.3389/fimmu.2014.00317
   Deeb KK, 2007, NAT REV CANCER, V7, P684, DOI 10.1038/nrc2196
   DeSmet ML, 2017, J STEROID BIOCHEM, V173, P194, DOI 10.1016/j.jsbmb.2017.01.008
   Devkota S, 2012, NATURE, V487, P104, DOI 10.1038/nature11225
   Du J, 2015, INFLAMM BOWEL DIS, V21, P2495, DOI 10.1097/MIB.0000000000000526
   Everard A, 2013, P NATL ACAD SCI USA, V110, P9066, DOI 10.1073/pnas.1219451110
   Fawaz L, 2016, CLIN IMMUNOL, V166, P59, DOI 10.1016/j.clim.2016.02.011
   Fox JG, 2011, MUCOSAL IMMUNOL, V4, P22, DOI 10.1038/mi.2010.61
   Frank DN, 2011, INFLAMM BOWEL DIS, V17, P179, DOI 10.1002/ibd.21339
   Froicu M, 2006, IMMUNOLOGY, V117, P310, DOI 10.1111/j.1365-2567.2005.02290.x
   Glenn AJ, 2014, NUTRIENTS, V6, P3847, DOI 10.3390/nu6093847
   Golan MA, 2015, DIGEST DIS SCI, V60, P1941, DOI 10.1007/s10620-015-3634-8
   Gombart AF, 2005, FASEB J, V19, P1067, DOI 10.1096/fj.04-3284com
   Gubatan J, 2017, CLIN GASTROENTEROL H, V15, P240, DOI 10.1016/j.cgh.2016.05.035
   Gyorffy B, 2002, EUR J ENDOCRINOL, V147, P803, DOI 10.1530/eje.0.1470803
   Hakansson A, 2015, CLIN EXP MED, V15, P107, DOI 10.1007/s10238-013-0270-5
   Jin DP, 2017, J STEROID BIOCHEM, V165, P430, DOI 10.1016/j.jsbmb.2016.09.002
   Jin DP, 2015, CLIN THER, V37, P996, DOI 10.1016/j.clinthera.2015.04.004
   Kabat AM, 2016, ELIFE, V5, DOI 10.7554/eLife.12444
   Kaplan GG, 2017, GASTROENTEROLOGY, V152, P313, DOI 10.1053/j.gastro.2016.10.020
   Kong J, 2008, AM J PHYSIOL-GASTR L, V294, pG208, DOI 10.1152/ajpgi.00398.2007
   Korf H, 2012, IMMUNOBIOLOGY, V217, P1292, DOI 10.1016/j.imbio.2012.07.018
   Kuhne H, 2016, NUTR RES, V36, P184, DOI 10.1016/j.nutres.2015.10.005
   Lee YH, 2012, DNA CELL BIOL, V31, P1549, DOI 10.1089/dna.2012.1605
   Leyssens C, 2017, ENDOCRINOLOGY, V158, P2354, DOI 10.1210/en.2017-00139
   Lim WC, 2005, NAT CLIN PRACT GASTR, V2, P308, DOI 10.1038/ncpgasthep0215
   Liu WC, 2013, J CLIN INVEST, V123, P3983, DOI 10.1172/JCI65842
   Ma D, 2017, BIOCHEM BIOPH RES CO, V482, P366, DOI 10.1016/j.bbrc.2016.11.069
   Mathur J, 2017, PEERJ, V5, DOI 10.7717/peerj.3654
   Narula N, 2017, DIGEST DIS SCI, V62, P448, DOI 10.1007/s10620-016-4396-7
   Newmark H, 2017, FRONT IMMUNOL, V8, DOI 10.3389/fimmu.2017.00062
   Ooi JH, 2013, J NUTR, V143, P1679, DOI 10.3945/jn.113.180794
   Ottman N, 2017, PLOS ONE, V12, DOI 10.1371/journal.pone.0173004
   Pols TWH, 2017, PLOS ONE, V12, DOI 10.1371/journal.pone.0176715
   Sadabad MS, 2015, GUT, V64, P1546, DOI 10.1136/gutjnl-2014-307289
   Sartor RB, 2006, NAT CLIN PRACT GASTR, V3, P390, DOI 10.1038/ncpgasthep0528
   Sentongo TA, 2002, AM J CLIN NUTR, V76, P1077, DOI 10.1093/ajcn/76.5.1077
   Shi YY, 2016, MOL MED REP, V13, P1186, DOI 10.3892/mmr.2015.4685
   Simmons JD, 2000, GUT, V47, P211, DOI 10.1136/gut.47.2.211
   Singh PK, 2017, BMC GENOMICS, V18, DOI 10.1186/s12864-017-3481-4
   Su DM, 2016, FRONT PHYSIOL, V7, DOI 10.3389/fphys.2016.00498
   Sun J, 2006, AM J PHYSIOL-ENDOC M, V291, pE315, DOI 10.1152/ajpendo.00590.2005
   Touvier M, 2011, CANCER EPIDEM BIOMAR, V20, P1003, DOI 10.1158/1055-9965.EPI-10-1141
   Uhlen M, 2015, SCIENCE, V347, DOI 10.1126/science.1260419
   Wang J, 2016, NAT GENET, V48, P1396, DOI 10.1038/ng.3695
   Wang TT, 2010, J BIOL CHEM, V285, P2237, DOI 10.1074/jbc.C109.071225
   Wu SP, 2015, AM J PHYSIOL-GASTR L, V309, pG341, DOI 10.1152/ajpgi.00105.2015
   Wu SP, 2015, GUT, V64, P1082, DOI 10.1136/gutjnl-2014-307436
   Wu SP, 2010, AM J PATHOL, V177, P686, DOI 10.2353/ajpath.2010.090998
   Young VB, 2011, FRONT MICROBIOL, V2, DOI 10.3389/fmicb.2011.00144
   Zhang H, 2017, IMMUNOBIOLOGY, V222, P831, DOI 10.1016/j.imbio.2017.03.002
   Zhang H, 2017, J IMMUNOL, V198, P2133, DOI 10.4049/jimmunol.1601293
   Zhang YG, 2015, SCI REP-UK, V5, DOI 10.1038/srep10642
NR 70
TC 54
Z9 59
U1 4
U2 23
PU OXFORD UNIV PRESS INC
PI CARY
PA JOURNALS DEPT, 2001 EVANS RD, CARY, NC 27513 USA
SN 1078-0998
EI 1536-4844
J9 INFLAMM BOWEL DIS
JI Inflamm. Bowel Dis.
PD JUN
PY 2018
VL 24
IS 6
BP 1149
EP 1154
DI 10.1093/ibd/izy092
PG 6
WC Gastroenterology & Hepatology
WE Science Citation Index Expanded (SCI-EXPANDED)
SC Gastroenterology & Hepatology
GA GG4WO
UT WOS:000432697200005
PM 29718408
OA Green Accepted, Green Published, Bronze
DA 2022-07-15
ER

PT J
AU Park, SC
   Jeen, YT
AF Park, Sung Chul
   Jeen, Yoon Tae
TI Genetic Studies of Inflammatory Bowel Disease-Focusing on Asian Patients
SO CELLS
LA English
DT Review
DE genetics; inflammatory bowel disease; Crohn's disease; ulcerative
   colitis
ID GENOME-WIDE ASSOCIATION; ADDITIONAL SUSCEPTIBILITY LOCI; CROHNS-DISEASE;
   ULCERATIVE-COLITIS; CONFERS SUSCEPTIBILITY; IMMUNOCHIP ANALYSIS;
   SEQUENCE VARIANTS; CHINESE PATIENTS; CLINICAL-COURSE; RISK LOCI
AB The pathogenesis of inflammatory bowel disease (IBD) is not well-understood; however, increased and persistent intestinal inflammation, due to inappropriate immune responses that are caused by interactions between genetic factors, gut microbiota, and environmental factors, are thought to lead to IBD. Various studies have identified more than 240 genetic variants related to IBD. These genetic variants are involved in innate and adaptive immunity, autophagy, defective bacterial handing, interleukin-23 and 10 signaling, and so on. According to several epidemiological and clinical studies, the phenotypes and clinical course of IBD differ between Asians and Europeans. Although the risk loci for IBD typically overlap between Asians and Westerners, genetic heterogeneity has been detected in many loci/genes, such as NOD2/CARD15, TNFSF15 and human leukocyte antigen, contributing to the risk of IBD. Thus, although common pathways exist between Westerners and Asians in the development of IBD, their significance may differ for individual pathways. Although genetic studies are not universally applicable in the clinical field, they may be useful for diagnosing and categorizing IBD, predicting therapeutic responses and toxicity to drugs, and assessing prognosis by risk modeling, thereby enabling precision medicine for individual patients.
C1 [Park, Sung Chul] Kangwon Natl Univ, Dept Internal Med, Div Gastroenterol & Hepatol, Sch Med, Chunchon 24289, South Korea.
   [Jeen, Yoon Tae] Korea Univ, Dept Internal Med, Div Gastroenterol & Hepatol, Anam Hosp,Coll Med, 73 Inchon Ro, Seoul 02841, South Korea.
RP Jeen, YT (通讯作者)，Korea Univ, Dept Internal Med, Div Gastroenterol & Hepatol, Anam Hosp,Coll Med, 73 Inchon Ro, Seoul 02841, South Korea.
EM schlp@hanmail.net; ytjeen@korea.ac.kr
RI Park, Sung Chul/AGO-1773-2022
OI Park, Sung Chul/0000-0003-3215-6838
CR Adler J, 2011, AM J GASTROENTEROL, V106, P699, DOI 10.1038/ajg.2011.19
   Alvarez-Lobos M, 2005, ANN SURG, V242, P693, DOI 10.1097/01.sla.0000186173.14696.ea
   Anderson CA, 2011, NAT GENET, V43, P246, DOI 10.1038/ng.764
   Annese V, 2001, AM J GASTROENTEROL, V96, P2939
   [Anonymous], [No title captured], DOI [10.1101/410035, DOI 10.1101/410035]
   Arimura Y, 2014, J GASTROENTEROL, V49, P1217, DOI 10.1007/s00535-013-0866-2
   Asano K, 2009, NAT GENET, V41, P1325, DOI 10.1038/ng.482
   Bamias G, 2006, P NATL ACAD SCI USA, V103, P8441, DOI 10.1073/pnas.0510903103
   Barrett JC, 2009, NAT GENET, V41, P1330, DOI 10.1038/ng.483
   Beaugerie L, 2012, WORLD J GASTROENTERO, V18, P3806, DOI 10.3748/wjg.v18.i29.3806
   Bek S, 2016, ALIMENT PHARM THER, V44, P554, DOI 10.1111/apt.13736
   Biank V, 2007, INFLAMM BOWEL DIS, V13, P1430, DOI 10.1002/ibd.20213
   Blaydon DC, 2011, NEW ENGL J MED, V365, P1502, DOI 10.1056/NEJMoa1100721
   Brant SR, 2011, INFLAMM BOWEL DIS, V17, P1, DOI 10.1002/ibd.21385
   Burton PR, 2007, NATURE, V447, P661, DOI 10.1038/nature05911
   Cadwell K, 2010, CELL, V141, P1135, DOI 10.1016/j.cell.2010.05.009
   Chaparro M, 2013, INFLAMM BOWEL DIS, V19, P1404, DOI 10.1097/MIB.0b013e318281f28f
   Chen B, 2009, J GENET, V88, P191, DOI 10.1007/s12041-009-0027-9
   Chen M, 2008, BMC MED GENET, V9, DOI 10.1186/1471-2350-9-78
   Cheon JH, 2013, J GASTROEN HEPATOL, V28, P220, DOI 10.1111/jgh.12053
   Chu HT, 2016, SCIENCE, V352, P1116, DOI 10.1126/science.aad9948
   Chua KH, 2009, J DIGEST DIS, V10, P124, DOI 10.1111/j.1751-2980.2009.00374.x
   Cleynen I, 2016, LANCET, V387, P156, DOI 10.1016/S0140-6736(15)00465-1
   Cleynen I, 2013, GUT, V62, P1556, DOI 10.1136/gutjnl-2011-300777
   Coenen MJH, 2015, GASTROENTEROLOGY, V149, P907, DOI 10.1053/j.gastro.2015.06.002
   Cooney R, 2010, NAT MED, V16, P90, DOI 10.1038/nm.2069
   de Lange KM, 2017, NAT GENET, V49, P256, DOI 10.1038/ng.3760
   de Lange KM, 2015, J AUTOIMMUN, V64, P91, DOI 10.1016/j.jaut.2015.07.013
   Dubinsky M.C., 2002, CLIN PERSPECTIVES GA, V5, P343
   Dubinsky MC, 2010, INFLAMM BOWEL DIS, V16, P1357, DOI 10.1002/ibd.21174
   Duerr RH, 2006, SCIENCE, V314, P1461, DOI 10.1126/science.1135245
   Ek WE, 2014, ANN GASTROENTEROL, V27, P294
   Franke A, 2008, NAT GENET, V40, P1319, DOI 10.1038/ng.221
   Franke A, 2010, NAT GENET, V42, P1118, DOI 10.1038/ng.717
   FUTAMI S, 1995, DIGEST DIS SCI, V40, P814, DOI 10.1007/BF02064985
   Gearry RB, 2004, PHARMACOEPIDEM DR S, V13, P563, DOI 10.1002/pds.926
   Gerich ME, 2014, NAT REV GASTRO HEPAT, V11, P287, DOI 10.1038/nrgastro.2013.242
   Glocker EO, 2009, NEW ENGL J MED, V361, P2033, DOI 10.1056/NEJMoa0907206
   Goyette P, 2015, NAT GENET, V47, P172, DOI 10.1038/ng.3176
   Gregersen PK, 2013, CELL, V155, P11, DOI 10.1016/j.cell.2013.08.050
   Guo CC, 2016, DIGEST DIS, V34, P5, DOI 10.1159/000442917
   Halme L, 2006, WORLD J GASTROENTERO, V12, P3668, DOI 10.3748/wjg.v12.i23.3668
   Hampe J, 2007, NAT GENET, V39, P207, DOI 10.1038/ng1954
   Han B, 2018, HUM MOL GENET, V27, P3901, DOI 10.1093/hmg/ddy285
   Heap GA, 2014, NAT GENET, V46, P1131, DOI 10.1038/ng.3093
   Hedl M, 2014, P NATL ACAD SCI USA, V111, P13451, DOI 10.1073/pnas.1404178111
   Hedrick SM, 2009, NAT IMMUNOL, V10, P1057, DOI 10.1038/ni.1784
   Henriksen M, 2006, INFLAMM BOWEL DIS, V12, P543, DOI 10.1097/01.MIB.0000225339.91484.fc
   Hong M, 2018, J CROHNS COLITIS, V12, P730, DOI 10.1093/ecco-jcc/jjy002
   Hong SN, 2016, GUT, V65, P788, DOI 10.1136/gutjnl-2014-308617
   Horton R, 2004, NAT REV GENET, V5, P889, DOI 10.1038/nrg1489
   Huff CD, 2012, MOL BIOL EVOL, V29, P101, DOI 10.1093/molbev/msr151
   Hugot JP, 2001, NATURE, V411, P599, DOI 10.1038/35079107
   Hugot JP, 1996, NATURE, V379, P821, DOI 10.1038/379821a0
   Hwang SW, 2016, J CROHNS COLITIS, V10, P1024, DOI 10.1093/ecco-jcc/jjw063
   Imhann F, 2018, GUT, V67, P108, DOI 10.1136/gutjnl-2016-312135
   Ishihara S, 2015, NAT COMMUN, V6, DOI 10.1038/ncomms9982
   Jiang L, 2007, J CLIN GASTROENTEROL, V41, P280, DOI 10.1097/01.mcg.0000225644.75651.f1
   Jostins L, 2012, NATURE, V491, P119, DOI 10.1038/nature11582
   Jurgens M, 2010, AM J GASTROENTEROL, V105, P1811, DOI 10.1038/ajg.2010.95
   Juyal G, 2015, GUT, V64, P571, DOI 10.1136/gutjnl-2013-306625
   Kakuta Y, 2006, GUT, V55, P1527, DOI 10.1136/gut.2006.100297
   Kakuta Y, 2019, J CROHNS COLITIS, V13, P648, DOI 10.1093/ecco-jcc/jjy197
   Kakuta Y, 2018, J GASTROENTEROL, V53, P1065, DOI 10.1007/s00535-018-1486-7
   Khera AV, 2018, NAT GENET, V50, P1219, DOI 10.1038/s41588-018-0183-z
   Kim HS, 2017, GUT, V66, P1926, DOI 10.1136/gutjnl-2016-311921
   Kim K, 2014, PLOS ONE, V9, DOI 10.1371/journal.pone.0112546
   Kim SW, 2011, GUT, V60, P1527, DOI 10.1136/gut.2011.238477
   Kirchgesner J, 2016, PLOS ONE, V11, DOI 10.1371/journal.pone.0157191
   KIRSNER JB, 1963, ANN INTERN MED, V59, P133, DOI 10.7326/0003-4819-59-2-133
   Lee HS, 2018, J CROHNS COLITIS, V12, P1113, DOI 10.1093/ecco-jcc/jjy080
   Lee JC, 2017, NAT GENET, V49, P262, DOI 10.1038/ng.3755
   Lee JC, 2013, CELL, V155, P57, DOI 10.1016/j.cell.2013.08.034
   Li KS, 2009, CLIN CHIM ACTA, V405, P30, DOI 10.1016/j.cca.2009.03.053
   Li M, 2008, WORLD J GASTROENTERO, V14, P4923, DOI 10.3748/wjg.14.4923
   Libioulle C, 2007, PLOS GENET, V3, DOI 10.1371/journal.pgen.0030058
   Liu JZ, 2015, NAT GENET, V47, P979, DOI 10.1038/ng.3359
   Liu TC, 2017, JCI INSIGHT, V2, DOI 10.1172/jci.insight.91917
   Lv CL, 2012, INT J COLORECTAL DIS, V27, P1465, DOI 10.1007/s00384-012-1450-6
   Machida H, 2005, WORLD J GASTROENTERO, V11, P4188
   Makharia GK, 2012, INDIAN J GASTROENTER, V31, P299, DOI 10.1007/s12664-012-0258-1
   Mascheretti S., 2002, Pharmacogenomics Journal, V2, P127, DOI 10.1038/sj.tpj.6500091
   MASUDA H, 1994, AM J GASTROENTEROL, V89, P1957
   Matsuoka K, 2018, PLOS ONE, V13, DOI 10.1371/journal.pone.0204632
   McKenzie BS, 2006, TRENDS IMMUNOL, V27, P17, DOI 10.1016/j.it.2005.10.003
   Moller FT, 2015, AM J GASTROENTEROL, V110, P564, DOI 10.1038/ajg.2015.50
   Moriyama T, 2016, NAT GENET, V48, P367, DOI 10.1038/ng.3508
   Moroi R, 2013, IMMUNOGENETICS, V65, P265, DOI 10.1007/s00251-013-0679-8
   Mung SJ, 2002, INT J COLORECTAL DIS, V17, P233, DOI 10.1007/s00384-001-0381-4
   Ng SC, 2014, BEST PRACT RES CL GA, V28, P363, DOI 10.1016/j.bpg.2014.04.003
   Ng SC, 2012, INFLAMM BOWEL DIS, V18, P1164, DOI 10.1002/ibd.21845
   Okada Y, 2015, NAT GENET, V47, P798, DOI 10.1038/ng.3310
   Okada Y, 2011, GASTROENTEROLOGY, V141, P864, DOI 10.1053/j.gastro.2011.05.048
   Okou DT, 2014, J PEDIATR GASTR NUTR, V58, P561, DOI 10.1097/MPG.0000000000000302
   Papadakis KA, 2005, J IMMUNOL, V174, P4985, DOI 10.4049/jimmunol.174.8.4985
   Park HJ, 2016, SCI REP-UK, V6, DOI 10.1038/srep22887
   Park JB, 2006, INFLAMM BOWEL DIS, V12, P1146, DOI 10.1097/01.mib.0000235094.01608.59
   Parkes M, 2007, NAT GENET, V39, P830, DOI 10.1038/ng2061
   Pierik M, 2004, ALIMENT PHARM THER, V20, P303, DOI 10.1111/j.1365-2036.2004.01946.x
   Pillai NE, 2014, HUM MOL GENET, V23, P4443, DOI 10.1093/hmg/ddu149
   Potocnik U, 2004, GENES IMMUN, V5, P530, DOI 10.1038/sj.gene.6364123
   Radford-Smith G, 2013, GASTROENTEROLOGY, V144, pS470
   Rioux JD, 2007, NAT GENET, V39, P596, DOI 10.1038/ng2032
   Rioux JD, 2009, P NATL ACAD SCI USA, V106, P18680, DOI 10.1073/pnas.0909307106
   Round JL, 2009, NAT REV IMMUNOL, V9, P313, DOI 10.1038/nri2515
   Shim JO, 2014, J HUM GENET, V59, P337, DOI 10.1038/jhg.2014.32
   Slebioda TJ, 2014, MEDIAT INFLAMM, p1 
   Stokkers PCF, 1999, GUT, V45, P395, DOI 10.1136/gut.45.3.395
   Taylor KD, 2001, GASTROENTEROLOGY, V120, P1347, DOI 10.1053/gast.2001.23966
   Thia KT, 2008, AM J GASTROENTEROL, V103, P3167, DOI 10.1111/j.1572-0241.2008.02158.x
   Thia KTJ, 2006, INFLAMM BOWEL DIS, V12, P57, DOI 10.1097/01.MIB.0000195390.11645.7d
   Thompson AI, 2011, INFLAMM BOWEL DIS, V17, P831, DOI 10.1002/ibd.21375
   Toh DSL, 2013, MOL PHARMACEUT, V10, P2509, DOI 10.1021/mp400193r
   Travassos LH, 2010, NAT IMMUNOL, V11, P55, DOI 10.1038/ni.1823
   Tung CC, 2014, J GASTROEN HEPATOL, V29, P723, DOI 10.1111/jgh.12496
   Turpin W, 2016, NAT GENET, V48, P1413, DOI 10.1038/ng.3693
   TYSK C, 1988, GUT, V29, P990, DOI 10.1136/gut.29.7.990
   Urabe S, 2015, BIOMED RES INT, V2015, DOI 10.1155/2015/416838
   Van Limbergen J, 2009, ANNU REV GENOM HUM G, V10, P89, DOI 10.1146/annurev-genom-082908-150013
   VanDussen KL, 2014, GASTROENTEROLOGY, V146, P200, DOI 10.1053/j.gastro.2013.09.048
   Vermeire S, 2002, GASTROENTEROLOGY, V123, P106, DOI 10.1053/gast.2002.34172
   Weersma RK, 2009, GUT, V58, P388, DOI 10.1136/gut.2007.144865
   Wei Z, 2013, AM J HUM GENET, V92, P1008, DOI 10.1016/j.ajhg.2013.05.002
   Winter JW, 2007, ALIMENT PHARM THER, V25, P1069, DOI 10.1111/j.1365-2036.2007.03301.x
   Worthey EA, 2011, GENET MED, V13, P255, DOI 10.1097/GIM.0b013e3182088158
   Xiao Y, 2016, WORLD J GASTROENTERO, V22, P5578, DOI 10.3748/wjg.v22.i24.5578
   Xu SF, 2014, PLOS ONE, V9, DOI 10.1371/journal.pone.0099807
   Yamazaki K, 2005, HUM MOL GENET, V14, P3499, DOI 10.1093/hmg/ddi379
   Yamazaki K, 2007, J HUM GENET, V52, P575, DOI 10.1007/s10038-007-0156-z
   Yamazaki K, 2013, GASTROENTEROLOGY, V144, P781, DOI 10.1053/j.gastro.2012.12.021
   Yang DH, 2014, J CROHNS COLITIS, V8, P1315, DOI 10.1016/j.crohns.2014.04.002
   YANG H, 1993, GUT, V34, P517, DOI 10.1136/gut.34.4.517
   Yang SK, 2008, INFLAMM BOWEL DIS, V14, P542, DOI 10.1002/ibd.20310
   Yang SK, 2006, CYTOKINE, V35, P13, DOI 10.1016/j.cyto.2006.07.002
   Yang SK, 2015, GUT, V64, P687, DOI 10.1136/gutjnl-2014-308242
   Yang SK, 2015, INFLAMM BOWEL DIS, V21, P1, DOI 10.1097/MIB.0000000000000268
   Yang SK, 2014, NAT GENET, V46, P1017, DOI 10.1038/ng.3060
   Yang SK, 2014, GUT, V63, P80, DOI 10.1136/gutjnl-2013-305193
   Yang SK, 2013, INFLAMM BOWEL DIS, V19, P954, DOI 10.1097/MIB.0b013e3182802ab6
   Ye BD, 2016, EXPERT REV CLIN IMMU, V12, P1091, DOI 10.1080/1744666X.2016.1184972
   Ye BD, 2016, INFLAMM BOWEL DIS, V22, P13, DOI 10.1097/MIB.0000000000000584
   Young HA, 2006, P NATL ACAD SCI USA, V103, P8303, DOI 10.1073/pnas.0602655103
   Zeng ZR, 2013, J GASTROEN HEPATOL, V28, P1148, DOI 10.1111/jgh.12164
   Zhang AL, 2018, IRISH J MED SCI, V187, P145, DOI 10.1007/s11845-017-1608-x
NR 144
TC 29
Z9 30
U1 0
U2 7
PU MDPI
PI BASEL
PA ST ALBAN-ANLAGE 66, CH-4052 BASEL, SWITZERLAND
EI 2073-4409
J9 CELLS-BASEL
JI Cells
PD MAY
PY 2019
VL 8
IS 5
AR 404
DI 10.3390/cells8050404
PG 22
WC Cell Biology
WE Science Citation Index Expanded (SCI-EXPANDED)
SC Cell Biology
GA IC5FZ
UT WOS:000470994400024
PM 31052430
OA Green Published, gold, Green Submitted
DA 2022-07-15
ER

PT J
AU Britton, GJ
   Contijoch, EJ
   Mogno, I
   Vennaro, OH
   Llewellyn, SR
   Ng, R
   Li, ZH
   Mortha, A
   Merad, M
   Das, A
   Gevers, D
   McGovern, DPB
   Singh, N
   Braun, J
   Jacobs, JP
   Clemente, JC
   Grinspan, A
   Sands, BE
   Colombel, JF
   Dubinsky, MC
   Faith, JJ
AF Britton, Graham J.
   Contijoch, Eduardo J.
   Mogno, Ilaria
   Vennaro, Olivia H.
   Llewellyn, Sean R.
   Ng, Ruby
   Li, Zhihua
   Mortha, Arthur
   Merad, Miriam
   Das, Anuk
   Gevers, Dirk
   McGovern, Dermot P. B.
   Singh, Namita
   Braun, Jonathan
   Jacobs, Jonathan P.
   Clemente, Jose C.
   Grinspan, Ari
   Sands, Bruce E.
   Colombel, Jean-Frederic
   Dubinsky, Marla C.
   Faith, Jeremiah J.
TI Microbiotas from Humans with Inflammatory Bowel Disease Alter the
   Balance of Gut Th17 and ROR gamma t(+) Regulatory T Cells and Exacerbate
   Colitis in Mice
SO IMMUNITY
LA English
DT Article
ID ACTIVE ULCERATIVE-COLITIS; INTESTINAL INFLAMMATION; BACTERIA; INDUCTION;
   COMMENSAL; MODEL; DIFFERENTIATION; TRANSPLANTATION; SUSCEPTIBILITY;
   IDENTIFICATION
AB Microbiota are thought to influence the development and progression of inflammatory bowel disease (IBD), but determining generalizable effects of microbiota on IBD etiology requires larger-scale functional analyses. We colonized germ-free mice with intestinal microbiotas from 30 healthy and IBD donors and determined the homeostatic intestinal T cell response to each microbiota. Compared to microbiotas from healthy donors, transfer of IBD microbiotas into germ-free mice increased numbers of intestinal Th17 cells and Th2 cells and decreased numbers of ROR gamma t(+) Treg cells. Colonization with IBD microbiotas exacerbated disease in a model where colitis is induced upon transfer of naive T cells into Rag1(-/-) mice. The proportions of Th17 and ROR gamma t(+) Treg cells induced by each microbiota were predictive of human disease status and accounted for disease severity in the Rag1(-/-) colitis model. Thus, an impact on intestinal Th17 and ROR gamma t(+) Treg cell compartments emerges as a unifying feature of IBD microbiotas, suggesting a general mechanism for microbial contribution to IBD pathogenesis.
C1 [Britton, Graham J.; Contijoch, Eduardo J.; Mogno, Ilaria; Vennaro, Olivia H.; Llewellyn, Sean R.; Ng, Ruby; Li, Zhihua; Clemente, Jose C.; Faith, Jeremiah J.] Icahn Sch Med Mt Sinai, Inst Genom & Multiscale Biol, New York, NY 10029 USA.
   [Britton, Graham J.; Contijoch, Eduardo J.; Mogno, Ilaria; Vennaro, Olivia H.; Llewellyn, Sean R.; Ng, Ruby; Li, Zhihua; Merad, Miriam; Clemente, Jose C.; Faith, Jeremiah J.] Icahn Sch Med Mt Sinai, Precis Immunol Inst, New York, NY 10029 USA.
   [Mortha, Arthur; Merad, Miriam] Icahn Sch Med Mt Sinai, Tisch Canc Inst, New York, NY 10029 USA.
   [Grinspan, Ari; Sands, Bruce E.; Colombel, Jean-Frederic; Dubinsky, Marla C.] Icahn Sch Med Mt Sinai, Div Gastroenterol, New York, NY 10029 USA.
   [Dubinsky, Marla C.] Icahn Sch Med Mt Sinai, Pediat Gastroenterol & Hepatol, New York, NY 10029 USA.
   [Mortha, Arthur] Univ Toronto, Dept Immunol, Toronto, ON, Canada.
   [Das, Anuk; Gevers, Dirk] Janssen Res & Dev LLC, Janssen Human Microbiome Inst, Spring House, PA USA.
   [McGovern, Dermot P. B.] Cedars Sinai Med Ctr, Inflammatory Bowel & Immunobiol Res Inst, Los Angeles, CA 90048 USA.
   [Singh, Namita] Cedars Sinai Med Ctr, Pediat Gastroenterol & Inflammatory Bowel Dis, Los Angeles, CA 90048 USA.
   [Braun, Jonathan] UCLA, David Geffen Sch Med, Los Angeles, CA 90095 USA.
   [Jacobs, Jonathan P.] Univ Calif Los Angeles, Dept Med, Div Digest Dis, Los Angeles, CA 90024 USA.
RP Faith, JJ (通讯作者)，Icahn Sch Med Mt Sinai, Inst Genom & Multiscale Biol, New York, NY 10029 USA.; Faith, JJ (通讯作者)，Icahn Sch Med Mt Sinai, Precis Immunol Inst, New York, NY 10029 USA.
EM jeremiah.faith@mssm.edu
RI Mortha, Arthur/ABE-6250-2020; Britton, Graham/V-1370-2019; Gevers,
   Dirk/C-1451-2009; Sands, Bruce/R-7887-2019; Britton,
   Graham/CAI-2177-2022
OI Britton, Graham/0000-0003-4630-1223; Sands, Bruce/0000-0001-5762-5042;
   Contijoch, Eduardo/0000-0002-2873-6808; Braun,
   Jonathan/0000-0003-1646-2974; Mortha, Arthur/0000-0003-2673-0485;
   Jacobs, Jonathan/0000-0003-4698-0254
FU NIH (NIGMS) [GM108505]; NIH (NCCIH) [AT008661]; Janssen Human Microbiome
   Institute; CCFA Microbiome Innovation Award [362048]; New York Crohn's
   Foundation; NIH [DK108487, DK112679, DK085691, CA016042, UL1TR000124];
   Crohn's and Colitis Foundation of America; Cancer Center Support Grant
   [P30CA016087]; NATIONAL CANCER INSTITUTE [P30CA016042, P30CA016087]
   Funding Source: NIH RePORTER; National Center for Complementary &
   Integrative Health [P50AT008661] Funding Source: NIH RePORTER; NATIONAL
   INSTITUTE OF ALLERGY AND INFECTIOUS DISEASES [U24AI118644] Funding
   Source: NIH RePORTER; NATIONAL INSTITUTE OF DIABETES AND DIGESTIVE AND
   KIDNEY DISEASES [P01DK046763, F30DK108487, R01DK085691, F31DK112679]
   Funding Source: NIH RePORTER; NATIONAL INSTITUTE OF GENERAL MEDICAL
   SCIENCES [R01GM108505] Funding Source: NIH RePORTER
FX We thank C. Fermin, E. Vazquez, and G.N. Escano of the Mount Sinai
   Immunology Institute Gnotobiotic Facility for technical support. This
   work was supported by grants from the NIH (NIGMS GM108505 and NCCIH
   AT008661), Janssen Human Microbiome Institute, CCFA Microbiome
   Innovation Award (362048), and the New York Crohn's Foundation to
   J.J.F., NIH DK108487 to S.R.L., NIH DK112679 to E.J.C., and NIH
   DK085691, CA016042, and UL1TR000124 to J.B.G.J.B. is supported by a
   Research Fellowship Award from the Crohn's and Colitis Foundation of
   America. Next-generation sequencing was performed at NYU School of
   Medicine by the Genome Technology Center partially supported by the
   Cancer Center Support Grant, P30CA016087. This work was supported in
   part by the staff and resources of Scientific Computing and of the Flow
   Cytometry Core at the Icahn School of Medicine at Mount Sinai.
CR Ahern PP, 2010, IMMUNITY, V33, P279, DOI 10.1016/j.immuni.2010.08.010
   Allen JE, 2014, SEMIN IMMUNOL, V26, P329, DOI 10.1016/j.smim.2014.06.003
   Atarashi K, 2017, SCIENCE, V358, P359, DOI 10.1126/science.aan4526
   Atarashi K, 2011, SCIENCE, V331, P337, DOI 10.1126/science.1198469
   Blanton LV, 2016, SCIENCE, V351, DOI 10.1126/science.aad3311
   Caporaso JG, 2010, NAT METHODS, V7, P335, DOI 10.1038/nmeth.f.303
   Cekanaviciute E, 2017, P NATL ACAD SCI USA, V114, P10713, DOI 10.1073/pnas.1711235114
   Chassaing B, 2012, PLOS ONE, V7, DOI 10.1371/journal.pone.0044328
   Chudnovskiy A, 2016, CELL, V167, P444, DOI 10.1016/j.cell.2016.08.076
   Contijoch E, 2018, GUT MICROBIOTA DENSI, DOI [10.1101/277095, DOI 10.1101/277095]
   Darfeuille-Michaud A, 2004, GASTROENTEROLOGY, V127, P412, DOI 10.1053/j.gastro.2004.04.061
   De Palma G, 2017, SCI TRANSL MED, V9, DOI 10.1126/scitranslmed.aaf6397
   DeSantis TZ, 2006, APPL ENVIRON MICROB, V72, P5069, DOI 10.1128/AEM.03006-05
   Du ZY, 2015, GUT PATHOG, V7, DOI 10.1186/s13099-015-0080-2
   Eun CS, 2014, INFECT IMMUN, V82, P2239, DOI 10.1128/IAI.01513-13
   Faith J. J, 2013, SCIENCE, V341
   Faith JJ, 2014, SCI TRANSL MED, V6, DOI 10.1126/scitranslmed.3008051
   Frank DN, 2007, P NATL ACAD SCI USA, V104, P13780, DOI 10.1073/pnas.0706625104
   Fujino S, 2003, GUT, V52, P65, DOI 10.1136/gut.52.1.65
   Geuking MB, 2011, IMMUNITY, V34, P794, DOI 10.1016/j.immuni.2011.03.021
   Geva-Zatorsky N, 2017, CELL, V168, P928, DOI 10.1016/j.cell.2017.01.022
   Goodman AL, 2011, P NATL ACAD SCI USA, V108, P6252, DOI 10.1073/pnas.1102938108
   Han A, 2014, NAT BIOTECHNOL, V32, P684, DOI 10.1038/nbt.2938
   Hansen J, 2010, CURR OPIN GASTROEN, V26, P564, DOI 10.1097/MOG.0b013e32833f1195
   Hegazy AN, 2017, GASTROENTEROLOGY, V153, P1320, DOI 10.1053/j.gastro.2017.07.047
   Heller F, 2002, IMMUNITY, V17, P629, DOI 10.1016/S1074-7613(02)00453-3
   Hovhannisyan Z, 2011, GASTROENTEROLOGY, V140, P957, DOI 10.1053/j.gastro.2010.12.002
   Ivanov II, 2008, CELL HOST MICROBE, V4, P337, DOI 10.1016/j.chom.2008.09.009
   Ivanov II, 2006, CELL, V126, P1121, DOI 10.1016/j.cell.2006.07.035
   Ivanov II, 2009, CELL, V139, P485, DOI 10.1016/j.cell.2009.09.033
   Jacobs JP, 2016, CELL MOL GASTROENTER, V2, P750, DOI 10.1016/j.jcmgh.2016.06.004
   Jostins L, 2012, NATURE, V491, P119, DOI 10.1038/nature11582
   Kostic AD, 2014, GASTROENTEROLOGY, V146, P1489, DOI 10.1053/j.gastro.2014.02.009
   Liu JZ, 2015, NAT GENET, V47, P979, DOI 10.1038/ng.3359
   Llewellyn SR, 2018, GASTROENTEROLOGY, V154, P1037, DOI 10.1053/j.gastro.2017.11.030
   Moayyedi P, 2015, GASTROENTEROLOGY, V149, P102, DOI 10.1053/j.gastro.2015.04.001
   Moran JP, 2009, INFLAMM BOWEL DIS, V15, P1022, DOI 10.1002/ibd.20900
   Mortha A, 2014, SCIENCE, V343, P1477, DOI 10.1126/science.1249288
   Nagao-Kitamoto H, 2016, CELL MOL GASTROENTER, V2, P468, DOI 10.1016/j.jcmgh.2016.02.003
   Natividad JM, 2015, INFLAMM BOWEL DIS, V21, P1883, DOI 10.1097/MIB.0000000000000422
   Ng THS, 2013, FRONT IMMUNOL, V4, DOI 10.3389/fimmu.2013.00129
   Ni J, 2017, NAT REV GASTRO HEPAT, V14, P573, DOI 10.1038/nrgastro.2017.88
   Omenetti S, 2015, FRONT IMMUNOL, V6, DOI 10.3389/fimmu.2015.00639
   Ostman S, 2006, EUR J IMMUNOL, V36, P2336, DOI 10.1002/eji.200535244
   Palm NW, 2014, CELL, V158, P1000, DOI 10.1016/j.cell.2014.08.006
   Paramsothy S, 2017, LANCET, V389, P1218, DOI 10.1016/S0140-6736(17)30182-4
   POWRIE F, 1993, INT IMMUNOL, V5, P1461, DOI 10.1093/intimm/5.11.1461
   RELMAN DA, 1992, NEW ENGL J MED, V327, P293, DOI 10.1056/NEJM199207303270501
   Reyes A, 2013, P NATL ACAD SCI USA, V110, P20236, DOI 10.1073/pnas.1319470110
   Rhee KJ, 2009, INFECT IMMUN, V77, P1708, DOI 10.1128/IAI.00814-08
   Ridaura VK, 2013, SCIENCE, V341, P1079, DOI 10.1126/science.1241214
   Routy B, 2018, SCIENCE, V359, P91, DOI 10.1126/science.aan3706
   Sampson TR, 2016, CELL, V167, P1469, DOI 10.1016/j.cell.2016.11.018
   Sano T, 2015, CELL, V163, P381, DOI 10.1016/j.cell.2015.08.061
   Sartor RB, 2008, GASTROENTEROLOGY, V134, P577, DOI 10.1053/j.gastro.2007.11.059
   Schiering C, 2014, NATURE, V513, P564, DOI 10.1038/nature13577
   Sefik E, 2015, SCIENCE, V349, P993, DOI 10.1126/science.aaa9420
   Sokol H, 2008, P NATL ACAD SCI USA, V105, P16731, DOI 10.1073/pnas.0804812105
   Stepankova R, 2007, INFLAMM BOWEL DIS, V13, P1202, DOI 10.1002/ibd.20221
   Tan TG, 2016, P NATL ACAD SCI USA, V113, pE8141, DOI 10.1073/pnas.1617460113
   Uhlig HH, 2006, J IMMUNOL, V177, P5852, DOI 10.4049/jimmunol.177.9.5852
   Viladomiu M, 2017, SCI TRANSL MED, V9, DOI 10.1126/scitranslmed.aaf9655
   Voo KS, 2009, P NATL ACAD SCI USA, V106, P4793, DOI 10.1073/pnas.0900408106
   Wohlfert EA, 2011, J CLIN INVEST, V121, P4503, DOI 10.1172/JCI57456
   Xu M, 2018, NATURE, V554, P373, DOI 10.1038/nature25500
   Yang Y, 2014, NATURE, V510, P152, DOI 10.1038/nature13279
NR 66
TC 180
Z9 189
U1 16
U2 105
PU CELL PRESS
PI CAMBRIDGE
PA 50 HAMPSHIRE ST, FLOOR 5, CAMBRIDGE, MA 02139 USA
SN 1074-7613
EI 1097-4180
J9 IMMUNITY
JI Immunity
PD JAN 15
PY 2019
VL 50
IS 1
BP 212
EP +
DI 10.1016/j.immuni.2018.12.015
PG 17
WC Immunology
WE Science Citation Index Expanded (SCI-EXPANDED)
SC Immunology
GA HH4AF
UT WOS:000455661600021
PM 30650377
OA Bronze, Green Accepted
HC Y
HP N
DA 2022-07-15
ER

PT J
AU Nitzan, O
   Elias, M
   Chazan, B
   Raz, R
   Saliba, W
AF Nitzan, Orna
   Elias, Mazen
   Chazan, Bibiana
   Raz, Raul
   Saliba, Walid
TI Clostridium difficile and inflammatory bowel disease: Role in
   pathogenesis and implications in treatment
SO WORLD JOURNAL OF GASTROENTEROLOGY
LA English
DT Article
DE Clostridium difficile; Diarrhea; Inflammatory bowel disease;
   Pathogenesis; Treatment
ID FECAL MICROBIOTA TRANSPLANTATION; INTESTINAL MICROBIOTA;
   ULCERATIVE-COLITIS; PEDIATRIC-PATIENTS; RAPID DETECTION; IMMUNE-SYSTEM;
   RISK-FACTORS; INFECTION; DIARRHEA; FIDAXOMICIN
AB Clostridium difficile (C. difficile) is the leading cause of antibiotic associated colitis and nosocomial diarrhea. Patients with inflammatory bowel disease (IBD) are at increased risk of developing C. difficile infection (CDI), have worse outcomes of CDI-including higher rates of colectomy and death, and experience higher rates of recurrence. However, it is still not clear whether C. difficile is a cause of IBD or a consequence of the inflammatory state in the intestinal environment. The burden of CDI has increased dramatically over the past decade, with severe outbreaks described in many countries, which have been attributed to a new and more virulent strain. A parallel rise in the incidence of CDI has been noted in patients with IBD. IBD patients with CDI tend be younger, have less prior antibiotic exposure, and most cases of CDI in these patients represent outpatient acquired infections. The clinical presentation of CDI in these patients can be unique-including diversion colitis, enteritis and pouchitis, and typical findings on colonoscopy are often absent. Due to the high prevalence of CDI in patients hospitalized with an IBD exacerbation, and the prognostic implications of CDI in these patients, it is recommended to test all IBD patients hospitalized with a disease flare for C. difficile. Treatment includes general measures such as supportive care and infection control measures. Antibiotic therapy with either oral metronidazole, vancomycin, or the novel antibiotic-fidaxomicin, should be initiated as soon as possible. Fecal macrobiota transplantation constitutes another optional treatment for severe/recurrent CDI. The aim of this paper is to review recent data on CDI in IBD: role in pathogenesis, diagnostic methods, optional treatments, and outcomes of these patients. (C) 2013 Baishideng Publishing Group co., Limited. All rights reserved.
C1 [Nitzan, Orna; Chazan, Bibiana; Raz, Raul] Haemek Med Ctr, Infect Dis Unit, IL-18101 Afula, Israel.
   [Nitzan, Orna; Elias, Mazen; Chazan, Bibiana; Raz, Raul; Saliba, Walid] Technion Israel Inst Technol, Bruce Rappaport Fac Med, IL-31096 Haifa, Israel.
   [Elias, Mazen; Saliba, Walid] Haemek Med Ctr, Dept Internal Med C, IL-18101 Afula, Israel.
RP Saliba, W (通讯作者)，Haemek Med Ctr, Dept Internal Med C, 21 Rabin St, IL-18101 Afula, Israel.
EM saliba_wa@clalit.org.il
CR Absah I, 2012, INFLAMM BOWEL DIS, V18, P1488, DOI 10.1002/ibd.21885
   Alcala L, 2008, J CLIN MICROBIOL, V46, P3833, DOI 10.1128/JCM.01060-08
   Ananthakrishnan AN, 2008, GUT, V57, P205, DOI 10.1136/gut.2007.128231
   Ananthakrishnan AN, 2013, ALIMENT PHARM THER, V38, P522, DOI 10.1111/apt.12425
   Ananthakrishnan AN, 2011, INFLAMM BOWEL DIS, V17, P976, DOI 10.1002/ibd.21457
   Anderson JL, 2012, ALIMENT PHARM THER, V36, P503, DOI 10.1111/j.1365-2036.2012.05220.x
   Backhed F, 2005, SCIENCE, V307, P1915, DOI 10.1126/science.1104816
   BARTLETT JG, 1990, REV INFECT DIS, V12, pS243, DOI 10.1093/clinids/12.Supplement_2.S243
   Bartlett JG, 2006, ANN INTERN MED, V145, P758, DOI 10.7326/0003-4819-145-10-200611210-00008
   Bartsch SM, 2013, CLIN INFECT DIS, V57, P555, DOI 10.1093/cid/cit346
   Belanger SD, 2003, J CLIN MICROBIOL, V41, P730, DOI 10.1128/JCM.41.2.730-734.2003
   Ben-Horin S, 2010, J CROHNS COLITIS, V4, P194, DOI 10.1016/j.crohns.2009.11.001
   Ben-Horin S, 2009, CLIN GASTROENTEROL H, V7, P981, DOI 10.1016/j.cgh.2009.05.031
   Bien J, 2013, THER ADV GASTROENTER, V6, P53, DOI 10.1177/1756283X12454590
   Binion David G, 2012, Gastroenterol Hepatol (N Y), V8, P615
   Bossuyt P, 2009, J CROHNS COLITIS, V3, P4, DOI 10.1016/j.crohns.2008.09.003
   Brandt LJ, 2012, AM J GASTROENTEROL, V107, P1079, DOI 10.1038/ajg.2012.60
   Burnham CAD, 2013, CLIN MICROBIOL REV, V26, P604, DOI 10.1128/CMR.00016-13
   BURNHAM WR, 1978, LANCET, V2, P693
   Carman RJ, 2012, J CLIN MICROBIOL, V50, P1425, DOI 10.1128/JCM.05600-11
   Chaparro-Rojas Fredy, 2013, Infect Drug Resist, V6, P41, DOI 10.2147/IDR.S24434
   Cho JH, 2008, NAT REV IMMUNOL, V8, P458, DOI 10.1038/nri2340
   Clayton EM, 2009, AM J GASTROENTEROL, V104, P1162, DOI 10.1038/ajg.2009.4
   Clutter DS, 2013, ANTIMICROB AGENTS CH, V57, P4501, DOI 10.1128/AAC.01120-13
   Cohen SH, 2010, INFECT CONT HOSP EP, V31, P431, DOI 10.1086/651706
   Cornely OA, 2012, LANCET INFECT DIS, V12, P281, DOI 10.1016/S1473-3099(11)70374-7
   Darfeuille-Michaud A, 2004, GASTROENTEROLOGY, V127, P412, DOI 10.1053/j.gastro.2004.04.061
   De Leon LM, 2013, CLIN GASTROENTEROL H, V11, P1036, DOI 10.1016/j.cgh.2013.04.045
   Dupaul-Chicoine J, 2013, INFLAMM BOWEL DIS, V19, P2227, DOI 10.1097/MIB.0b013e31828dcac7
   Eckburg PB, 2005, SCIENCE, V308, P1635, DOI 10.1126/science.1110591
   Frank DN, 2007, P NATL ACAD SCI USA, V104, P13780, DOI 10.1073/pnas.0706625104
   Freeman HJ, 2008, WORLD J GASTROENTERO, V14, P2794, DOI 10.3748/wjg.14.2794
   Gerding DN, 1996, AM J MED, V100, P485, DOI 10.1016/S0002-9343(95)00057-7
   Goorhuis A, 2007, CLIN INFECT DIS, V45, P695, DOI 10.1086/520984
   Hu MY, 2009, GASTROENTEROLOGY, V136, P1206, DOI 10.1053/j.gastro.2008.12.038
   Issa M, 2008, INFLAMM BOWEL DIS, V14, P1432, DOI 10.1002/ibd.20500
   Issa M, 2007, GASTROENTEROLOGY, V132, pA663
   Issa M, 2007, CLIN GASTROENTEROL H, V5, P345, DOI 10.1016/j.cgh.2006.12.028
   Jodorkovsky D, 2010, DIGEST DIS SCI, V55, P415, DOI 10.1007/s10620-009-0749-9
   Kaakoush NO, 2012, J CLIN MICROBIOL, V50, P3258, DOI 10.1128/JCM.01396-12
   Karas JA, 2010, J INFECTION, V61, P1, DOI 10.1016/j.jinf.2010.03.025
   Kariv R, 2011, J CROHNS COLITIS, V5, P34, DOI 10.1016/j.crohns.2010.09.007
   KATSNELSON BA, 1990, BRIT J IND MED, V47, P432
   Kelly CP, 1998, ANNU REV MED, V49, P375
   Koo HL, 2009, CLIN INFECT DIS, V48, P598, DOI 10.1086/596711
   Kufelnicka AM, 2011, CLIN INFECT DIS, V52, P1451, DOI 10.1093/cid/cir201
   Lamontagne F, 2007, ANN SURG, V245, P267, DOI 10.1097/01.sla.0000236628.79550.e5
   Li Y, 2013, INFLAMM BOWEL DIS, V19, P397, DOI 10.1097/MIB.0b013e318280fcb9
   Lidar M, 2009, ISR MED ASSOC J, V11, P558
   Loo VG, 2011, NEW ENGL J MED, V365, P1693, DOI 10.1056/NEJMoa1012413
   Macconnachie AA, 2009, QJM-INT J MED, V102, P781, DOI 10.1093/qjmed/hcp118
   MacDonald TT, 2006, ADV EXP MED BIOL, V579, P98
   Mann SD, 2003, DIS COLON RECTUM, V46, P267, DOI 10.1007/s10350-004-6533-1
   Masclee GMC, 2013, INFLAMM BOWEL DIS, V19, P2125, DOI 10.1097/MIB.0b013e318297d222
   Mazmanian SK, 2005, CELL, V122, P107, DOI 10.1016/j.cell.2005.05.007
   McDonald LC, 2006, EMERG INFECT DIS, V12, P409, DOI 10.3201/eid1203.051064
   McDonald LC, 2005, NEW ENGL J MED, V353, P2433, DOI 10.1056/NEJMoa051590
   Meyer AM, 2004, J CLIN GASTROENTEROL, V38, P772, DOI 10.1097/01.mcg.0000139057.05297.d6
   Mullane KM, 2011, CLIN INFECT DIS, V53, P440, DOI 10.1093/cid/cir404
   Navaneethan U, 2012, J CROHNS COLITIS, V6, P330, DOI 10.1016/j.crohns.2011.09.005
   Navaneethan U, 2010, WORLD J GASTROENTERO, V16, P4892, DOI 10.3748/wjg.v16.i39.4892
   Nelson RL, 2011, COCHRANE DB SYST REV, DOI 10.1002/14651858.CD004610.pub4
   Packey CD, 2008, J INTERN MED, V263, P597, DOI 10.1111/j.1365-2796.2008.01962.x
   Pant C, 2013, INFLAMM BOWEL DIS, V19, P1080, DOI 10.1097/MIB.0b013e3182807563
   Pepin J, 2005, CAN MED ASSOC J, V173, P1037, DOI 10.1503/cmaj.050978
   Purchiaroni F, 2013, EUR REV MED PHARMACO, V17, P323
   Reddy SS, 2013, J CLIN GASTROENTEROL, V47, P666, DOI 10.1097/MCG.0b013e31828b288a
   Ricciardi R, 2009, DIS COLON RECTUM, V52, P40, DOI 10.1007/DCR.0b013e31819733fd
   Alonso VR, 2013, BRIT J NUTR, V109, pS21, DOI 10.1017/S0007114512005235
   Rocha MFG, 1997, INFECT IMMUN, V65, P2740, DOI 10.1128/IAI.65.7.2740-2746.1997
   Rodemann JF, 2007, CLIN GASTROENTEROL H, V5, P339, DOI 10.1016/j.cgh.2006.12.027
   RUBIN MS, 1995, DIS COLON RECTUM, V38, P350, DOI 10.1007/BF02054220
   SAVAGE DC, 1977, ANNU REV MICROBIOL, V31, P107, DOI 10.1146/annurev.mi.31.100177.000543
   Schneeweiss S, 2009, ALIMENT PHARM THER, V30, P253, DOI 10.1111/j.1365-2036.2009.04037.x
   SHANHOLTZER CJ, 1992, J CLIN MICROBIOL, V30, P1837, DOI 10.1128/JCM.30.7.1837-1840.1992
   Shen B, 2008, CLIN GASTROENTEROL H, V6, P782, DOI 10.1016/j.cgh.2008.02.021
   Sinh P, 2011, GASTROENT RES PRACT, V2011, DOI 10.1155/2011/136064
   Smits LP, 2013, GASTROENTEROLOGY, V145, P946, DOI 10.1053/j.gastro.2013.08.058
   Sohn S, 2005, INFECT CONT HOSP EP, V26, P676, DOI 10.1086/502601
   Stranges PM, 2013, VALUE HEALTH, V16, P297, DOI 10.1016/j.jval.2012.11.004
   Surawicz CM, 2013, AM J GASTROENTEROL, V108, P478, DOI 10.1038/ajg.2013.4
   Swindells J, 2010, J CLIN MICROBIOL, V48, P606, DOI 10.1128/JCM.01579-09
   Tamboli CP, 2004, GUT, V53, P1, DOI 10.1136/gut.53.1.1
   Terhes G, 2009, J CLIN MICROBIOL, V47, P3478, DOI 10.1128/JCM.01133-09
   Thomas C, 2003, J ANTIMICROB CHEMOTH, V51, P1339, DOI 10.1093/jac/dkg254
   Toro DH, 2011, INFECT DIS CLIN PRAC, V19, P336, DOI DOI 10.1097/IPC.0B013E31821895A8
   Travis SPL, 2008, J CROHNS COLITIS, V2, P24, DOI 10.1016/j.crohns.2007.11.002
   Tremaine WJ, 2007, CLIN GASTROENTEROL H, V5, P310, DOI 10.1016/j.cgh.2006.12.030
   Tsironi E, 2006, DIS COLON RECTUM, V49, P1074, DOI 10.1007/s10350-006-0577-3
   Turnbaugh PJ, 2007, NATURE, V449, P804, DOI 10.1038/nature06244
   van Nood E, 2013, NEW ENGL J MED, V368, P407, DOI 10.1056/NEJMoa1205037
   Wang YH, 2013, DIGEST DIS SCI, V58, P2308, DOI 10.1007/s10620-013-2641-x
   Warny M, 2003, MICROBIAL PATHOGENESIS AND THE INTESTINAL EPITHELIAL CELL, P503
   Xavier RJ, 2007, NATURE, V448, P427, DOI 10.1038/nature06005
   Yanai H, 2011, INFLAMM BOWEL DIS, V17, P1540, DOI 10.1002/ibd.21514
   Yu CG, 2013, J DIGEST DIS, V14, P513, DOI 10.1111/1751-2980.12087
   Zoetendal EG, 2008, GUT, V57, P1605, DOI 10.1136/gut.2007.133603
NR 97
TC 70
Z9 78
U1 0
U2 17
PU BAISHIDENG PUBLISHING GROUP INC
PI PLEASANTON
PA 8226 REGENCY DR, PLEASANTON, CA 94588 USA
SN 1007-9327
EI 2219-2840
J9 WORLD J GASTROENTERO
JI World J. Gastroenterol.
PD NOV 21
PY 2013
VL 19
IS 43
BP 7577
EP 7585
DI 10.3748/wjg.v19.i43.7577
PG 9
WC Gastroenterology & Hepatology
WE Science Citation Index Expanded (SCI-EXPANDED)
SC Gastroenterology & Hepatology
GA 259HW
UT WOS:000327519000010
PM 24282348
OA hybrid, Green Published
DA 2022-07-15
ER

PT J
AU Ghosh, S
   DeCoffe, D
   Brown, K
   Rajendiran, E
   Estaki, M
   Dai, CB
   Yip, A
   Gibson, DL
AF Ghosh, Sanjoy
   DeCoffe, Daniella
   Brown, Kirsty
   Rajendiran, Ethendhar
   Estaki, Mehrbod
   Dai, Chuanbin
   Yip, Ashley
   Gibson, Deanna L.
TI Fish Oil Attenuates Omega-6 Polyunsaturated Fatty Acid-Induced Dysbiosis
   and Infectious Colitis but Impairs LPS Dephosphorylation Activity
   Causing Sepsis
SO PLOS ONE
LA English
DT Article
ID INTESTINAL ALKALINE-PHOSPHATASE; ULCERATIVE-COLITIS; ESCHERICHIA-COLI;
   CROHNS-DISEASE; LINOLEIC-ACID; LIPOPOLYSACCHARIDE; INFLAMMATION;
   MICROBIOTA; DEFENSE; SUSCEPTIBILITY
AB Clinically, excessive omega-6 polyunsaturated fatty acid (PUFA) and inadequate omega-3 PUFA have been associated with enhanced risks for developing ulcerative colitis. In rodent models, omega-3 PUFAs have been shown to either attenuate or exacerbate colitis in different studies. We hypothesized that a high omega-6: omega-3 PUFA ratio would increase colitis susceptibility through the microbe-immunity nexus. To address this, we fed post-weaned mice diets rich in omega-6 PUFA (corn oil) and diets supplemented with omega-3 PUFA (corn oil+fish oil) for 5 weeks. We evaluated the intestinal microbiota, induced colitis with Citrobacter rodentium and followed disease progression. We found that omega-6 PUFA enriched the microbiota with Enterobacteriaceae, Segmented Filamentous Bacteria and Clostridia spp., all known to induce inflammation. During infection-induced colitis, omega-6 PUFA fed mice had exacerbated intestinal damage, immune cell infiltration, prostaglandin E2 expression and C. rodentium translocation across the intestinal mucosae. Addition of omega-3 PUFA on a high omega-6 PUFA diet, reversed inflammatory-inducing microbial blooms and enriched beneficial microbes like Lactobacillus and Bifidobacteria, reduced immune cell infiltration and impaired cytokine/chemokine induction during infection. While, omega-3 PUFA supplementation protected against severe colitis, these mice suffered greater mortality associated with sepsis-related serum factors such as LPS binding protein, IL-15 and TNF-alpha. These mice also demonstrated decreased expression of intestinal alkaline phosphatase and an inability to dephosphorylate LPS. Thus, the colonic microbiota is altered differentially through varying PUFA composition, conferring altered susceptibility to colitis. Overall, omega-6 PUFA enriches pro-inflammatory microbes and augments colitis; but prevents infection-induced systemic inflammation. In contrast, omega-3 PUFA supplementation reverses the effects of the omega-6 PUFA diet but impairs infection-induced responses resulting in sepsis. We conclude that as an anti-inflammatory agent, omega-3 PUFA supplementation during infection may prove detrimental when host inflammatory responses are critical for survival.
C1 [Ghosh, Sanjoy; DeCoffe, Daniella; Brown, Kirsty; Rajendiran, Ethendhar; Estaki, Mehrbod; Dai, Chuanbin; Yip, Ashley; Gibson, Deanna L.] Univ British Columbia Okanagan, Dept Biol, Kelowna, BC, Canada.
RP Gibson, DL (通讯作者)，Univ British Columbia Okanagan, Dept Biol, Kelowna, BC, Canada.
EM deanna.gibson@ubc.ca
RI Gibson, Deanna L/CAF-4166-2022
OI Gibson, Deanna L/0000-0003-0052-7550; Brown, Kirsty/0000-0003-1410-4532
FU Intestinal Disease Education and Awareness Society; Bill & Melinda Gates
   Foundation; Crohn's and Colitis Foundation of Canada; Canadian
   Association of Gastroenterology
FX Grant Support was provided by the Intestinal Disease Education and
   Awareness Society; Bill & Melinda Gates Foundation; and Crohn's and
   Colitis Foundation of Canada. D. D. and K. B were funded through
   scholarships from the Canadian Association of Gastroenterology. The
   funders had no role in the study design, data collection and analysis,
   decision to publish or preparation of the manuscript.
CR Andoh A, 2003, INT J MOL MED, V12, P721
   Baker J, 2012, AM J PHYSIOL-GASTR L, V303, pG825, DOI 10.1152/ajpgi.00327.2011
   Bassaganya-Riera J, 2004, GASTROENTEROLOGY, V127, P777, DOI 10.1053/j.gastro.2004.06.049
   Bassaganya-Riera J, 2002, CLIN NUTR, V21, P451, DOI 10.1054/clnu.2002.0594
   Bates JM, 2007, CELL HOST MICROBE, V2, P371, DOI 10.1016/j.chom.2007.10.010
   BAYKOV AA, 1988, ANAL BIOCHEM, V171, P266, DOI 10.1016/0003-2697(88)90484-8
   Belluzzi A, 2004, Eur Rev Med Pharmacol Sci, V8, P225
   Belluzzi A, 1996, NEW ENGL J MED, V334, P1557, DOI 10.1056/NEJM199606133342401
   Brown K, 2012, NUTRIENTS, V4, P1552, DOI [10.3390/nu4081095, 10.3390/nu4111552]
   Chapkin RS, 2007, J NUTR, V137, p200S, DOI 10.1093/jn/137.1.200S
   Chen KT, 2010, AM J PHYSIOL-GASTR L, V299, pG467, DOI 10.1152/ajpgi.00364.2009
   Dong L, 2011, J GASTROENTEROL HEPA
   Duck LW, 2007, INFLAMM BOWEL DIS, V13, P1191, DOI 10.1002/ibd.20237
   Frank DN, 2007, P NATL ACAD SCI USA, V104, P13780, DOI 10.1073/pnas.0706625104
   GALLAY P, 1993, INFECT IMMUN, V61, P378, DOI 10.1128/IAI.61.2.378-383.1993
   Gareau MG, 2010, J INFECT DIS, V201, P81, DOI 10.1086/648614
   Garrett WS, 2007, CELL, V131, P33, DOI 10.1016/j.cell.2007.08.017
   Ghosh S, 2011, AM J PHYSIOL-GASTR L, V301, pG39, DOI 10.1152/ajpgi.00509.2010
   Gibson DL, 2008, CELL MICROBIOL, V10, P618, DOI 10.1111/j.1462-5822.2007.01071.x
   Gibson DL, 2008, CELL MICROBIOL, V10, P388, DOI 10.1111/j.1462-5822.2007.01052.x
   Gibson DL, 2010, GASTROENTEROLOGY, V139, P1277, DOI 10.1053/j.gastro.2010.06.057
   Goldberg RF, 2008, P NATL ACAD SCI USA, V105, P3551, DOI 10.1073/pnas.0712140105
   Gophna U, 2006, J CLIN MICROBIOL, V44, P4136, DOI 10.1128/JCM.01004-06
   Gravaghi C, 2011, J NUTR BIOCHEM, V22, P360, DOI 10.1016/j.jnutbio.2010.03.003
   Gray-Donald K, 2000, CAN J PUBLIC HEALTH, V91, P381, DOI 10.1007/BF03404812
   Hummel S, 2012, APPL ENVIRON MICROB, V78, P1140, DOI 10.1128/AEM.06983-11
   Innis SM, 2010, AM J PHYSIOL-GASTR L, V299, pG1376, DOI 10.1152/ajpgi.00258.2010
   Kris-Etherton PM, 2000, AM J CLIN NUTR, V71, p179S, DOI 10.1093/ajcn/71.1.179S
   Ley RE, 2006, NATURE, V444, P1022, DOI 10.1038/4441022a
   Ma CX, 2006, CELL MICROBIOL, V8, P1669, DOI 10.1111/j.1462-5822.2006.00741.x
   Ma X, 2008, CLIN EXP IMMUNOL, V151, P130, DOI 10.1111/j.1365-2249.2007.03530.x
   Mane J, 2009, J NUTR, V139, P603, DOI 10.3945/jn.108.101170
   Matsunaga H, 2008, INFLAMM BOWEL DIS, V14, P1348, DOI 10.1002/ibd.20491
   Mondot S, 2011, INFLAMM BOWEL DIS, V17, P185, DOI 10.1002/ibd.21436
   Monteleone I, 2011, BMC MED, V9, DOI 10.1186/1741-7015-9-122
   Natividad JMM, 2012, INFLAMM BOWEL DIS, V18, P1434, DOI 10.1002/ibd.22848
   Orinska Z, 2007, NAT MED, V13, P927, DOI 10.1038/nm1615
   Ramsden CE, 2010, BRIT J NUTR, V104, P1586, DOI 10.1017/S0007114510004010
   Simopoulos AP, 1999, AM J CLIN NUTR, V70, p560S, DOI 10.1093/ajcn/70.3.560s
   Simopoulos Artemis P., 1999, Annals of Nutrition and Metabolism, V43, P127, DOI 10.1159/000012777
   Sokol H, 2006, J CLIN MICROBIOL, V44, P3172, DOI 10.1128/JCM.02600-05
   Statistics C, 2006, FOOD STAT 2005
   Tjonneland A, 2009, GUT, V58, P1606, DOI 10.1136/gut.2008.169078
   Todorov SD, 2011, J APPL MICROBIOL
   Uchiyama K, 2010, INFLAMM BOWEL DIS, V16, P1696, DOI 10.1002/ibd.21251
   Villar J, 2009, PLOS ONE, V4, DOI 10.1371/journal.pone.0006818
   WAN JM, 1987, CLIN SCI, V72, P383, DOI 10.1042/cs0720383
   Ward PA, 2007, NAT MED, V13, P903, DOI 10.1038/nm0807-903
   Woodworth HL, 2010, CANCER RES, V70, P7960, DOI 10.1158/0008-5472.CAN-10-1396
NR 49
TC 121
Z9 123
U1 0
U2 38
PU PUBLIC LIBRARY SCIENCE
PI SAN FRANCISCO
PA 1160 BATTERY STREET, STE 100, SAN FRANCISCO, CA 94111 USA
SN 1932-6203
J9 PLOS ONE
JI PLoS One
PD FEB 6
PY 2013
VL 8
IS 2
AR e55468
DI 10.1371/journal.pone.0055468
PG 12
WC Multidisciplinary Sciences
WE Science Citation Index Expanded (SCI-EXPANDED)
SC Science & Technology - Other Topics
GA 092WJ
UT WOS:000315153400100
PM 23405155
OA Green Published, Green Submitted, gold
DA 2022-07-15
ER

PT J
AU Kushkevych, I
   Vitezova, M
   Fedrova, P
   Vochyanova, Z
   Parakova, L
   Hosek, J
AF Kushkevych, Ivan
   Vitezova, Monika
   Fedrova, Pavla
   Vochyanova, Zora
   Parakova, Lenka
   Hosek, Jan
TI Kinetic properties of growth of intestinal sulphate-reducing bacteria
   isolated from healthy mice and mice with ulcerative colitis
SO ACTA VETERINARIA BRNO
LA English
DT Article
DE Intestinal microbiota; growth rate; hydrogen sulphide; bowel diseases
ID DESULFOVIBRIO-PIGER VIB-7; DESULFOMICROBIUM SP ROD-9
AB Inflammatory bowel disease including ulcerative colitis are complex multifactorial diseases of unknown aetiology. Sulphate-reducing bacteria are often associated with the occurrence of the disease. The physiological properties of intestinal sulphate-reducing bacteria including kinetic characteristic of their growth have never been reported. The aim of this research was to evaluate the presence of sulphate-reducing bacteria isolated from the intestines of mice, study their growth, calculate and compare the kinetic growth properties on the model of dextran sulphate sodium induced ulcerative colitis in the mice. The number of viable intestinal sulphate-reducing bacteria from the bowel lumen of mice with ulcerative colitis was higher (P > 0.05) by 22% at 12 h of cultivation compared with cultures of sulphate-reducing bacteria from the bowel lumen of healthy mice. The sulphate-reducing bacteria from mice with colitis also had a slightly higher generation time (14.29 h) and exponential growth phase (22.24 h) compared with cultures from healthy mice. The time of lag-phase was 2 x shorter (P > 0.01) in the cultures of sulphate-reducing bacteria from mice with ulcerative colitis. The described research is new and important for the prediction of the sulphate-reducing bacteria number in the gut and their rate of dissimilatory sulphate reduction. The kinetic characteristic of their growth is important for further clarification of the mechanisms of sulphate reduction and accumulation of hydrogen sulphide, which is toxic for epithelial cells of the intestine and can cause bowel diseases both in humans and animals, in particular ulcerative colitis.
C1 [Kushkevych, Ivan; Vitezova, Monika; Fedrova, Pavla] Masaryk Univ, Fac Sci, Dept Expt Biol, Sect Microbiol, Brno, Czech Republic.
   [Parakova, Lenka] Univ Vet & Pharmaceut Sci Brno, Fac Pharm, Dept Human Pharmacol & Toxicol, Brno, Czech Republic.
   [Vochyanova, Zora; Hosek, Jan] Univ Vet & Pharmaceut Sci Brno, Fac Pharm, Dept Mol Biol & Pharmaceut Biotechnol, Brno, Czech Republic.
RP Kushkevych, I (通讯作者)，Masaryk Univ, Dept Expt Biol, Sect Microbiol, Kamenice 753-5, Brno 62500, Czech Republic.
EM kushkevych@mail.muni.cz
RI Parakova, Lenka/AGZ-4403-2022; Vitezova, Monika/E-3297-2018; Kushkevych,
   Ivan/AAU-7394-2021; Hosek, Jan/B-6274-2009
OI Vitezova, Monika/0000-0002-0999-7957; Kushkevych,
   Ivan/0000-0002-8450-7137; Hosek, Jan/0000-0003-0975-1671
FU University of Veterinary and Pharmaceutical Sciences Brno (project OPVK)
   [CZ.1.07/2.3.00/30.0053]; Ministry of Health of the Czech Republic
   [16-27522A]; Grant Agency of the Masaryk University [MUNI/A/0906/2016]
FX This study was supported by the University of Veterinary and
   Pharmaceutical Sciences Brno (project OPVK "Pharmaco-toxicological
   evaluation of newly synthesized (isolated) compounds as an integration
   tool for preclinical disciplines at VFU Brno" CZ.1.07/2.3.00/30.0053).
   This project was also supported by the grant of the Ministry of Health
   of the Czech Republic No. 16-27522A (to Z. V. and J. H.) and by the
   Grant Agency of the Masaryk University (MUNI/A/0906/2016).
CR Bailey N.T.J., 1995, STAT METHODS BIOL, V3rd
   Barton L.L, 2010, SULPHATE REDUCING BA
   Cummings J H, 2003, Curr Issues Intest Microbiol, V4, P9
   Garud Sagar, 2009, Therap Adv Gastroenterol, V2, P99, DOI 10.1177/1756283X09102329
   GIBSON GR, 1993, FEMS MICROBIOL ECOL, V12, P117
   GIBSON GR, 1991, FEMS MICROBIOL ECOL, V86, P103, DOI 10.1111/j.1574-6968.1991.tb04799.x
   Kushkevych I., 2016, STUD BIOL, V10, P197, DOI [10.30970/sbi.1001.560, DOI 10.30970/SBI.1001.560]
   Kushkevych I., 2013, STUDIA BIOL, V7, P115, DOI [10.30970/sbi.0703.312, DOI 10.30970/SBI.0703.312]
   Kushkevych I.V., 2014, STUDIA BIOL, V8, P103
   Kushkevych IV, 2014, AM J INFECT DIS MICR, V2, P63, DOI 10.12691/ajidm-2-3-5
   Kushkevych IV, 2014, INT J CURR MICROBIOL, V3, P239
   Kushkevych I, 2016, J APPL BIOMED, V14, P125, DOI 10.1016/j.jab.2016.01.005
   Kushkevych Ivan, 2015, Open Microbiol J, V9, P55, DOI 10.2174/1874285801509010055
   Kushkevych I, 2015, NEUROENDOCRINOL LETT, V36, P106
   Kushkevych I, 2015, ACTA VET BRNO, V84, P3, DOI 10.2754/avb201585010003
   Kushkevych IV, 2015, POL J MICROBIOL, V64, P107
   Kushkevych IV, 2015, ACTA BIOCHIM POL, V62, P103, DOI 10.18388/abp.2014_845
   Macfarlane S, 2007, J APPL MICROBIOL, V102, P1187, DOI 10.1111/j.1365-2672.2007.03287.x
   Macfarlane S., 2000, MICROB ECOL HEALTH D, P64
   McDougall R, 1997, J CLIN MICROBIOL, V35, P1805, DOI 10.1128/JCM.35.7.1805-1808.1997
   Pitcher MCL, 1996, GUT, V39, P1, DOI 10.1136/gut.39.1.1
   Postgate J. R., 1984, SULFATE REDUCING BAC
   Widdel F., 2010, GRUND PRAKTIKUM MIKR, V4, P1
   Zinkevich V, 2000, FEMS MICROBIOL ECOL, V34, P147, DOI 10.1111/j.1574-6941.2000.tb00764.x
NR 24
TC 32
Z9 33
U1 2
U2 9
PU VETERINARNI A FARMACEUTICKA UNIVERZITA BRNO
PI BRNO
PA PALACKEHO 1-3, BRNO CS-612 42, CZECH REPUBLIC
SN 0001-7213
EI 1801-7576
J9 ACTA VET BRNO
JI Acta Vet. BRNO
PY 2017
VL 86
IS 4
BP 405
EP 411
DI 10.2754/avb201786040405
PG 7
WC Veterinary Sciences
WE Science Citation Index Expanded (SCI-EXPANDED)
SC Veterinary Sciences
GA FZ2YV
UT WOS:000427451500013
OA gold, Green Submitted
DA 2022-07-15
ER

PT J
AU Michail, S
   Ramsy, M
   Soliman, E
AF Michail, S.
   Ramsy, M.
   Soliman, E.
TI Advances in inflammatory bowel diseases in children
SO MINERVA PEDIATRICA
LA English
DT Article
DE Crohn disease; Colitis, ulcerative; Child
ID PEDIATRIC CROHNS-DISEASE; NECROSIS-FACTOR-ALPHA; ULCERATIVE-COLITIS;
   MAINTENANCE THERAPY; ADALIMUMAB THERAPY; ENTERAL NUTRITION; INDUCTION;
   REMISSION; INFLIXIMAB; METHOTREXATE
AB Inflammatory bowel disease (IBD) is a chronic gastrointestinal condition that burdens the lives of many children around the world. It is characterized by chronic gastrointestinal inflammation. Crohn's disease (CD), ulcerative colitis and IBD-unknown are the three types of this disease. The management of children with inflammatory bowel disease is complex and requires skill, knowledge and experience with current advances in the field. Over the past several years, there have been a number of achievements and progress made in the care and management of this disorder. The diagnostic tools have greatly improved. The therapeutic armamentarium has expanded. The genetics of IBD has become more detailed and the role of the gut microbiome has been better defined. The evolution of biological agents has revolutionized the way we approach this disease. This review highlights the recent advances in pediatric inflammatory bowel disease and provides an overview for clinicians caring for children with this disorder.
C1 [Michail, S.; Ramsy, M.; Soliman, E.] Univ So Calif, Los Angeles, CA 90027 USA.
   [Michail, S.] Childrens Hosp Los Angeles, Los Angeles, CA 90027 USA.
RP Michail, S (通讯作者)，Univ So Calif, 4650 Sunset Blvd,MS 78, Los Angeles, CA 90027 USA.
EM sonia.michail@hotmail.com
CR Akobeng AK, 2005, COCHRANE DB SYST REV, DOI 10.1002/14651858.CD003715.pub2
   Benchimol EI, 2011, INFLAMM BOWEL DIS, V17, P2153, DOI 10.1002/ibd.21591
   Bergman R, 2006, ALIMENT PHARM THER, V23, P841, DOI 10.1111/j.1365-2036.2006.02846.x
   Borrelli O, 2004, DIGEST LIVER DIS, V36, P342, DOI 10.1016/j.dld.2003.12.014
   Borrelli O, 2006, CLIN GASTROENTEROL H, V4, P744, DOI 10.1016/j.cgh.2006.03.010
   Bousvaros A, 2005, INFLAMM BOWEL DIS, V11, P833, DOI 10.1097/01.MIB.0000175905.00212.2c
   Critch J, 2012, J PEDIATR GASTR NUTR, V54, P298, DOI 10.1097/MPG.0b013e318235b397
   D'Haens G, 2012, INFLAMM BOWEL DIS
   Day AS, 2008, ALIMENT PHARM THER, V27, P293, DOI 10.1111/j.1365-2036.2007.03578.x
   Dendrinos K, 2008, GASTROINTEST ENDOSC, V68, P1006, DOI 10.1016/j.gie.2008.04.003
   Dignass AU, 2009, CLIN GASTROENTEROL H, V7, P762, DOI 10.1016/j.cgh.2009.04.004
   Elahi B, 2008, DIGEST DIS SCI, V53, P1278, DOI 10.1007/s10620-007-0006-z
   Feagan BG, 2000, NEW ENGL J MED, V342, P1627, DOI 10.1056/NEJM200006013422202
   FEAGAN BG, 1995, NEW ENGL J MED, V332, P292, DOI 10.1056/NEJM199502023320503
   Glocker EO, 2009, NEW ENGL J MED, V361, P2033, DOI 10.1056/NEJMoa0907206
   Hanauer SB, 2006, GASTROENTEROLOGY, V130, P323, DOI 10.1053/j.gastro.2005.11.030
   Hanauer SB, 2002, LANCET, V359, P1541, DOI 10.1016/S0140-6736(02)08512-4
   Henderson P, 2012, AM J GASTROENTEROL
   Holubar SD, 2010, COCHRANE DB SYST REV, DOI 10.1002/14651858.CD001176.pub2
   Hyams J, 2007, GASTROENTEROLOGY, V132, P863, DOI 10.1053/j.gastro.2006.12.003
   Hyams J, 2006, CLIN GASTROENTEROL H, V4, P1118, DOI 10.1016/j.cgh.2006.04.008
   Hyams J, 2012, CLIN GASTROENTEROL H, V10, P391, DOI 10.1016/j.cgh.2011.11.026
   Hyams JS, 2011, GASTROENTEROLOGY, V140, pS90
   Hyams JS, 2011, AM J GASTROENTEROL, V106, P981, DOI 10.1038/ajg.2010.493
   Iskandar HN, 2012, TRANSL RES, V159, P313, DOI 10.1016/j.trsl.2012.01.001
   Jaffe TA, 2007, AM J ROENTGENOL, V189, P1015, DOI 10.2214/AJR.07.2427
   Kamm MA, 2007, GASTROENTEROLOGY, V132, P66, DOI 10.1053/j.gastro.2006.10.011
   Kolho KL, 2012, J PEDIAT GASTROENTER
   Konno M, 2006, PEDIATR INT, V48, P349, DOI 10.1111/j.1442-200X.2006.02220.x
   Lawson MM, 2006, COCHRANE DB SYST REV, DOI 10.1002/14651858.CD005112.pub2
   Levine A, 2011, INFLAMM BOWEL DIS, V17, P1314, DOI 10.1002/ibd.21493
   Levine A, 2009, INFLAMM BOWEL DIS, V15, P1055, DOI 10.1002/ibd.20881
   Lochs H, 2006, CLIN NUTR, V25, P260, DOI 10.1016/j.clnu.2006.01.007
   Mallon P, 2007, COCHRANE DB SYST REV, DOI 10.1002/14651858.CD005573.pub2
   Markowitz J, 2000, GASTROENTEROLOGY, V119, P895, DOI 10.1053/gast.2000.18144
   Michail S, 2011, INFLAMM BOWEL DIS
   Miele E, 2009, AM J GASTROENTEROL, V104, P437, DOI 10.1038/ajg.2008.118
   Patel P, 2011, J CLIN IMAG SCI, V1, DOI 10.4103/2156-7514.83399
   Prefontaine E, 2009, COCHRANE DB SYST REV, DOI 10.1002/14651858.CD000545.pub2
   Rahimi R, 2008, DIGEST DIS SCI, V53, P2524, DOI 10.1007/s10620-007-0171-0
   Rolfe VE, 2006, COCHRANE DB SYST REV, DOI 10.1002/14651858.CD004826
   Rosh JR, 2009, AM J GASTROENTEROL, V104, P3042, DOI 10.1038/ajg.2009.493
   Rutgeerts P, 2005, NEW ENGL J MED, V353, P2462, DOI 10.1056/NEJMoa050516
   Sandborn WJ, 2007, GUT, V56, P1232, DOI 10.1136/gut.2006.106781
   Sandborn WJ, 2009, GASTROENTEROLOGY, V137, P1250, DOI 10.1053/j.gastro.2009.06.061
   Sandborn WJ, 2009, GASTROENTEROLOGY, V136, pA520, DOI 10.1053/j.gastro.2009.06.061
   Sandhu BK, 2010, J PEDIAT GASTROENTER
   Sands BE, 2004, NEW ENGL J MED, V350, P876, DOI 10.1056/NEJMoa030815
   Sang LX, 2010, WORLD J GASTROENTERO, V16, P1908, DOI 10.3748/wjg.v16.i15.1908
   Sauer CG, 2011, INFLAMM BOWEL DIS, V17, P2326, DOI 10.1002/ibd.21626
   Siegel CA, 2009, CLIN GASTROENTEROL H, V7, P874, DOI 10.1016/j.cgh.2009.01.004
   SINGLETON JW, 1993, GASTROENTEROLOGY, V104, P1293, DOI 10.1016/0016-5085(93)90337-C
   Sokol H, 2008, P NATL ACAD SCI USA, V105, P16731, DOI 10.1073/pnas.0804812105
   Sutherland L, 2006, COCHRANE DB SYST REV, DOI 10.1002/14651858.CD000543.pub2
   Swidsinski A, 2008, INFLAMM BOWEL DIS, V14, P147, DOI 10.1002/ibd.20330
   Targan SR, 1997, NEW ENGL J MED, V337, P1029, DOI 10.1056/NEJM199710093371502
   Tschudy J, 2011, J PEDIAT GASTROENTER, V51, P221
   Turner D, 2007, AM J GASTROENTEROL, V102, P2804, DOI 10.1111/j.1572-0241.2007.01474.x
   Uhlen S, 2006, INFLAMM BOWEL DIS, V12, P1053, DOI 10.1097/01.mib.0000235103.47280.bb
   Zachos M, 2007, COCHRANE DB SYST REV, DOI 10.1002/14651858.CD000542.pub2
NR 61
TC 4
Z9 5
U1 1
U2 16
PU EDIZIONI MINERVA MEDICA
PI TURIN
PA CORSO BRAMANTE 83-85 INT JOURNALS DEPT., 10126 TURIN, ITALY
SN 0026-4946
EI 1827-1715
J9 MINERVA PEDIATR
JI Minerva Pediat.
PD JUN
PY 2012
VL 64
IS 3
BP 257
EP 270
PG 14
WC Pediatrics
WE Science Citation Index Expanded (SCI-EXPANDED)
SC Pediatrics
GA 097ML
UT WOS:000315478100001
PM 22555319
DA 2022-07-15
ER

PT J
AU Yao, DB
   Dong, M
   Dai, CL
   Wu, SD
AF Yao, Dianbo
   Dong, Ming
   Dai, Chaoliu
   Wu, Shuodong
TI Inflammation and Inflammatory Cytokine Contribute to the Initiation and
   Development of Ulcerative Colitis and Its Associated Cancer
SO INFLAMMATORY BOWEL DISEASES
LA English
DT Article
DE ulcerative colitis; colitis-associated cancer; inflammation; TLR4;
   NF-kappa B; macrophages; TNF-alpha; IL-6
ID NF-KAPPA-B; TOLL-LIKE RECEPTOR-4; INTESTINAL EPITHELIAL-CELLS; DEXTRAN
   SODIUM-SULFATE; MACROPHAGE POLARIZATION; SIGNALING PATHWAYS;
   COLORECTAL-CANCER; GUT MICROBIOTA; BOWEL-DISEASE; TNF-ALPHA
AB Dysregulated inflammatory responses play a pivotal role in the initiation, development, and progression of tumors, as demonstrated by the association between ulcerative colitis and the increased risk of colon carcinoma. In this review, the underlying mechanisms for the initiation and development of ulcerative colitis and colitis-associated cancer are described, mainly focusing on the inflammation and inflammatory cytokine. Disruption of the intestinal mucosal barrier and bacterial invasion resulted in intestinal inflammation; and further TLR4/NF-kappa B stimulation in intestinal epithelial cells, inflammatory cell infiltration, and inflammatory cytokine release all confer survival advantages to or promote abnormal proliferation in susceptible cells. Importantly, the respective roles of TLR4/NF-kappa B, TNF-alpha, and IL-6 in intestinal epithelial cells and inflammatory cells are summarized in detail. A thorough understanding of these molecular mechanisms may help researchers and clinicians to explore novel approaches for the prevention and treatment of colitis-associated cancer.
C1 [Yao, Dianbo; Dai, Chaoliu; Wu, Shuodong] China Med Univ, Shengjing Hosp, Dept Gen Surg, Shenyang 110004, Liaoning, Peoples R China.
   [Dong, Ming] China Med Univ, Affiliated Hosp 1, Dept Gastrointestinal Surg, Shenyang 110004, Liaoning, Peoples R China.
RP Wu, SD (通讯作者)，China Med Univ, Shengjing Hosp, Dept Gen Surg 2, 36 San Hao St, Shenyang 110004, Liaoning, Peoples R China.
EM wushuodong1949@163.com
OI Wu, Shuodong/0000-0002-3282-7040
FU National Natural Science Foundation of China [81400659]
FX This study was supported by National Natural Science Foundation of China
   (81400659).
CR Aggarwal BB, 2003, NAT REV IMMUNOL, V3, P745, DOI 10.1038/nri1184
   Atreya I, 2008, J INTERN MED, V263, P591, DOI 10.1111/j.1365-2796.2008.01953.x
   Bader JE, 2018, AM J PHYSIOL-GASTR L, V314, pG22, DOI 10.1152/ajpgi.00229.2017
   Bollrath J, 2009, CANCER CELL, V15, P91, DOI 10.1016/j.ccr.2009.01.002
   Cammarota R, 2010, J TRANSL MED, V8, DOI 10.1186/1479-5876-8-112
   Cario E, 2000, INFECT IMMUN, V68, P7010, DOI 10.1128/IAI.68.12.7010-7017.2000
   Cassetta L, 2011, THESCIENTIFICWORLDJO, V11, P2391, DOI 10.1100/2011/213962
   Chalaris A, 2012, DIGEST DIS, V30, P492, DOI 10.1159/000341698
   Chen YY, 2015, INT J CLIN EXP MED, V8, P12009
   Corredor J, 2003, AM J PHYSIOL-CELL PH, V284, pC953, DOI 10.1152/ajpcell.00309.2002
   Craven B, 2015, INFLAMM BOWEL DIS, V21, P485, DOI 10.1097/MIB.0000000000000303
   Danese S, 2010, ONCOGENE, V29, P3313, DOI 10.1038/onc.2010.109
   Eaden JA, 2001, GUT, V48, P526, DOI 10.1136/gut.48.4.526
   Fan YH, 2013, PROTEIN CELL, V4, P176, DOI 10.1007/s13238-013-2084-3
   Farre R, 2017, HANDB EXP PHARMACOL, V239, P193, DOI 10.1007/164_2016_107
   Fukata M, 2005, AM J PHYSIOL-GASTR L, V288, pG1055, DOI 10.1152/ajpgi.00328.2004
   Fukata M, 2007, GASTROENTEROLOGY, V133, P1869, DOI 10.1053/j.gastro.2007.09.008
   Fukata M, 2011, INFLAMM BOWEL DIS, V17, P1464, DOI 10.1002/ibd.21527
   Fukata M, 2009, INFLAMM BOWEL DIS, V15, P997, DOI 10.1002/ibd.20880
   Galdiero MR, 2018, CSH PERSPECT BIOL, V10, DOI 10.1101/cshperspect.a028662
   Galdiero MR, 2018, J LEUKOCYTE BIOL, V103, P457, DOI 10.1002/JLB.3MR0717-292R
   Ghosh S, 2002, CELL, V109, pS81, DOI 10.1016/S0092-8674(02)00703-1
   Greten FR, 2004, CELL, V118, P285, DOI 10.1016/j.cell.2004.07.013
   Grivennikov S, 2009, CANCER CELL, V15, P103, DOI 10.1016/j.ccr.2009.01.001
   Hamilton KE, 2011, MOL CANCER RES, V9, P1718, DOI 10.1158/1541-7786.MCR-10-0210
   He X, 2017, ONCOTARGET, V8, P113957, DOI 10.18632/oncotarget.23045
   Hernandez A, 2000, ANN SURG, V232, P576, DOI 10.1097/00000658-200010000-00013
   Hernandez-Chirlaque C, 2016, J CROHNS COLITIS, V10, P1324, DOI 10.1093/ecco-jcc/jjw096
   Hiramoto K, 2017, PHOTODERMATOL PHOTO, V33, P84, DOI 10.1111/phpp.12290
   Johansson MEV, 2010, PLOS ONE, V5, DOI 10.1371/journal.pone.0012238
   Jones SA, 2001, FASEB J, V15, P43, DOI 10.1096/fj.99-1003rev
   Karin M, 2006, NATURE, V441, P431, DOI 10.1038/nature04870
   Kim YH, 2019, J GASTROEN HEPATOL, V34, P544, DOI 10.1111/jgh.14526
   Kishimoto T, 2005, ANNU REV IMMUNOL, V23, P1, DOI 10.1146/annurev.immunol.23.021704.115806
   Kleessen B, 2002, SCAND J GASTROENTERO, V37, P1034, DOI 10.1080/003655202320378220
   Koh SJ, 2014, J GASTROEN HEPATOL, V29, P502, DOI 10.1111/jgh.12435
   Lawrence T, 2011, NAT REV IMMUNOL, V11, P750, DOI 10.1038/nri3088
   Li QT, 2005, TRENDS IMMUNOL, V26, P318, DOI 10.1016/j.it.2005.04.003
   Li ZW, 1999, J EXP MED, V189, P1839, DOI 10.1084/jem.189.11.1839
   Lind DS, 2001, SURGERY, V130, P363, DOI 10.1067/msy.2001.116672
   Liu C, 2017, ONCOTARGET, V8, P96774, DOI 10.18632/oncotarget.18241
   Liu XS, 2011, PLOS ONE, V6, DOI 10.1371/journal.pone.0023461
   Liu ZG, 2005, CELL RES, V15, P24, DOI 10.1038/sj.cr.7290259
   Luo H, 2012, PLOS ONE, V7, DOI 10.1371/journal.pone.0046291
   Martinez FO, 2008, FRONT BIOSCI-LANDMRK, V13, P453, DOI 10.2741/2692
   Matsumoto S, 2010, J IMMUNOL, V184, P1543, DOI 10.4049/jimmunol.0801217
   MITSUYAMA K, 1991, DIGESTION, V50, P104, DOI 10.1159/000200747
   MITSUYAMA K, 1991, Gastroenterologia Japonica, V26, P20
   Mizoguchi E, 2002, GASTROENTEROLOGY, V122, P134, DOI 10.1053/gast.2002.30347
   Napetschnig J, 2013, ANNU REV BIOPHYS, V42, P443, DOI 10.1146/annurev-biophys-083012-130338
   Neurath MF, 1996, NAT MED, V2, P998, DOI 10.1038/nm0996-998
   Onizawa M, 2009, AM J PHYSIOL-GASTR L, V296, pG850, DOI 10.1152/ajpgi.00071.2008
   Ortega-Cava CF, 2006, CLIN VACCINE IMMUNOL, V13, P132, DOI 10.1128/CVI.13.1.132-138.2006
   Ortega-Cava CF, 2003, J IMMUNOL, V170, P3977, DOI 10.4049/jimmunol.170.8.3977
   Parang B, 2017, GUT, V66, P852, DOI 10.1136/gutjnl-2015-310255
   Popivanova BK, 2008, J CLIN INVEST, V118, P560, DOI [10.1172/JCI32453, 10.1172/JC132453]
   Qu XL, 2018, FRONT IMMUNOL, V9, DOI 10.3389/fimmu.2018.00563
   Rafa H, 2017, MEDIAT INFLAMM, V2017, DOI 10.1155/2017/7353252
   Rogler G, 1998, GASTROENTEROLOGY, V115, P357, DOI 10.1016/S0016-5085(98)70202-1
   Rubio CA, 2018, HISTOPATHOLOGY, V72, P580, DOI 10.1111/his.13417
   Rutgeerts P, 2005, NEW ENGL J MED, V353, P2462, DOI 10.1056/NEJMoa050516
   Saadatdoust Z, 2015, J NUTR BIOCHEM, V26, P1547, DOI 10.1016/j.jnutbio.2015.07.024
   Scaldaferri F, 2013, BIOMED RES INT, V2013, DOI 10.1155/2013/435268
   Shang K, 2012, PLOS ONE, V7, DOI 10.1371/journal.pone.0051848
   Shang LM, 2008, GASTROENTEROLOGY, V135, P529, DOI 10.1053/j.gastro.2008.04.020
   Shapouri-Moghaddam A, 2018, J CELL PHYSIOL, V233, P6425, DOI 10.1002/jcp.26429
   Smith PD, 2011, MUCOSAL IMMUNOL, V4, P31, DOI 10.1038/mi.2010.66
   Wang W, 2015, MOL MED REP, V11, P2397, DOI 10.3892/mmr.2014.3018
   Wang Y, 2014, MUCOSAL IMMUNOL, V7, P1106, DOI 10.1038/mi.2013.126
   Xiao YT, 2016, CYTOKINE, V83, P189, DOI 10.1016/j.cyto.2016.04.012
   Yang HX, 2018, SCI TRANSL MED, V10, DOI 10.1126/scitranslmed.aan4116
   Yu HG, 2003, ONCOLOGY-BASEL, V65, P37, DOI 10.1159/000071203
   Zhang LC, 2017, EXP THER MED, V13, P3374, DOI 10.3892/etm.2017.4402
   Zhang Q, 2015, J CANCER RES THER, V11, P899, DOI 10.4103/0973-1482.143345
   Zhang XM, 2017, FRONT IMMUNOL, V8, DOI 10.3389/fimmu.2017.01774
   Zhang Y, 2017, SCI CHINA LIFE SCI, V60, P601, DOI 10.1007/s11427-017-9047-4
NR 76
TC 67
Z9 71
U1 7
U2 28
PU OXFORD UNIV PRESS INC
PI CARY
PA JOURNALS DEPT, 2001 EVANS RD, CARY, NC 27513 USA
SN 1078-0998
EI 1536-4844
J9 INFLAMM BOWEL DIS
JI Inflamm. Bowel Dis.
PD OCT
PY 2019
VL 25
IS 10
BP 1595
EP 1602
DI 10.1093/ibd/izz149
PG 8
WC Gastroenterology & Hepatology
WE Science Citation Index Expanded (SCI-EXPANDED)
SC Gastroenterology & Hepatology
GA JY3JA
UT WOS:000504313500017
PM 31287863
DA 2022-07-15
ER

PT J
AU Tang, YM
   Stone, CD
AF Tang, Ying M.
   Stone, Christian D.
TI Clostridium difficile infection in inflammatory bowel disease:
   challenges in diagnosis and treatment
SO CLINICAL JOURNAL OF GASTROENTEROLOGY
LA English
DT Review
DE Inflammatory bowel disease; Clostridium difficile infection; Crohn's
   disease; Ulcerative colitis; Treatment
ID FECAL MICROBIOTA TRANSPLANTATION; POLYMERASE-CHAIN-REACTION;
   ULCERATIVE-COLITIS; PSEUDOMEMBRANOUS COLITIS; INTESTINAL MICROBIOTA;
   HOSPITALIZED-PATIENTS; ENZYME-IMMUNOASSAY; UNITED-STATES; IMMUNE-SYSTEM;
   RISK-FACTORS
AB The problem of Clostridium difficile infection (CDI) has reached epidemic proportions, particularly in industrialized nations. The pathophysiology, disease course and the potential complications are well appreciated in the general hospitalized patient. However, when CDI occurs in the setting of inflammatory bowel disease (IBD), a number of distinct differences in the diagnosis and clinical management of the infection in this population should be appreciated by gastroenterologists, hospitalists and other care providers. This review highlights the unique aspects of CDI when it occurs in IBD patients with an emphasis on the challenge of distinguishing persistent infection from exacerbation of underlying chronic colitis. An understanding of how CDI may differ in presentation and how management should be altered can prevent serious and life-threatening complications.
C1 [Tang, Ying M.] Univ Nevada, Sch Med, Div Gastroenterol & Hepatol, Sect Gastroenterol & Hepatol, 1701 W Charleston Blvd,Suite 230, Las Vegas, NV 89102 USA.
   [Stone, Christian D.] Comprehens Digest Inst Nevada, 8530 W Sunset Rd,Suite 230, Las Vegas, NV 89113 USA.
RP Stone, CD (通讯作者)，Comprehens Digest Inst Nevada, 8530 W Sunset Rd,Suite 230, Las Vegas, NV 89113 USA.
EM ytang@unr.edu; cstone@nevadagastro.com
CR Abougergi Marwan S, 2010, J Hosp Med, V5, pE1, DOI 10.1002/jhm.542
   Aichinger E, 2008, J CLIN MICROBIOL, V46, P3795, DOI 10.1128/JCM.00684-08
   Ananthakrishnan AN, 2008, GUT, V57, P205, DOI 10.1136/gut.2007.128231
   Ananthakrishnan AN, 2012, ALIMENT PHARM THER, V35, P789, DOI 10.1111/j.1365-2036.2012.05022.x
   Ananthakrishnan AN, 2011, INFLAMM BOWEL DIS, V17, P976, DOI 10.1002/ibd.21457
   Anderson JL, 2012, ALIMENT PHARM THER, V36, P503, DOI 10.1111/j.1365-2036.2012.05220.x
   BARTLETT JG, 1978, NEW ENGL J MED, V298, P531, DOI 10.1056/NEJM197803092981003
   Bartlett JG, 2002, NEW ENGL J MED, V346, P334, DOI 10.1056/NEJMcp011603
   Bartlett JG, 2008, CLIN INFECT DIS, V46, pS12, DOI 10.1086/521863
   Bauer MP, 2009, CLIN MICROBIOL INFEC, V15, P1087, DOI 10.1111/j.1469-0691.2009.02853.x
   Ben-Horin S, 2010, J CROHNS COLITIS, V4, P194, DOI 10.1016/j.crohns.2009.11.001
   Ben-Horin S, 2009, CLIN GASTROENTEROL H, V7, P981, DOI 10.1016/j.cgh.2009.05.031
   Berg AM, 2013, INFLAMM BOWEL DIS, V19, P194, DOI 10.1002/ibd.22964
   Binion David G, 2012, Gastroenterol Hepatol (N Y), V8, P615
   Bossuyt P, 2009, J CROHNS COLITIS, V3, P4, DOI 10.1016/j.crohns.2008.09.003
   Brandt LJ, 2012, AM J GASTROENTEROL, V107, P1079, DOI 10.1038/ajg.2012.60
   Britton RA, 2014, GASTROENTEROLOGY, V146, P1547, DOI 10.1053/j.gastro.2014.01.059
   Brown AT, 2014, AM J MED, V127, P865, DOI 10.1016/j.amjmed.2014.05.016
   Cammarota G, 2015, ALIMENT PHARM THER, V41, P835, DOI 10.1111/apt.13144
   Carman RJ, 2012, J CLIN MICROBIOL, V50, P1425, DOI 10.1128/JCM.05600-11
   Causey MW, 2009, AM SURGEON, V75, P1203
   Chang JY, 2008, J INFECT DIS, V197, P435, DOI 10.1086/525047
   Clayton EM, 2009, AM J GASTROENTEROL, V104, P1162, DOI 10.1038/ajg.2009.4
   Cohen SH, 2010, INFECT CONT HOSP EP, V31, P431, DOI 10.1086/651706
   Cornely OA, 2012, LANCET INFECT DIS, V12, P281, DOI 10.1016/S1473-3099(11)70374-7
   Das R, 2010, AM J GASTROENTEROL, V105, P2040, DOI 10.1038/ajg.2010.142
   Deshpande A, 2012, CURR MED RES OPIN, V28, P1553, DOI 10.1185/03007995.2012.717529
   Deshpande A, 2011, CLIN INFECT DIS, V53, pE81, DOI 10.1093/cid/cir505
   Drudy D, 2007, CLIN MICROBIOL INFEC, V13, P298, DOI 10.1111/j.1469-0691.2006.01634.x
   Dupaul-Chicoine J, 2013, INFLAMM BOWEL DIS, V19, P2227, DOI 10.1097/MIB.0b013e31828dcac7
   Fischer M, 2016, INFLAMM BOWEL DIS, V22, P2402, DOI 10.1097/MIB.0000000000000908
   Goodhand JR, 2011, ALIMENT PHARM THER, V33, P428, DOI 10.1111/j.1365-2036.2010.04548.x
   Hall AJ, 2012, CLIN INFECT DIS, V55, P216, DOI 10.1093/cid/cis386
   Hourigan SK, 2014, DIGEST DIS SCI, V59, P2222, DOI 10.1007/s10620-014-3169-4
   Issa M, 2007, CLIN GASTROENTEROL H, V5, P345, DOI 10.1016/j.cgh.2006.12.028
   Janarthanan S, 2012, AM J GASTROENTEROL, V107, P1001, DOI 10.1038/ajg.2012.179
   Jen MH, 2011, ALIMENT PHARM THER, V33, P1322, DOI 10.1111/j.1365-2036.2011.04661.x
   Jodorkovsky D, 2010, DIGEST DIS SCI, V55, P415, DOI 10.1007/s10620-009-0749-9
   Johnson S, 2001, ANN INTERN MED, V135, P434, DOI 10.7326/0003-4819-135-6-200109180-00012
   Kaneko T, 2011, CLIN RES HEPATOL GAS, V35, P315, DOI 10.1016/j.clinre.2011.02.004
   Kariv R, 2011, J CROHNS COLITIS, V5, P34, DOI 10.1016/j.crohns.2010.09.007
   Kawaratani H, 2010, DIGEST ENDOSC, V22, P373, DOI 10.1111/j.1443-1661.2010.01020.x
   Kok J, 2011, J CLIN MICROBIOL, V49, P3719, DOI 10.1128/JCM.00752-11
   Koo HL, 2014, INFECT CONT HOSP EP, V35, P667, DOI 10.1086/676433
   Kuijper EJ, 2006, CLIN MICROBIOL INFEC, V12, P2, DOI 10.1111/j.1469-0691.2006.01580.x
   Kutty PK, 2010, EMERG INFECT DIS, V16, P197, DOI 10.3201/eid1602.090953
   Kyne L, 2000, NEW ENGL J MED, V342, P390, DOI 10.1056/NEJM200002103420604
   Kyne L, 2001, LANCET, V357, P189, DOI 10.1016/S0140-6736(00)03592-3
   Leav BA, 2010, VACCINE, V28, P965, DOI 10.1016/j.vaccine.2009.10.144
   Leffler DA, 2015, NEW ENGL J MED, V372, P1539, DOI 10.1056/NEJMra1403772
   Lessa FC, 2015, NEW ENGL J MED, V372, P825, DOI [10.1056/NEJMoa1408913, 10.1056/NEJMc1505190]
   Li Y, 2013, INFLAMM BOWEL DIS, V19, P397, DOI 10.1097/MIB.0b013e318280fcb9
   Longtin Y, 2013, CLIN INFECT DIS, V56, P67, DOI 10.1093/cid/cis840
   Loo VG, 2011, NEW ENGL J MED, V365, P1693, DOI 10.1056/NEJMoa1012413
   Lowy I, 2010, NEW ENGL J MED, V362, P197, DOI 10.1056/NEJMoa0907635
   Lundeen SJ, 2007, J GASTROINTEST SURG, V11, P138, DOI 10.1007/s11605-006-0022-x
   Lyras D, 2009, NATURE, V458, P1176, DOI 10.1038/nature07822
   Magill SS, 2014, NEW ENGL J MED, V370, P1198, DOI 10.1056/NEJMoa1306801
   MANABE YC, 1995, ANN INTERN MED, V123, P835, DOI 10.7326/0003-4819-123-11-199512010-00004
   Martinelli M, 2014, INFLAMM BOWEL DIS, V20, P2219, DOI 10.1097/MIB.0000000000000219
   Masclee GMC, 2013, INFLAMM BOWEL DIS, V19, P2125, DOI 10.1097/MIB.0b013e318297d222
   McFarland LV, 2009, CURR OPIN GASTROEN, V25, P24, DOI 10.1097/MOG.0b013e32831da7c4
   McPherson S, 2006, DIS COLON RECTUM, V49, P640, DOI 10.1007/s10350-006-0511-8
   MERZ CS, 1994, J CLIN MICROBIOL, V32, P1142, DOI 10.1128/JCM.32.5.1142-1147.1994
   Murthy SK, 2012, ALIMENT PHARM THER, V36, P1032, DOI 10.1111/apt.12073
   Navaneethan U, 2012, J CROHNS COLITIS, V6, P330, DOI 10.1016/j.crohns.2011.09.005
   Navaneethan U, 2010, WORLD J GASTROENTERO, V16, P4892, DOI 10.3748/wjg.v16.i39.4892
   Nguyen GC, 2008, AM J GASTROENTEROL, V103, P1443, DOI 10.1111/j.1572-0241.2007.01780.x
   Nitzan O, 2013, WORLD J GASTROENTERO, V19, P7577, DOI 10.3748/wjg.v19.i43.7577
   Novak-Weekley SM, 2010, J CLIN MICROBIOL, V48, P889, DOI 10.1128/JCM.01801-09
   Pascarella F, 2009, J PEDIATR-US, V154, P854, DOI 10.1016/j.jpeds.2008.12.039
   Pepin J, 2004, CAN MED ASSOC J, V171, P466, DOI 10.1503/cmaj.1041104
   Petrof EO, 2013, MICROBIOME, V1, DOI 10.1186/2049-2618-1-3
   Planche T, 2011, J CLIN PATHOL, V64, P1, DOI 10.1136/jcp.2010.080135
   Planche TD, 2013, LANCET INFECT DIS, V13, P936, DOI 10.1016/S1473-3099(13)70200-7
   Purchiaroni F, 2013, EUR REV MED PHARMACO, V17, P323
   Ricciardi R, 2009, DIS COLON RECTUM, V52, P40, DOI 10.1007/DCR.0b013e31819733fd
   Rodemann JF, 2007, CLIN GASTROENTEROL H, V5, P339, DOI 10.1016/j.cgh.2006.12.027
   Rupnik M, 2009, NAT REV MICROBIOL, V7, P526, DOI 10.1038/nrmicro2164
   Schneeweiss S, 2009, ALIMENT PHARM THER, V30, P253, DOI 10.1111/j.1365-2036.2009.04037.x
   Shen B, 2008, CLIN GASTROENTEROL H, V6, P782, DOI 10.1016/j.cgh.2008.02.021
   Surawicz CM, 2013, AM J GASTROENTEROL, V108, P478, DOI 10.1038/ajg.2013.4
   Tamboli CP, 2004, GUT, V53, P1, DOI 10.1136/gut.53.1.1
   TEDESCO FJ, 1981, J CLIN GASTROENTEROL, V3, P221, DOI 10.1097/00004836-198109000-00004
   Tremaine WJ, 2007, CLIN GASTROENTEROL H, V5, P310, DOI 10.1016/j.cgh.2006.12.030
   Trifan A, 2014, WORLD J GASTROENTERO, V20, P11736, DOI 10.3748/wjg.v20.i33.11736
   Tsironi E, 2006, DIS COLON RECTUM, V49, P1074, DOI 10.1007/s10350-006-0577-3
   Voth DE, 2005, CLIN MICROBIOL REV, V18, P247, DOI 10.1128/CMR.18.2.247-263.2005
   Walker AW, 2013, PHARMACOL RES, V69, P75, DOI 10.1016/j.phrs.2012.09.008
   Wang YH, 2013, DIGEST DIS SCI, V58, P2308, DOI 10.1007/s10620-013-2641-x
   Wang Y, 2007, J GASTROEN HEPATOL, V22, P1450, DOI 10.1111/j.1440-1746.2007.04873.x
   Wilcox MH, 2008, J ANTIMICROB CHEMOTH, V62, P388, DOI 10.1093/jac/dkn163
   Yanai H, 2011, INFLAMM BOWEL DIS, V17, P1540, DOI 10.1002/ibd.21514
   Young VB, 2014, J INFECT DIS, V209, P9, DOI 10.1093/infdis/jit461
NR 94
TC 14
Z9 14
U1 0
U2 8
PU SPRINGER JAPAN KK
PI TOKYO
PA CHIYODA FIRST BLDG EAST, 3-8-1 NISHI-KANDA, CHIYODA-KU, TOKYO, 101-0065,
   JAPAN
SN 1865-7257
EI 1865-7265
J9 CLIN J GASTROENTEROL
JI Clin. J. Gastroenterol.
PD APR
PY 2017
VL 10
IS 2
BP 112
EP 123
DI 10.1007/s12328-017-0719-2
PG 12
WC Gastroenterology & Hepatology
WE Emerging Sources Citation Index (ESCI)
SC Gastroenterology & Hepatology
GA FK3CD
UT WOS:000413361000003
PM 28210836
DA 2022-07-15
ER

PT J
AU Chatzikonstantinou, M
   Konstantopoulos, P
   Stergiopoulos, S
   Kontzoglou, K
   Verikokos, C
   Perrea, D
   Dimitroulis, D
AF Chatzikonstantinou, Marianthi
   Konstantopoulos, Panagiotis
   Stergiopoulos, Spyros
   Kontzoglou, Konstantinos
   Verikokos, Christos
   Perrea, Despina
   Dimitroulis, Dimitris
TI Calprotectin as a diagnostic tool for inflammatory bowel diseases
SO BIOMEDICAL REPORTS
LA English
DT Article
DE calprotectin; inflammatory bowel disease; diagnostic marker
ID FECAL CALPROTECTIN; CROHNS-DISEASE; ULCERATIVE-COLITIS; INTESTINAL
   INFLAMMATION; PROTEIN; MARKER; COLONOSCOPY; RELAPSE; MICE
AB Inflammatory bowel diseases (IBD) are chronic intestinal disorders caused by a number of factors, including external influences, intestinal microbiota and genetics. The two major clinically defined types of IBD are Crohn's disease and ulcerative colitis, each of which is characterized by relapses in the clinical course, thus patients must be under constant observation via regular endoscopies. As endoscopy, which has been used for direct evaluation and diagnosis of IBD, requires uncomfortable and expensive bowel preparation, a non-invasive test was required to reduce the number of patients undergoing unnecessary endoscopy. Calprotectin is a protein occurring in the cytosol of inflammatory cells and is released by the activation of leukocytes. As it is elevated and stable in the faeces of patients with IBD and can be reliably detected in faecal samples of <5 g, it may serve as an inexpensive, non-invasive diagnostic method for IBD. This is explored in the following review.
C1 [Chatzikonstantinou, Marianthi; Konstantopoulos, Panagiotis; Perrea, Despina] Natl & Kapodistrian Univ Athens, Lab Expt Surg & Surg Res NS Christeas, Ag Thoma 15b, Athens 11527, Greece.
   [Stergiopoulos, Spyros] Univ Athens, Sch Med, Dept Surg 4, Attikon Univ Hosp, Athens 12462, Greece.
   [Kontzoglou, Konstantinos; Verikokos, Christos; Dimitroulis, Dimitris] Natl & Kapodistrian Univ Athens, Dept Propedeut Surg 2, Laiko Gen Hosp, Sch Med, Athens 11527, Greece.
RP Chatzikonstantinou, M (通讯作者)，Natl & Kapodistrian Univ Athens, Lab Expt Surg & Surg Res NS Christeas, Ag Thoma 15b, Athens 11527, Greece.
EM hmarianthi@gmail.com
CR Armitage E, 1999, LANCET, V353, P1496, DOI 10.1016/S0140-6736(99)00333-5
   BARTON JR, 1989, GUT, V30, P618, DOI 10.1136/gut.30.5.618
   Biancone L, 2002, ALIMENT PHARM THER, V16, P29, DOI 10.1046/j.1365-2036.16.s4.18.x
   Bunn SK, 2001, J PEDIATR GASTR NUTR, V33, P14, DOI 10.1097/00005176-200107000-00003
   Bunn SK, 2001, J PEDIATR GASTR NUTR, V32, P171, DOI 10.1097/00005176-200102000-00015
   CELLIER C, 1994, GUT, V35, P231, DOI 10.1136/gut.35.2.231
   Costa F, 2005, GUT, V54, P364, DOI 10.1136/gut.2004.043406
   Costa F, 2003, DIGEST LIVER DIS, V35, P642, DOI 10.1016/S1590-8658(03)00381-5
   CRAMABOHBOUTH G, 1989, GUT, V30, P1236, DOI 10.1136/gut.30.9.1236
   Fagerhol M. K., 1990, STIMULUS RESPONSE CO, P187
   FAGERHOL MK, 1980, CLIN RES PROC, V16, P273
   Fireman Z, 2003, GUT, V52, P390, DOI 10.1136/gut.52.3.390
   Gaya DR, 2002, QJM-INT J MED, V95, P557, DOI 10.1093/qjmed/95.9.557
   Greenberg GR, 1996, GASTROENTEROLOGY, V110, P45, DOI 10.1053/gast.1996.v110.pm8536887
   Gregersen PK, 2009, ANNU REV IMMUNOL, V27, P363, DOI 10.1146/annurev.immunol.021908.132653
   Halme L, 2006, WORLD J GASTROENTERO, V12, P3668, DOI 10.3748/wjg.v12.i23.3668
   Johne B, 1997, J CLIN PATHOL-MOL PA, V50, P113
   Kaser A, 2010, ANNU REV IMMUNOL, V28, P573, DOI 10.1146/annurev-immunol-030409-101225
   KUHN R, 1993, CELL, V75, P263, DOI 10.1016/0092-8674(93)80068-P
   Lasson A, 2008, SCAND J GASTROENTERO, V43, P356, DOI 10.1080/00365520701679116
   Limburg PJ, 2000, AM J GASTROENTEROL, V95, P2831, DOI 10.1016/S0002-9270(00)01987-0
   Meling TR, 1996, SCAND J GASTROENTERO, V31, P339, DOI 10.3109/00365529609006407
   MODIGLIANI R, 1990, GASTROENTEROLOGY, V98, P811, DOI 10.1016/0016-5085(90)90002-I
   MODIGLIANI R, 1994, AM J GASTROENTEROL, V89, pS53
   MOMBAERTS P, 1993, CELL, V75, P275, DOI 10.1016/0092-8674(93)80069-Q
   Peterson DA, 2008, CELL HOST MICROBE, V3, P417, DOI 10.1016/j.chom.2008.05.001
   RILEY SA, 1991, GUT, V32, P174, DOI 10.1136/gut.32.2.174
   Ristvedt SL, 2003, AM J GASTROENTEROL, V98, P578, DOI 10.1016/S0002-9270(02)06024-0
   Roseth AG, 1999, SCAND J GASTROENTERO, V34, P50
   Roseth AG, 1997, DIGESTION, V58, P176, DOI 10.1159/000201441
   ROSETH AG, 1992, SCAND J GASTROENTERO, V27, P793, DOI 10.3109/00365529209011186
   ROSETH AG, 1993, SCAND J GASTROENTERO, V28, P1073, DOI 10.3109/00365529309098312
   Roseth AG, 2004, SCAND J GASTROENTERO, V39, P1017, DOI 10.1080/00365520410007971
   RUTGEERTS PJ, 1994, EUR J GASTROEN HEPAT, V6, P113, DOI 10.1097/00042737-199402000-00004
   SADLACK B, 1993, CELL, V75, P253, DOI 10.1016/0092-8674(93)80067-O
   SOHNLE PG, 1991, J INFECT DIS, V163, P187, DOI 10.1093/infdis/163.1.187
   STEINBAKK M, 1990, LANCET, V336, P763, DOI 10.1016/0140-6736(90)93237-J
   Thia KT, 2008, AM J GASTROENTEROL, V103, P3167, DOI 10.1111/j.1572-0241.2008.02158.x
   Tibble J, 2000, GUT, V47, P506, DOI 10.1136/gut.47.4.506
   Tibble JA, 2000, GASTROENTEROLOGY, V119, P15, DOI 10.1053/gast.2000.8523
   Tibble JA, 1999, GUT, V45, P362, DOI 10.1136/gut.45.3.362
   Tsironi E, 2004, AM J GASTROENTEROL, V99, P1749, DOI 10.1111/j.1572-0241.2004.30445.x
   van Rheenen PF, 2010, BMJ-BRIT MED J, V341, DOI 10.1136/bmj.c3369
   von Roon AC, 2007, AM J GASTROENTEROL, V102, P803, DOI 10.1111/j.1572-0241.2007.01126.x
   Yiu S, 1995, J LEUKOCYTE BIOL, V336, P763
NR 45
TC 17
Z9 17
U1 0
U2 3
PU SPANDIDOS PUBL LTD
PI ATHENS
PA POB 18179, ATHENS, 116 10, GREECE
SN 2049-9434
EI 2049-9442
J9 BIOMED REP
JI Biomed. Rep.
PD OCT
PY 2016
VL 5
IS 4
BP 403
EP 407
DI 10.3892/br.2016.751
PG 5
WC Medicine, Research & Experimental
WE Emerging Sources Citation Index (ESCI)
SC Research & Experimental Medicine
GA DY9ZH
UT WOS:000385495400002
PM 27699005
OA Bronze, Green Published
DA 2022-07-15
ER

PT J
AU Dore, MP
   Rocchi, C
   Longo, NP
   Scanu, AM
   Vidili, G
   Padedda, F
   Pes, GM
AF Dore, Maria Pina
   Rocchi, Chiara
   Longo, Nunzio Pio
   Scanu, Antonio Mario
   Vidili, Gianpaolo
   Padedda, Federica
   Pes, Giovanni Mario
TI Effect of Probiotic Use on Adverse Events in Adult Patients with
   Inflammatory Bowel Disease: a Retrospective Cohort Study
SO PROBIOTICS AND ANTIMICROBIAL PROTEINS
LA English
DT Article
DE Crohn's disease; Ulcerative colitis; Systemic steroids; Hospitalization;
   Surgery; Adjuvant therapy
ID ACTIVE ULCERATIVE-COLITIS; ESCHERICHIA-COLI; CROHNS-DISEASE;
   SACCHAROMYCES-BOULARDII; MAINTAINING REMISSION; NATURAL-HISTORY;
   METAANALYSIS; BACTERIA; EFFICACY
AB Alterations of intestinal microflora are involved in the pathogenesis and natural history of inflammatory bowel diseases (IBDs). Manipulation of human gut microbiota with probiotics may be a therapeutic option. In this retrospective cohort study, the benefits of probiotic use in reducing adverse events were analyzed. Data from clinical charts of IBD patients followed up for at least 36 months were retrieved. The occurrence of adverse events including the need for systemic steroids, hospitalization, and surgery related to IBD was analyzed according to age, gender, body mass index, treatments, IBD phenotype, disease duration, and probiotic use. The amount of probiotic use was calculated as the ratio of time under probiotic treatment to the disease duration starting from the date of the first probiotic administration and expressed as a percentage. Patients were stratified according to the percentage of probiotic use as <= 24%, 25-74%, and >= 75%, and the number of adverse events per patient-years was calculated. Results were adjusted for Crohn's disease (CD) and ulcerative colitis (UC) by multivariate analysis including study variables. Data from 200 patients (78 CD, 122 UC; 117 females; mean age 40.6 +/- 15.3 years; mean disease duration 12.1 +/- 8.7 years) were available. CD patients taking probiotics for 25-74% of the disease duration experienced a 64% reduction in total adverse events. The need for systemic steroids, hospitalization, and surgery dropped to zero events per person-year in UC patients and decreased by 93% (p < 0.001) in CD patients taking probiotics for >= 75% of the disease duration. Our findings suggest that the use of probiotics may be an additional therapeutic tool in patients with IBD.
C1 [Dore, Maria Pina; Rocchi, Chiara; Longo, Nunzio Pio; Scanu, Antonio Mario; Vidili, Gianpaolo; Padedda, Federica; Pes, Giovanni Mario] Univ Sassari, Dept Surg & Expt Med Sci, Viale San Pietro 43, I-07100 Sassari, Italy.
   [Dore, Maria Pina] Baylor Coll Med, One Baylor Plaza, Houston, TX 77030 USA.
   [Dore, Maria Pina] Clin Med, Viale S Pietro 8, I-07100 Sassari, Italy.
RP Dore, MP (通讯作者)，Univ Sassari, Dept Surg & Expt Med Sci, Viale San Pietro 43, I-07100 Sassari, Italy.; Dore, MP (通讯作者)，Baylor Coll Med, One Baylor Plaza, Houston, TX 77030 USA.; Dore, MP (通讯作者)，Clin Med, Viale S Pietro 8, I-07100 Sassari, Italy.
EM mpdore@uniss.it
RI Dore, Maria P/K-8391-2012; Pes, Gianni/AAH-3340-2019; DORE, Maria
   Pina/AAV-7918-2021; Scanu, Antonio Mario/D-8984-2012
OI Pes, Gianni/0000-0003-3265-2823; DORE, Maria Pina/0000-0001-7305-3531;
   Scanu, Antonio Mario/0000-0001-7878-1167
CR Beaugerie L, 2019, CLIN GASTROENTEROL H, V17, P370, DOI 10.1016/j.cgh.2018.07.013
   Bourreille A, 2013, CLIN GASTROENTEROL H, V11, P982, DOI 10.1016/j.cgh.2013.02.021
   Derwa Y, 2017, ALIMENT PHARM THER, V46, P389, DOI 10.1111/apt.14203
   Efron B., 1993, INTRO BOOTSTRAP
   Elbanna K, 2018, SCI REP-UK, V8, DOI 10.1038/s41598-018-31006-3
   Elinav E, 2011, CELL, V145, P745, DOI 10.1016/j.cell.2011.04.022
   Fiocchi C, 2015, J GASTROEN HEPATOL, V30, P12, DOI 10.1111/jgh.12751
   Ganji-Arjenaki M, 2018, J CELL PHYSIOL, V233, P2091, DOI 10.1002/jcp.25911
   Garrett WS, 2007, CELL, V131, P33, DOI 10.1016/j.cell.2007.08.017
   Guslandi M, 2000, DIGEST DIS SCI, V45, P1462, DOI 10.1023/A:1005588911207
   Holtzel A, 2000, ANGEW CHEM INT EDIT, V39, P2766
   Kato K, 2004, ALIMENT PHARM THER, V20, P1133, DOI 10.1111/j.1365-2036.2004.02268.x
   Katz M, 2012, OXFORD HDB ORG SOCIA, DOI [10.1017/CBO9780511616761, DOI 10.1017/CB09780511616761]
   Koretz RL, 2018, AM J GASTROENTEROL, V113, P1125, DOI 10.1038/s41395-018-0138-0
   Kruis W, 1997, ALIMENT PHARM THER, V11, P853, DOI 10.1046/j.1365-2036.1997.00225.x
   Kruis W, 2004, GUT, V53, P1617, DOI 10.1136/gut.2003.037747
   La Fata G, 2018, PROBIOTICS ANTIMICRO, V10, P11, DOI 10.1007/s12602-017-9322-6
   LAMBERT D, 1992, TECHNOMETRICS, V34, P1, DOI 10.2307/1269547
   Madsen K, 2001, GASTROENTEROLOGY, V121, P580, DOI 10.1053/gast.2001.27224
   Malchow HA, 1997, J CLIN GASTROENTEROL, V25, P653, DOI 10.1097/00004836-199712000-00021
   Matthes H, 2010, BMC COMPLEM ALTERN M, V10, DOI 10.1186/1472-6882-10-13
   Mukai T, 2002, FEMS IMMUNOL MED MIC, V32, P105, DOI 10.1111/j.1574-695X.2002.tb00541.x
   Ng SC, 2017, LANCET, V390, P2769, DOI 10.1016/S0140-6736(17)32448-0
   Petersen AM, 2014, J CROHNS COLITIS, V8, P1498, DOI 10.1016/j.crohns.2014.06.001
   Podolsky DK, 2002, NEW ENGL J MED, V347, P417, DOI 10.1056/NEJMra0804647
   Satta R, 2019, J DERMATOL TREAT, V30, P612, DOI 10.1080/09546634.2018.1527998
   Schultz M, 2004, BMC GASTROENTEROL, V4, DOI 10.1186/1471-230X-4-5
   Shivashankar R, 2017, CLIN GASTROENTEROL H, V15, P857, DOI 10.1016/j.cgh.2016.10.039
   Shukla PK, 2018, FASEB J, V32, P6274, DOI 10.1096/fj.201800351R
   Singh TP, 2017, FRONT MICROBIOL, V8, DOI 10.3389/fmicb.2017.00486
   Sood A, 2009, CLIN GASTROENTEROL H, V7, P1202, DOI 10.1016/j.cgh.2009.07.016
   Tamaki H, 2016, DIGEST ENDOSC, V28, P67, DOI 10.1111/den.12553
   To N, 2016, ALIMENT PHARM THER, V43, P549, DOI 10.1111/apt.13511
   Vermeire S, 2007, ALIMENT PHARM THER, V25, P3, DOI 10.1111/j.1365-2036.2006.03134.x
   Willert RP, 2010, GASTROENTEROLOGY, V138, pS517
NR 35
TC 13
Z9 14
U1 4
U2 22
PU SPRINGER
PI NEW YORK
PA ONE NEW YORK PLAZA, SUITE 4600, NEW YORK, NY, UNITED STATES
SN 1867-1306
EI 1867-1314
J9 PROBIOTICS ANTIMICRO
JI Probiotics Antimicrob. Proteins
PD MAR
PY 2020
VL 12
IS 1
BP 152
EP 159
DI 10.1007/s12602-019-9517-0
PG 8
WC Biotechnology & Applied Microbiology; Microbiology
WE Science Citation Index Expanded (SCI-EXPANDED)
SC Biotechnology & Applied Microbiology; Microbiology
GA KU2KO
UT WOS:000519537600017
PM 30685823
DA 2022-07-15
ER

PT J
AU Theochari, NA
   Stefanopoulos, A
   Mylonas, KS
   Economopoulos, KP
AF Theochari, Nikoletta A.
   Stefanopoulos, Anastasios
   Mylonas, Konstantinos S.
   Economopoulos, Konstantinos P.
TI Antibiotics exposure and risk of inflammatory bowel disease: a
   systematic review
SO SCANDINAVIAN JOURNAL OF GASTROENTEROLOGY
LA English
DT Article
DE Antibiotics; inflammatory bowel disease; ulcerative colitis; Crohn's
   disease
ID CROHNS-DISEASE; ENVIRONMENTAL-FACTORS; GUT MICROBIOTA; ASSOCIATION;
   EPIDEMIOLOGY; TETRACYCLINE; LIFE
AB Aim: The aim of this study was to critically assess all available evidence suggesting an association between antibiotic exposure and new onset of inflammatory bowel disease (IBD).Materials and methods: This systematic review was conducted according to the PRISMA statement and eligible studies were identified through search of PubMed, Embase and the Cochrane Library. Data on patient demographics, antibiotic exposure and confounding factors were analyzed. The Newcastle-Ottawa Scale (NOS) was used to assess the quality of eligible studies.Results: A total of 15 observational studies (10 case control and five cohort) including 8748 patients diagnosed with IBD were systematically reviewed. Antibiotic exposure was mostly associated with Crohn's disease but not with ulcerative colitis. In particular, penicillin's, cephalosporins, metronidazole and fluoroquinolones were most commonly associated with the onset of Crohn's disease. The impact of tetracycline-family antibiotics on the pathogenesis of IBD was not clear.Conclusion: There may be an association between antibiotic exposure and the development of IBD; especially Crohn's disease. Even though, clinicians should be cautious when prescribing certain antibiotic regimens to patients with a strong family history of IBD, it should be emphasized that available data are not granular enough to reach any definitive conclusions.
C1 [Theochari, Nikoletta A.] Natl & Kapodistrian Univ Athens, Sch Med, Athens, Greece.
   [Theochari, Nikoletta A.; Stefanopoulos, Anastasios; Mylonas, Konstantinos S.; Economopoulos, Konstantinos P.] Soc Jr Doctors, Surg Working Grp, Athens, Greece.
   [Mylonas, Konstantinos S.] Harvard Med Sch, Massachusetts Gen Hosp, Div Pediat Surg, Boston, MA USA.
   [Economopoulos, Konstantinos P.] Duke Univ, Med Ctr, Dept Surg, Durham, NC 27710 USA.
RP Mylonas, KS (通讯作者)，Massachusetts Gen Hosp, Dept Surg, Warren 11,55 Fruit St, Boston, MA 02114 USA.
EM kmylonas@mgh.harvard.edu
OI Mylonas, Konstantinos/0000-0002-2356-6694
CR Bae JM, 2016, EPIDEMIOL HEALTH, V38, DOI 10.4178/epih.e2016014
   Bendtsen KM, 2015, BIRTH DEFECTS RES C, V105, P278, DOI 10.1002/bdrc.21116
   Bernstein CN, 2008, GUT, V57, P1185, DOI 10.1136/gut.2007.122143
   Bernstein CN, 2014, NESTLE NUTR WORKS SE, V79, P83, DOI 10.1159/000360713
   Bernstein CN, 2012, DIGEST DIS, V30, P28, DOI 10.1159/000342593
   Bernstein CN, 2010, DIGEST DIS, V28, P406, DOI 10.1159/000320394
   Card T, 2004, GUT, V53, P246, DOI 10.1136/gut.2003.025239
   Castiglione F, 2012, J CROHNS COLITIS, V6, P324, DOI 10.1016/j.crohns.2011.09.003
   Dethlefsen L, 2011, P NATL ACAD SCI USA, V108, P4554, DOI 10.1073/pnas.1000087107
   Perez-Cobas AE, 2013, GUT, V62, P1591, DOI 10.1136/gutjnl-2012-303184
   Gearry RB, 2010, J GASTROEN HEPATOL, V25, P325, DOI 10.1111/j.1440-1746.2009.06140.x
   Han DY, 2010, MUTAT RES-FUND MOL M, V690, P116, DOI 10.1016/j.mrfmmm.2009.09.002
   Hviid A, 2011, GUT, V60, P49, DOI 10.1136/gut.2010.219683
   Kronman MP, 2012, PEDIATRICS, V130, pE794, DOI 10.1542/peds.2011-3886
   Lee TW, 2013, INTERN MED J, V43, P919, DOI 10.1111/imj.12179
   Li WQ, 2016, CLIN GASTROENTEROL H, V14, P220, DOI 10.1016/j.cgh.2015.09.013
   Liberati A, 2009, ANN INTERN MED, V151, pW65, DOI [10.1371/journal.pmed.1000100, 10.7326/0003-4819-151-4-200908180-00136, 10.1136/bmj.b2700]
   Margolis DJ, 2010, AM J GASTROENTEROL, V105, P2610, DOI 10.1038/ajg.2010.303
   Ng SC, 2015, GUT, V64, P1063, DOI 10.1136/gutjnl-2014-307410
   Niu JK, 2016, PLOS ONE, V11, DOI 10.1371/journal.pone.0153524
   Peeters M, 1996, GASTROENTEROLOGY, V111, P597, DOI 10.1053/gast.1996.v111.pm8780562
   Sakran JV, 2017, J TRAUMA ACUTE CARE, V82, P1129, DOI 10.1097/TA.0000000000001450
   Shaw SY, 2011, AM J GASTROENTEROL, V106, P2133, DOI 10.1038/ajg.2011.304
   Shaw SY, 2010, AM J GASTROENTEROL, V105, P2687, DOI 10.1038/ajg.2010.398
   Ungaro R, 2014, AM J GASTROENTEROL, V109, P1728, DOI 10.1038/ajg.2014.246
   Van Kruiningen HJ, 2005, INFLAMM BOWEL DIS, V11, P360, DOI 10.1097/01.MIB.0000158536.31557.90
   Virta L, 2012, AM J EPIDEMIOL, V175, P775, DOI 10.1093/aje/kwr400
   WURZELMANN JI, 1994, DIGEST DIS SCI, V39, P555, DOI 10.1007/BF02088342
   Zhulina Y, 2016, SCAND J GASTROENTERO, V51, P304, DOI 10.3109/00365521.2015.1093167
NR 29
TC 31
Z9 31
U1 3
U2 12
PU TAYLOR & FRANCIS LTD
PI ABINGDON
PA 2-4 PARK SQUARE, MILTON PARK, ABINGDON OR14 4RN, OXON, ENGLAND
SN 0036-5521
EI 1502-7708
J9 SCAND J GASTROENTERO
JI Scand. J. Gastroenterol.
PY 2018
VL 53
IS 1
BP 1
EP 7
DI 10.1080/00365521.2017.1386711
PG 7
WC Gastroenterology & Hepatology
WE Science Citation Index Expanded (SCI-EXPANDED)
SC Gastroenterology & Hepatology
GA FQ1KI
UT WOS:000418116300001
PM 29022402
DA 2022-07-15
ER

PT J
AU Kandasamy, S
   Vlasova, AN
   Fischer, D
   Kumar, A
   Chattha, KS
   Rauf, A
   Shao, L
   Langel, SN
   Rajashekara, G
   Saif, LJ
AF Kandasamy, Sukumar
   Vlasova, Anastasia N.
   Fischer, David
   Kumar, Anand
   Chattha, Kuldeep S.
   Rauf, Abdul
   Shao, Lulu
   Langel, Stephanie N.
   Rajashekara, Gireesh
   Saif, Linda J.
TI Differential Effects of Escherichia coli Nissle and Lactobacillus
   rhamnosus Strain GG on Human Rotavirus Binding, Infection, and B Cell
   Immunity
SO JOURNAL OF IMMUNOLOGY
LA English
DT Article
ID ANTIBODY REPERTOIRE DEVELOPMENT; GNOTOBIOTIC PIG MODEL; WA HUMAN
   ROTAVIRUS; PROTECTIVE IMMUNITY; ULCERATIVE-COLITIS; CYTOKINE RESPONSES;
   NEONATAL PIGLETS; ACUTE DIARRHEA; COLONIZATION; BACTERIA
AB Rotavirus (RV) causes significant morbidity and mortality in children worldwide. The intestinal microbiota plays an important role in modulating host-pathogen interactions, but little is known about the impact of commonly used probiotics on human RV (HRV) infection. In this study, we compared the immunomodulatory effects of Gram-positive (Lactobacillus rhamnosus strain GG [LGG]) and Gram-negative (Escherichia coli Nissle [EcN]) probiotic bacteria on virulent human rotavirus (VirHRV) infection and immunity using neonatal gnotobiotic piglets. Gnotobiotic piglets were colonized with EcN, LGG, or EcN+LGG or uncolonized and challenged with VirHRV. Mean peak virus shedding titers and mean cumulative fecal scores were significantly lower in EcN-colonized compared with LGG-colonized or uncolonized piglets. Reduced viral shedding titers were correlated with significantly reduced small intestinal HRV IgA Ab responses in EcN-colonized compared with uncolonized piglets post-VirHRV challenge. However the total IgA levels post-VirHRV challenge in the intestine and pre-VirHRV challenge in serum were significantly higher in EcN-colonized than in LGG-colonized piglets. In vitro treatment of mononuclear cells with these probiotics demonstrated that EcN, but not LGG, induced IL-6, IL-10, and IgA, with the latter partially dependent on IL-10. However, addition of exogenous recombinant porcine IL-10 + IL-6 to mononuclear cells cocultured with LGG significantly enhanced IgA responses. The greater effectiveness of EcN in moderating HRV infection may also be explained by the binding of EcN but not LGG to Wa HRV particles or HRV 2/4/6 virus-like particles but not 2/6 virus-like particles. Results suggest that EcN and LGG differentially modulate RV infection and B cell responses.
C1 [Kandasamy, Sukumar; Vlasova, Anastasia N.; Fischer, David; Kumar, Anand; Chattha, Kuldeep S.; Rauf, Abdul; Shao, Lulu; Langel, Stephanie N.; Rajashekara, Gireesh; Saif, Linda J.] Ohio State Univ, Ohio Agr Res & Dev Ctr, Food Anim Hlth Res Program, Dept Vet Prevent Med, 1680 Madison Ave, Wooster, OH 44691 USA.
RP Kandasamy, S; Saif, LJ (通讯作者)，Ohio State Univ, Ohio Agr Res & Dev Ctr, Food Anim Hlth Res Program, Dept Vet Prevent Med, 1680 Madison Ave, Wooster, OH 44691 USA.
EM kandasamy.7@osu.edu; saif.2@osu.edu
RI Saif, Linda/E-4005-2011; Rajashekara, Gireesh/E-3913-2011; Shao,
   Lulu/I-4425-2019; Kumar, Anand/G-5001-2017
OI Shao, Lulu/0000-0002-1441-4744; Langel, Stephanie/0000-0002-0467-7874;
   Kumar, Anand/0000-0001-9290-0927
FU National Institute of Allergy and Infectious Diseases/National
   Institutes of Health Grant [R01 A1099451]; federal funds appropriated to
   the Ohio Agricultural Research and Development Center of Ohio State
   University; NATIONAL INSTITUTE OF ALLERGY AND INFECTIOUS DISEASES
   [R01AI099451] Funding Source: NIH RePORTER
FX This work was supported by National Institute of Allergy and Infectious
   Diseases/National Institutes of Health Grant R01 A1099451 (to L.J.S.)
   and federal funds appropriated to the Ohio Agricultural Research and
   Development Center of Ohio State University.
CR Altenhoefer A, 2004, FEMS IMMUNOL MED MIC, V40, P223, DOI 10.1016/S0928-8244(03)00368-7
   Azevedo MSP, 2012, BENEF MICROBES, V3, P33, DOI 10.3920/BM2011.0041
   Bunthof CJ, 2002, APPL ENVIRON MICROB, V68, P2934, DOI 10.1128/AEM.68.6.2934-2942.2002
   BURDIN N, 1995, J IMMUNOL, V154, P2533
   Butler JE, 2009, VET IMMUNOL IMMUNOP, V128, P147, DOI 10.1016/j.vetimm.2008.10.321
   Butler JE, 2002, J IMMUNOL, V169, P6822, DOI 10.4049/jimmunol.169.12.6822
   Butler JE, 2001, J IMMUNOL, V167, P3239, DOI 10.4049/jimmunol.167.6.3239
   Chattha KS, 2013, J IMMUNOL, V191, P2446, DOI 10.4049/jimmunol.1300678
   Cukrowska B, 2002, SCAND J IMMUNOL, V55, P204, DOI 10.1046/j.1365-3083.2002.01005.x
   Denou E, 2009, DNA CELL BIOL, V28, P413, DOI 10.1089/dna.2009.0873
   Eloe-Fadrosh EA, 2015, MBIO, V6, DOI 10.1128/mBio.00231-15
   Ferreira RBR, 2010, PLOS PATHOG, V6, DOI 10.1371/journal.ppat.1001190
   Grabig A, 2006, INFECT IMMUN, V74, P4075, DOI 10.1128/IAI.01449-05
   Graham KL, 2003, J VIROL, V77, P9969, DOI 10.1128/JVI.77.18.9969-9978.2003
   Guandalini S, 2000, J PEDIATR GASTR NUTR, V30, P54, DOI 10.1097/00005176-200001000-00018
   Haverson K, 2007, VET IMMUNOL IMMUNOP, V119, P243, DOI 10.1016/j.vetimm.2007.05.022
   Hayashi EA, 2005, J IMMUNOL, V174, P6639, DOI 10.4049/jimmunol.174.11.6639
   Henker J, 2008, PEDIATR INFECT DIS J, V27, P494, DOI 10.1097/INF.0b013e318169034c
   Henker J, 2007, EUR J PEDIATR, V166, P311, DOI 10.1007/s00431-007-0419-x
   Hering NA, 2014, MUCOSAL IMMUNOL, V7, P369, DOI 10.1038/mi.2013.55
   Hessle C, 2000, INFECT IMMUN, V68, P3581, DOI 10.1128/IAI.68.6.3581-3586.2000
   Hewish MJ, 2000, J VIROL, V74, P228, DOI 10.1128/JVI.74.1.228-236.2000
   Huda MN, 2014, PEDIATRICS, V134, pE362, DOI 10.1542/peds.2013-3937
   Iosef C, 2002, VACCINE, V20, P1741, DOI 10.1016/S0264-410X(02)00031-2
   KAILA M, 1992, PEDIATR RES, V32, P141, DOI 10.1203/00006450-199208000-00002
   Kandasamy S, 2014, GUT MICROBES, V5, P639, DOI 10.4161/19490976.2014.969972
   Kane M, 2011, SCIENCE, V334, P245, DOI 10.1126/science.1210718
   Karlsson H, 2004, INFECT IMMUN, V72, P2671, DOI 10.1128/IAI.72.5.2671-2678.2004
   Kruis W, 2004, GUT, V53, P1617, DOI 10.1136/gut.2003.037747
   Kumar A, 2014, GUT MICROBES, V5, P152, DOI 10.4161/gmic.27877
   Kuss SK, 2011, SCIENCE, V334, P249, DOI 10.1126/science.1211057
   LETOURNEAU J, 2011, JOVE-J VIS EXP   MAY, DOI DOI 10.3791/2783
   Ludert JE, 1996, J VIROL, V70, P487, DOI 10.1128/JVI.70.1.487-493.1996
   MAJAMAA H, 1995, J PEDIATR GASTR NUTR, V20, P333, DOI 10.1097/00005176-199504000-00012
   MEYER RC, 1964, APPL MICROBIOL, V12, P295, DOI 10.1128/AEM.12.4.295-300.1964
   Nowrouzian F, 2003, PEDIATR RES, V54, P8, DOI 10.1203/01.PDR.0000069843.20655.EE
   Parreno V, 1999, J GEN VIROL, V80, P1417, DOI 10.1099/0022-1317-80-6-1417
   Patzer SI, 2003, MICROBIOL-SGM, V149, P2557, DOI 10.1099/mic.0.26396-0
   Pone EJ, 2015, AUTOIMMUNITY, V48, P1, DOI 10.3109/08916934.2014.993027
   Qadri F, 2013, VACCINE, V31, P452, DOI 10.1016/j.vaccine.2012.11.012
   RAMSAY AJ, 1994, SCIENCE, V264, P561, DOI 10.1126/science.8160012
   Rembacken BJ, 1999, LANCET, V354, P635, DOI 10.1016/S0140-6736(98)06343-0
   Robinson CM, 2014, ANNU REV VIROL, V1, P55, DOI 10.1146/annurev-virology-031413-085550
   Robinson CM, 2014, CELL HOST MICROBE, V15, P36, DOI 10.1016/j.chom.2013.12.004
   ROUSSET F, 1992, P NATL ACAD SCI USA, V89, P1890, DOI 10.1073/pnas.89.5.1890
   Saif L., 1996, GNOTOBIOTIC PIGLET M
   Sanders ME, 2013, GUT, V62, P787, DOI 10.1136/gutjnl-2012-302504
   Schlee M, 2007, INFECT IMMUN, V75, P2399, DOI 10.1128/IAI.01563-06
   Sinkora M, 2002, VET IMMUNOL IMMUNOP, V87, P341, DOI 10.1016/S0165-2427(02)00062-4
   Sinkora M, 2011, J IMMUNOL, V187, P5150, DOI 10.4049/jimmunol.1101879
   Sturm A, 2005, INFECT IMMUN, V73, P1452, DOI 10.1128/IAI.73.3.1452-1465.2005
   Szajewska H, 2001, J PEDIATR GASTR NUTR, V33, pS17, DOI 10.1097/00005176-200110002-00004
   Tate JE, 2012, LANCET INFECT DIS, V12, P136, DOI 10.1016/S1473-3099(11)70253-5
   Trask SD, 2012, NAT REV MICROBIOL, V10, P165, DOI 10.1038/nrmicro2673
   Uchiyama R, 2014, J INFECT DIS, V210, P171, DOI 10.1093/infdis/jiu037
   Valdezi Y, 2014, TRENDS IMMUNOL, V35, P526, DOI 10.1016/j.it.2014.07.003
   Viboud C., 2012, PLOS ONE, V7
   Vlasova AN, 2013, PLOS ONE, V8, DOI 10.1371/journal.pone.0076962
   Ward LA, 1996, J GEN VIROL, V77, P1431, DOI 10.1099/0022-1317-77-7-1431
   WechslerReya RJ, 1996, IMMUNOLOGY, V89, P356, DOI 10.1046/j.1365-2567.1996.d01-749.x
   Wen K, 2014, PLOS ONE, V9, DOI 10.1371/journal.pone.0094504
   Wilks J, 2012, PLOS PATHOG, V8, DOI 10.1371/journal.ppat.1002681
   Yuan LJ, 1996, J VIROL, V70, P3075, DOI 10.1128/JVI.70.5.3075-3083.1996
   Yuan LJ, 2001, IMMUNOLOGY, V103, P188, DOI 10.1046/j.1365-2567.2001.01229.x
   Yuan LJ, 1998, J VIROL, V72, P330, DOI 10.1128/JVI.72.1.330-338.1998
   Zhang BY, 2014, SCIENCE, V346, P861, DOI 10.1126/science.1256999
   Zhang HS, 2014, GUT PATHOG, V6, DOI 10.1186/s13099-014-0039-8
   Zhang W, 2008, VACCINE, V26, P3655, DOI 10.1016/j.vaccine.2008.04.070
   Zhang W, 2008, VET IMMUNOL IMMUNOP, V122, P175, DOI 10.1016/j.vetimm.2007.10.003
NR 69
TC 59
Z9 63
U1 3
U2 26
PU AMER ASSOC IMMUNOLOGISTS
PI BETHESDA
PA 9650 ROCKVILLE PIKE, BETHESDA, MD 20814 USA
SN 0022-1767
EI 1550-6606
J9 J IMMUNOL
JI J. Immunol.
PD FEB 15
PY 2016
VL 196
IS 4
BP 1780
EP 1789
DI 10.4049/jimmunol.1501705
PG 10
WC Immunology
WE Science Citation Index Expanded (SCI-EXPANDED)
SC Immunology
GA DD0TJ
UT WOS:000369632300035
PM 26800875
OA Bronze, Green Accepted
DA 2022-07-15
ER

PT J
AU Vermeire, S
   Joossens, M
   Verbeke, K
   Wang, J
   Machiels, K
   Sabino, J
   Ferrante, M
   Van Assche, G
   Rutgeerts, P
   Raes, J
AF Vermeire, Severine
   Joossens, Marie
   Verbeke, Kristin
   Wang, Jun
   Machiels, Kathleen
   Sabino, Joao
   Ferrante, Marc
   Van Assche, Gert
   Rutgeerts, Paul
   Raes, Jeroen
TI Donor Species Richness Determines Faecal Microbiota Transplantation
   Success in Inflammatory Bowel Disease
SO JOURNAL OF CROHNS & COLITIS
LA English
DT Article
DE Faecal microbiota transplantation (FMT); Roseburia; Oscillibacter
ID ESCHERICHIA-COLI STRAINS; CROHNS-DISEASE; ULCERATIVE-COLITIS; MUCOSA;
   ENTEROTYPES; IMBALANCES; DIVERSITY; REMISSION; BACTERIA; HEALTH
AB Faecal microbiota transplantation is a successful therapy for patients with refractory Clostridium difficile infections. It has also been suggested as a treatment option for inflammatory bowel disease, given the role of the intestinal microbiota in this disease. We assessed the impact of faecal microbiota transplantation in patients with inflammatory bowel disease and studied predictors of clinical (non-)response in microbial profiles of donors and patients.
   Fourteen refractory patients (8 with ulcerative colitis and 6 with Crohn's disease) underwent ileocolonoscopy with faecal microbiota transplantation through a nasojejunal (n = 9) or rectal (n = 5) tube. Efficacy was assessed by endoscopic healing at week 8, clinical activity scores and C-reactive protein measurement. Faecal microbiota was analysed by 16S rDNA pyrosequencing.
   There was no significant improvement among the 6 patients with Crohn's disease at week 8 following faecal microbiota transplantation. One patient experienced temporary clinical remission for 6 weeks. In contrast, 2/8 patients with ulcerative colitis had endoscopic remission at week 8, and of the 6 remaining patients with ulcerative colitis, 1 reported temporary remission for 6 weeks. The donor microbiota richness and the number of transferred phylotypes were associated with treatment success. Persistent increased C-reactive protein 2 weeks after transplantation was predictive of failure of response.
   Faecal microbiota transplantation led to endoscopic and long-term (> 2 years) remission in 2 out of 8 ulcerative colitis patients. Higher donor richness was associated with successful transplant. Therefore, faecal microbiota transplantation with donor prescreening could be a treatment option for selected refractory ulcerative colitis patients.
C1 [Vermeire, Severine; Verbeke, Kristin; Machiels, Kathleen; Sabino, Joao; Ferrante, Marc; Van Assche, Gert; Rutgeerts, Paul] Katholieke Univ Leuven, Univ Hosp Leuven, Translat Res Ctr Gastrointestinal Disorders TARGI, Leuven, Belgium.
   [Joossens, Marie; Wang, Jun; Raes, Jeroen] Katholieke Univ Leuven, Dept Microbiol & Immunol, Rega Inst, Leuven, Belgium.
   [Joossens, Marie; Wang, Jun; Raes, Jeroen] VIB, Ctr Biol Dis, Leuven, Belgium.
   [Joossens, Marie] Vrije Univ Brussel, Fac Sci & Bioengn Sci, Microbiol Unit, Brussels, Belgium.
RP Vermeire, S (通讯作者)，Univ Hosp Leuven, Dept Gastroenterol, Herestr 49, B-3000 Louvain, Belgium.
EM Severine.Vermeire@uzleuven.be
RI raes, jeroen/D-7835-2018; Sabino, João/L-1093-2019; Joossens,
   Marie/U-7551-2017
OI raes, jeroen/0000-0002-1337-041X; Sabino, João/0000-0002-8892-7075;
   Joossens, Marie/0000-0001-8410-5528; Wang, Jun/0000-0002-8859-7707;
   Verbeke, Kristin/0000-0002-5352-7565; Vermeire,
   Severine/0000-0001-9942-3019
FU Geconcerteerde Onderzoekacties (GOA) of KU Leuven [GOA/11/015]
FX This work was supported by the Geconcerteerde Onderzoekacties (GOA) of
   KU Leuven (grant number GOA/11/015). Marie Joossens and Kathleen
   Machiels are postdoctoral fellows and Severine Vermeire, Marc Ferrante
   and Gert Van Assche are senior clinical investigators of the Research
   Foundation - Flanders (FWO).
CR Anderson JL, 2012, ALIMENT PHARM THER, V36, P503, DOI 10.1111/j.1365-2036.2012.05220.x
   Angelberger S, 2013, AM J GASTROENTEROL, V108, P1620, DOI 10.1038/ajg.2013.257
   Arumugam M, 2011, NATURE, V473, P174, DOI 10.1038/nature09944
   Bakken JS, 2009, ANAEROBE, V15, P285, DOI 10.1016/j.anaerobe.2009.09.007
   Borody TJ, 2012, NAT REV GASTRO HEPAT, V9, P88, DOI 10.1038/nrgastro.2011.244
   Borody TJ, 2003, J CLIN GASTROENTEROL, V37, P42, DOI 10.1097/00004836-200307000-00012
   Brussow H, 2013, MICROB BIOTECHNOL, V6, P326, DOI 10.1111/1751-7915.12048
   Claesson MJ, 2012, NATURE, V488, P178, DOI 10.1038/nature11319
   Cui BT, 2015, J GASTROEN HEPATOL, V30, P51, DOI 10.1111/jgh.12727
   Darfeuille-Michaud A, 1998, GASTROENTEROLOGY, V115, P1405, DOI 10.1016/S0016-5085(98)70019-8
   De Hertogh G, 2012, INT J INFLAMM, V2012, DOI 10.1155/2012/505674
   Erickson AR, 2012, PLOS ONE, V7, DOI 10.1371/journal.pone.0049138
   Frank DN, 2007, P NATL ACAD SCI USA, V104, P13780, DOI 10.1073/pnas.0706625104
   Gevers D, 2014, CELL HOST MICROBE, V15, P382, DOI 10.1016/j.chom.2014.02.005
   Glasser AL, 2001, INFECT IMMUN, V69, P5529, DOI 10.1128/IAI.69.9.5529-5537.2001
   Godon JJ, 1997, APPL ENVIRON MICROB, V63, P2802, DOI 10.1128/AEM.63.7.2802-2813.1997
   Guarner F, 2003, LANCET, V361, P512, DOI 10.1016/S0140-6736(03)12489-0
   Huttenhower C, 2012, NATURE, V486, P207, DOI 10.1038/nature11234
   Jeffery IB, 2012, NAT REV MICROBIOL, V10, P591, DOI 10.1038/nrmicro2859
   Joossens M, 2011, GUT, V60, P631, DOI 10.1136/gut.2010.223263
   Jostins L, 2012, NATURE, V491, P119, DOI 10.1038/nature11582
   Kleessen B, 2002, SCAND J GASTROENTERO, V37, P1034, DOI 10.1080/003655202320378220
   Kump PK, 2013, INFLAMM BOWEL DIS, V19, P2155, DOI 10.1097/MIB.0b013e31829ea325
   Le Chatelier E, 2013, NATURE, V500, P541, DOI 10.1038/nature12506
   Lepage P, 2011, GASTROENTEROLOGY, V141, P227, DOI 10.1053/j.gastro.2011.04.011
   Machiels K, 2014, GUT, V63, P1275, DOI 10.1136/gutjnl-2013-304833
   Manichanh C, 2006, GUT, V55, P205, DOI 10.1136/gut.2005.073817
   Martinez-Medina M, 2006, INFLAMM BOWEL DIS, V12, P1136, DOI 10.1097/01.mib.0000235828.09305.0c
   Moayyedi P, 2015, GASTROENTEROLOGY, V149, P102, DOI 10.1053/j.gastro.2015.04.001
   Mondot S, 2011, INFLAMM BOWEL DIS, V17, P185, DOI 10.1002/ibd.21436
   ONDERDONK AB, 1977, AM J CLIN NUTR, V30, P1819, DOI 10.1093/ajcn/30.11.1819
   Papa E, 2012, PLOS ONE, V7, DOI 10.1371/journal.pone.0039242
   Peterson J, 2009, GENOME RES, V19, P2317, DOI 10.1101/gr.096651.109
   Qin JJ, 2010, NATURE, V464, P59, DOI 10.1038/nature08821
   Rossen NG, 2015, GASTROENTEROLOGY, V149, P110, DOI 10.1053/j.gastro.2015.03.045
   Round JL, 2009, NAT REV IMMUNOL, V9, P313, DOI 10.1038/nri2515
   RUTGEERTS P, 1991, LANCET, V338, P771, DOI 10.1016/0140-6736(91)90663-A
   Sellon RK, 1998, INFECT IMMUN, V66, P5224, DOI 10.1128/IAI.66.11.5224-5231.1998
   Sokol H, 2009, INFLAMM BOWEL DIS, V15, P1183, DOI 10.1002/ibd.20903
   Sokol H, 2008, P NATL ACAD SCI USA, V105, P16731, DOI 10.1073/pnas.0804812105
   Suskind DL, 2015, INFLAMM BOWEL DIS, V21, P556, DOI 10.1097/MIB.0000000000000307
   Swidsinski A, 2008, INFLAMM BOWEL DIS, V14, P147, DOI 10.1002/ibd.20330
   van Nood E, 2013, NEW ENGL J MED, V368, P407, DOI 10.1056/NEJMoa1205037
   Verbeke KA, 2014, P NUTR SOC, V73, P490, DOI 10.1017/S0029665114000639
   Willing B, 2009, INFLAMM BOWEL DIS, V15, P653, DOI 10.1002/ibd.20783
   Willing BP, 2010, GASTROENTEROLOGY, V139, P1844, DOI 10.1053/j.gastro.2010.08.049
   Xavier RJ, 2007, NATURE, V448, P427, DOI 10.1038/nature06005
   Youngster I, 2014, CLIN INFECT DIS, V58, P1515, DOI 10.1093/cid/ciu135
   Zhang FM, 2013, WORLD J GASTROENTERO, V19, P7213, DOI 10.3748/wjg.v19.i41.7213
NR 49
TC 171
Z9 180
U1 1
U2 57
PU OXFORD UNIV PRESS
PI OXFORD
PA GREAT CLARENDON ST, OXFORD OX2 6DP, ENGLAND
SN 1873-9946
EI 1876-4479
J9 J CROHNS COLITIS
JI J. Crohns Colitis
PD APR
PY 2016
VL 10
IS 4
BP 387
EP 394
DI 10.1093/ecco-jcc/jjv203
PG 8
WC Gastroenterology & Hepatology
WE Science Citation Index Expanded (SCI-EXPANDED)
SC Gastroenterology & Hepatology
GA DJ5PQ
UT WOS:000374262300003
PM 26519463
OA Green Published, Bronze
HC Y
HP N
DA 2022-07-15
ER

PT J
AU Vrdoljak, J
   Kumric, M
   Kurir, TT
   Males, I
   Martinovic, D
   Vilovic, M
   Bozic, J
AF Vrdoljak, Josip
   Kumric, Marko
   Kurir, Tina Ticinovic
   Males, Ivan
   Martinovic, Dinko
   Vilovic, Marino
   Bozic, Josko
TI Effects of Wine Components in Inflammatory Bowel Diseases
SO MOLECULES
LA English
DT Review
DE wine; inflammatory bowel disease; resveratrol; polyphenols; Crohn's
   disease; ulcerative colitis; diet; inflammation
ID RED WINE; ALCOHOL-CONSUMPTION; ULCERATIVE-COLITIS; OXIDATIVE DAMAGE; GUT
   MICROBIOTA; GRAPE SEED; INTESTINAL INFLAMMATION; ALL-CAUSE; RESVERATROL;
   POLYPHENOLS
AB With the rising prevalence of Inflammatory bowel disease (IBD) worldwide, and the rising cost of treatment with novel biological drugs, there is an increasing interest in various diets and natural foods as a potential way to control/modulate IBD. As recent data indicates that diet can modify the metabolic responses essential for the resolution of inflammation, and as wine compounds have been shown to provide substantial anti-inflammatory effect, in this review we aimed to discuss the current evidence concerning the impact of biological compounds present in wine on IBD. A number of preclinical studies brought forth strong evidence on the mechanisms by which molecules in wine, such as resveratrol or piceatannol, provide their anti-inflammatory, anti-oxidative, anti-tumor, and microbiota-modulation effects. However, concerning the effects of alcohol, it is still unclear how the amount of ethanol ingested within the framework of moderate wine consumption (1-2 glasses a day) affects patients with IBD, as human studies regarding the effects of wine on patients with IBD are scarce. Nevertheless, available evidence justifies the conductance of large-scale RCT trials on human subjects that will finally elucidate whether wine can offer real benefits to the IBD population.
C1 [Vrdoljak, Josip; Kumric, Marko; Kurir, Tina Ticinovic; Martinovic, Dinko; Vilovic, Marino; Bozic, Josko] Univ Split, Sch Med, Dept Pathophysiol, Split 21000, Croatia.
   [Vrdoljak, Josip; Kurir, Tina Ticinovic] Univ Hosp Split, Dept Endocrinol Diabet & Metab Dis, Split 21000, Croatia.
   [Males, Ivan] Univ Hosp Split, Dept Surg, Split 21000, Croatia.
RP Bozic, J (通讯作者)，Univ Split, Sch Med, Dept Pathophysiol, Split 21000, Croatia.
EM josip.vrdoljak@mefst.hr; marko.kumric@mefst.hr; tticinov@mefst.hr;
   ivmales@kbsplit.hr; dinko.martinovic@mefst.hr; marino.vilovic@mefst.hr;
   josko.bozic@mefst.hr
RI Bozic, Josko/E-1866-2017; Vilovic, Marino/E-1730-2017
OI Bozic, Josko/0000-0003-1634-0635; Kumric, Marko/0000-0002-9696-3359;
   Martinovic, Dinko/0000-0003-2060-5130; Vilovic,
   Marino/0000-0002-5433-5063
CR Altamemi I, 2014, J PHARMACOL EXP THER, V350, P99, DOI 10.1124/jpet.114.213306
   Ananthakrishnan AN, 2018, NAT REV GASTRO HEPAT, V15, P39, DOI 10.1038/nrgastro.2017.136
   Arranz S, 2012, NUTRIENTS, V4, P759, DOI 10.3390/nu4070759
   Asai K, 2003, SCAND J GASTROENTERO, V38, P1154, DOI 10.1080/00365520310006252
   Babio N, 2014, CAN MED ASSOC J, V186, pE649, DOI 10.1503/cmaj.140764
   Bajaj JS, 2019, NAT REV GASTRO HEPAT, V16, P235, DOI 10.1038/s41575-018-0099-1
   Banc R, 2014, B UASVM-FOOD SCI TE, V71, P79, DOI 10.15835/buasvmcn-fst:10860
   Barroso E, 2013, J AGR FOOD CHEM, V61, P10163, DOI 10.1021/jf402816r
   Bastide NM, 2017, NUTR CANCER, V69, P289, DOI 10.1080/01635581.2017.1263745
   Biasi F, 2014, REDOX BIOL, V2, P795, DOI 10.1016/j.redox.2014.06.008
   Bishehsari F, 2017, ALCOHOL RES-CURR REV, V38, P163
   Brnic D, 2020, SCI REP-UK, V10, DOI 10.1038/s41598-020-66254-9
   Carrasco-Pozo C, 2012, CHEM-BIOL INTERACT, V195, P199, DOI 10.1016/j.cbi.2011.12.007
   Castaldo L, 2019, MOLECULES, V24, DOI 10.3390/molecules24193626
   Cheah KY, 2013, DIGEST DIS SCI, V58, P970, DOI 10.1007/s10620-012-2464-1
   Cianciulli A, 2012, TOXICOL IN VITRO, V26, P1122, DOI 10.1016/j.tiv.2012.06.015
   Cueva C, 2013, FEMS MICROBIOL ECOL, V83, P792, DOI 10.1111/1574-6941.12037
   Cui XL, 2010, CANCER PREV RES, V3, P549, DOI 10.1158/1940-6207.CAPR-09-0117
   Davis C, 2015, NUTRIENTS, V7, P9139, DOI 10.3390/nu7115459
   de Gaetano G, 2017, J AM COLL CARDIOL, V70, P923, DOI 10.1016/j.jacc.2017.07.710
   Deiana M, 2012, FOOD CHEM, V134, P2105, DOI 10.1016/j.foodchem.2012.04.014
   Dolara P, 2005, MUTAT RES-FUND MOL M, V591, P237, DOI 10.1016/j.mrfmmm.2005.04.022
   Dubinkina VB, 2017, MICROBIOME, V5, DOI 10.1186/s40168-017-0359-2
   Duenas M, 2015, ANTIOXIDANTS-BASEL, V4, P1, DOI 10.3390/antiox4010001
   Femia AP, 2005, EUR J NUTR, V44, P79, DOI 10.1007/s00394-004-0496-9
   Giovinazzo G, 2015, PLANT FOOD HUM NUTR, V70, P454, DOI 10.1007/s11130-015-0518-1
   Guan QD, 2019, J IMMUNOL RES, V2019, DOI 10.1155/2019/7247238
   Gutierrez-Escobar R, 2021, MOLECULES, V26, DOI 10.3390/molecules26030718
   Hey H, 2007, SCAND J GASTROENTERO, V42, P968, DOI 10.1080/00365520701452241
   Hidalgo M, 2012, J AGR FOOD CHEM, V60, P3882, DOI 10.1021/jf3002153
   Hu WH, 2020, MOLECULES, V25, DOI 10.3390/molecules25173769
   Hu YL, 2019, BIOMED RES INT, V2019, DOI 10.1155/2019/5403761
   Intagliata S, 2019, ANTIOXIDANTS-BASEL, V8, DOI 10.3390/antiox8080244
   Jiang Y, 2021, NUTRIENTS, V13, DOI 10.3390/nu13030890
   Jin M, 2013, ANN ONCOL, V24, P807, DOI 10.1093/annonc/mds508
   Jowett SL, 2004, GUT, V53, P1479, DOI 10.1136/gut.2003.024828
   Kakodkar S, 2017, GASTROENTEROL CLIN N, V46, P745, DOI 10.1016/j.gtc.2017.08.016
   Kaplan GG, 2015, NAT REV GASTRO HEPAT, V12, P720, DOI 10.1038/nrgastro.2015.150
   Kennedy JA, 2002, AM J ENOL VITICULT, V53, P268
   Khalili H, 2020, GUT, V69, P1637, DOI 10.1136/gutjnl-2019-319505
   Knutson D, 2003, AM FAM PHYSICIAN, V68, P707
   Kwon GT, 2012, J NUTR BIOCHEM, V23, P228, DOI 10.1016/j.jnutbio.2010.11.019
   Lamb CA, 2019, GUT, V68, pS1, DOI 10.1136/gutjnl-2019-318484
   Larrosa M, 2009, J AGR FOOD CHEM, V57, P2211, DOI 10.1021/jf803638d
   Latruffe N, 2019, DISEASES-BASEL, V7, DOI 10.3390/diseases7010030
   Li RQ, 2017, J AGR FOOD CHEM, V65, P769, DOI 10.1021/acs.jafc.6b03806
   Longobardi T, 2003, AM J GASTROENTEROL, V98, P1064, DOI 10.1016/S0002-9270(02)06007-0
   Lorrain B, 2013, MOLECULES, V18, P1076, DOI 10.3390/molecules18011076
   Martin AR, 2006, BRIT J PHARMACOL, V147, P873, DOI 10.1038/sj.bjp.0706469
   Martin AR, 2004, BIOCHEM PHARMACOL, V67, P1399, DOI 10.1016/j.bcp.2003.12.024
   Mendoza L, 2011, J CHIL CHEM SOC, V56, P688, DOI 10.4067/S0717-97072011000200014
   Minzer S, 2020, MOLECULES, V25, DOI 10.3390/molecules25215045
   Munoz-Gonzalez I, 2014, J AGR FOOD CHEM, V62, P10567, DOI 10.1021/jf503310c
   Nash V, 2018, FOOD RES INT, V113, P277, DOI 10.1016/j.foodres.2018.07.019
   Nicod N, 2014, J AGR FOOD CHEM, V62, P2228, DOI 10.1021/jf500348u
   Nunes C, 2019, FOOD FUNCT, V10, P1364, DOI [10.1039/c8fo02469c, 10.1039/C8FO02469C]
   Nunes C, 2013, FOOD FUNCT, V4, P373, DOI 10.1039/c2fo30233k
   Nunes S, 2018, NUTR RES REV, V31, P85, DOI 10.1017/S095442241700021X
   Park KT, 2020, INFLAMM BOWEL DIS, V26, P1, DOI 10.1093/ibd/izz104
   Patel S, 2015, BIOMOLECULES, V5, P2573, DOI 10.3390/biom5042573
   Poli A, 2013, NUTR METAB CARDIOVAS, V23, P487, DOI 10.1016/j.numecd.2013.02.007
   Qiao Y, 2014, FOOD FUNCT, V5, P1241, DOI 10.1039/c3fo60630a
   Radonjic S, 2020, MOLECULES, V25, DOI 10.3390/molecules25214960
   Rehm J, 2011, ALCOHOL RES HEALTH, V34, P135
   Rodriguez-Ramiro I, 2012, EUR J NUTR, V51, P881, DOI 10.1007/s00394-011-0269-1
   Roupe KA, 2006, CURR CLIN PHARMACOL, V1, P81, DOI 10.2174/157488406775268246
   Sabzevary-Ghahfarokhi M, 2020, MOL BIOL REP, V47, P6941, DOI 10.1007/s11033-020-05753-4
   Samsami-kor M, 2015, ARCH MED RES, V46, P280, DOI 10.1016/j.arcmed.2015.05.005
   Sanchez-Fidalgo S, 2010, EUR J PHARMACOL, V633, P78, DOI 10.1016/j.ejphar.2010.01.025
   Sears B, 2021, FRONT NUTR, V8, DOI 10.3389/fnut.2021.709435
   Setoguchi Y, 2014, J AGR FOOD CHEM, V62, P2541, DOI 10.1021/jf404694y
   Shi YN, 2017, ANN NY ACAD SCI, V1403, P38, DOI 10.1111/nyas.13426
   Stockwell T, 2016, J STUD ALCOHOL DRUGS, V77, P185, DOI 10.15288/jsad.2016.77.185
   Stromsnes K, 2021, BIOMEDICINES, V9, DOI 10.3390/biomedicines9080922
   Swanson GR, 2011, DIGESTION, V84, P238, DOI 10.1159/000329403
   Swanson GR, 2010, ALCOHOL, V44, P223, DOI 10.1016/j.alcohol.2009.10.019
   Trichopoulou A, 2014, BMC MED, V12, DOI 10.1186/1741-7015-12-112
   Ungaro R, 2017, LANCET, V389, P1756, DOI 10.1016/S0140-6736(16)32126-2
   Vrdoljak J, 2020, NUTRIENTS, V12, DOI 10.3390/nu12113429
   Wang YH, 2010, CAN J PHYSIOL PHARM, V88, P888, DOI [10.1139/y10-071, 10.1139/Y10-071]
   Wark G, 2021, NUTRIENTS, V13, DOI 10.3390/nu13010135
   White BA, 2022, INFLAMM BOWEL DIS, V28, P466, DOI 10.1093/ibd/izab089
   Xi B, 2017, J AM COLL CARDIOL, V70, P913, DOI 10.1016/j.jacc.2017.06.054
   Yang J, 2019, J AGR FOOD CHEM, V67, P1726, DOI 10.1021/acs.jafc.8b03662
   Yeshi K, 2020, J CLIN MED, V9, DOI 10.3390/jcm9051273
   Zivkovic PM, 2020, J CLIN MED, V9, DOI 10.3390/jcm9030628
   Zorraquin-Pena I, 2021, MICROORGANISMS, V9, DOI 10.3390/microorganisms9071378
NR 87
TC 2
Z9 2
U1 8
U2 10
PU MDPI
PI BASEL
PA ST ALBAN-ANLAGE 66, CH-4052 BASEL, SWITZERLAND
EI 1420-3049
J9 MOLECULES
JI Molecules
PD OCT
PY 2021
VL 26
IS 19
AR 5891
DI 10.3390/molecules26195891
PG 14
WC Biochemistry & Molecular Biology; Chemistry, Multidisciplinary
WE Science Citation Index Expanded (SCI-EXPANDED)
SC Biochemistry & Molecular Biology; Chemistry
GA WK2HP
UT WOS:000709552400001
PM 34641434
OA Green Published, gold
DA 2022-07-15
ER

PT J
AU Shaw, KA
   Bertha, M
   Hofmekler, T
   Chopra, P
   Vatanen, T
   Srivatsa, A
   Prince, J
   Kumar, A
   Sauer, C
   Zwick, ME
   Satten, GA
   Kostic, AD
   Mulle, JG
   Xavier, RJ
   Kugathasan, S
AF Shaw, Kelly A.
   Bertha, Madeline
   Hofmekler, Tatyana
   Chopra, Pankaj
   Vatanen, Tommi
   Srivatsa, Abhiram
   Prince, Jarod
   Kumar, Archana
   Sauer, Cary
   Zwick, Michael E.
   Satten, Glen A.
   Kostic, Aleksandar D.
   Mulle, Jennifer G.
   Xavier, Ramnik J.
   Kugathasan, Subra
TI Dysbiosis, inflammation, and response to treatment: a longitudinal study
   of pediatric subjects with newly diagnosed inflammatory bowel disease
SO GENOME MEDICINE
LA English
DT Article
DE Inflammatory bowel disease; Microbiome; Crohn's disease; Dysbiosis
ID CROHNS-DISEASE; ACTIVITY INDEX; FAECALIBACTERIUM-PRAUSNITZII;
   FUSOBACTERIUM-NECROPHORUM; BACTERIAL DIVERSITY; ULCERATIVE-COLITIS; HOST
   GENETICS; MICROBIOME; GUT; VALIDATION
AB Background: Gut microbiome dysbiosis has been demonstrated in subjects with newly diagnosed and chronic inflammatory bowel disease (IBD). In this study we sought to explore longitudinal changes in dysbiosis and ascertain associations between dysbiosis and markers of disease activity and treatment outcome.
   Methods: We performed a prospective cohort study of 19 treatment-naive pediatric IBD subjects and 10 healthy controls, measuring fecal calprotectin and assessing the gut microbiome via repeated stool samples. Associations between clinical characteristics and the microbiome were tested using generalized estimating equations. Random forest classification was used to predict ultimate treatment response (presence of mucosal healing at follow-up colonoscopy) or non-response using patients' pretreatment samples.
   Results: Patients with Crohn's disease had increased markers of inflammation and dysbiosis compared to controls. Patients with ulcerative colitis had even higher inflammation and dysbiosis compared to those with Crohn's disease. For all cases, the gut microbial dysbiosis index associated significantly with clinical and biological measures of disease severity, but did not associate with treatment response. We found differences in specific gut microbiome genera between cases/controls and responders/non-responders including Akkermansia, Coprococcus, Fusobacterium, Veillonella, Faecalibacterium, and Adlercreutzia. Using pretreatment microbiome data in a weighted random forest classifier, we were able to obtain 76.5 % accuracy for prediction of responder status.
   Conclusions: Patient dysbiosis improved over time but persisted even among those who responded to treatment and achieved mucosal healing. Although dysbiosis index was not significantly different between responders and non-responders, we found specific genus-level differences. We found that pretreatment microbiome signatures are a promising avenue for prediction of remission and response to treatment.
C1 [Shaw, Kelly A.] Emory Univ, Grad Div Biol & Biomed Sci, Grad Program Genet & Mol Biol, Atlanta, GA 30322 USA.
   [Bertha, Madeline; Hofmekler, Tatyana; Chopra, Pankaj; Srivatsa, Abhiram; Prince, Jarod; Kumar, Archana; Sauer, Cary; Kugathasan, Subra] Emory Univ, Dept Pediat, Sch Med, 2015 Uppergate Dr,Room 248, Atlanta, GA 30322 USA.
   [Bertha, Madeline; Hofmekler, Tatyana; Chopra, Pankaj; Srivatsa, Abhiram; Prince, Jarod; Kumar, Archana; Sauer, Cary; Kugathasan, Subra] Childrens Healthcare Atlanta, 2015 Uppergate Dr,Room 248, Atlanta, GA 30322 USA.
   [Vatanen, Tommi; Kostic, Aleksandar D.; Xavier, Ramnik J.] Broad Inst MIT & Harvard, Cambridge, MA 02142 USA.
   [Vatanen, Tommi] Aalto Univ, Dept Comp Sci, Sch Sci, Espoo 02150, Finland.
   [Zwick, Michael E.; Mulle, Jennifer G.; Kugathasan, Subra] Emory Univ, Dept Human Genet, Atlanta, GA 30322 USA.
   [Satten, Glen A.] Ctr Dis Control & Prevent, Atlanta, GA 30341 USA.
   [Kostic, Aleksandar D.; Xavier, Ramnik J.] Massachusetts Gen Hosp, Ctr Computat & Integrat Biol, Boston, MA 02114 USA.
   [Kostic, Aleksandar D.; Xavier, Ramnik J.] Harvard Med Sch, Boston, MA 02114 USA.
   [Mulle, Jennifer G.] Emory Univ, Rollins Sch Publ Hlth, Dept Epidemiol, Atlanta, GA 30322 USA.
RP Kugathasan, S (通讯作者)，Emory Univ, Dept Pediat, Sch Med, 2015 Uppergate Dr,Room 248, Atlanta, GA 30322 USA.; Kugathasan, S (通讯作者)，Childrens Healthcare Atlanta, 2015 Uppergate Dr,Room 248, Atlanta, GA 30322 USA.; Kugathasan, S (通讯作者)，Emory Univ, Dept Human Genet, Atlanta, GA 30322 USA.
EM skugath@emory.edu
RI Vatanen, Tommi/J-5458-2018
OI Vatanen, Tommi/0000-0003-0949-1291; Shaw, Kelly/0000-0003-2964-8946;
   Kostic, Aleksandar/0000-0002-0837-4360
FU Marcus Foundation [DK087694, DK098231]; BWF [1008188]; NIH [NRSA
   F31DK107229]; NATIONAL INSTITUTE OF DIABETES AND DIGESTIVE AND KIDNEY
   DISEASES [F31DK107229, R01DK098231, R01DK087694, P30DK043351] Funding
   Source: NIH RePORTER; NATIONAL INSTITUTE OF GENERAL MEDICAL SCIENCES
   [T32GM008490] Funding Source: NIH RePORTER
FX The Marcus Foundation (to SK) primarily supported this work, with
   further support from DK087694 (SK) and DK098231 (SK). KAS received
   support from BWF training grant ID 1008188 and NIH NRSA F31DK107229.
CR Alipour M, 2016, J CROHNS COLITIS, V10, P462, DOI 10.1093/ecco-jcc/jjv223
   Benchimol EI, 2009, GUT, V58, P1490, DOI 10.1136/gut.2009.188383
   Benchimol EI, 2015, AM J GASTROENTEROL, V110, P553, DOI 10.1038/ajg.2015.52
   Burisch J, 2013, J CROHNS COLITIS, V7, P322, DOI 10.1016/j.crohns.2013.01.010
   Caporaso JG, 2011, GENOME BIOL, V12, DOI 10.1186/gb-2011-12-5-r50
   Caporaso JG, 2010, NAT METHODS, V7, P335, DOI 10.1038/nmeth.f.303
   Edgar RC, 2010, BIOINFORMATICS, V26, P2460, DOI 10.1093/bioinformatics/btq461
   Everard A, 2013, BEST PRACT RES CL GA, V27, P73, DOI 10.1016/j.bpg.2013.03.007
   Forbes JD, 2016, INFLAMM BOWEL DIS, V22, P817, DOI 10.1097/MIB.0000000000000684
   Frank DN, 2007, P NATL ACAD SCI USA, V104, P13780, DOI 10.1073/pnas.0706625104
   Ganesh BP, 2013, PLOS ONE, V8, DOI 10.1371/journal.pone.0074963
   Gevers D, 2014, CELL HOST MICROBE, V15, P382, DOI 10.1016/j.chom.2014.02.005
   Hansen R, 2012, AM J GASTROENTEROL, V107, P1913, DOI 10.1038/ajg.2012.335
   Herrinton LJ, 2008, AM J GASTROENTEROL, V103, P1998, DOI 10.1111/j.1572-0241.2008.01960.x
   Holm K, 2015, EUR J CLIN MICROBIOL, V34, P2199, DOI 10.1007/s10096-015-2469-8
   HYAMS JS, 1991, J PEDIATR GASTR NUTR, V12, P439, DOI 10.1097/00005176-199105000-00005
   Kaakoush NO, 2012, J CLIN MICROBIOL, V50, P3258, DOI 10.1128/JCM.01396-12
   Kelsen J, 2015, INFLAMM BOWEL DIS, V21, P2797, DOI 10.1097/MIB.0000000000000557
   Knights D, 2014, GENOME MED, V6, DOI 10.1186/s13073-014-0107-1
   Knights D, 2013, GUT, V62, P1505, DOI 10.1136/gutjnl-2012-303954
   Kolho KL, 2015, AM J GASTROENTEROL, V110, P921, DOI 10.1038/ajg.2015.149
   Kostic AD, 2013, CELL HOST MICROBE, V14, P207, DOI 10.1016/j.chom.2013.07.007
   Kostic AD, 2012, GENOME RES, V22, P292, DOI 10.1101/gr.126573.111
   Levine A, 2011, INFLAMM BOWEL DIS, V17, P1314, DOI 10.1002/ibd.21493
   Lewis JD, 2015, CELL HOST MICROBE, V18, P489, DOI 10.1016/j.chom.2015.09.008
   Liaw A., 2002, R NEWS, V2, P8, DOI DOI 10.1023/A:1010933404324
   Liu JZ, 2015, NAT GENET, V47, P979, DOI 10.1038/ng.3359
   Malmborg P, 2016, J INTERN MED, V279, P241, DOI 10.1111/joim.12413
   Manichanh C, 2012, NAT REV GASTRO HEPAT, V9, P599, DOI 10.1038/nrgastro.2012.152
   Maruo T, 2008, INT J SYST EVOL MICR, V58, P1221, DOI 10.1099/ijs.0.65404-0
   Masella AP, 2012, BMC BIOINFORMATICS, V13, DOI 10.1186/1471-2105-13-31
   Molodecky NA, 2012, GASTROENTEROLOGY, V142, P46, DOI 10.1053/j.gastro.2011.10.001
   Morgan XC, 2012, GENOME BIOL, V13, DOI 10.1186/gb-2012-13-9-r79
   Oksanen J., 2020, VEGAN COMMUNITY ECOL
   Papa E, 2012, PLOS ONE, V7, DOI 10.1371/journal.pone.0039242
   Rossi O, 2016, SCI REP-UK, V6, DOI 10.1038/srep18507
   Schoepfer AM, 2012, J CROHNS COLITIS, V6, P412, DOI 10.1016/j.crohns.2011.09.008
   Shepanski MA, 2004, J PEDIATR GASTR NUTR, V39, P68, DOI 10.1097/00005176-200407000-00014
   Sing T, 2005, BIOINFORMATICS, V21, P3940, DOI 10.1093/bioinformatics/bti623
   Sokol H, 2010, CURR OPIN GASTROEN, V26, P327, DOI 10.1097/MOG.0b013e328339536b
   Theede K, 2015, CLIN GASTROENTEROL H, V13, P1929, DOI 10.1016/j.cgh.2015.05.038
   Turner D, 2007, GASTROENTEROLOGY, V133, P423, DOI 10.1053/j.gastro.2007.05.029
   Turner D, 2010, AM J GASTROENTEROL, V105, P2085, DOI 10.1038/ajg.2010.143
   Tyler AD, 2016, INFLAMM BOWEL DIS, V22, P807, DOI 10.1097/MIB.0000000000000674
   van Passel MWJ, 2011, PLOS ONE, V6, DOI 10.1371/journal.pone.0016876
   WENSINCK F, 1983, DIGESTION, V27, P63, DOI 10.1159/000198931
   Williamson JM, 2003, BIOMETRICS, V59, P36, DOI 10.1111/1541-0420.00005
   Yan J., 2002, R NEWS, V2/3, P12
   Yusuf E, 2015, ANAEROBE, V34, P120, DOI 10.1016/j.anaerobe.2015.05.006
   ZEGER SL, 1986, BIOMETRICS, V42, P121, DOI 10.2307/2531248
NR 50
TC 147
Z9 152
U1 0
U2 37
PU BMC
PI LONDON
PA CAMPUS, 4 CRINAN ST, LONDON N1 9XW, ENGLAND
SN 1756-994X
J9 GENOME MED
JI Genome Med.
PD JUL 13
PY 2016
VL 8
AR 75
DI 10.1186/s13073-016-0331-y
PG 13
WC Genetics & Heredity
WE Science Citation Index Expanded (SCI-EXPANDED)
SC Genetics & Heredity
GA DR9IB
UT WOS:000380209200001
PM 27412252
OA Green Published, gold
DA 2022-07-15
ER

PT S
AU Brain, O
   Simmons, A
AF Brain, Oliver
   Simmons, Alison
BE Greene, CM
TI The Relationship Between miR-29, NOD2 and Crohn's Disease
SO MICRORNAS AND OTHER NON-CODING RNAS IN INFLAMMATION
SE Progress in Inflammation Research Series
LA English
DT Article; Book Chapter
ID INFLAMMATORY-BOWEL-DISEASE; HUMAN MONOCYTIC CELLS; DENDRITIC CELLS;
   DEFENSIN EXPRESSION; ULCERATIVE-COLITIS; ESCHERICHIA-COLI;
   IMMUNE-RESPONSES; INNATE; INDUCTION; STIMULATION
AB Crohn's disease (CD) is a chronic inflammatory bowel disease with a complex aetiology that includes genetic susceptibility and the gastrointestinal microbiome and results in an aberrant Th17 inflammatory response. NOD2 is an intracellular sensor that responds to bacterial cell wall peptidoglycan and contributes to immune defense. Polymorphisms in the NOD2 gene predispose to Crohn's disease, with the largest effect of any of the known genetic risk factors. We have found that wild-type NOD2 controls the expression of miR-29 in human dendritic cells (DCs). miR-29 regulates the expression of a number of immune mediators including the IL-23 cytokine subunits IL-12p40 and IL-23p19. CD patient DCs expressing NOD2 polymorphisms fail to induce miR-29 and show enhanced IL-12p40 release on exposure to adherent invasive E. coli. Moreover in a murine model deficient in miR-29, a more severe Th17-driven colitis is established after DSS administration. Therefore, we suggest that the loss of miR-29-mediated immunoregulation in CD-variant NOD2 DCs contributes to elevated IL-23 and aberrant Th17 response in this disease.
C1 [Brain, Oliver; Simmons, Alison] John Radcliffe Hosp, Translat Gastroenterol Unit, Oxford OX3 9DU, England.
   [Simmons, Alison] John Radcliffe Hosp, Weatherall Inst Mol Med, MRC Human Immunol Unit, Oxford OX3 9DS, England.
RP Brain, O (通讯作者)，John Radcliffe Hosp, Translat Gastroenterol Unit, Oxford OX3 9DU, England.
EM aobrain@googlemail.com
CR Ahern PP, 2010, IMMUNITY, V33, P279, DOI 10.1016/j.immuni.2010.08.010
   Ahmad T, 2002, GASTROENTEROLOGY, V122, P854, DOI 10.1053/gast.2002.32413
   Atarashi K, 2011, SCIENCE, V331, P337, DOI 10.1126/science.1198469
   Baumgart M, 2007, ISME J, V1, P403, DOI 10.1038/ismej.2007.52
   Bazzoni F, 2009, P NATL ACAD SCI USA, V106, P5282, DOI 10.1073/pnas.0810909106
   Becker C, 2003, J CLIN INVEST, V112, P693, DOI 10.1172/JCI200317464
   Bevins CL, 2009, GUT, V58, P882
   Brain O, 2013, IMMUNITY, V39, P521, DOI 10.1016/j.immuni.2013.08.035
   Buonocore S, 2010, NATURE, V464, P1371, DOI 10.1038/nature08949
   Ceppi M, 2009, P NATL ACAD SCI USA, V106, P2735, DOI 10.1073/pnas.0811073106
   Cooney R, 2010, NAT MED, V16, P90, DOI 10.1038/nm.2069
   Crohn BB, 1932, J AMER MED ASSOC, V99, P1323, DOI 10.1001/jama.1932.02740680019005
   Cuthbert AP, 2002, GASTROENTEROLOGY, V122, P867, DOI 10.1053/gast.2002.32415
   Darfeuille-Michaud A, 2004, GASTROENTEROLOGY, V127, P412, DOI 10.1053/j.gastro.2004.04.061
   Duchmann R, 1999, GUT, V44, P812, DOI 10.1136/gut.44.6.812
   Elphick D, 2008, AM J PATHOL, V172, P702, DOI 10.2353/ajpath.2008.070755
   Feller M, 2010, CLIN INFECT DIS, V50, P473, DOI 10.1086/649923
   Feng YC, 2014, CELL RES, V24, P24, DOI 10.1038/cr.2013.168
   Frank DN, 2007, P NATL ACAD SCI USA, V104, P13780, DOI 10.1073/pnas.0706625104
   Franke A, 2010, NAT GENET, V42, P1118, DOI 10.1038/ng.717
   Garrett WS, 2007, CELL, V131, P33, DOI 10.1016/j.cell.2007.08.017
   Girardin SE, 2003, J BIOL CHEM, V278, P8869, DOI 10.1074/jbc.C200651200
   GOLDBERG PA, 1993, DIS COLON RECTUM, V36, P736, DOI 10.1007/BF02048362
   Gomes LC, 2014, MOL CELL, V54, P224, DOI 10.1016/j.molcel.2014.03.009
   Gutierrez O, 2002, J BIOL CHEM, V277, P41701, DOI 10.1074/jbc.M206473200
   Halme L, 2006, WORLD J GASTROENTERO, V12, P3668, DOI 10.3748/wjg.v12.i23.3668
   Hanauer SB, 2002, LANCET, V359, P1541, DOI 10.1016/S0140-6736(02)08512-4
   HARPER PH, 1983, GUT, V24, P106, DOI 10.1136/gut.24.2.106
   HIGGENS CS, 1980, GUT, V21, P933, DOI 10.1136/gut.21.11.933
   Hooper LV, 2001, SCIENCE, V292, P1115, DOI 10.1126/science.1058709
   Hu YM, 1998, J BIOL CHEM, V273, P33489, DOI 10.1074/jbc.273.50.33489
   Hugot JP, 2001, NATURE, V411, P599, DOI 10.1038/35079107
   Inohara N, 2003, J BIOL CHEM, V278, P5509, DOI 10.1074/jbc.C200673200
   Jostins L, 2012, NATURE, V491, P119, DOI 10.1038/nature11582
   Kobayashi K, 2002, NATURE, V416, P194, DOI 10.1038/416194a
   Kobayashi KS, 2005, SCIENCE, V307, P731, DOI 10.1126/science.1104911
   Lala S, 2003, GASTROENTEROLOGY, V125, P47, DOI 10.1016/S0016-5085(03)00661-9
   Lesage S, 2002, AM J HUM GENET, V70, P845, DOI 10.1086/339432
   Liu ZJ, 2011, J LEUKOCYTE BIOL, V89, P597, DOI 10.1189/jlb.0810456
   Ma F, 2011, NAT IMMUNOL, V12, P861, DOI 10.1038/ni.2073
   MacVicar T, 2013, ESSAYS BIOCHEM, V55, P93, DOI [10.1042/BSE0550093, 10.1042/bse0550093]
   Martin HM, 2004, GASTROENTEROLOGY, V127, P80, DOI 10.1053/j.gastro.2004.03.054
   MONSEN U, 1991, SCAND J GASTROENTERO, V26, P302, DOI 10.3109/00365529109025046
   Muegge BD, 2011, SCIENCE, V332, P970, DOI 10.1126/science.1198719
   Ng SC, 2014, BEST PRACT RES CL GA, V28, P363, DOI 10.1016/j.bpg.2014.04.003
   Ogura Y, 2003, GUT, V52, P1591, DOI 10.1136/gut.52.11.1591
   Ogura Y, 2001, J BIOL CHEM, V276, P4812, DOI 10.1074/jbc.M008072200
   Ott SJ, 2004, GUT, V53, P685, DOI 10.1136/gut.2003.025403
   Perminow G, 2010, AM J GASTROENTEROL, V105, P452, DOI 10.1038/ajg.2009.643
   Porter EM, 2002, CELL MOL LIFE SCI, V59, P156, DOI 10.1007/s00018-002-8412-z
   RUTGEERTS P, 1991, LANCET, V338, P771, DOI 10.1016/0140-6736(91)90663-A
   Seiderer J, 2006, INFLAMM BOWEL DIS, V12, P1114, DOI 10.1097/01.mib.0000235836.32176.5e
   Sheedy FJ, 2010, NAT IMMUNOL, V11, P141, DOI 10.1038/ni.1828
   Simms LA, 2008, GUT, V57, P903, DOI 10.1136/gut.2007.142588
   Sokol H, 2009, INFLAMM BOWEL DIS, V15, P1183, DOI 10.1002/ibd.20903
   Sokol H, 2008, P NATL ACAD SCI USA, V105, P16731, DOI 10.1073/pnas.0804812105
   Srinivasula SM, 1998, MOL CELL, V1, P949, DOI 10.1016/S1097-2765(00)80095-7
   Steiner DF, 2011, IMMUNITY, V35, P169, DOI 10.1016/j.immuni.2011.07.009
   Stewart JA, 2005, J MED MICROBIOL, V54, P1239, DOI 10.1099/jmm.0.46189-0
   Taganov KD, 2006, P NATL ACAD SCI USA, V103, P12481, DOI 10.1073/pnas.0605298103
   Tiihonen K, 2010, AGEING RES REV, V9, P107, DOI 10.1016/j.arr.2009.10.004
   Tili E, 2007, J IMMUNOL, V179, P5082, DOI 10.4049/jimmunol.179.8.5082
   Travassos LH, 2010, NAT IMMUNOL, V11, P55, DOI 10.1038/ni.1823
   Uehara A, 2005, CELL MICROBIOL, V7, P53, DOI 10.1111/j.1462-5822.2004.00433.x
   van Beelen AJ, 2007, IMMUNITY, V27, P660, DOI 10.1016/j.immuni.2007.08.013
   van Heel DA, 2005, GUT, V54, P1553, DOI 10.1136/gut.2005.065888
   Wehkamp J, 2005, P NATL ACAD SCI USA, V102, P18129, DOI 10.1073/pnas.0505256102
   Wehkamp J, 2004, GUT, V53, P1658, DOI 10.1136/gut.2003.032805
   Wehkamp J, 2007, J IMMUNOL, V179, P3109, DOI 10.4049/jimmunol.179.5.3109
   Yang SH, 2001, INFECT IMMUN, V69, P2045, DOI 10.1128/IAI.69.4.2045-2053.2001
   Zoetendal EG, 2002, APPL ENVIRON MICROB, V68, P3401, DOI 10.1128/AEM.68.7.3401-3407.2002
NR 71
TC 0
Z9 0
U1 0
U2 2
PU SPRINGER INTERNATIONAL PUBLISHING AG
PI CHAM
PA GEWERBESTRASSE 11, CHAM, CH-6330, SWITZERLAND
SN 1422-7746
EI 2296-4525
BN 978-3-319-13689-9; 978-3-319-13688-2
J9 PROG INFLAMM RES SER
JI Prog. Inflamm. Res.
PY 2015
BP 185
EP 196
DI 10.1007/978-3-319-13689-9_10
D2 10.1007/978-3-319-13689-9
PG 12
WC Biochemistry & Molecular Biology; Immunology; Medicine, Research &
   Experimental
WE Book Citation Index– Science (BKCI-S)
SC Biochemistry & Molecular Biology; Immunology; Research & Experimental
   Medicine
GA BQ3PW
UT WOS:000587704700011
DA 2022-07-15
ER

PT J
AU Moustafa, A
   Li, WZ
   Anderson, EL
   Wong, EHM
   Dulai, PS
   Sandborn, WJ
   Biggs, W
   Yooseph, S
   Jones, MB
   Venter, JC
   Nelson, KE
   Chang, JT
   Telenti, A
   Boland, BS
AF Moustafa, Ahmed
   Li, Weizhong
   Anderson, Ericka L.
   Wong, Emily H. M.
   Dulai, Parambir S.
   Sandborn, William J.
   Biggs, William
   Yooseph, Shibu
   Jones, Marcus B.
   Venter, J. Craig
   Nelson, Karen E.
   Chang, John T.
   Telenti, Amalio
   Boland, Brigid S.
TI Genetic risk, dysbiosis, and treatment stratification using host genome
   and gut microbiome in inflammatory bowel disease
SO CLINICAL AND TRANSLATIONAL GASTROENTEROLOGY
LA English
DT Article
ID CROHNS-DISEASE; ULCERATIVE-COLITIS; FAECALIBACTERIUM-PRAUSNITZII; FECAL
   MICROBIOTA; ASSOCIATION; SUSCEPTIBILITY; PATHOGENESIS; PHENOTYPES;
   DIVERSITY; COMMUNITY
AB OBJECTIVES: Inflammatory bowel diseases (IBD), comprised of Crohn's disease (CD) and ulcerative colitis (UC), are characterized by a complex pathophysiology that is thought to result from an aberrant immune response to a dysbiotic luminal microbiota in genetically susceptible individuals. New technologies support the joint assessment of host-microbiome interaction.
   METHODS: Using whole genome sequencing and shotgun metagenomics, we studied the clinical features, host genome, and stool microbial metagenome of 85 IBD patients, and compared the results to 146 control individuals. Genetic risk scores, computed on 159 single nucleotide variants, and human leukocyte antigen (HLA) types differentiated IBD patients from healthy controls.
   RESULTS: Genetic risk was associated with the need for use of biologics in IBD and, modestly, with the composition of the gut microbiome. As compared with healthy controls, IBD patients had hallmarks of stool microbiome dysbiosis, with loss of a diversified core microbiome, enrichment and depletion of specific bacteria, and enrichment of bacterial virulence factors.
   CONCLUSIONS: We show that genetic risk may have a role in early risk stratification in the care of IBD patients and propose that expression of virulence factors in a dysbiotic microbiome may contribute to pathogenesis in IBD.
C1 [Moustafa, Ahmed; Li, Weizhong; Anderson, Ericka L.; Wong, Emily H. M.; Dulai, Parambir S.; Biggs, William; Yooseph, Shibu; Jones, Marcus B.; Venter, J. Craig] Human Longev Inc, San Diego, CA USA.
   [Li, Weizhong; Venter, J. Craig; Nelson, Karen E.; Telenti, Amalio] J Craig Venter Inst, La Jolla, CA 92037 USA.
   [Dulai, Parambir S.; Sandborn, William J.; Chang, John T.; Boland, Brigid S.] Univ Calif San Diego, Dept Med, La Jolla, CA 92093 USA.
   [Dulai, Parambir S.; Sandborn, William J.; Chang, John T.; Boland, Brigid S.] Univ Calif San Diego, Inflammatory Bowel Dis Ctr, La Jolla, CA 92093 USA.
RP Telenti, A (通讯作者)，J Craig Venter Inst, La Jolla, CA 92037 USA.; Boland, BS (通讯作者)，Univ Calif San Diego, San Diego, CA 92103 USA.
EM atelenti@jcvi.org; bboland@ucsd.edu
RI Sandborn, William/ABE-8342-2020; Telenti, Amalio/AAY-1674-2021;
   Moustafa, Ahmed/C-5234-2009; Li, Weizhong/A-9735-2008; Moustafa,
   Ahmed/AAZ-3991-2020; Dulai, Parambir/AAE-2983-2021; Dulai,
   Parambir/AAF-4408-2020
OI Moustafa, Ahmed/0000-0002-0111-3555; Li, Weizhong/0000-0003-1804-9403;
   Moustafa, Ahmed/0000-0002-0111-3555; Yooseph, Shibu/0000-0001-5581-5002;
   Chang, John/0000-0003-0873-6218
FU US National Institute of Diabetes and Digestive and Kidney Diseases
   [5T32DK007202]; US National Institutes of Health [DK0935007]; Crohn's
   and Colitis Foundation; UCSD KL2 [1KL2TR001444]; NATIONAL CENTER FOR
   ADVANCING TRANSLATIONAL SCIENCES [KL2TR001444] Funding Source: NIH
   RePORTER
FX P.S.D. was supported by US National Institute of Diabetes and Digestive
   and Kidney Diseases (5T32DK007202). J.T.C was supported by the US
   National Institutes of Health (DK0935007). B.S.B was supported by the
   Crohn's and Colitis Foundation and UCSD KL2 (1KL2TR001444).
CR Chassaing B, 2011, GASTROENTEROLOGY, V140, P1720, DOI 10.1053/j.gastro.2011.01.054
   Chen LH, 2016, NUCLEIC ACIDS RES, V44, pD694, DOI 10.1093/nar/gkv1239
   Cleynen I, 2016, LANCET, V387, P156, DOI 10.1016/S0140-6736(15)00465-1
   David LA, 2014, NATURE, V505, P559, DOI 10.1038/nature12820
   Do CB, 2008, NAT BIOTECHNOL, V26, P897, DOI 10.1038/nbt1406
   Ellinghaus D, 2016, NAT GENET, V48, P510, DOI 10.1038/ng.3528
   Frank DN, 2007, P NATL ACAD SCI USA, V104, P13780, DOI 10.1073/pnas.0706625104
   Gevers D, 2014, CELL HOST MICROBE, V15, P382, DOI 10.1016/j.chom.2014.02.005
   Goyette P, 2015, NAT GENET, V47, P172, DOI 10.1038/ng.3176
   Hansen R, 2012, AM J GASTROENTEROL, V107, P1913, DOI 10.1038/ajg.2012.335
   Imhann F, 2018, GUT, V67, P108, DOI 10.1136/gutjnl-2016-312135
   Jones MB, 2015, P NATL ACAD SCI USA, V112, P14024, DOI 10.1073/pnas.1519288112
   Jostins L, 2012, NATURE, V491, P119, DOI 10.1038/nature11582
   Kostic AD, 2014, GASTROENTEROLOGY, V146, P1489, DOI 10.1053/j.gastro.2014.02.009
   Lee JC, 2017, NAT GENET, V49, P262, DOI 10.1038/ng.3755
   Li SS, 2016, SCIENCE, V352, P586, DOI 10.1126/science.aad8852
   Liu JZ, 2015, NAT GENET, V47, P979, DOI 10.1038/ng.3359
   Luo CW, 2015, NAT BIOTECHNOL, V33, P1045, DOI 10.1038/nbt.3319
   Machiels Kathleen, 2014, Gut, V63, P1275, DOI 10.1136/gutjnl-2013-304833
   Manichanh C, 2006, GUT, V55, P205, DOI 10.1136/gut.2005.073817
   Milani C, 2016, SCI REP-UK, V6, DOI 10.1038/srep25945
   Morgan XC, 2015, GENOME BIOL, V16, DOI 10.1186/s13059-015-0637-x
   Morgan XC, 2012, GENOME BIOL, V13, DOI 10.1186/gb-2012-13-9-r79
   Noguchi H, 2006, NUCLEIC ACIDS RES, V34, P5623, DOI 10.1093/nar/gkl723
   Sartor RB, 2017, GASTROENTEROLOGY, V152, P327, DOI 10.1053/j.gastro.2016.10.012
   Schloissnig S, 2013, NATURE, V493, P45, DOI 10.1038/nature11711
   Shaw KA, 2016, GENOME MED, V8, DOI 10.1186/s13073-016-0331-y
   Silverberg MS, 2005, CAN J GASTROENTEROL, V19, p5A, DOI 10.1155/2005/269076
   Stekhoven DJ, 2012, BIOINFORMATICS, V28, P112, DOI 10.1093/bioinformatics/btr597
   Takahashi K, 2016, DIGESTION, V93, P59, DOI 10.1159/000441768
   Telenti A, 2016, P NATL ACAD SCI USA, V113, P11901, DOI 10.1073/pnas.1613365113
   Varela E, 2013, ALIMENT PHARM THER, V38, P151, DOI 10.1111/apt.12365
   Willing BP, 2010, GASTROENTEROLOGY, V139, P1844, DOI 10.1053/j.gastro.2010.08.049
   Wlodarska M, 2015, CELL HOST MICROBE, V17, P577, DOI 10.1016/j.chom.2015.04.008
   Xie C, 2017, P NATL ACAD SCI USA, V114, P8059, DOI 10.1073/pnas.1707945114
NR 35
TC 47
Z9 48
U1 1
U2 8
PU NATURE PUBLISHING GROUP
PI NEW YORK
PA 75 VARICK ST, 9TH FLR, NEW YORK, NY 10013-1917 USA
SN 2155-384X
J9 CLIN TRANSL GASTROEN
JI Clin. Transl. Gastroenterol.
PD JAN
PY 2018
VL 9
AR e132
DI 10.1038/ctg.2017.58
PG 8
WC Gastroenterology & Hepatology
WE Science Citation Index Expanded (SCI-EXPANDED)
SC Gastroenterology & Hepatology
GA FY0CV
UT WOS:000426478400001
PM 29345635
OA gold, Green Published
DA 2022-07-15
ER

PT J
AU Cantorna, MT
   McDaniel, K
   Bora, S
   Chen, J
   James, J
AF Cantorna, Margherita T.
   McDaniel, Kaitlin
   Bora, Stephanie
   Chen, Jing
   James, Jamaal
TI Vitamin D, immune regulation, the microbiota, and inflammatory bowel
   disease
SO EXPERIMENTAL BIOLOGY AND MEDICINE
LA English
DT Article
DE Vitamin D; inflammatory bowel disease; microbiota
ID SULFATE-INDUCED COLITIS; D-RECEPTOR; CROHNS-DISEASE; ULCERATIVE-COLITIS;
   T-CELLS; 1,25-DIHYDROXYVITAMIN D-3; ENTERIC MICROFLORA; MICE;
   PATHOGENESIS; GENE
AB The inflammatory bowel diseases are complex diseases caused by environmental, immunological, and genetic factors. Vitamin D status is low in patients with inflammatory bowel diseases, and experimental inflammatory bowel diseases are more severe in vitamin D-deficient or vitamin D receptor knockout animals. Vitamin D is beneficial in inflammatory bowel diseases because it regulates multiple checkpoints and processes essential for homeostasis in the gut. Vitamin D inhibits IFN-gamma and IL-17 production while inducing regulatory T cells. In addition, vitamin D regulates epithelial cell integrity, innate immune responses, and the composition of the gut microbiota. Overall, vitamin D regulates multiple pathways that maintain gastrointestinal homeostasis. The data support improving vitamin D status in patients with inflammatory bowel diseases.
C1 [Cantorna, Margherita T.; McDaniel, Kaitlin; Bora, Stephanie; Chen, Jing; James, Jamaal] Penn State Univ, Dept Vet & Biomed Sci, University Pk, PA 16802 USA.
   [Cantorna, Margherita T.] Penn State Univ, Ctr Mol Immunol & Infect Dis, University Pk, PA 16802 USA.
RP Cantorna, MT (通讯作者)，Penn State Univ, Dept Vet & Biomed Sci, University Pk, PA 16802 USA.
EM mxc69@psu.edu
FU National Institutes of Health/National Institutes of Neurologic and
   Stroke [NS067563]; National Center for Complementary and Alternative
   Medicine; Office of Dietary Supplements [AT005378]; National Center for
   Complementary & Integrative Health [R01AT005378] Funding Source: NIH
   RePORTER; NATIONAL INSTITUTE OF ALLERGY AND INFECTIOUS DISEASES
   [T32AI074551] Funding Source: NIH RePORTER; NATIONAL INSTITUTE OF
   GENERAL MEDICAL SCIENCES [R25GM078675] Funding Source: NIH RePORTER;
   NATIONAL INSTITUTE OF NEUROLOGICAL DISORDERS AND STROKE [R01NS067563]
   Funding Source: NIH RePORTER
FX This work was supported in part by grants to MTC from the National
   Institutes of Health/National Institutes of Neurologic and Stroke Grant
   [NS067563] and National Center for Complementary and Alternative
   Medicine and the Office of Dietary Supplements [AT005378].
CR Ananthakrishnan AN, 2012, GASTROENTEROLOGY, V142, P482, DOI 10.1053/j.gastro.2011.11.040
   Backhed F, 2005, SCIENCE, V307, P1915, DOI 10.1126/science.1104816
   Bendelac A, 2007, ANNU REV IMMUNOL, V25, P297, DOI 10.1146/annurev.immunol.25.022106.141711
   Blanck S, 2013, DIGEST DIS SCI, V58, P1698, DOI 10.1007/s10620-012-2531-7
   Bruce D, 2011, INT IMMUNOL, V23, P519, DOI 10.1093/intimm/dxr045
   Bruce D, 2011, J IMMUNOL, V186, P2819, DOI 10.4049/jimmunol.1003444
   Brunkow ME, 2001, NAT GENET, V27, P68, DOI 10.1038/83784
   Cantorna MT, 2012, ARCH BIOCHEM BIOPHYS, V523, P103, DOI 10.1016/j.abb.2011.11.001
   Cantorna MT, 2011, ANN NY ACAD SCI, V1217, P77, DOI 10.1111/j.1749-6632.2010.05823.x
   Cantorna MT, 2008, MOL ASPECTS MED, V29, P369, DOI 10.1016/j.mam.2008.04.004
   Cantorna MT, 2000, J NUTR, V130, P2648, DOI 10.1093/jn/130.11.2648
   Cantorna MT, 2004, EXP BIOL MED, V229, P1136, DOI 10.1177/153537020422901108
   Cheroutre H, 2008, IMMUNITY, V28, P149, DOI 10.1016/j.immuni.2008.01.005
   Cho JH, 2008, NAT REV IMMUNOL, V8, P458, DOI 10.1038/nri2340
   CLEMENS TL, 1982, CLIN CHIM ACTA, V121, P301, DOI 10.1016/0009-8981(82)90239-X
   Daniel C, 2008, J PHARMACOL EXP THER, V324, P23, DOI 10.1124/jpet.107.127209
   Das G, 2003, P NATL ACAD SCI USA, V100, P5324, DOI 10.1073/pnas.0831037100
   DeLuca HF, 1993, NUTR TODAY, V28, P6
   Frank DN, 2007, P NATL ACAD SCI USA, V104, P13780, DOI 10.1073/pnas.0706625104
   Froicu M, 2003, MOL ENDOCRINOL, V17, P2386, DOI 10.1210/me.2003-0281
   Froicu M, 2007, BMC IMMUNOL, V8, DOI 10.1186/1471-2172-8-5
   Gombart AF, 2005, FASEB J, V19, P1067, DOI 10.1096/fj.04-3284com
   Guarner F, 2008, INFLAMM BOWEL DIS, V14, pS83, DOI 10.1002/ibd.20548
   Homer CR, 2010, GASTROENTEROLOGY, V139, P1630, DOI 10.1053/j.gastro.2010.07.006
   Hooper LV, 2002, ANNU REV NUTR, V22, P283, DOI 10.1146/annurev.nutr.22.011602.092259
   Hviid A, 2011, GUT, V60, P49, DOI 10.1136/gut.2010.219683
   Jorgensen SP, 2010, ALIMENT PHARM THER, V32, P377, DOI 10.1111/j.1365-2036.2010.04355.x
   Jussila Airi, 2013, J Crohns Colitis, V7, pe256, DOI 10.1016/j.crohns.2012.10.007
   Kamada N, 2012, SCIENCE, V336, P1325, DOI 10.1126/science.1222195
   Khalili H, 2012, GUT, V61, P1686, DOI 10.1136/gutjnl-2011-301574
   Kitajima S, 2001, EXP ANIM TOKYO, V50, P387, DOI 10.1538/expanim.50.387
   Kong J, 2008, AM J PHYSIOL-GASTR L, V294, pG208, DOI 10.1152/ajpgi.00398.2007
   Kronman MP, 2012, PEDIATRICS, V130, pE794, DOI 10.1542/peds.2011-3886
   Kullberg MC, 1998, INFECT IMMUN, V66, P5157, DOI 10.1128/IAI.66.11.5157-5166.1998
   Lagishetty V, 2010, ENDOCRINOLOGY, V151, P2423, DOI 10.1210/en.2010-0089
   Luther J, 2010, INFLAMM BOWEL DIS, V16, P1077, DOI 10.1002/ibd.21116
   Madsen KL, 1999, INFLAMM BOWEL DIS, V5, P262, DOI 10.1097/00054725-199911000-00004
   Marchiando AM, 2010, ANNU REV PATHOL-MECH, V5, P119, DOI 10.1146/annurev.pathol.4.110807.092135
   Ananthakrishnan Ashwin N, 2013, Gastroenterol Hepatol (N Y), V9, P367
   Moran CJ, 2013, INFLAMM BOWEL DIS, V19, P115, DOI 10.1002/ibd.22974
   Mouli VP, 2014, ALIMENT PHARM THER, V39, P125, DOI 10.1111/apt.12553
   MULLER K, 1993, IMMUNOL LETT, V35, P177, DOI 10.1016/0165-2478(93)90088-J
   MULLIN JM, 1992, AM J PHYSIOL, V263, pF915, DOI 10.1152/ajprenal.1992.263.5.F915
   Naser SA, 2012, WORLD J GASTROENTERO, V18, P412, DOI 10.3748/wjg.v18.i5.412
   Nerich V, 2011, ALIMENT PHARM THER, V33, P940, DOI 10.1111/j.1365-2036.2011.04601.x
   Ochs HD, 2007, IMMUNOL RES, V38, P112, DOI 10.1007/s12026-007-0022-2
   Ooi JH, 2013, J NUTR, V143, P1679, DOI 10.3945/jn.113.180794
   Ooi JH, 2012, MOL ASPECTS MED, V33, P77, DOI 10.1016/j.mam.2011.10.014
   Palmer HG, 2001, J CELL BIOL, V154, P369, DOI 10.1083/jcb.200102028
   RIGBY WFC, 1985, J IMMUNOL, V135, P2279
   Sartor RB, 2004, GASTROENTEROLOGY, V126, P1620, DOI 10.1053/j.gastro.2004.03.024
   Satsangi J, 1997, GUT, V40, P572, DOI 10.1136/gut.40.5.572
   Schultz M, 2012, EXPERT REV GASTROENT, V6, P445, DOI [10.1586/EGH.12.31, 10.1586/egh.12.31]
   Sellon RK, 1998, INFECT IMMUN, V66, P5224, DOI 10.1128/IAI.66.11.5224-5231.1998
   SONNENBERG A, 1991, GASTROENTEROLOGY, V100, P143, DOI 10.1016/0016-5085(91)90594-B
   STENSON WF, 1992, ANN INTERN MED, V116, P609, DOI 10.7326/0003-4819-116-8-609
   Su LP, 2009, GASTROENTEROLOGY, V136, P551, DOI 10.1053/j.gastro.2008.10.081
   Veldman CM, 2000, ARCH BIOCHEM BIOPHYS, V374, P334, DOI 10.1006/abbi.1999.1605
   Verma R, 2009, BMC MED GENET, V10, DOI 10.1186/1471-2350-10-82
   Vignali DAA, 2008, NAT REV IMMUNOL, V8, P523, DOI 10.1038/nri2343
   Wang TT, 2010, J BIOL CHEM, V285, P2237, DOI 10.1074/jbc.C109.071225
   Winter SE, 2011, GUT MICROBES, V2, P58, DOI 10.4161/gmic.2.1.14911
   Wu F, 2007, INFLAMM BOWEL DIS, V13, P807, DOI 10.1002/ibd.20110
   Xavier RJ, 2007, NATURE, V448, P427, DOI 10.1038/nature06005
   Xu J, 2003, P NATL ACAD SCI USA, V100, P10452, DOI 10.1073/pnas.1734063100
   Xue LN, 2013, INFLAMM BOWEL DIS, V19, P54, DOI 10.1002/ibd.22966
   Yang LL, 2013, CLIN TRANSL GASTROEN, V4, DOI 10.1038/ctg.2013.1
   Yen D, 2006, J CLIN INVEST, V116, P1310, DOI 10.1172/JCI21404
   Yu SH, 2008, P NATL ACAD SCI USA, V105, P5207, DOI 10.1073/pnas.0711558105
   Yu SH, 2011, J IMMUNOL, V186, P1384, DOI 10.4049/jimmunol.1002545
   Yu SH, 2008, P NATL ACAD SCI USA, V105, P20834, DOI 10.1073/pnas.0808700106
   Zator ZA, 2013, JPEN J PARENTER ENTE
   Zbar AP, 2004, J GASTROENTEROL, V39, P413, DOI 10.1007/s00535-004-1335-8
NR 73
TC 88
Z9 92
U1 3
U2 27
PU SAGE PUBLICATIONS LTD
PI LONDON
PA 1 OLIVERS YARD, 55 CITY ROAD, LONDON EC1Y 1SP, ENGLAND
SN 1535-3702
EI 1535-3699
J9 EXP BIOL MED
JI Exp. Biol. Med.
PY 2014
VL 239
IS 11
BP 1524
EP 1530
DI 10.1177/1535370214523890
PG 7
WC Medicine, Research & Experimental
WE Science Citation Index Expanded (SCI-EXPANDED)
SC Research & Experimental Medicine
GA AS9CU
UT WOS:000344541700011
PM 24668555
OA Green Accepted
DA 2022-07-15
ER

PT J
AU Zhang, ZX
   Taylor, L
   Shommu, N
   Ghosh, S
   Reimer, R
   Panaccione, R
   Kaur, S
   Hyun, JE
   Cai, CX
   Deehan, EC
   Hotte, N
   Madsen, KL
   Raman, M
AF Zhang, Zhengxiao
   Taylor, Lorian
   Shommu, Nusrat
   Ghosh, Subrata
   Reimer, Raylene
   Panaccione, Remo
   Kaur, Sandeep
   Hyun, Jae Eun
   Cai, Chenxi
   Deehan, Edward C.
   Hotte, Naomi
   Madsen, Karen L.
   Raman, Maitreyi
TI A Diversified Dietary Pattern Is Associated With a Balanced Gut
   Microbial Composition of Faecalibacterium and Escherichia/Shigella in
   Patients With Crohn's Disease in Remission
SO JOURNAL OF CROHNS & COLITIS
LA English
DT Article
DE Crohn's disease; gut microbiota; diversified dietary intervention
ID CHAIN FATTY-ACIDS; ULCERATIVE-COLITIS; METABOLISM; MUCOSA
AB Background and Aims: Crohn's disease [CD] is associated with alterations in gut microbial composition and function. The present controlled-intervention study investigated the relationship between patterns of dietary intake and baseline gut microbiota in CD patients in remission and examined the effects of a dietary intervention in patients consuming a non-diversified diet [NDD].
   Methods: Forty outpatients with quiescent CD were recruited in Calgary, Alberta, Canada. Based on 3-day food records, patients consuming a lower plant-based and higher red and processed meat-based diet were assigned to the NDD group [n= 15] and received a 12-week structured dietary intervention; all other patients were assigned to the diversified diet [DD] control group (n= 25] and received conventional management. Faecal microbiota composition, short chain fatty acids [SCFAs] and calprotectin were measured.
   Results: At baseline the NDD and DD groups had a different faecal microbial beta-diversity [p= 0.003, permutational multivariate analysis of variance]. The NDD group had lower Faecalibacterium and higher Escherichia/Shigella relative abundances compared to the DD group [3.3 +/- 5.4% vs. 8.5 +/- 10.6%; 6.9 +/- 12.2% vs. 1.6 +/- 4.4%; p <= 0.03, analysis of covariance]. These two genera showed a strong negative correlation [r(s) = -0.60, q = 0.0002]. Faecal butyrate showed a positive correlation with Faecalibacterium [r(s) = 0.52, q= 0.002], and an inhibitory relationship with Escherichia/Shigella abundance (four-parameter sigmoidal model, R = -0.83; r(s)= -0.44, q = 0.01], respectively. After the 12 weeks of dietary intervention, no difference in microbial beta-diversity between the two groups was observed [p= 0.43]. The NDD group demonstrated an increase in Faecalibacterium [p<0.05, generalized estimated equation model], and resembled the DD group at the end of the intervention [p= 0.84, t-test with permutation]. We did not find an association of diet with faecal SCFAs or calprotectin.
   Conclusions: Dietary patterns are associated with specific gut microbial compositions in CD patients in remission. A diet intervention in patients consuming a NDD modifies gut microbial composition to resemble that seen in patients consuming a DD. These results show that diet is important in shaping the microbial dysbiosis signature in CD towards a balanced community.
C1 [Zhang, Zhengxiao; Hyun, Jae Eun; Hotte, Naomi; Madsen, Karen L.] Univ Alberta, Dept Med, Edmonton, AB T6G 2E1, Canada.
   [Taylor, Lorian; Shommu, Nusrat; Panaccione, Remo; Kaur, Sandeep; Raman, Maitreyi] Univ Calgary, Dept Med, Calgary, AB T2N 4N1, Canada.
   [Ghosh, Subrata] Univ Birmingham, NIHR Biomed Res Ctr, Inst Translat Med, Birmingham B15 2TT, W Midlands, England.
   [Ghosh, Subrata] Birmingham Univ Hosp, Birmingham B15 2TT, W Midlands, England.
   [Reimer, Raylene] Univ Calgary, Fac Kinesiol, Calgary, AB T2N 4N1, Canada.
   [Cai, Chenxi] Univ Alberta, Women & Childrens Hlth Res Inst, Program Pregnancy & Postpartum Hlth, Edmonton, AB T6G 2E1, Canada.
   [Deehan, Edward C.] Univ Alberta, Dept Agr Food & Nutr Sci, Edmonton, AB T6G 2E1, Canada.
RP Raman, M (通讯作者)，Room 6D60,TRW Bldg,3280 Hosp Dr NW, Calgary, AB T2N 4Z6, Canada.
EM mkothand@ucalgary.ca
RI Deehan, Edward C./ABF-6669-2020; Zhang, Zhengxiao/AAM-7779-2020;
   Panaccione, Remo/ABC-1140-2021; Ghosh, Subrata/AAC-2676-2021; Madsen,
   Karen L/H-5898-2011
[truncated: 4,536,487 more chars]
