# Supplementary material for: Global trends in intestinal flora and ulcerative colitis research during the past 10 years: A bibliometric analysis
Source: Front Microbiol. 2022 Sep 7;13:1003905. doi: 10.3389/fmicb.2022.1003905 (PMC9490179; doi:10.3389/fmicb.2022.1003905)
Supplement: Supplementary file 1 [file Data_Sheet_1.ZIP › data/download_2501-2763.txt]

FN Clarivate Analytics Web of Science
VR 1.0
PT J
AU Chen, YY
   Cui, WW
   Li, X
   Yang, H
AF Chen, Yongyan
   Cui, Wenwen
   Li, Xiao
   Yang, Huan
TI Interaction Between Commensal Bacteria, Immune Response and the
   Intestinal Barrier in Inflammatory Bowel Disease
SO FRONTIERS IN IMMUNOLOGY
LA English
DT Review
DE commensal bacteria; immune response; intestinal barrier; IBD; SCFAs
ID INNATE LYMPHOID-CELLS; REGULATORY T-CELLS; GUT MICROBIOTA; MUCOSAL
   INFLAMMATION; ULCERATIVE-COLITIS; ESCHERICHIA-COLI; DENDRITIC CELLS;
   MUCUS LAYERS; MOUSE MODEL; IBD
AB In inflammatory bowel disease (IBD), intestinal mucosa cell and intestinal epithelial cell are severely damaged, and then their susceptibility to bacteria increases, so many commensal bacteria become pathogenic. The pathogenic commensal bacteria can stimulate a series of compensatory immune responses in the intestine. However, the immune response prevents the intestinal tract from restoring homeostasis, which in turn produces an indispensable inflammatory response. On the contrary, in IBD, the fierce inflammatory response contributes to the development of IBD. However, the effect of commensal bacteria on inflammation in IBD has not been clearly studied. Therefore, we further summarize the changes brought about by the changes of commensal bacteria to the inflammation of the intestines and their mutual influence. This article reviews the protective mechanism of commensal bacteria in healthy people and the mechanism of commensal bacteria and immune response to the destruction of the intestinal barrier when IBD occurs. The treatment and prevention of IBD are also briefly summarized.
C1 [Chen, Yongyan; Cui, Wenwen; Li, Xiao; Yang, Huan] Xuzhou Med Univ, Sch Med Technol, Xuzhou Key Lab Lab Diagnost, Xuzhou, Jiangsu, Peoples R China.
RP Li, X; Yang, H (通讯作者)，Xuzhou Med Univ, Sch Med Technol, Xuzhou Key Lab Lab Diagnost, Xuzhou, Jiangsu, Peoples R China.
EM ahlxxiao@yeah.net; yanghuan2015@tmu.edu.cn
FU National Natural Science Foundation of China [82102408]; Xuzhou Science
   and Technology planning Project [KC20116]; Natural Science Research
   Project of Higher Education Institutions in Jiangsu Province
   [20KJB310013]; Xuzhou Medical University Excellent Talent Introduction
   Project [D2019030, RC20552061]
FX Funding This research was supported by the National Natural Science
   Foundation of China (82102408), the Xuzhou Science and Technology
   planning Project (KC20116), Natural Science Research Project of Higher
   Education Institutions in Jiangsu Province (20KJB310013) and Xuzhou
   Medical University Excellent Talent Introduction Project (D2019030,
   RC20552061).
CR Abraham BP, 2017, GASTROENTEROL CLIN N, V46, P769, DOI 10.1016/j.gtc.2017.08.003
   Ahmad R, 2017, MUCOSAL IMMUNOL, V10, P307, DOI 10.1038/mi.2016.128
   Ahmed I, 2016, MICROORGANISMS, V4, DOI 10.3390/microorganisms4020020
   Allais L, 2016, ENVIRON MICROBIOL, V18, P1352, DOI 10.1111/1462-2920.12934
   Armstrong H, 2019, MICROBIOME, V7, DOI 10.1186/s40168-018-0604-3
   Azimirad M, 2019, J CROHNS COLITIS, V13, P960, DOI 10.1093/ecco-jcc/jjz006
   Benjamin JL, 2011, GUT, V60, P923, DOI 10.1136/gut.2010.232025
   Berg RD, 1996, TRENDS MICROBIOL, V4, P430, DOI 10.1016/0966-842X(96)10057-3
   Bishop JL, 2014, MUCOSAL IMMUNOL, V7, P405, DOI 10.1038/mi.2013.60
   Britton GJ, 2019, IMMUNITY, V50, P212, DOI 10.1016/j.immuni.2018.12.015
   Caenepeel C, 2020, ALIMENT PHARM THER, V52, P1453, DOI 10.1111/apt.16096
   Cai R, 2020, GUT MICROBES, V11, DOI 10.1080/19490976.2020.1735606
   Ceponis PJM, 2000, J BIOL CHEM, V275, P29132, DOI 10.1074/jbc.M003516200
   Chang JT, 2020, NEW ENGL J MED, V383, P2652, DOI 10.1056/NEJMra2002697
   Chassaing B, 2015, NATURE, V519, P92, DOI 10.1038/nature14232
   Chotikatum S, 2018, INT IMMUNOPHARMACOL, V55, P336, DOI 10.1016/j.intimp.2017.12.016
   Chu HT, 2016, SCIENCE, V352, P1116, DOI 10.1126/science.aad9948
   Coccia M, 2012, J EXP MED, V209, P1595, DOI 10.1084/jem.20111453
   Darwich AS, 2014, DRUG METAB DISPOS, V42, P2016, DOI 10.1124/dmd.114.058404
   Dobrzanska DA, 2020, MICROB BIOTECHNOL, V13, P669, DOI 10.1111/1751-7915.13496
   Dulai PS, 2015, GASTROINTEST ENDOSC, V82, P246, DOI 10.1016/j.gie.2015.03.1974
   Duo LN, 2020, MOL THER-NUCL ACIDS, V22, P924, DOI 10.1016/j.omtn.2020.10.006
   Dupraz L, 2021, CELL REP, V36, DOI 10.1016/j.celrep.2021.109332
   Elson CO, 2012, GUT MICROBES, V3, P332, DOI [10.1038/s41577-019-0268-7, 10.4161/gmic.20228]
   Ermund A, 2013, AM J PHYSIOL-GASTR L, V305, pG341, DOI 10.1152/ajpgi.00046.2013
   Flint HJ, 2007, ENVIRON MICROBIOL, V9, P1101, DOI 10.1111/j.1462-2920.2007.01281.x
   Fornelos N, 2020, NAT MICROBIOL, V5, P486, DOI 10.1038/s41564-019-0655-7
   Fuchs A, 2013, IMMUNITY, V38, P769, DOI 10.1016/j.immuni.2013.02.010
   Gamage HKAH, 2020, GUT MICROBES, V12, DOI 10.1080/19490976.2020.1802209
   Gasaly N, 2021, INT J MOL SCI, V22, DOI 10.3390/ijms22063061
   Geirnaert A, 2017, SCI REP-UK, V7, DOI 10.1038/s41598-017-11734-8
   Glassner KL, 2020, J ALLERGY CLIN IMMUN, V145, P16, DOI 10.1016/j.jaci.2019.11.003
   Guan QD, 2019, J IMMUNOL RES, V2019, DOI 10.1155/2019/7247238
   Hamilton AL, 2018, CLIN MICROBIOL REV, V31, DOI 10.1128/CMR.00085-17
   Hansen R, 2010, J GASTROENTEROL, V45, P266, DOI 10.1007/s00535-009-0191-y
   He L, 2018, ENDOCRINOLOGY, V159, P967, DOI 10.1210/en.2017-00748
   He WQ, 2020, INT J MOL SCI, V21, DOI 10.3390/ijms21030993
   He XL, 2021, GUT, V70, P1872, DOI 10.1136/gutjnl-2020-322468
   Hillman ET, 2017, MICROBES ENVIRON, V32, P300, DOI 10.1264/jsme2.ME17017
   Hooper LV, 2012, SCIENCE, V336, P1268, DOI 10.1126/science.1223490
   Hue S, 2006, J EXP MED, V203, P2473, DOI 10.1084/jem.20061099
   Huse SM, 2008, PLOS GENET, V4, DOI 10.1371/journal.pgen.1000255
   Ianiro G, 2016, GUT, V65, P1906, DOI 10.1136/gutjnl-2016-312297
   Imai J, 2019, MUCOSAL IMMUNOL, V12, P632, DOI 10.1038/s41385-019-0138-4
   Ito H, 2004, GASTROENTEROLOGY, V126, P989, DOI 10.1053/j.gastro.2004.01.012
   Johansson MEV, 2011, P NATL ACAD SCI USA, V108, P4659, DOI 10.1073/pnas.1006451107
   Kaplan GG, 2015, NAT REV GASTRO HEPAT, V12, P720, DOI 10.1038/nrgastro.2015.150
   Kawai T, 2011, IMMUNITY, V34, P637, DOI 10.1016/j.immuni.2011.05.006
   Kelly CJ, 2016, CELL HOST MICROBE, V19, P427, DOI 10.1016/j.chom.2016.03.014
   Kelly CJ, 2015, CELL HOST MICROBE, V17, P662, DOI 10.1016/j.chom.2015.03.005
   Kelly D, 2005, TRENDS IMMUNOL, V26, P326, DOI 10.1016/j.it.2005.04.008
   Khan I, 2019, PATHOGENS, V8, DOI 10.3390/pathogens8030126
   Kim M, 2016, CELL HOST MICROBE, V20, P202, DOI 10.1016/j.chom.2016.07.001
   Kitamoto S, 2020, CELL, V182, P447, DOI 10.1016/j.cell.2020.05.048
   Kostic AD, 2014, GASTROENTEROLOGY, V146, P1489, DOI 10.1053/j.gastro.2014.02.009
   Kudelka MR, 2020, NAT REV GASTRO HEPAT, V17, P597, DOI 10.1038/s41575-020-0331-7
   Larabi A, 2020, AUTOPHAGY, V16, P38, DOI 10.1080/15548627.2019.1635384
   Lavelle A, 2020, NAT REV GASTRO HEPAT, V17, P223, DOI 10.1038/s41575-019-0258-z
   Lee JY, 2020, CELL, V180, P79, DOI 10.1016/j.cell.2019.11.026
   Lee SH, 2018, INTEST RES, V16, P26, DOI 10.5217/ir.2018.16.1.26
   Lee SH, 2018, J CLIN MED, V7, DOI 10.3390/jcm7090282
   Lee YK, 2018, MSPHERE, V3, DOI 10.1128/mSphere.00587-18
   Leung CY, 2019, TRENDS MICROBIOL, V27, P294, DOI 10.1016/j.tim.2018.12.006
   Li SY, 2018, IMMUNITY, V49, P915, DOI 10.1016/j.immuni.2018.09.015
   Lin YL, 2019, MUCOSAL IMMUNOL, V12, P1304, DOI 10.1038/s41385-019-0204-y
   Louis P, 2017, ENVIRON MICROBIOL, V19, P29, DOI 10.1111/1462-2920.13589
   Louis P, 2009, FEMS MICROBIOL LETT, V294, P1, DOI 10.1111/j.1574-6968.2009.01514.x
   Lueschow SR, 2020, FRONT IMMUNOL, V11, DOI 10.3389/fimmu.2020.00587
   Macia L, 2015, NAT COMMUN, V6, DOI 10.1038/ncomms7734
   Macpherson AJ, 2004, SCIENCE, V303, P1662, DOI 10.1126/science.1091334
   Matsuoka K, 2015, SEMIN IMMUNOPATHOL, V37, P47, DOI 10.1007/s00281-014-0454-4
   Mehandru S, 2021, NAT REV GASTRO HEPAT, V18, P83, DOI 10.1038/s41575-020-00399-w
   Mondot S, 2011, INFLAMM BOWEL DIS, V17, P185, DOI 10.1002/ibd.21436
   Mukhopadhya I, 2012, NAT REV GASTRO HEPAT, V9, P219, DOI 10.1038/nrgastro.2012.14
   Na Soo Young, 2018, Korean J Gastroenterol, V71, P61, DOI 10.4166/kjg.2018.71.2.61
   Na SY, 2019, GUT LIVER, V13, P604, DOI 10.5009/gnl19019
   Na YR, 2019, NAT REV GASTRO HEPAT, V16, P531, DOI 10.1038/s41575-019-0172-4
   Nakajima A, 2018, J EXP MED, V215, P2019, DOI 10.1084/jem.20180427
   Nazareth N, 2015, MED MICROBIOL IMMUN, V204, P681, DOI 10.1007/s00430-015-0420-3
   Ng SC, 2011, INFLAMM BOWEL DIS, V17, P2027, DOI 10.1002/ibd.21590
   Ng SC, 2017, LANCET, V390, P2769, DOI 10.1016/S0140-6736(17)32448-0
   Oberc AM, 2019, INFLAMM BOWEL DIS, V25, P711, DOI 10.1093/ibd/izy361
   Palmela C, 2018, GUT, V67, P574, DOI 10.1136/gutjnl-2017-314903
   Park J, 2016, PLOS ONE, V11, DOI 10.1371/journal.pone.0156334
   Plichta DR, 2019, CELL, V178, P1041, DOI 10.1016/j.cell.2019.07.045
   Png CW, 2010, AM J GASTROENTEROL, V105, P2420, DOI 10.1038/ajg.2010.281
   Puppa MJ, 2011, BBA-MOL BASIS DIS, V1812, P1601, DOI 10.1016/j.bbadis.2011.08.010
   Qi Y, 2021, GENOMICS, V113, P664, DOI 10.1016/j.ygeno.2020.09.063
   Qin JJ, 2010, NATURE, V464, P59, DOI 10.1038/nature08821
   Qu DW, 2021, CARBOHYD POLYM, V258, DOI 10.1016/j.carbpol.2021.117651
   Read E, 2021, NAT REV GASTRO HEPAT, V18, P731, DOI 10.1038/s41575-021-00488-4
   Rivera-Chavez F, 2017, FREE RADICAL BIO MED, V105, P93, DOI 10.1016/j.freeradbiomed.2016.09.022
   Riviere A, 2016, FRONT MICROBIOL, V7, DOI 10.3389/fmicb.2016.00979
   Rizzello F, 2019, NUTRIENTS, V11, DOI 10.3390/nu11051033
   ROMAGNANI S, 1994, ANNU REV IMMUNOL, V12, P227, DOI 10.1146/annurev.iy.12.040194.001303
   Round JL, 2010, P NATL ACAD SCI USA, V107, P12204, DOI 10.1073/pnas.0909122107
   Sartor RB, 2008, P NATL ACAD SCI USA, V105, P16413, DOI 10.1073/pnas.0809363105
   Schaubeck M, 2016, GUT, V65, P225, DOI 10.1136/gutjnl-2015-309333
   Sender R, 2016, PLOS BIOL, V14, DOI 10.1371/journal.pbio.1002533
   Shiomi Y, 2011, INFLAMM BOWEL DIS, V17, P2261, DOI 10.1002/ibd.21616
   Sicard JF, 2017, FRONT CELL INFECT MI, V7, DOI 10.3389/fcimb.2017.00387
   Sivignon A, 2015, INFLAMM BOWEL DIS, V21, P276, DOI 10.1097/MIB.0000000000000280
   Sokol H, 2017, GUT, V66, P1039, DOI [10.1136/gutjnl-2015-310746, 10.1136/gutjnl-20]
   Spalinger MR, 2022, GUT, V71, P88, DOI 10.1136/gutjnl-2020-323636
   Stange EF, 2019, EXPERT REV GASTROENT, V13, P963, DOI 10.1080/17474124.2019.1671822
   Stockinger B, 2021, NAT REV GASTRO HEPAT, V18, P559, DOI 10.1038/s41575-021-00430-8
   Turner JR, 2009, NAT REV IMMUNOL, V9, P799, DOI 10.1038/nri2653
   Tye H, 2018, NAT COMMUN, V9, DOI 10.1038/s41467-018-06125-0
   U.S.Food and Drug Administration, 2019, IMP SAF AL REG US OF
   Ueno A, 2018, J AUTOIMMUN, V87, P38, DOI 10.1016/j.jaut.2017.12.004
   Ungar B, 2016, ANN GASTROENTEROL, V29, P243, DOI 10.20524/aog.2016.0027
   Vedamurthy Amar, 2019, Gastroenterol Hepatol (N Y), V15, P72
   Wang RX, 2020, P NATL ACAD SCI USA, V117, P11648, DOI 10.1073/pnas.1917597117
   Wedrychowicz A, 2016, WORLD J GASTROENTERO, V22, P1045, DOI 10.3748/wjg.v22.i3.1045
   Wells JM, 2011, P NATL ACAD SCI USA, V108, P4607, DOI 10.1073/pnas.1000092107
   Wilck N, 2017, NATURE, V551, P585, DOI 10.1038/nature24628
   Wu LM, 2014, BRIT J SURG, V101, P1644, DOI 10.1002/bjs.9665
   Xu M, 2018, NATURE, V554, P373, DOI 10.1038/nature25500
   Ye RD, 2015, J LEUKOCYTE BIOL, V98, P923, DOI 10.1189/jlb.3VMR0315-080R
   Yoo JY, 2020, MICROORGANISMS, V8, DOI 10.3390/microorganisms8101587
   Zhang YZ, 2014, WORLD J GASTROENTERO, V20, P91, DOI 10.3748/wjg.v20.i1.91
   Zhao Y, 2018, MUCOSAL IMMUNOL, V11, P752, DOI 10.1038/mi.2017.118
   Zhao Y, 2019, MUCOSAL IMMUNOL, V12, P1150, DOI 10.1038/s41385-019-0177-x
   Zhou L, 2018, SCI IMMUNOL, V3, DOI 10.1126/sciimmunol.aao1605
   Zundler S, 2019, NAT IMMUNOL, V20, P288, DOI 10.1038/s41590-018-0298-5
NR 125
TC 2
Z9 2
U1 15
U2 21
PU FRONTIERS MEDIA SA
PI LAUSANNE
PA AVENUE DU TRIBUNAL FEDERAL 34, LAUSANNE, CH-1015, SWITZERLAND
SN 1664-3224
J9 FRONT IMMUNOL
JI Front. Immunol.
PD NOV 11
PY 2021
VL 12
AR 761981
DI 10.3389/fimmu.2021.761981
PG 11
WC Immunology
WE Science Citation Index Expanded (SCI-EXPANDED)
SC Immunology
GA XH7AN
UT WOS:000725583000001
PM 34858414
OA Green Published, gold
DA 2022-07-15
ER

PT S
AU Maida, M
   Mcilroy, J
   Ianiro, G
   Cammarota, G
AF Maida, Marcello
   Mcilroy, James
   Ianiro, Gianluca
   Cammarota, Giovanni
BE Mastrantonio, P
   Rupnik, M
TI Faecal Microbiota Transplantation as Emerging Treatment in European
   Countries
SO UPDATES ON CLOSTRIDIUM DIFFICILE IN EUROPE: ADVANCES IN MICROBIOLOGY,
   INFECTIOUS DISEASES AND PUBLIC HEALTH, VOL 8
SE Advances in Experimental Medicine and Biology
LA English
DT Article; Book Chapter
DE Clostridium difficile; European; Faecal microbiota transplantation;
   Fecal; Inflammatory bowel disease
ID CLOSTRIDIUM-DIFFICILE INFECTION; INFLAMMATORY-BOWEL-DISEASE; ACTIVE
   ULCERATIVE-COLITIS; TERM-FOLLOW-UP; OPEN-LABEL; CLINICAL-OUTCOMES;
   FROZEN INOCULUM; CROHNS COLITIS; RECURRENT; EFFICACY
AB Clostridium difficile infection (CDI) is one of the most common healthcare-associated infections in the world and is a leading cause of morbidity and mortality in hospitalized patients.
   Although several antibiotics effectively treat CDI, some individuals do not respond to these drugs and may be cured by transplanting stool from healthy donors. This procedure, termed Faecal Microbiota Transplantation (FMT), has demonstrated remarkable efficacy as a treatment for recurrent CDI.
   FMT has also been investigated in other diseases and disorders where perturbations to the gut microbiota have been theorized to play a causative role in pathogenesis and severity, such as inflammatory bowel disease (IBD). Although FMT is currently not recommended to cure IBD patients in clinical practice, several studies have recently been carried out with promising results. The aim of future research is therefore to standardize protocols and develop FMT as a therapeutic option for these patients.
   This review summarizes data on the use of FMT as a treatment for CDI and IBD, with special attention given to studies conducted in European countries.
C1 [Maida, Marcello] S Elia Raimondi Hosp, Gastroenterol Sect, Caltanissetta, Italy.
   [Mcilroy, James] Univ Aberdeen, Sch Med Med Sci & Nutr, Aberdeen, Scotland.
   [Ianiro, Gianluca; Cammarota, Giovanni] Univ Cattolica Sacro Cuore, Fdn Policlin Univ Gemelli, Gastroenterol Area, Rome, Italy.
RP Cammarota, G (通讯作者)，Univ Cattolica Sacro Cuore, Fdn Policlin Univ Gemelli, Gastroenterol Area, Rome, Italy.
EM giovanni.cammarota@unicatt.it
RI Maida, Marcello Fabio/I-4118-2019; Ianiro, Gianluca/K-5578-2016;
   Cammarota, Giovanni/AAD-1732-2022
OI Maida, Marcello Fabio/0000-0002-4992-9289; Ianiro,
   Gianluca/0000-0002-8318-0515; Cammarota, Giovanni/0000-0002-3626-6148
CR Anderson JL, 2012, ALIMENT PHARM THER, V36, P503, DOI 10.1111/j.1365-2036.2012.05220.x
   Angelberger S, 2013, AM J GASTROENTEROL, V108, P1620, DOI 10.1038/ajg.2013.257
   Asha NJ, 2006, J CLIN MICROBIOL, V44, P2785, DOI 10.1128/JCM.00165-06
   Bafeta A, 2017, ANN INTERN MED, V167, P34, DOI 10.7326/M16-2810
   Bagdasarian N, 2015, JAMA-J AM MED ASSOC, V313, P398, DOI 10.1001/jama.2014.17103
   Bak SH, 2017, INTEST RES, V15, P244, DOI 10.5217/ir.2017.15.2.244
   Barbut F, 2007, CLIN MICROBIOL INFEC, V13, P1048, DOI 10.1111/j.1469-0691.2007.01824.x
   Bassler D, 2010, JAMA-J AM MED ASSOC, V303, P1180, DOI 10.1001/jama.2010.310
   BENNET JD, 1989, LANCET, V1, P164
   Borody T, 2001, PROB PREB NEW FOODS
   Borody T, 2011, AM J GASTROENTEROL, V106, pS366, DOI 10.14309/00000434-201110002-00979
   Borody T, 2011, AM J GASTROENTEROL, V106, pS352
   BORODY TJ, 1989, MED J AUSTRALIA, V150, P604, DOI 10.5694/j.1326-5377.1989.tb136704.x
   Borody TJ, 2003, J CLIN GASTROENTEROL, V37, P42, DOI 10.1097/00004836-200307000-00012
   Borren NZ, 2017, PLOS ONE, V12, DOI 10.1371/journal.pone.0176797
   Brandt LJ, 2012, AM J GASTROENTEROL, V107, P1079, DOI 10.1038/ajg.2012.60
   Cammarota G, 2015, ALIMENT PHARM THER, V41, P835, DOI 10.1111/apt.13144
   Cammarota G, 2017, GUT, V66, P569, DOI 10.1136/gutjnl-2016-313017
   Cammarota G, 2015, ANN INTERN MED, V163, P487, DOI 10.7326/L15-5139
   Cammarota G, 2015, PHARMACOL THERAPEUT, V149, P191, DOI 10.1016/j.pharmthera.2014.12.006
   Chu ND, 2017, PLOS ONE, V12, DOI 10.1371/journal.pone.0170922
   Cohen SH, 2010, INFECT CONT HOSP EP, V31, P431, DOI 10.1086/651706
   Colman RJ, 2014, J CROHNS COLITIS, V8, P1569, DOI 10.1016/j.crohns.2014.08.006
   Costello S, 2017, J CROHNS COLITIS, V11, pS23
   Costello SP, 2017, ALIMENT PHARM THER, V46, P213, DOI 10.1111/apt.14173
   Costello SP, 2015, ALIMENT PHARM THER, V42, P1011, DOI 10.1111/apt.13366
   Cui BT, 2015, J TRANSL MED, V13, DOI 10.1186/s12967-015-0646-2
   Cui BT, 2015, J GASTROEN HEPATOL, V30, P51, DOI 10.1111/jgh.12727
   Debast SB, 2014, CLIN MICROBIOL INFEC, V20, P1, DOI 10.1111/1469-0691.12418
   Dutta SK, 2014, CLIN GASTROENTEROL H, V12, P1572, DOI 10.1016/j.cgh.2013.12.032
   European Surveillance of Clostridium difficile infections, 2015, EUR SURV CLOSTR DIFF, DOI [10.2900/44795, DOI 10.2900/44795]
   Fang SY, 2016, INT J COLORECTAL DIS, V31, P1093, DOI 10.1007/s00384-015-2428-y
   Garborg K, 2010, SCAND J INFECT DIS, V42, P857, DOI 10.3109/00365548.2010.499541
   Gordon H, 2014, J CROHNS COLITIS, V8, P256, DOI 10.1016/j.crohns.2013.10.007
   Goyal A., 2016, J PEDIAT GASTROENTER, V63, pS212
   Grewal CS, 2016, AM J GASTROENTEROL, V111, pS1252, DOI 10.1038/ajg.2016.385
   Hagel S, 2016, DTSCH ARZTEBL INT, V113, P583, DOI 10.3238/arztebl.2016.0583
   Hamilton MJ, 2012, AM J GASTROENTEROL, V107, P761, DOI 10.1038/ajg.2011.482
   Hirsch BE, 2015, BMC INFECT DIS, V15, DOI 10.1186/s12879-015-0930-z
   Hota SS, 2017, CLIN INFECT DIS, V64, P265, DOI 10.1093/cid/ciw731
   Ianiro G, 2017, CLIN MICROBIOL INFEC, V23, DOI 10.1016/j.cmi.2016.12.025
   Ianiro G, 2014, MEDICINE, V93, DOI 10.1097/MD.0000000000000097
   Ishikawa D, 2017, INFLAMM BOWEL DIS, V23, P116, DOI 10.1097/MIB.0000000000000975
   Jacob V, 2016, ADV INFLAMMATORY BOW
   Jorup-Ronstrom C, 2012, SCAND J GASTROENTERO, V47, P548, DOI 10.3109/00365521.2012.672587
   Kahn SA, 2014, GASTROENTEROLOGY, V146, pS581
   Kao DN, 2014, J CLIN GASTROENTEROL, V48, P625, DOI 10.1097/MCG.0000000000000131
   Karakan T, 2016, 11 C EUR CROHNS COL
   Kassam Z, 2012, ARCH INTERN MED, V172, P191, DOI 10.1001/archinte.172.2.191
   Kelly CR, 2014, AM J GASTROENTEROL, V109, P1065, DOI 10.1038/ajg.2014.133
   Khan MA, 2014, CAN J GASTROENTEROL, V28, P434, DOI 10.1155/2014/695029
   Kump PK, 2013, INFLAMM BOWEL DIS, V19, P2155, DOI 10.1097/MIB.0b013e31829ea325
   Kump PK, 2015, UNITED EUROPEAN J S, V3, pA437
   Kunde S, 2013, J PEDIATR GASTR NUTR, V56, P597, DOI 10.1097/MPG.0b013e318292fa0d
   Landy J, 2015, SCI REP-UK, V5, DOI 10.1038/srep12955
   Lee CH, 2014, EUR J CLIN MICROBIOL, V33, P1425, DOI 10.1007/s10096-014-2088-9
   Lee CH, 2016, JAMA-J AM MED ASSOC, V315, P142, DOI 10.1001/jama.2015.18098
   Lessa FC, 2015, NEW ENGL J MED, V372, P825, DOI [10.1056/NEJMoa1408913, 10.1056/NEJMc1505190]
   Li YT, 2016, ALIMENT PHARM THER, V43, P445, DOI 10.1111/apt.13492
   Ma GK, 2017, ANN INTERN MED, V167, P152, DOI [10.7326/M16-2733, 10.7326/m16-2733]
   Macconnachie AA, 2009, QJM-INT J MED, V102, P781, DOI 10.1093/qjmed/hcp118
   Mandalia A, 2016, INT J COLORECTAL DIS, V31, P1059, DOI 10.1007/s00384-015-2396-2
   Mattila E, 2012, GASTROENTEROLOGY, V142, P490, DOI 10.1053/j.gastro.2011.11.037
   McDonald LC, 2005, NEW ENGL J MED, V353, P2433, DOI 10.1056/NEJMoa051590
   Meighani A, 2016, EUR J GASTROEN HEPAT, V28, P826, DOI 10.1097/MEG.0000000000000614
   Millan B, 2016, CLIN INFECT DIS, V62, P1479, DOI 10.1093/cid/ciw185
   Moayyedi P, 2015, GASTROENTEROLOGY, V149, P102, DOI 10.1053/j.gastro.2015.04.001
   Mullane KM, 2013, AM J NEPHROL, V38, P1, DOI 10.1159/000351757
   Nishida A, 2017, J GASTROENTEROL, V52, P476, DOI 10.1007/s00535-016-1271-4
   Paramsothy S, 2017, J CROHNS COLITIS, V11, P1180, DOI 10.1093/ecco-jcc/jjx063
   Paramsothy S, 2017, LANCET, V389, P1218, DOI 10.1016/S0140-6736(17)30182-4
   Polak Pavel, 2011, Klin Mikrobiol Infekc Lek, V17, P214
   Rossen NG, 2015, GASTROENTEROLOGY, V149, P110, DOI 10.1053/j.gastro.2015.03.045
   Satokari R, 2015, ALIMENT PHARM THER, V41, P46, DOI 10.1111/apt.13009
   Scaldaferri F, 2015, J CROHNS COLITIS, V9, pS278
   Schmid M, 2017, INT J COLORECTAL DIS, V32, P597, DOI 10.1007/s00384-017-2761-4
   Sokol H, 2008, P NATL ACAD SCI USA, V105, P16731, DOI 10.1073/pnas.0804812105
   Staley C, 2017, AM J GASTROENTEROL, V112, P940, DOI 10.1038/ajg.2017.6
   Stallmach A, 2016, AM J GASTROENTEROL, V111, P441, DOI 10.1038/ajg.2015.436
   Stevens V, 2011, CLIN INFECT DIS, V53, P42, DOI 10.1093/cid/cir301
   Surawicz CM, 2013, AM J GASTROENTEROL, V108, P478, DOI 10.1038/ajg.2013.4
   Suskind DL, 2015, INFLAMM BOWEL DIS, V21, P556, DOI 10.1097/MIB.0000000000000307
   Swaminath A, 2014, AM J GASTROENTEROL, V109, P777, DOI 10.1038/ajg.2014.68
   Tang GH, 2017, DIAGN MICR INFEC DIS, V88, P322, DOI 10.1016/j.diagmicrobio.2017.05.007
   Tauxe WM, 2016, THER ADV GASTROENTER, V9, P273, DOI 10.1177/1756283X15622600
   van Nood E, 2013, NEW ENGL J MED, V368, P407, DOI 10.1056/NEJMoa1205037
   Vaughn BP, 2016, INFLAMM BOWEL DIS, V22, P2182, DOI 10.1097/MIB.0000000000000893
   Vermeire S, 2016, J CROHNS COLITIS, V10, P387, DOI 10.1093/ecco-jcc/jjv203
   Warny M, 2005, LANCET, V366, P1079, DOI 10.1016/S0140-6736(05)67420-X
   Wei Y, 2016, BMC MICROBIOL, V16, DOI 10.1186/s12866-016-0869-2
   Youngster I, 2016, BMC MED, V14, DOI 10.1186/s12916-016-0680-9
   Youngster I, 2014, JAMA-J AM MED ASSOC, V312, P1772, DOI 10.1001/jama.2014.13875
   Youngster I, 2014, CLIN INFECT DIS, V58, P1515, DOI 10.1093/cid/ciu135
   Zainah H, 2015, DIGEST DIS SCI, V60, P181, DOI 10.1007/s10620-014-3296-y
   Zhang T, 2016, PLOS ONE, V11, DOI 10.1371/journal.pone.0158227
   Zimlichman E, 2013, JAMA INTERN MED, V173, P2039, DOI 10.1001/jamainternmed.2013.9763
NR 96
TC 5
Z9 5
U1 0
U2 13
PU SPRINGER INTERNATIONAL PUBLISHING AG
PI CHAM
PA GEWERBESTRASSE 11, CHAM, CH-6330, SWITZERLAND
SN 0065-2598
EI 2214-8019
BN 978-3-319-72799-8; 978-3-319-72798-1
J9 ADV EXP MED BIOL
JI Adv.Exp.Med.Biol.
PY 2018
VL 1050
BP 177
EP 195
DI 10.1007/978-3-319-72799-8_11
D2 10.1007/978-3-319-72799-8
PG 19
WC Infectious Diseases; Medicine, Research & Experimental; Microbiology
WE Book Citation Index– Science (BKCI-S); Science Citation Index Expanded (SCI-EXPANDED)
SC Infectious Diseases; Research & Experimental Medicine; Microbiology
GA BK8UJ
UT WOS:000443801000012
PM 29383670
DA 2022-07-15
ER

PT J
AU Michael, H
   Paim, FC
   Langel, SN
   Miyazaki, A
   Fischer, DD
   Chepngeno, J
   Amimo, J
   Deblais, L
   Rajashekara, G
   Saif, LJ
   Vlasova, AN
AF Michael, Husheem
   Paim, Francine C.
   Langel, Stephanie N.
   Miyazaki, Ayako
   Fischer, David D.
   Chepngeno, Juliet
   Amimo, Joshua
   Deblais, Loic
   Rajashekara, Gireesh
   Saif, Linda J.
   Vlasova, Anastasia N.
TI Escherichia coli Nissle 1917 Enhances Innate and Adaptive Immune
   Responses in a Ciprofloxacin-Treated Defined-Microbiota Piglet Model of
   Human Rotavirus Infection
SO MSPHERE
LA English
DT Article
DE probiotics; human rotavirus infection; innate immunity; adaptive
   immunity; ciprofloxacin; gnotobiotic pigs; commensal microbiota
ID PROBIOTIC FERMENTED MILK; T-CELL RESPONSES; DENDRITIC CELLS;
   LACTOBACILLUS-ACIDOPHILUS; GNOTOBIOTIC PIGS; INTESTINAL MICROBIOLOGY;
   PROTECTIVE IMMUNITY; ANTIBODY-RESPONSES; GUT FLORA; DIARRHEA
AB Human rotavirus (HRV) infection is a major cause of gastroenteritis in children worldwide. Broad-spectrum antibiotic-induced intestinal microbial imbalance and the ensuing immune-metabolic dysregulation contribute to the persistence of HRV diarrhea. Escherichia coli Nissle 1917 (EcN), a Gram-negative probiotic, was shown to be a potent immunostimulant and alleviated HRV-induced diarrhea in monocolonized gnotobiotic (Gn) piglets. Our goal was to determine how EcN modulates immune responses in ciprofloxacin (Cipro)-treated Gn piglets colonized with a defined commensal microbiota (DM) and challenged with virulent HRV (VirHRV). Cipro given in therapeutic doses for a short term reduced serum and intestinal total and HRV-specific antibody titers, while EcN treatment alleviated this effect. Similarly, EcN treatment increased the numbers of total immunoglobulin-secreting cells, HRVspecific antibody-secreting cells, activated antibody-forming cells, resting/memory antibody-forming B cells, and naive antibody-forming B cells in systemic and/or intestinal tissues. Decreased levels of proinflammatory but increased levels of immunoregulatory cytokines and increased frequencies of Toll-like receptor-expressing cells were evident in the EcN-treated VirHRV-challenged group. Moreover, EcN treatment increased the frequencies of T helper and T cytotoxic cells in systemic and/or intestinal tissues pre-VirHRV challenge and the frequencies of T helper cells, T cytotoxic cells, effector T cells, and T regulatory cells in systemic and/or intestinal tissues postchallenge. Moreover, EcN treatment increased the frequencies of systemic and mucosal conventional and plasmacytoid dendritic cells, respectively, and the frequencies of systemic natural killer cells. Our findings demonstrated that Cipro use altered immune responses of DM-colonized neonatal Gn pigs, while EcN supplementation rescued these immune parameters partially or completely. IMPORTANCE Rotavirus (RV) is a primary cause of malabsorptive diarrhea in children and is associated with significant morbidity and mortality, especially in developing countries. The use of antibiotics exacerbates intestinal microbial imbalance and results in the persistence of RV-induced diarrhea. Probiotics are now being used to treat enteric infections and ulcerative colitis. We showed previously that probiotics partially protected gnotobiotic (Gn) piglets against human RV (HRV) infection and decreased the severity of diarrhea by modulating immune responses. However, the interactions between antibiotic and probiotic treatments and HRV infection in the context of an established gut microbiota are poorly understood. In this study, we developed a Gn pig model to study antibiotic-probiotic-HRV interactions in the context of a defined commensal microbiota (DM) that mimics aspects of the infant gut microbiota. Our results provide valuable information that will contribute to the treatment of antibiotic-and/or HRV-induced diarrhea and may be applicable to other enteric infections in children.
C1 [Michael, Husheem; Paim, Francine C.; Langel, Stephanie N.; Miyazaki, Ayako; Fischer, David D.; Chepngeno, Juliet; Amimo, Joshua; Deblais, Loic; Rajashekara, Gireesh; Saif, Linda J.; Vlasova, Anastasia N.] Ohio State Univ, Ohio Agr Res & Dev Ctr, Dept Vet Prevent Med, Food Anim Hlth Res Program, Wooster, OH 44691 USA.
   [Miyazaki, Ayako] Natl Agr & Food Res Org, Natl Inst Anim Hlth, Div Viral Dis & Epidemiol, Tsukuba, Ibaraki, Japan.
   [Langel, Stephanie N.] Duke Univ, Sch Med, Duke Human Vaccine Inst, Durham, NC USA.
   [Fischer, David D.] Univ Detroit, Div Integrated Biomed Sci, Mercy Sch Dent, Detroit, MI 48221 USA.
RP Saif, LJ; Vlasova, AN (通讯作者)，Ohio State Univ, Ohio Agr Res & Dev Ctr, Dept Vet Prevent Med, Food Anim Hlth Res Program, Wooster, OH 44691 USA.
EM saif.2@osu.edu; vlasova.1@osu.edu
OI Langel, Stephanie/0000-0002-0467-7874; Saif, Linda/0000-0002-3224-9009;
   Amimo, Joshua/0000-0002-4190-8483
FU Bill and Melinda Gates Foundation [OPP 1117467]; NIAID, NIH [R01
   A1099451]; NIH Office of Dietary Supplements (ODS); federal fund
FX This work was supported by the Bill and Melinda Gates Foundation (OPP
   1117467); the NIAID, NIH (R01 A1099451); federal and state funds
   appropriated to the Ohio Agricultural Research and Development Center,
   The Ohio State University; and the NIH Office of Dietary Supplements
   (ODS) supplemental grant funds.
CR Abusleme L, 2017, ORAL DIS, V23, P854, DOI 10.1111/odi.12598
   Annamalai T, 2015, VET IMMUNOL IMMUNOP, V168, P193, DOI 10.1016/j.vetimm.2015.09.006
   Aragon F, 2015, J IMMUNOTHER, V38, P185, DOI 10.1097/CJI.0000000000000079
   Azevedo MSP, 2006, J VIROL, V80, P372, DOI 10.1128/JVI.80.1.372-382.2006
   Azevedo MSP, 2004, CLIN DIAGN LAB IMMUN, V11, P12, DOI 10.1128/CDLI.11.1.12-20.2004
   Azim T, 1999, CLIN DIAGN LAB IMMUN, V6, P690, DOI 10.1128/CDLI.6.5.690-695.1999
   Belkaid Y, 2008, IMMUNITY, V29, P362, DOI 10.1016/j.immuni.2008.08.005
   Blaas SH, 2009, CLIN EXP IMMUNOL, V155, P534, DOI 10.1111/j.1365-2249.2008.03855.x
   Chattha KS, 2013, PLOS ONE, V8, DOI 10.1371/journal.pone.0082966
   Chattha KS, 2013, J IMMUNOL, V191, P2446, DOI 10.4049/jimmunol.1300678
   Chattha KS, 2013, VACCINE, V31, P1916, DOI 10.1016/j.vaccine.2013.02.020
   Crowe CR, 2009, J IMMUNOL, V183, P5301, DOI 10.4049/jimmunol.0900995
   Cuthbertson L, 2016, ISME J, V10, P1081, DOI 10.1038/ismej.2015.198
   Deal EM, 2013, J CLIN INVEST, V123, P2464, DOI 10.1172/JCI60945
   Dethlefsen L, 2008, PLOS BIOL, V6, P2383, DOI 10.1371/journal.pbio.0060280
   Ertesvag A, 2009, SEMIN IMMUNOL, V21, P36, DOI 10.1016/j.smim.2008.06.005
   Fabrega MJ, 2017, FRONT MICROBIOL, V8, DOI 10.3389/fmicb.2017.01274
   Fernandez MF, 2003, J APPL MICROBIOL, V94, P449, DOI 10.1046/j.1365-2672.2003.01850.x
   Finamore A, 2014, PLOS ONE, V9, DOI 10.1371/journal.pone.0094891
   Fischer DD, 2017, CLIN VACCINE IMMUNOL, V24, DOI 10.1128/CVI.00172-17
   Foligne B, 2007, PLOS ONE, V2, DOI 10.1371/journal.pone.0000313
   Foye OT, 2012, FEMS IMMUNOL MED MIC, V65, P467, DOI 10.1111/j.1574-695X.2012.00978.x
   Fujimura T, 2012, Rozhl Chir, V91, P346
   Guarner F, 2003, LANCET, V361, P512, DOI 10.1016/S0140-6736(03)12489-0
   HAMMERBERG C, 1989, AM J VET RES, V50, P868
   Holloway G, 2013, J GEN VIROL, V94, P1151, DOI 10.1099/vir.0.051276-0
   Holmes E, 2008, NATURE, V453, P396, DOI 10.1038/nature06882
   Hooper LV, 2004, TRENDS MICROBIOL, V12, P129, DOI 10.1016/j.tim.2004.01.001
   Hsiao EY, 2013, CELL, V155, P1451, DOI 10.1016/j.cell.2013.11.024
   Huang HC, 2018, BENEF MICROBES, V9, P71, DOI 10.3920/BM2016.0225
   Ing R, 2009, INFECT IMMUN, V77, P770, DOI 10.1128/IAI.00994-08
   Jiang B, 2003, CLIN DIAGN LAB IMMUN, V10, P995, DOI 10.1128/CDLI.10.6.995-1001.2003
   Jin CJ, 2010, LEUKEMIA RES, V34, P513, DOI 10.1016/j.leukres.2009.10.006
   Kandasamy S, 2016, J IMMUNOL, V196, P1780, DOI 10.4049/jimmunol.1501705
   Kandasamy S, 2014, VACCINE, V32, P816, DOI 10.1016/j.vaccine.2013.12.039
   Kleta S, 2006, J APPL MICROBIOL, V101, P1357, DOI 10.1111/j.1365-2672.2006.03019.x
   Knight DJW, 2003, LANCET, V361, P1831, DOI 10.1016/S0140-6736(03)13438-1
   KRIEG AM, 1995, NATURE, V374, P546, DOI 10.1038/374546a0
   Kruis W, 2004, GUT, V53, P1617, DOI 10.1136/gut.2003.037747
   Kruis W, 2012, INT J COLORECTAL DIS, V27, P467, DOI 10.1007/s00384-011-1363-9
   Kumar A, 2014, GUT MICROBES, V5, P152, DOI 10.4161/gmic.27877
   Kumar M, 2012, BRIT J NUTR, V107, P1006, DOI 10.1017/S0007114511003953
   Laycock G, 2012, VET IMMUNOL IMMUNOP, V149, P216, DOI 10.1016/j.vetimm.2012.07.004
   Lewis JD, 2015, CELL HOST MICROBE, V18, P489, DOI 10.1016/j.chom.2015.09.008
   Li M, 2008, P NATL ACAD SCI USA, V105, P2117, DOI 10.1073/pnas.0712038105
   Lundgren O, 2001, MICROBES INFECT, V3, P1145, DOI 10.1016/S1286-4579(01)01475-7
   Macpherson AJ, 2008, MUCOSAL IMMUNOL, V1, P11, DOI 10.1038/mi.2007.6
   Marchesi JR, 2007, J PROTEOME RES, V6, P546, DOI 10.1021/pr060470d
   Mazmanian SK, 2005, CELL, V122, P107, DOI 10.1016/j.cell.2005.05.007
   MEYER RC, 1964, APPL MICROBIOL, V12, P295, DOI 10.1128/AEM.12.4.295-300.1964
   Michael H, 2020, FRONT IMMUNOL, V11, DOI 10.3389/fimmu.2020.00196
   Rodriguez JM, 2015, MICROB ECOL HEALTH D, V26, DOI 10.3402/mehd.v26.26050
   Miyazaki A, 2018, VACCINE, V36, P6270, DOI 10.1016/j.vaccine.2018.09.008
   Nelson HS, 2016, ALLERGY ASTHMA PROC, V37, P268, DOI 10.2500/aap.2016.37.3966
   Otani K, 2012, BIOCHEM BIOPH RES CO, V426, P342, DOI 10.1016/j.bbrc.2012.08.080
   Paim FC, 2016, GUT PATHOG, V8, DOI 10.1186/s13099-016-0148-7
   Pott J, 2012, PLOS PATHOG, V8, DOI 10.1371/journal.ppat.1002670
   Rachmilewitz D, 2004, GASTROENTEROLOGY, V126, P520, DOI 10.1053/j.gastro.2003.11.019
   Rakoff-Nahoum S, 2004, CELL, V118, P229, DOI 10.1016/j.cell.2004.07.002
   Rescigno M, 2001, IMMUNOBIOLOGY, V204, P572, DOI 10.1078/0171-2985-00094
   Rescigno M, 2001, NAT IMMUNOL, V2, P361, DOI 10.1038/86373
   Ryzhakov G, 2011, J IMMUNOL, V187, P5357, DOI 10.4049/jimmunol.1100917
   Saif LJ, 1996, ARCH VIROL, P153
   Sanders ME, 2013, GUT, V62, P787, DOI 10.1136/gutjnl-2012-302504
   Sarhan D, 2015, EUR J IMMUNOL, V45, P1783, DOI 10.1002/eji.201444885
   Schlickum S, 2008, BLOOD, V112, P619, DOI 10.1182/blood-2008-01-134833
   Scholtens PAMJ, 2012, ANNU REV FOOD SCI T, V3, P425, DOI 10.1146/annurev-food-022811-101120
   Simpson E, 2007, BMC PUBLIC HEALTH, V7, DOI 10.1186/1471-2458-7-281
   Sinkora M, 2011, J IMMUNOL, V187, P5150, DOI 10.4049/jimmunol.1101879
   Smith MI, 2013, SCIENCE, V339, P548, DOI 10.1126/science.1229000
   So SSY, 2017, CURR OPIN ONCOL, V29, P62, DOI 10.1097/CCO.0000000000000342
   Stefka AT, 2014, P NATL ACAD SCI USA, V111, P13145, DOI 10.1073/pnas.1412008111
   Strauch UG, 2010, WORLD J GASTROENTERO, V16, P21, DOI 10.3748/wjg.v16.i1.21
   Sugimura T, 2015, BRIT J NUTR, V114, P727, DOI 10.1017/S0007114515002408
   Szajewska H, 2001, J PEDIATR GASTR NUTR, V33, pS17, DOI 10.1097/00005176-200110002-00004
   Tate JE, 2012, LANCET INFECT DIS, V12, P136, DOI 10.1016/S1473-3099(11)70253-5
   Teo SM, 2015, CELL HOST MICROBE, V17, P704, DOI 10.1016/j.chom.2015.03.008
   Tezuka H, 2011, IMMUNITY, V34, P247, DOI 10.1016/j.immuni.2011.02.002
   To TL, 1998, J GEN VIROL, V79, P2661
   Urry Z, 2009, J CLIN INVEST, V119, P387, DOI 10.1172/JCI32354
   Velez EMM, 2015, BRIT J NUTR, V114, P566, DOI 10.1017/S0007114515001981
   Villena J, 2008, CAN J MICROBIOL, V54, P630, DOI [10.1139/W08-052, 10.1139/w08-052]
   Villena J, 2014, FRONT IMMUNOL, V4, DOI 10.3389/fimmu.2013.00512
   Vlasova AN, 2017, MSPHERE, V2, DOI 10.1128/mSphere.00046-17
   Vlasova AN, 2016, EUR J IMMUNOL, V46, P2426, DOI 10.1002/eji.201646498
   Vlasova AN, 2013, PLOS ONE, V8, DOI 10.1371/journal.pone.0076962
   Vlasova AN, 2013, J IMMUNOL, V190, P4742, DOI 10.4049/jimmunol.1203575
   Wagstrom EA, 2000, VIRAL IMMUNOL, V13, P383, DOI 10.1089/08828240050144699
   *WHO, 2006, GLOB NAT EST DEATHS
   Winzler C, 1997, J EXP MED, V185, P317, DOI 10.1084/jem.185.2.317
   Wopereis H, 2014, PEDIAT ALLERG IMM-UK, V25, P428, DOI 10.1111/pai.12232
   Yuan LJ, 2008, VACCINE, V26, P3322, DOI 10.1016/j.vaccine.2008.03.085
   Yuan LJ, 1996, J VIROL, V70, P3075, DOI 10.1128/JVI.70.5.3075-3083.1996
   Zhang W, 2008, VACCINE, V26, P3655, DOI 10.1016/j.vaccine.2008.04.070
   Zhang W, 2008, VET IMMUNOL IMMUNOP, V121, P222, DOI 10.1016/j.vetimm.2007.10.001
NR 95
TC 5
Z9 5
U1 3
U2 6
PU AMER SOC MICROBIOLOGY
PI WASHINGTON
PA 1752 N ST NW, WASHINGTON, DC 20036-2904 USA
EI 2379-5042
J9 MSPHERE
JI mSphere
PD MAR-APR
PY 2021
VL 6
IS 2
AR e00074-21
DI 10.1128/mSphere.00074-21
PG 16
WC Microbiology
WE Science Citation Index Expanded (SCI-EXPANDED)
SC Microbiology
GA TC5BQ
UT WOS:000668654200010
PM 33789939
OA Green Published
DA 2022-07-15
ER

PT J
AU Bernstein, CN
AF Bernstein, Charles N.
TI Treatment of IBD: Where We Are and Where We Are Going
SO AMERICAN JOURNAL OF GASTROENTEROLOGY
LA English
DT Review
ID INFLAMMATORY-BOWEL-DISEASE; SEVERE ULCERATIVE-COLITIS;
   PLACEBO-CONTROLLED TRIAL; ORAL TACROLIMUS FK506; CROHNS-DISEASE;
   DOUBLE-BLIND; ALTERNATIVE MEDICINE; MAINTENANCE THERAPY; ENTERAL
   NUTRITION; INDUCTION THERAPY
AB In assessing the best evidence for optimizing management of inflammatory bowel disease (IBD), the focus is typically on anti-inflammatory agents and therapies that modulate the immune system. The intestinal immune response remains the key focus of developing therapies as well. In the past decade, the concept of dysbiosis of the gut microbiome has emerged as a potential pathogenetic focus in IBD, and with this a burgeoning interest in manipulating the microbiome as a means of controlling the disease has emerged. In this review, anti-inflammatory, immune-modulating, and microbiome-modulating therapies will be covered in terms of what is known today, as well as treatments that may be part of the therapeutic armamentarium in the near future. Concurrent with the evolution of our understanding of the basic biology of IBD, there is an increasing appreciation for the disconnect between patients' symptoms and inflammatory disease. As clinical trials have simultaneously addressed both symptom scores and mucosal healing, investigators and clinicians have gained a greater appreciation for the fact that many symptoms may not be driven by active inflammation, and hence focusing only on immunomodulatory therapies would not serve patients' needs fully. Furthermore, there is an emerging recognition of the importance of stress and psychological health in symptom experience and treatment needs. In this review, approaches to managing patients' symptoms as well as other adjunctive approaches to improving well-being will also be discussed. Finally, throughout this review, important research questions regarding different aspects of treatment will be proposed.
C1 Univ Manitoba, IBD Clin & Res Ctr, Gastroenterol Sect, Winnipeg, MB R3E 3P4, Canada.
RP Bernstein, CN (通讯作者)，Univ Manitoba, IBD Clin & Res Ctr, Gastroenterol Sect, Winnipeg, MB R3E 3P4, Canada.
EM charles.bernstein@med.umanitoba.ca
FU Bingham Chair in Gastroenterology Research; Abbvie Canada; Shire Canada;
   Takeda Canada
FX Dr Bernstein is supported in part by the Bingham Chair in
   Gastroenterology Research. He has received research grants from Abbvie
   Canada and unrestricted educational grants from Abbvie Canada, Shire
   Canada, and Takeda Canada.
CR Abitbol V, 2014, EUR J GASTROEN HEPAT, V26, P288, DOI 10.1097/MEG.0000000000000040
   Angelberger S, 2013, AM J GASTROENTEROL, V108, P1620, DOI 10.1038/ajg.2013.257
   Benjamin JL, 2011, GUT, V60, P923, DOI 10.1136/gut.2010.232025
   BERGMAN L, 1981, ANN CLIN RES, V13, P402
   Bernstein CN, 2006, CLIN GASTROENTEROL H, V4, P1302, DOI 10.1016/j.cgh.2006.09.003
   Bernstein CN, 2010, AM J GASTROENTEROL, V105, P1994, DOI 10.1038/ajg.2010.140
   Bernstein KI, 2011, INFLAMM BOWEL DIS, V17, P590, DOI 10.1002/ibd.21363
   Besselink MGH, 2008, LANCET, V371, P651, DOI 10.1016/S0140-6736(08)60207-X
   Chisick L, 2013, CAN J GASTROENTEROL, V27, P39, DOI 10.1155/2013/280860
   Claesson MJ, 2012, NATURE, V488, P178, DOI 10.1038/nature11319
   Colombel JF, 2010, NEW ENGL J MED, V362, P1383, DOI 10.1056/NEJMoa0904492
   Cosnes J, 2013, GASTROENTEROLOGY, V145, P758, DOI 10.1053/j.gastro.2013.04.048
   Critch J, 2012, J PEDIATR GASTR NUTR, V54, P298, DOI 10.1097/MPG.0b013e318235b397
   D'Haens GR, 2008, GASTROENTEROLOGY, V135, P1123, DOI 10.1053/j.gastro.2008.07.010
   Danese S, 2014, ANN INTERN MED, V160, P704, DOI 10.7326/M13-2403
   De Preter V, 2013, CLIN TRANSL GASTROEN, V4, DOI 10.1038/ctg.2012.24
   Dubinsky MC, 2002, GASTROENTEROLOGY, V122, P904, DOI 10.1053/gast.2002.32420
   ENGBAEK J, 1975, SCAND J GASTROENTERO, V10, P695
   Feagan BG, 2000, NEW ENGL J MED, V342, P1627, DOI 10.1056/NEJM200006013422202
   FEAGAN BG, 1995, NEW ENGL J MED, V332, P292, DOI 10.1056/NEJM199502023320503
   Feagan BG, 2014, GASTROENTEROLOGY, V146, P681, DOI 10.1053/j.gastro.2013.11.024
   Feagan BG, 2013, NEW ENGL J MED, V369, P699, DOI 10.1056/NEJMoa1215734
   Feagan BG, 2013, INFLAMM BOWEL DIS, V19, P2031, DOI 10.1097/MIB.0b013e3182920108
   Feagan BG, 2012, COCHRANE DB SYST REV, DOI 10.1002/14651858.CD000543.pub3
   Feagan BG, 2012, COCHRANE DB SYST REV, DOI 10.1002/14651858.CD000544.pub3
   Ferrante M, 2009, INFLAMM BOWEL DIS, V15, P1062, DOI 10.1002/ibd.20863
   Ford AC, 2011, AM J GASTROENTEROL, V106, P590, DOI 10.1038/ajg.2011.70
   Gibson GR, 2004, NUTR RES REV, V17, P259, DOI 10.1079/NRR200479
   Goldenberg BA, 2004, AM J GASTROENTEROL, V99, P1744, DOI 10.1111/j.1572-0241.2004.30415.x
   HALLGREN T, 1994, DIGEST DIS SCI, V39, P2612, DOI 10.1007/BF02087698
   Hanson KA, 2009, INFLAMM BOWEL DIS, V15, P772, DOI 10.1002/ibd.20847
   Hou JK, 2014, CLIN GASTROENTEROL H, V12, P1592, DOI 10.1016/j.cgh.2013.09.063
   Ilnyckyj A, 1997, GASTROENTEROLOGY, V112, P1854, DOI 10.1053/gast.1997.v112.pm9178676
   JACOBSEN O, 1985, BRIT MED J, V290, P1315, DOI 10.1136/bmj.290.6478.1315
   Jarnerot G, 2005, GASTROENTEROLOGY, V128, P1805, DOI 10.1053/j.gastro.2005.03.003
   Ji J, 2013, EVID-BASED COMPL ALT, V2013, DOI 10.1155/2013/158352
   Jonkers D, 2012, DRUGS, V72, P803, DOI 10.2165/11632710-000000000-00000
   Khan KJ, 2011, AM J GASTROENTEROL, V106, P661, DOI 10.1038/ajg.2011.72
   Khan KJ, 2011, AM J GASTROENTEROL, V106, P630, DOI 10.1038/ajg.2011.64
   Koning M, 2013, INFLAMM BOWEL DIS, V19, P767, DOI 10.1097/MIB.0b013e31827f27c8
   Kopylov U, 2014, J CROHNS COLITIS
   Kump PK, 2013, INFLAMM BOWEL DIS, V19, P2155, DOI 10.1097/MIB.0b013e31829ea325
   Laharie D, 2012, LANCET, V380, P1909, DOI 10.1016/S0140-6736(12)61084-8
   Lal S, 2011, EUR J GASTROEN HEPAT, V23, P891, DOI 10.1097/MEG.0b013e328349bb4c
   Levine A, 2013, INFLAMM BOWEL DIS, V19, P1322, DOI 10.1097/MIB.0b013e3182802acc
   Lichtenstein GR, 2011, ALIMENT PHARM THER, V33, P672, DOI 10.1111/j.1365-2036.2010.04575.x
   LICHTIGER S, 1994, NEW ENGL J MED, V330, P1841, DOI 10.1056/NEJM199406303302601
   Long MD, 2012, INFLAMM BOWEL DIS, V18, P869, DOI 10.1002/ibd.21806
   Louis E, 2012, GASTROENTEROLOGY, V142, P63, DOI 10.1053/j.gastro.2011.09.034
   MAINGUET P, 1977, GUT, V18, P575, DOI 10.1136/gut.18.7.575
   Marshall JK, 2012, COCHRANE DB SYST REV, V11, DOI DOI 10.1002/14641858
   Marshall JK, 2010, COCHRANE DB SYST REV, DOI 10.1002/14651858.CD004115.pub2
   Melesse DY, 2013, GASTROENTEROLOGY, V144, pS48
   Moayyedi P, 2014, GASTROENTEROLOGY, V146, pS159
   Molander P, 2014, INFLAMM BOWEL DIS, V20, P1021, DOI 10.1097/MIB.0000000000000052
   Naftali T, 2013, CLIN GASTROENTEROL H, V11, P1276, DOI 10.1016/j.cgh.2013.04.034
   Ng SC, 2013, ALIMENT PHARM THER, V38, P854, DOI 10.1111/apt.12464
   Ogata H, 2006, GUT, V55, P1255, DOI 10.1136/gut.2005.081794
   Ogata H, 2012, INFLAMM BOWEL DIS, V18, P803, DOI 10.1002/ibd.21853
   Opheim R, 2012, SCAND J GASTROENTERO, V47, P1436, DOI 10.3109/00365521.2012.725092
   Panaccione R, 2014, GASTROENTEROLOGY, V146, P392, DOI 10.1053/j.gastro.2013.10.052
   Panes J, 2013, GASTROENTEROLOGY, V145, P766, DOI 10.1053/j.gastro.2013.06.009
   Peyrin-Biroulet L, 2008, CLIN GASTROENTEROL H, V6, P644, DOI 10.1016/j.cgh.2008.03.014
   PRESENT DH, 1980, NEW ENGL J MED, V302, P981, DOI 10.1056/NEJM198005013021801
   Rawsthorne P, 2012, GUT, V61, P521, DOI 10.1136/gutjnl-2011-300219
   Roblin X, 2014, AM J GASTROENTEROL, V109, P1250, DOI 10.1038/ajg.2014.146
   Rogler G, 2013, GASTROENTEROLOGY, V145, P714, DOI 10.1053/j.gastro.2013.08.022
   Rubin DT, 2013, AM J GASTROENTEROL, V108, P1631, DOI 10.1038/ajg.2013.279
   Rutgeerts P, 2005, GASTROENTEROLOGY, V128, P856, DOI 10.1053/j.gastro.2005.01.010
   RUTGEERTS P, 1995, GASTROENTEROLOGY, V108, P1617, DOI 10.1016/0016-5085(95)90121-3
   Salaga M, 2014, CURR TREAT OPTION ON, V15, P405, DOI 10.1007/s11864-014-0288-2
   Sandborn WJ, 2007, ANN INTERN MED, V146, P829, DOI 10.7326/0003-4819-146-12-200706190-00159
   Sandborn WJ, 2013, NEW ENGL J MED, V369, P711, DOI 10.1056/NEJMoa1215739
   Sandborn WJ, 2012, GASTROENTEROLOGY, V143, P1218, DOI 10.1053/j.gastro.2012.08.003
   Sandborn WJ, 2012, NEW ENGL J MED, V367, P1519, DOI 10.1056/NEJMoa1203572
   Sandborn WJ, 2012, NEW ENGL J MED, V367, P616, DOI 10.1056/NEJMoa1112168
   Sands BE, 2014, GASTROENTEROLOGY, V147, pe3
   Sands BE, 2014, GASTROENTEROLOGY, V147, P618, DOI 10.1053/j.gastro.2014.05.008
   Singh S, 2011, CLIN GASTROENTEROL H, V9, P769, DOI 10.1016/j.cgh.2011.05.016
   Singh S, 2009, AM J GASTROENTEROL, V104, P1298, DOI 10.1038/ajg.2009.15
   SINGLETON JW, 1993, GASTROENTEROLOGY, V104, P1293, DOI 10.1016/0016-5085(93)90337-C
   Smits LP, 2013, GASTROENTEROLOGY, V145, P946, DOI 10.1053/j.gastro.2013.08.058
   Storr M, 2014, INFLAMM BOWEL DIS, V20, P472, DOI 10.1097/01.MIB.0000440982.79036.d6
   Su CY, 2007, GASTROENTEROLOGY, V132, P516, DOI 10.1053/j.gastro.2006.12.037
   Su CY, 2004, GASTROENTEROLOGY, V126, P1257, DOI 10.1053/j.gastro.2004.01.024
   Targownik L, 2014, GASTROENTEROLOGY, V146, pS234
   Targownik LE, 2014, AM J GASTROENTEROL, V109, P1613, DOI 10.1038/ajg.2014.230
   Targownik LE, 2014, INFLAMM BOWEL DIS, V20, P622, DOI 10.1097/MIB.0000000000000008
   Targownik LE, 2013, AM J GASTROENTEROL, V108, P1835, DOI 10.1038/ajg.2013.294
   Toruner M, 2008, GASTROENTEROLOGY, V134, P929, DOI 10.1053/j.gastro.2008.01.012
   Travis SPL, 2014, GUT, V63, P433, DOI 10.1136/gutjnl-2012-304258
   VANOUTRYVE M, 1995, J INT MED RES, V23, P335, DOI 10.1177/030006059502300503
   Vermeire S, 2014, LANCET, V384, P309, DOI 10.1016/S0140-6736(14)60661-9
   Wall CL, 2013, WORLD J GASTROENTERO, V19, P7652, DOI 10.3748/wjg.v19.i43.7652
NR 94
TC 126
Z9 128
U1 1
U2 62
PU NATURE PUBLISHING GROUP
PI NEW YORK
PA 75 VARICK ST, 9TH FLR, NEW YORK, NY 10013-1917 USA
SN 0002-9270
EI 1572-0241
J9 AM J GASTROENTEROL
JI Am. J. Gastroenterol.
PD JAN
PY 2015
VL 110
IS 1
BP 114
EP 126
DI 10.1038/ajg.2014.357
PG 13
WC Gastroenterology & Hepatology
WE Science Citation Index Expanded (SCI-EXPANDED)
SC Gastroenterology & Hepatology
GA CE5ZJ
UT WOS:000351914700012
PM 25488896
DA 2022-07-15
ER

PT J
AU Frau, A
   Ijaz, UZ
   Slater, R
   Jonkers, D
   Penders, J
   Campbell, BJ
   Kenny, JG
   Hall, N
   Lenzi, L
   Burkitt, MD
   Pierik, M
   Darby, AC
   Probert, CSJ
AF Frau, Alessandra
   Ijaz, Umer Z.
   Slater, Rachael
   Jonkers, Daisy
   Penders, John
   Campbell, Barry J.
   Kenny, John G.
   Hall, Neil
   Lenzi, Luca
   Burkitt, Michael D.
   Pierik, Marieke
   Darby, Alistair C.
   Probert, Christopher S. J.
TI Inter-kingdom relationships in Crohn's disease explored using a
   multi-omics approach
SO GUT MICROBES
LA English
DT Article
DE Crohn's disease; metabolome; microbiome; mycobiome; volatile organic
   compound
ID INFLAMMATORY BOWEL DISEASES; VOLATILE ORGANIC-COMPOUNDS; GUT MICROBIOME;
   SACCHAROMYCES-CEREVISIAE; FUNGAL MICROBIOTA; DYSBIOSIS; MICROORGANISMS;
   DEBARYOMYCES; SIGNATURE; BACTERIA
AB The etiology of Crohn's disease (CD) is multifactorial. Bacterial and fungal microbiota are involved in the onset and/or progression of the disease. A bacterial dysbiosis in CD patients is accepted; however, less is known about the mycobiome and the relationships between the two communities. We investigated the interkingdom relationships, their metabolic consequences, and the changes in the fungal community during relapse and remission in CD. Two cohorts were evaluated: a British cohort (n = 63) comprising CD and ulcerative colitis patients, and controls. The fungal and bacterial communities of biopsy and fecal samples were analyzed, with the fecal volatiles; datasets were also integrated; and a Dutch cohort (n = 41) comprising CD patients and healthy controls was analyzed for stability of the gut mycobiome. A dysbiosis of the bacterial community was observed in biopsies and stool. Results suggest Bacteroides is likely key in CD and may modulate Candida colonization. A dysbiosis of the fungal community was observed only in the Dutch cohort; Malassezia and Candida were increased in patients taking immunosuppressants. Longitudinal analysis showed an increase in Cyberlindnera in relapse. Saccharomyces was dominant in all fecal samples, but not in biopsies, some of which did not yield fungal reads; amino acid degradation was the main metabolic change associated with CD and both bacteria and fungi might be implicated. We have shown that Bacteroides and yeasts may play a role in CD; understanding their role and relationship in the disease would shed new light on the development and treatment of CD.
C1 [Frau, Alessandra; Slater, Rachael; Probert, Christopher S. J.] Univ Liverpool, Inst Syst Mol & Integrat Biol, Dept Mol & Clin Canc Med, Liverpool, Merseyside, England.
   [Ijaz, Umer Z.] Univ Glasgow, Sch Engn, Glasgow, Lanark, Scotland.
   [Jonkers, Daisy; Penders, John; Pierik, Marieke] Maastricht Univ, Sch Nutr & Translat Res Metab, Maastricht, Netherlands.
   [Campbell, Barry J.; Darby, Alistair C.] Univ Liverpool, Dept Infect & Microbiomes, Liverpool, Merseyside, England.
   [Kenny, John G.] TEAGASC, Food Res Ctr, Cork, Ireland.
   [Hall, Neil] Earlham Inst, Norwich, Norfolk, England.
   [Hall, Neil] Univ East Anglia, Sch Biol Sci, Norwich, Norfolk, England.
   [Lenzi, Luca] Univ Liverpool, Ctr Genom Res, Liverpool, Merseyside, England.
   [Burkitt, Michael D.] Univ Manchester, Div Diabet Endocrinol & Gastroenterol, Manchester, Lancs, England.
RP Ijaz, UZ (通讯作者)，Univ Glasgow, Sch Engn, Glasgow, Lanark, Scotland.; Frau, A (通讯作者)，Dept Mol & Clin Canc Med, Nuffield Bldg,Ashton St, Liverpool L69 3GE, Merseyside, England.
EM afrau@liverpool.ac.uk; Umer.ljaz@glasgow.ac.uk
RI Penders, John/A-1280-2011
OI Penders, John/0000-0001-9146-5919; Kenny, John/0000-0003-2994-6169;
   Probert, Christopher/0000-0003-4550-0239; Ijaz, Umer
   Zeeshan/0000-0001-5780-8551; Hall, Neil/0000-0003-2808-0009; Frau,
   Alessandra/0000-0002-6885-1042
FU Crohn's and Colitis UK (CCUK) [M/15/4]; NERC IRF [NE/L011956/1]
FX This work was funded by Crohn's and Colitis UK (CCUK) (grant number
   M/15/4, principal investigator CSJP). UZI was funded by the NERC IRF
   NE/L011956/1.
CR Ahmed I, 2016, ALIMENT PHARM THER, V43, P596, DOI 10.1111/apt.13522
   Ahmed I, 2013, PLOS ONE, V8, DOI [10.1371/journal.pone.0058204, 10.1371/journal.pone.0077869]
   Auchtung TA, 2018, MSPHERE, V3, DOI [10.1128/mSphere.00092-18, 10.1128/msphere.00092-18]
   Bajaj JS, 2018, GUT, V67, P1146, DOI 10.1136/gutjnl-2016-313170
   Barreiro-de Acosta M, 2011, J CROHNS COLITIS, V5, P566, DOI 10.1016/j.crohns.2011.05.009
   Bhandari S, 2011, J CHROMATOGR B, V879, P2815, DOI 10.1016/j.jchromb.2011.08.010
   Bloom SM, 2011, CELL HOST MICROBE, V9, P390, DOI 10.1016/j.chom.2011.04.009
   Charlet R, 2020, SCI REP-UK, V10, DOI 10.1038/s41598-020-68214-9
   Chehoud C, 2015, INFLAMM BOWEL DIS, V21, P1948, DOI 10.1097/MIB.0000000000000454
   Chiaro TR, 2017, SCI TRANSL MED, V9, DOI 10.1126/scitranslmed.aaf9044
   Clarke K. R., 1994, CHANGE MARINE COMMUN
   D'Amore R, 2016, BMC GENOMICS, V17, DOI 10.1186/s12864-015-2194-9
   Dahl JU, 2017, NAT MICROBIOL, V2, DOI 10.1038/nmicrobiol.2016.267
   Dave M, 2014, INFLAMM BOWEL DIS, V20, P196, DOI 10.1097/MIB.0b013e3182a827d2
   David LA, 2014, NATURE, V505, P559, DOI 10.1038/nature12820
   DRAWERT F, 1978, J AGR FOOD CHEM, V26, P765, DOI 10.1021/jf60217a029
   Edwards LA, 2011, INFLAMM BOWEL DIS, V17, P1201, DOI 10.1002/ibd.21501
   Falony G, 2016, SCIENCE, V352, P560, DOI 10.1126/science.aad3503
   Fan D, 2015, NAT MED, V21, P808, DOI 10.1038/nm.3871
   Frau A, 2019, SCI REP-UK, V9, DOI 10.1038/s41598-019-44974-x
   Fritz KS, 2013, FREE RADICAL BIO MED, V59, P85, DOI 10.1016/j.freeradbiomed.2012.06.025
   Garner CE, 2007, FASEB J, V21, P1675, DOI 10.1096/fj.06-6927com
   Gevers D, 2014, CELL HOST MICROBE, V15, P382, DOI 10.1016/j.chom.2014.02.005
   Hansen JJ, 2012, PLOS ONE, V7, DOI 10.1371/journal.pone.0042645
   Hazelwood LA, 2008, APPL ENVIRON MICROB, V74, P2259, DOI 10.1128/AEM.02625-07
   Heddergott C, 2014, EUKARYOT CELL, V13, P1014, DOI 10.1128/EC.00074-14
   Henson MA, 2017, BMC SYST BIOL, V11, DOI 10.1186/s12918-017-0522-1
   Hoarau G, 2016, MBIO, V7, DOI [10.1128/mBio.01250-16, 10.1128/mbio.01250-16]
   Hoffmann TW, 2016, ISME J, V10, P460, DOI 10.1038/ismej.2015.127
   Ijaz UZ, 2018, FRONT MICROBIOL, V9, DOI 10.3389/fmicb.2018.02452
   Iliev ID, 2012, SCIENCE, V336, P1314, DOI 10.1126/science.1221789
   Imai T, 2019, J GASTROENTEROL, V54, P149, DOI 10.1007/s00535-018-1530-7
   Imhann F, 2016, GUT, V65, P740, DOI 10.1136/gutjnl-2015-310376
   Jain U, 2021, SCIENCE, V371, P1154, DOI 10.1126/science.abd0919
   Kelly CJ, 2015, CELL HOST MICROBE, V17, P662, DOI 10.1016/j.chom.2015.03.005
   Korpi A, 2009, CRIT REV TOXICOL, V39, P139, DOI [10.1080/10408440802291497, 10.1080/10408440802291497 ]
   Le Chatelier E, 2013, NATURE, V500, P541, DOI 10.1038/nature12506
   Leonardi I, 2018, SCIENCE, V359, P232, DOI 10.1126/science.aao1503
   Lewis JD, 2015, CELL HOST MICROBE, V18, P489, DOI 10.1016/j.chom.2015.09.008
   Li QR, 2014, J CLIN GASTROENTEROL, V48, P513, DOI 10.1097/MCG.0000000000000035
   Liguori G, 2016, J CROHNS COLITIS, V10, P296, DOI 10.1093/ecco-jcc/jjv209
   Limon JJ, 2019, CELL HOST MICROBE, V25, P377, DOI 10.1016/j.chom.2019.01.007
   Maier L, 2018, NATURE, V555, P623, DOI 10.1038/nature25979
   Manichanh C, 2006, GUT, V55, P205, DOI 10.1136/gut.2005.073817
   Marchesi JR, 2007, J PROTEOME RES, V6, P546, DOI 10.1021/pr060470d
   Miyoshi J, 2018, CLIN J GASTROENTEROL, V11, P449, DOI 10.1007/s12328-018-0886-9
   Mukhopadhya I, 2015, MICROBES INFECT, V17, P304, DOI 10.1016/j.micinf.2014.12.001
   Nash AK, 2017, MICROBIOME, V5, DOI 10.1186/s40168-017-0373-4
   Nelson A, 2021, J CROHNS COLITIS, V15, P800, DOI 10.1093/ecco-jcc/jjaa220
   Nishino K, 2018, J GASTROENTEROL, V53, P95, DOI 10.1007/s00535-017-1384-4
   Oksanen J, VEGAN COMMUNITY ECOL
   Ott SJ, 2008, SCAND J GASTROENTERO, V43, P831, DOI 10.1080/00365520801935434
   Pascal V, 2017, GUT, V66, P813, DOI 10.1136/gutjnl-2016-313235
   Qiu XY, 2015, SCI REP-UK, V5, DOI 10.1038/srep10416
   Quince C, 2015, AM J GASTROENTEROL, V110, P1718, DOI 10.1038/ajg.2015.357
   Raimondi S, 2019, FRONT MICROBIOL, V10, DOI 10.3389/fmicb.2019.01575
   Ramanan D, 2014, IMMUNITY, V41, P311, DOI 10.1016/j.immuni.2014.06.015
   Raymond F, 2016, ISME J, V10, P707, DOI 10.1038/ismej.2015.148
   Reade S., 2014, J ANAL BIOANAL TECH, V5, P2
   Reade S, 2019, FASEB J, V33, P3129, DOI 10.1096/fj.201800076RR
   Richard ML, 2019, NAT REV GASTRO HEPAT, V16, P331, DOI 10.1038/s41575-019-0121-2
   Rigottier-Gois L, 2013, ISME J, V7, P1256, DOI 10.1038/ismej.2013.80
   Rohart F, 2017, PLOS COMPUT BIOL, V13, DOI 10.1371/journal.pcbi.1005752
   Schirmer M, 2018, NAT MICROBIOL, V3, P337, DOI 10.1038/s41564-017-0089-z
   Segal JP, 2019, THER ADV GASTROENTER, V12, DOI 10.1177/1756284818822250
   Sendid B, 2018, VIRULENCE, V9, P1224, DOI 10.1080/21505594.2018.1496779
   Smith EA, 1997, MICROBIAL ECOL, V33, P180, DOI 10.1007/s002489900020
   Smith EA, 1997, ANAEROBE, V3, P327, DOI 10.1006/anae.1997.0121
   Sokol H, 2017, GUT, V66, P1039, DOI [10.1136/gutjnl-2015-310746, 10.1136/gutjnl-20]
   Sorensen LM, 2011, INT DAIRY J, V21, P970, DOI 10.1016/j.idairyj.2011.06.005
   Sovran B, 2018, MICROBIOME, V6, DOI 10.1186/s40168-018-0538-9
   Suhr MJ, 2016, LETT APPL MICROBIOL, V62, P209, DOI 10.1111/lam.12539
   Suhr MJ, 2015, MYCOLOGIA, V107, P1057, DOI 10.3852/15-147
   Taylor H, 2020, ALIMENT PHARM THER, V52, P1491, DOI 10.1111/apt.16086
   Tedjo DI, 2016, SCI REP-UK, V6, DOI 10.1038/srep35216
   van den Heuvel TRA, 2017, INT J EPIDEMIOL, V46, DOI 10.1093/ije/dyv088
   Walton C, 2016, EUR J CLIN NUTR, V70, P1052, DOI 10.1038/ejcn.2016.74
   Walton C, 2013, INFLAMM BOWEL DIS, V19, P2069, DOI 10.1097/MIB.0b013e31829a91f6
   Wang TT, 2016, PLOS PATHOG, V12, DOI 10.1371/journal.ppat.1005662
   Wheeler ML, 2016, CELL HOST MICROBE, V19, P865, DOI 10.1016/j.chom.2016.05.003
   Wilson ID, 2017, TRANSL RES, V179, P204, DOI 10.1016/j.trsl.2016.08.002
   Wishart DS, 2007, NUCLEIC ACIDS RES, V35, pD521, DOI 10.1093/nar/gkl923
   Wrzosek L, 2013, BMC BIOL, V11, DOI 10.1186/1741-7007-11-61
   Xia JG, 2015, NUCLEIC ACIDS RES, V43, pW251, DOI 10.1093/nar/gkv380
   Ye BD, 2016, EXPERT REV CLIN IMMU, V12, P1091, DOI 10.1080/1744666X.2016.1184972
NR 85
TC 2
Z9 2
U1 4
U2 9
PU TAYLOR & FRANCIS INC
PI PHILADELPHIA
PA 530 WALNUT STREET, STE 850, PHILADELPHIA, PA 19106 USA
SN 1949-0976
EI 1949-0984
J9 GUT MICROBES
JI Gut Microbes
PD JAN 1
PY 2021
VL 13
IS 1
AR 1930871
DI 10.1080/19490976.2021.1930871
PG 21
WC Gastroenterology & Hepatology; Microbiology
WE Science Citation Index Expanded (SCI-EXPANDED)
SC Gastroenterology & Hepatology; Microbiology
GA TG5NF
UT WOS:000671450900001
PM 34241567
OA gold, Green Accepted, Green Published
DA 2022-07-15
ER

PT J
AU Kellermayer, R
   Mir, SAV
   Nagy-Szakal, D
   Cox, SB
   Dowd, SE
   Kaplan, JL
   Sun, Y
   Reddy, S
   Bronsky, J
   Winter, HS
AF Kellermayer, Richard
   Mir, Sabina A. V.
   Nagy-Szakal, Dorottya
   Cox, Stephen B.
   Dowd, Scot E.
   Kaplan, Jess L.
   Sun, Yan
   Reddy, Sahna
   Bronsky, Jiri
   Winter, Harland S.
TI Microbiota Separation and C-reactive Protein Elevation in
   Treatment-naive Pediatric Granulomatous Crohn Disease
SO JOURNAL OF PEDIATRIC GASTROENTEROLOGY AND NUTRITION
LA English
DT Article
DE Crohn disease; fungi; granuloma; inflammatory bowel disease; microbiota
ID INFLAMMATORY-BOWEL-DISEASE; EPITHELIOID GRANULOMAS; ULCERATIVE-COLITIS;
   MUCOSAL FLORA; COLONIZATION; EPIDEMIOLOGY; PREVALENCE; DIVERSITY;
   FREQUENCY; CHILDREN
AB Objectives: In patients with inflammatory bowel diseases (IBDs), the presence of noncaseating mucosal granuloma is sufficient for diagnosing Crohn disease (CD) and may represent a specific immune response or microbial-host interaction. The cause of granulomas in CD is unknown and their association with the intestinal microbiota has not been addressed with high-throughput methodologies.
   Methods: The mucosal microbiota from 3 different pediatric centers was studied with 454 pyrosequencing of the bacterial 16S rRNA gene and the fungal small subunit (SSU) ribosomal region in transverse colonic biopsy specimens from 26 controls and 15 treatment-naive pediatric CD cases. Mycobacterium avium subspecies paratuberculosis (MAP) was tested with real-time polymerase chain reaction. The correlation of granulomatous inflammation with C-reactive protein was expanded to 86 treatment-naive CD cases.
   Results: The CD microbiota separated from controls by distance-based redundancy analysis (P = 0.035). Mucosal granulomata found in any portion of the intestinal tract associated with an augmented colonic bacterial microbiota divergence (P = 0.013). The granuloma-based microbiota separation persisted even when research center bias was eliminated (P = 0.04). Decreased Roseburia and Ruminococcus in granulomatous CD were important in this separation; however, principal coordinates analysis did not reveal partitioning of the groups. CRP levels >1 mg/dL predicted the presence of mucosal granulomata (odds ratio 28 [6-134.32]; 73% sensitivity, 91% specificity).
   Conclusions: Granulomatous CD associates with microbiota separation and C-reactive protein elevation in treatment-naive children; however, overall dysbiosis in pediatric CD appears rather limited. Geographical/center bias should be accounted for in future multicenter microbiota studies.
C1 [Kellermayer, Richard; Mir, Sabina A. V.; Nagy-Szakal, Dorottya; Reddy, Sahna] Texas Childrens Hosp, ARS, USDA, Dept Pediat,Baylor Coll Med,Childrens Nutr Res Ct, Houston, TX 77030 USA.
   [Cox, Stephen B.; Sun, Yan] Res & Testing Lab, Lubbock, TX USA.
   [Dowd, Scot E.] Mol Res MR DNA, Shallowater, TX USA.
   [Kaplan, Jess L.; Winter, Harland S.] MassGen Hosp Children, Dept Pediat, Boston, MA USA.
   [Bronsky, Jiri] Charles Univ Prague, Fac Med 2, Dept Pediat, Prague, Czech Republic.
   [Bronsky, Jiri] Univ Hosp Motol, Prague, Czech Republic.
RP Kellermayer, R (通讯作者)，Baylor Coll Med, Sect Pediat Gastroenterol Hepatol & Nutr, 6621 Fannin St,CC1010-00, Houston, TX 77030 USA.
EM kellerma@bcm.edu
RI Dowd, Scot E/M-5386-2017
OI Dowd, Scot E/0000-0002-6296-1427
FU Broad Medical Research Program; Broad Foundation [IBD-0252]; Child
   Health Research Career Development Agency of the Baylor College of
   Medicine [5K12 HD041648]; Public Health Service [DK56338]; Texas Medical
   Center Digestive Diseases Center; Baylor biorepository; Pediatric IBD
   Foundation; EUNICE KENNEDY SHRIVER NATIONAL INSTITUTE OF CHILD HEALTH
   &HUMAN DEVELOPMENT [K12HD041648] Funding Source: NIH RePORTER; NATIONAL
   INSTITUTE OF DIABETES AND DIGESTIVE AND KIDNEY DISEASES [P30DK056338]
   Funding Source: NIH RePORTER
FX R.K. was supported in part by the Broad Medical Research Program, the
   Broad Foundation (IBD-0252), the Child Health Research Career
   Development Agency of the Baylor College of Medicine (NIH # 5K12
   HD041648), and Public Health Service grant DK56338, funding the Texas
   Medical Center Digestive Diseases Center, which supported the Baylor
   biorepository as well. The biorepository of MassGeneral Hospital was
   supported by the Pediatric IBD Foundation, and H.W. was supported in
   part by philanthropic support from Martin Schlaff. The other authors
   report no conflicts of interest.
CR Bailey MT, 2010, BRAIN BEHAV IMMUN, V24, P577, DOI 10.1016/j.bbi.2009.12.010
   Bhargava P, 2007, NEW ENGL J MED, V356, pE25, DOI 10.1056/NEJMicm063672
   Braegger CP, 2011, J PEDIATR GASTR NUTR, V53, P141, DOI 10.1097/MPG.0b013e318218be35
   Conte MP, 2006, GUT, V55, P1760, DOI 10.1136/gut.2005.078824
   De Matos V, 2008, J PEDIATR GASTR NUTR, V46, P392, DOI 10.1097/MPG.0b013e31812e95e1
   Desai HB, 2011, ARCH PATHOL LAB MED, V135, P1085, DOI 10.5858/2010-0588-CRR.1
   Dowd SE, 2011, J WOUND CARE, V20, P40, DOI 10.12968/jowc.2011.20.1.40
   Dowd SE, 2005, BMC BIOINFORMATICS, V6, DOI 10.1186/1471-2105-6-93
   Eckburg PB, 2005, SCIENCE, V308, P1635, DOI 10.1126/science.1110591
   Fallani M, 2010, J PEDIATR GASTR NUTR, V51, P77, DOI 10.1097/MPG.0b013e3181d1b11e
   Frank DN, 2007, P NATL ACAD SCI USA, V104, P13780, DOI 10.1073/pnas.0706625104
   Frank DN, 2011, INFLAMM BOWEL DIS, V17, P179, DOI 10.1002/ibd.21339
   Harrell L, 2012, PLOS ONE, V7, DOI 10.1371/journal.pone.0032545
   Henriksen M, 2008, GUT, V57, P1518, DOI 10.1136/gut.2007.146357
   Joossens M, 2011, GUT, V60, P631, DOI 10.1136/gut.2010.223263
   Jurgens M, 2011, CLIN GASTROENTEROL H, V9, P421, DOI 10.1016/j.cgh.2011.02.008
   Kelsen J, 2008, INFLAMM BOWEL DIS, V14, pS9, DOI 10.1002/ibd.20560
   Lee A, 2011, J PEDIATR GASTR NUTR, V52, P170, DOI 10.1097/MPG.0b013e3181ef37ba
   Lepage P, 2011, GASTROENTEROLOGY, V141, P227, DOI 10.1053/j.gastro.2011.04.011
   Lewis JD, 2011, GASTROENTEROLOGY, V140
   Loftus EV, 2004, GASTROENTEROLOGY, V126, P1504, DOI 10.1053/j.gastro.2004.01.063
   Mills DK, 2006, FEMS MICROBIOL ECOL, V57, P496, DOI 10.1111/j.1574-6941.2006.00135.x
   Molnar T, 2005, WORLD J GASTROENTERO, V11, P3118, DOI 10.3748/wjg.v11.i20.3118
   Molodecky NA, 2012, GASTROENTEROLOGY, V142, P46, DOI 10.1053/j.gastro.2011.10.001
   Momozawa Y, 2011, PLOS ONE, V6, DOI 10.1371/journal.pone.0016952
   Nagalingam NA, 2012, INFLAMM BOWEL DIS, V18, P968, DOI 10.1002/ibd.21866
   Nagy-Szakal D, 2011, GUT MICROBES, V2, P178, DOI 10.4161/gmic.2.3.16107
   Pierik M, 2005, GUT, V54, P223, DOI 10.1136/gut.2004.042572
   Poulain D, 2009, DIGEST DIS, V27, P104, DOI 10.1159/000268129
   Rehman A, 2011, GUT, V60, P1354, DOI 10.1136/gut.2010.216259
   Rubio CA, 2007, J CLIN PATHOL, V60, P1268, DOI 10.1136/jcp.2006.045336
   Ryan P, 2004, AM J GASTROENTEROL, V99, P1539, DOI 10.1111/j.1572-0241.2004.40103.x
   Sartor RB, 2011, MUCOSAL IMMUNOL, V4, P127, DOI 10.1038/mi.2010.87
   Satsangi J, 2006, GUT, V55, P749, DOI 10.1136/gut.2005.082909
   Saulnier DM, 2011, GASTROENTEROLOGY, V141, P1782, DOI 10.1053/j.gastro.2011.06.072
   Schaible TD, 2011, HUM MOL GENET, V20, P1687, DOI 10.1093/hmg/ddr044
   Sobhani I, 2011, PLOS ONE, V6, DOI 10.1371/journal.pone.0016393
   Solem CA, 2005, INFLAMM BOWEL DIS, V11, P707, DOI 10.1097/01.MIB.0000173271.18319.53
   Standaert-Vitse A, 2009, AM J GASTROENTEROL, V104, P1745, DOI 10.1038/ajg.2009.225
   Swidsinski A, 2002, GASTROENTEROLOGY, V122, P44, DOI 10.1053/gast.2002.30294
   Toracchio S, 2008, SCAND J GASTROENTERO, V43, P1108, DOI 10.1080/00365520802116455
   Van Limbergent J, 2008, GASTROENTEROLOGY, V135, P1114, DOI 10.1053/j.gastro.2008.06.081
   Verma R, 2010, J CLIN MICROBIOL, V48, P4279, DOI 10.1128/JCM.01360-10
   Vermeiren J, 2012, FEMS MICROBIOL ECOL, V79, P685, DOI 10.1111/j.1574-6941.2011.01252.x
   Willing BP, 2010, GASTROENTEROLOGY, V139, P1844, DOI 10.1053/j.gastro.2010.08.049
   Young VB, 2011, FRONT MICROBIOL, V2, DOI 10.3389/fmicb.2011.00144
NR 46
TC 35
Z9 35
U1 0
U2 12
PU LIPPINCOTT WILLIAMS & WILKINS
PI PHILADELPHIA
PA TWO COMMERCE SQ, 2001 MARKET ST, PHILADELPHIA, PA 19103 USA
SN 0277-2116
EI 1536-4801
J9 J PEDIATR GASTR NUTR
JI J. Pediatr. Gastroenterol. Nutr.
PD SEP
PY 2012
VL 55
IS 3
BP 243
EP 250
DI 10.1097/MPG.0b013e3182617c16
PG 8
WC Gastroenterology & Hepatology; Nutrition & Dietetics; Pediatrics
WE Science Citation Index Expanded (SCI-EXPANDED)
SC Gastroenterology & Hepatology; Nutrition & Dietetics; Pediatrics
GA 998YS
UT WOS:000308276900004
PM 22699834
OA Green Accepted
DA 2022-07-15
ER

PT J
AU Jing, X
   Zulfiqar, F
   Park, SY
   Nunez, G
   Dziarski, R
   Gupta, D
AF Jing, Xuefang
   Zulfiqar, Fareeha
   Park, Shin Yong
   Nunez, Gabriel
   Dziarski, Roman
   Gupta, Dipika
TI Peptidoglycan Recognition Protein 3 and Nod2 Synergistically Protect
   Mice from Dextran Sodium Sulfate-Induced Colitis
SO JOURNAL OF IMMUNOLOGY
LA English
DT Article
ID INFLAMMATORY-BOWEL-DISEASE; INTESTINAL EPITHELIAL-CELLS; REGULATORY
   T-CELLS; L-ALANINE AMIDASE; CROHNS-DISEASE; INNATE IMMUNITY;
   EXTRACELLULAR ATP; SUSCEPTIBILITY LOCI; SKIN INFLAMMATION; DENDRITIC
   CELLS
AB Aberrant immune response and changes in the gut microflora are the main causes of inflammatory bowel disease (IBD). Peptidoglycan recognition proteins (Pglyrp1, Pglyrp2, Pglyrp3, and Pglyrp4) are bactericidal innate immunity proteins that maintain normal gut microbiome, protect against experimental colitis, and are associated with IBD in humans. Nucleotide-binding oligomerization domain 2 (Nod2) is an intracellular bacterial sensor and may be required for maintaining normal gut microbiome. Mutations in Nod2 are strongly associated with Crohn's disease, but the causative mechanism is not understood, and the role of Nod2 in ulcerative colitis is not known. Because IBD is likely caused by variable multiple mutations in different individuals, in this study, we examined the combined role of Pglyrp3 and Nod2 in the development of experimental colitis in mice. We demonstrate that a combined deficiency of Pglyrp3 and Nod2 results in higher sensitivity to dextran sodium sulfate-induced colitis compared with a single deficiency. Pglyrp3(-/-)Nod2(-/-) mice had decreased survival and higher loss of body weight, increased intestinal bleeding, higher apoptosis of colonic mucosa, elevated expression of cytokines and chemokines, altered gut microbiome, and increased levels of ATP in the colon. Increased sensitivity to dextran sodium sulfate-induced colitis in Pglyrp3(-/-)Nod2(-/-) mice depended on increased apoptosis of intestinal epithelium, changed gut microflora, and elevated ATP. Pglyrp3 deficiency contributed colitis-predisposing intestinal microflora and increased intestinal ATP, whereas Nod2 deficiency contributed higher apoptosis and responsiveness to increased level of ATP. In summary, Pglyrp3 and Nod2 are both required for maintaining gut homeostasis and protection against colitis, but their protective mechanisms differ.
C1 [Jing, Xuefang; Zulfiqar, Fareeha; Park, Shin Yong; Dziarski, Roman; Gupta, Dipika] Indiana Univ Sch Medicine Northwest, Gary, IN 46408 USA.
   [Nunez, Gabriel] Univ Michigan, Dept Pathol, Ann Arbor, MI 48109 USA.
   [Nunez, Gabriel] Univ Michigan, Ctr Comprehens Canc, Ann Arbor, MI 48109 USA.
RP Dziarski, R (通讯作者)，Indiana Univ Sch Medicine Northwest, Gary, IN 46408 USA.
EM rdziar@iun.edu; dgupta@iun.edu
RI Nuñez, Gabriel/A-7160-2014
FU National Institutes of Health Public Health Service [R01AI028797,
   R01AI073290]; NATIONAL INSTITUTE OF ALLERGY AND INFECTIOUS DISEASES
   [R01AI073290, R01AI028797] Funding Source: NIH RePORTER
FX This work was supported by National Institutes of Health Public Health
   Service Grants R01AI028797 and R01AI073290.
CR Akira S, 2006, CELL, V124, P783, DOI 10.1016/j.cell.2006.02.015
   Anderson CA, 2011, NAT GENET, V43, P246, DOI 10.1038/ng.764
   Aswad F, 2005, J IMMUNOL, V175, P3075, DOI 10.4049/jimmunol.175.5.3075
   Atarashi K, 2008, NATURE, V455, P808, DOI 10.1038/nature07240
   Barman M, 2008, INFECT IMMUN, V76, P907, DOI 10.1128/IAI.01432-07
   Bloom SM, 2011, CELL HOST MICROBE, V9, P390, DOI 10.1016/j.chom.2011.04.009
   Blumberg H, 2007, J EXP MED, V204, P2603, DOI 10.1084/jem.20070157
   Burns K, 2003, CURR OPIN IMMUNOL, V15, P26, DOI 10.1016/S0952-7915(02)00017-1
   Couturier-Maillard A, 2013, J CLIN INVEST, V123, P700, DOI 10.1172/JCI62236
   Denning TL, 2011, J IMMUNOL, V187, P733, DOI 10.4049/jimmunol.1002701
   Duran-Struuck R, 2009, J AM ASSOC LAB ANIM, V48, P11
   Economou M, 2004, AM J GASTROENTEROL, V99, P2393, DOI 10.1111/j.1572-0241.2004.40304.x
   ELSON CO, 1995, GASTROENTEROLOGY, V109, P1344, DOI 10.1016/0016-5085(95)90599-5
   Forster R, 2008, NAT REV IMMUNOL, V8, P362, DOI 10.1038/nri2297
   Franchi L, 2009, IMMUNOL REV, V227, P106, DOI 10.1111/j.1600-065X.2008.00734.x
   Franke A, 2010, NAT GENET, V42, P1118, DOI 10.1038/ng.717
   Gelius E, 2003, BIOCHEM BIOPH RES CO, V306, P988, DOI 10.1016/S0006-291X(03)01096-9
   Girardin SE, 2003, J BIOL CHEM, V278, P8869, DOI 10.1074/jbc.C200651200
   Grossmann J, 1998, AM J PHYSIOL-GASTR L, V274, pG1117, DOI 10.1152/ajpgi.1998.274.6.G1117
   Hedl M, 2007, P NATL ACAD SCI USA, V104, P19440, DOI 10.1073/pnas.0706097104
   Hisamatsu T, 2003, GASTROENTEROLOGY, V124, P993, DOI 10.1053/gast.2003.50153
   Honda K, 2012, ANNU REV IMMUNOL, V30, P759, DOI 10.1146/annurev-immunol-020711-074937
   Hugot JP, 2001, NATURE, V411, P599, DOI 10.1038/35079107
   Idzko M, 2007, NAT MED, V13, P913, DOI 10.1038/nm1617
   Inohara N, 2003, J BIOL CHEM, V278, P5509, DOI 10.1074/jbc.C200673200
   Ivanova EP, 2006, INT MICROBIOL, V9, P37
   Jostins L, 2012, NATURE, V491, P119, DOI 10.1038/nature11582
   Kang DW, 1998, P NATL ACAD SCI USA, V95, P10078, DOI 10.1073/pnas.95.17.10078
   Kang SS, 2008, PLOS MED, V5, P424, DOI 10.1371/journal.pmed.0050041
   Kashyap DR, 2014, PLOS PATHOG, V10, DOI 10.1371/journal.ppat.1004280
   Kashyap DR, 2011, NAT MED, V17, P676, DOI 10.1038/nm.2357
   Kobayashi KS, 2005, SCIENCE, V307, P731, DOI 10.1126/science.1104911
   Li XN, 2006, J BIOL CHEM, V281, P20738, DOI 10.1074/jbc.M601017200
   Liu C, 2001, J BIOL CHEM, V276, P34686, DOI 10.1074/jbc.M105566200
   Lu XF, 2006, J BIOL CHEM, V281, P5895, DOI 10.1074/jbc.M511631200
   Macpherson AJ, 2004, NAT REV IMMUNOL, V4, P478, DOI 10.1038/nri1373
   McGovern DPB, 2010, NAT GENET, V42, P332, DOI 10.1038/ng.549
   Mondot S, 2012, GUT, V61, P634, DOI 10.1136/gutjnl-2011-300478
   Netea MG, 2005, J IMMUNOL, V174, P6518, DOI 10.4049/jimmunol.174.10.6518
   Noguchi T, 2008, J BIOL CHEM, V283, P7657, DOI 10.1074/jbc.M708402200
   Ogura Y, 2001, NATURE, V411, P603, DOI 10.1038/35079114
   Ogura Y, 2001, J BIOL CHEM, V276, P4812, DOI 10.1074/jbc.M008072200
   Park SY, 2011, J IMMUNOL, V187, P5813, DOI 10.4049/jimmunol.1101068
   Park SY, 2013, J IMMUNOL, V190, P3480, DOI 10.4049/jimmunol.1202675
   Park SY, 2011, PLOS ONE, V6, DOI 10.1371/journal.pone.0024961
   Petnicki-Ocwieja T, 2009, P NATL ACAD SCI USA, V106, P15813, DOI 10.1073/pnas.0907722106
   Rakoff-Nahoum S, 2004, CELL, V118, P229, DOI 10.1016/j.cell.2004.07.002
   Rehman A, 2011, GUT, V60, P1354, DOI 10.1136/gut.2010.216259
   Riteau N, 2010, AM J RESP CRIT CARE, V182, P774, DOI 10.1164/rccm.201003-0359OC
   Robertson SJ, 2013, GUT MICROBES, V4, P222, DOI 10.4161/gmic.24373
   Round JL, 2009, NAT REV IMMUNOL, V9, P313, DOI 10.1038/nri2515
   Royet J, 2007, NAT REV MICROBIOL, V5, P264, DOI 10.1038/nrmicro1620
   Royet J, 2011, NAT REV IMMUNOL, V11, P837, DOI 10.1038/nri3089
   Ruemmele FM, 1999, BIOCHEM BIOPH RES CO, V260, P159, DOI 10.1006/bbrc.1999.0734
   Saha S, 2010, CELL HOST MICROBE, V8, P147, DOI 10.1016/j.chom.2010.07.005
   Saha S, 2009, CELL HOST MICROBE, V5, P137, DOI 10.1016/j.chom.2008.12.010
   Salzman NH, 2010, NAT IMMUNOL, V11, P76, DOI 10.1038/ni.1825
   Sartor RB, 2008, GASTROENTEROLOGY, V134, P577, DOI 10.1053/j.gastro.2007.11.059
   Shaw MH, 2011, TRENDS IMMUNOL, V32, P73, DOI 10.1016/j.it.2010.12.007
   Strober W, 2011, MUCOSAL IMMUNOL, V4, P484, DOI 10.1038/mi.2011.29
   Tada H, 2005, INFECT IMMUN, V73, P7967, DOI 10.1128/IAI.73.12.7967-7976.2005
   van Heel DA, 2005, LANCET, V365, P1794, DOI 10.1016/S0140-6736(05)66582-8
   van Heel DA, 2005, GUT, V54, P1553, DOI 10.1136/gut.2005.065888
   Wang MH, 2007, J IMMUNOL, V178, P3116, DOI 10.4049/jimmunol.178.5.3116
   Wang ZM, 2003, J BIOL CHEM, V278, P49044, DOI 10.1074/jbc.M307758200
   Watanabe T, 2004, NAT IMMUNOL, V5, P800, DOI 10.1038/ni1092
   Watanabe T, 2008, J CLIN INVEST, V118, P545, DOI [10.1172/JC133145, 10.1172/JCI33145]
   Watanabe T, 2006, IMMUNITY, V25, P473, DOI 10.1016/j.immuni.2006.06.018
   Xavier RJ, 2007, NATURE, V448, P427, DOI 10.1038/nature06005
   Yeretssian G, 2011, NATURE, V474, P96, DOI 10.1038/nature09982
   Yilmaz O, 2008, CELL MICROBIOL, V10, P863, DOI 10.1111/j.1462-5822.2007.01089.x
   Zulfiqar F, 2013, PLOS ONE, V8, DOI 10.1371/journal.pone.0067393
NR 72
TC 25
Z9 27
U1 0
U2 14
PU AMER ASSOC IMMUNOLOGISTS
PI BETHESDA
PA 9650 ROCKVILLE PIKE, BETHESDA, MD 20814 USA
SN 0022-1767
EI 1550-6606
J9 J IMMUNOL
JI J. Immunol.
PD SEP
PY 2014
VL 193
IS 6
BP 3055
EP 3069
DI 10.4049/jimmunol.1301548
PG 15
WC Immunology
WE Science Citation Index Expanded (SCI-EXPANDED)
SC Immunology
GA AP1VJ
UT WOS:000341859700045
PM 25114103
OA Green Submitted, Green Accepted, Bronze
DA 2022-07-15
ER

PT J
AU Goyal, A
   Yeh, A
   Bush, BR
   Firek, BA
   Siebold, LM
   Rogers, MB
   Kufen, AD
   Morowitz, MJ
AF Goyal, Alka
   Yeh, Andrew
   Bush, Brian R.
   Firek, Brian A.
   Siebold, Leah M.
   Rogers, Matthew Brian
   Kufen, Adam D.
   Morowitz, Michael J.
TI Safety, Clinical Response, and Microbiome Findings Following Fecal
   Microbiota Transplant in Children With Inflammatory Bowel Disease
SO INFLAMMATORY BOWEL DISEASES
LA English
DT Article
DE children; fecal microbiota transplantation; inflammatory bowel disease;
   microbiome
ID ACTIVE ULCERATIVE-COLITIS; CLOSTRIDIUM-DIFFICILE; REMISSION; DONOR;
   DYSBIOSIS; EFFICACY; THERAPY; TRIAL
AB Background: The role of fecal microbiota transplant (FMT) in the treatment of pediatric inflammatory bowel disease (IBD) is unknown. The aims of this study were to assess safety, clinical response, and gut microbiome alterations in children with Crohn's disease (CD), ulcerative colitis (UC), or indeterminate colitis (IC).
   Methods: In this open-label, single-center prospective trial, patients with IBD refractory to medical therapy underwent a single FMT by upper and lower endoscopy. Adverse events, clinical response, gut microbiome, and biomarkers were assessed at baseline, 1 week, 1 month, and 6 months following FMT.
   Results: Twenty-one subjects were analyzed, with a median age of 12 years, of whom 57% and 28% demonstrated clinical response at 1 and 6 months post-FMT, respectively. Two CD patients were in remission at 6 months. Adverse events attributable to FMT were mild to moderate and self-limited. Patients prior to FMT showed decreased species diversity and significant microbiome compositional differences characterized by increased Enterobacteriaceae, Enterococcus, Haemophilus, and Fusobacterium compared with donors and demonstrated increased species diversity at 30 days post-FMT. At 6 months, these changes shifted toward baseline. Clinical responders had a higher relative abundance of Fusobacterium and a lower diversity at baseline, as well as a greater shift toward donor-like microbiome after FMT compared with nonresponders.
   Conclusions: A single FMT is relatively safe and can result in a short-term response in young patients with active IBD. Responders possessed increased Fusobacterium prior to FMT and demonstrated more significant microbiome changes compared with nonresponders after FMT. Microbiome characteristics may help in predicting response.
C1 [Goyal, Alka] Childrens Mercy Kansas City, Div Gastroenterol Hepatol & Nutr, 2401 Gillham Rd, Kansas City, MO 64108 USA.
   [Goyal, Alka; Siebold, Leah M.] Dept Pediat, Pittsburgh, PA USA.
   [Yeh, Andrew; Bush, Brian R.; Firek, Brian A.; Rogers, Matthew Brian; Kufen, Adam D.; Morowitz, Michael J.] Univ Pittsburgh, Sch Med, Dept Surg, Childrens Hosp Pittsburgh, Pittsburgh, PA USA.
RP Goyal, A (通讯作者)，Childrens Mercy Kansas City, Div Gastroenterol Hepatol & Nutr, 2401 Gillham Rd, Kansas City, MO 64108 USA.
EM agoyal@cmh.edu
RI Goyal, Alka/AAN-5111-2020
CR Angelberger S, 2013, AM J GASTROENTEROL, V108, P1620, DOI 10.1038/ajg.2013.257
   Brandt LJ, 2012, AM J GASTROENTEROL, V107, P1079, DOI 10.1038/ajg.2012.60
   Buffie CG, 2015, NATURE, V517, P205, DOI 10.1038/nature13828
   Colman RJ, 2014, J CROHNS COLITIS, V8, P1569, DOI 10.1016/j.crohns.2014.08.006
   Cui BT, 2015, J TRANSL MED, V13, DOI 10.1186/s12967-015-0646-2
   Cui BT, 2015, J GASTROEN HEPATOL, V30, P51, DOI 10.1111/jgh.12727
   Damman CJ, 2015, PLOS ONE, V10, DOI 10.1371/journal.pone.0133925
   Escher JC, 2005, J PEDIATR GASTR NUTR, V41, P1
   Gevers D, 2014, CELL HOST MICROBE, V15, P382, DOI 10.1016/j.chom.2014.02.005
   Goodrich JK, 2014, CELL, V158, P250, DOI 10.1016/j.cell.2014.06.037
   Han YPW, 2015, CURR OPIN MICROBIOL, V23, P141, DOI 10.1016/j.mib.2014.11.013
   Hourigan SK, 2015, ALIMENT PHARM THER, V42, P741, DOI 10.1111/apt.13326
   Kao DN, 2014, J CLIN GASTROENTEROL, V48, P625, DOI 10.1097/MCG.0000000000000131
   Kellermayer R, 2015, AM J GASTROENTEROL, V110, P604, DOI 10.1038/ajg.2015.19
   Kelly CR, 2015, GASTROENTEROLOGY, V149, P223, DOI 10.1053/j.gastro.2015.05.008
   Kump PK, 2013, INFLAMM BOWEL DIS, V19, P2155, DOI 10.1097/MIB.0b013e31829ea325
   Kunde S, 2013, J PEDIATR GASTR NUTR, V56, P597, DOI 10.1097/MPG.0b013e318292fa0d
   Levine A, 2011, INFLAMM BOWEL DIS, V17, P1314, DOI 10.1002/ibd.21493
   Li SS, 2016, SCIENCE, V352, P586, DOI 10.1126/science.aad8852
   Lynch SV, 2016, NEW ENGL J MED, V375, P2369, DOI 10.1056/NEJMra1600266
   Matsuoka K, 2015, SEMIN IMMUNOPATHOL, V37, P47, DOI 10.1007/s00281-014-0454-4
   Michail S, 2012, INFLAMM BOWEL DIS, V18, P1799, DOI 10.1002/ibd.22860
   Moayyedi P, 2015, GASTROENTEROLOGY, V149, P102, DOI 10.1053/j.gastro.2015.04.001
   Neut C, 2002, AM J GASTROENTEROL, V97, P939, DOI 10.1111/j.1572-0241.2002.05613.x
   Nishida A, 2017, J GASTROENTEROL, V52, P476, DOI 10.1007/s00535-016-1271-4
   Paramsothy S, 2017, LANCET, V389, P1218, DOI 10.1016/S0140-6736(17)30182-4
   Rossen NG, 2015, GASTROENTEROLOGY, V149, P110, DOI 10.1053/j.gastro.2015.03.045
   Sartor RB, 2017, GASTROENTEROLOGY, V152, P327, DOI 10.1053/j.gastro.2016.10.012
   Seekatz AM, 2014, MBIO, V5, DOI 10.1128/mBio.00893-14
   Segata N, 2011, GENOME BIOL, V12, DOI 10.1186/gb-2011-12-6-r60
   Shahinas D, 2012, MBIO, V3, DOI 10.1128/mBio.00338-12
   Shaw KA, 2016, GENOME MED, V8, DOI 10.1186/s13073-016-0331-y
   Shi YY, 2016, PLOS ONE, V11, DOI 10.1371/journal.pone.0159781
   Shin H, 2013, PLOS ONE, V8, DOI [10.1371/journal.pone.0075729, 10.1371/journal.pone.0081330]
   Strauss J, 2011, INFLAMM BOWEL DIS, V17, P1971, DOI 10.1002/ibd.21606
   Sun DL, 2016, MEDICINE, V95, DOI 10.1097/MD.0000000000003765
   Suskind DL, 2015, INFLAMM BOWEL DIS, V21, P556, DOI 10.1097/MIB.0000000000000307
   Turner D, 2007, GASTROENTEROLOGY, V133, P423, DOI 10.1053/j.gastro.2007.05.029
   van Nood E, 2013, NEW ENGL J MED, V368, P407, DOI 10.1056/NEJMoa1205037
   Vaughn BP, 2016, INFLAMM BOWEL DIS, V22, P2182, DOI 10.1097/MIB.0000000000000893
   Vermeire S, 2016, J CROHNS COLITIS, V10, P387, DOI 10.1093/ecco-jcc/jjv203
   Wang AY, 2016, WORLD J GASTROENTERO, V22, P10304, DOI 10.3748/wjg.v22.i47.10304
   Weingarden A, 2015, MICROBIOME, V3, DOI 10.1186/s40168-015-0070-0
NR 43
TC 59
Z9 63
U1 7
U2 32
PU OXFORD UNIV PRESS INC
PI CARY
PA JOURNALS DEPT, 2001 EVANS RD, CARY, NC 27513 USA
SN 1078-0998
EI 1536-4844
J9 INFLAMM BOWEL DIS
JI Inflamm. Bowel Dis.
PD FEB
PY 2018
VL 24
IS 2
BP 410
EP 421
DI 10.1093/ibd/izx035
PG 12
WC Gastroenterology & Hepatology
WE Science Citation Index Expanded (SCI-EXPANDED)
SC Gastroenterology & Hepatology
GA FZ3XY
UT WOS:000427525900020
PM 29361092
OA Bronze
DA 2022-07-15
ER

PT J
AU Reed, H
   Begun, J
AF Reed, Hayley
   Begun, Jakob
TI The future of faecal microbiota transplantation in gastrointestinal
   illness
SO MICROBIOLOGY AUSTRALIA
LA English
DT Article
ID ULCERATIVE-COLITIS; GUT MICROBIOME; COLONIZATION; RESISTANCE;
   PROBIOTICS; DIVERSITY; REMISSION; DISEASE; TRIAL
AB The gut microbiome is made up of hundreds of trillions of microorganisms that reside in a state of homeostatic balance within the healthy individual. Next generation sequencing has provided insight into the diversity of these microorganisms that reside within our gastrointestinal tract; despite developments in metabolomics and culturing techniques, the functions of many of these bacteria remain largely elusive. As such, research into the capacity of the gut microbiome to regulate immune homeostasis has revealed the importance of bacteria in human health, with the potential for exploiting these bacteria only now coming into focus.
C1 [Reed, Hayley; Begun, Jakob] Univ Queensland, Mater Res Inst, Brisbane, Qld, Australia.
   [Reed, Hayley; Begun, Jakob] Univ Queensland, Fac Med, Brisbane, Qld, Australia.
RP Reed, H (通讯作者)，Univ Queensland, Mater Res Inst, Brisbane, Qld, Australia.; Reed, H (通讯作者)，Univ Queensland, Fac Med, Brisbane, Qld, Australia.
EM hayley.reed1@uq.net.au; jakob.begun@mater.uq.edu.au
RI Begun, Jakob/J-6793-2014
OI Begun, Jakob/0000-0001-5256-7672
CR Alatab S, 2020, LANCET GASTROENTEROL, V5, P17, DOI 10.1016/S2468-1253(19)30333-4
   Bajaj JS, 2017, HEPATOLOGY, V66, P1727, DOI 10.1002/hep.29306
   Baumgart DC, 2007, LANCET, V369, P1627, DOI 10.1016/S0140-6736(07)60750-8
   Blount KF, 2019, OPEN FORUM INFECT DI, V6, DOI 10.1093/ofid/ofz095
   Boursier J, 2016, HEPATOLOGY, V63, P764, DOI 10.1002/hep.28356
   Britton RA, 2014, GASTROENTEROLOGY, V146, P1547, DOI 10.1053/j.gastro.2014.01.059
   Costello SP, 2019, JAMA-J AM MED ASSOC, V321, P156, DOI 10.1001/jama.2018.20046
   Franzosa EA, 2019, NAT MICROBIOL, V4, P293, DOI 10.1038/s41564-018-0306-4
   Gevers D, 2014, CELL HOST MICROBE, V15, P382, DOI 10.1016/j.chom.2014.02.005
   Haifer C, 2020, GUT, V69, P801, DOI 10.1136/gutjnl-2019-320260
   Huttenhower C, 2012, NATURE, V486, P207, DOI 10.1038/nature11234
   Ianiro G, 2019, ALIMENT PHARM THER, V50, P240, DOI 10.1111/apt.15330
   Kao D, 2017, JAMA-J AM MED ASSOC, V318, P1985, DOI 10.1001/jama.2017.17077
   Kirpich IA, 2008, ALCOHOL, V42, P675, DOI 10.1016/j.alcohol.2008.08.006
   Lavelle A, 2020, NAT REV GASTRO HEPAT, V17, P223, DOI 10.1038/s41575-019-0258-z
   Lloyd-Price J, 2019, NATURE, V569, P655, DOI 10.1038/s41586-019-1237-9
   Mazmanian SK, 2008, NATURE, V453, P620, DOI 10.1038/nature07008
   Michail S, 2015, FEMS MICROBIOL ECOL, V91, DOI 10.1093/femsec/fiu002
   Pai N, 2017, BMJ OPEN, V7, DOI 10.1136/bmjopen-2017-016698
   Palmela C, 2018, GUT, V67, P574, DOI 10.1136/gutjnl-2017-314903
   Paramsothy S, 2019, GASTROENTEROLOGY, V156, P1440, DOI 10.1053/j.gastro.2018.12.001
   Paramsothy S, 2017, J CROHNS COLITIS, V11, P1180, DOI 10.1093/ecco-jcc/jjx063
   Paramsothy S, 2017, LANCET, V389, P1218, DOI 10.1016/S0140-6736(17)30182-4
   Qin N, 2014, NATURE, V513, P59, DOI 10.1038/nature13568
   Roda G, 2016, CLIN TRANSL GASTROEN, V7, DOI 10.1038/ctg.2015.63
   Rossen NG, 2015, GASTROENTEROLOGY, V149, P110, DOI 10.1053/j.gastro.2015.03.045
   Simmons S, 2018, GASTROENTEROLOGY, V154, pS1371
   Sokol H, 2008, P NATL ACAD SCI USA, V105, P16731, DOI 10.1073/pnas.0804812105
   Vaughn BP, 2016, INFLAMM BOWEL DIS, V22, P2182, DOI 10.1097/MIB.0000000000000893
   Vavricka SR, 2015, INFLAMM BOWEL DIS, V21, P1982, DOI 10.1097/MIB.0000000000000392
   Yu LX, 2017, NAT REV GASTRO HEPAT, V14, P527, DOI 10.1038/nrgastro.2017.72
   Zamani S, 2017, GUT PATHOG, V9, DOI 10.1186/s13099-016-0151-z
   Zhai R, 2019, FRONT CELL INFECT MI, V9, DOI 10.3389/fcimb.2019.00239
   Zmora N, 2018, CELL, V174, P1388, DOI 10.1016/j.cell.2018.08.041
NR 34
TC 0
Z9 0
U1 0
U2 1
PU CSIRO PUBLISHING
PI CLAYTON
PA UNIPARK, BLDG 1, LEVEL 1, 195 WELLINGTON RD, LOCKED BAG 10, CLAYTON, VIC
   3168, AUSTRALIA
SN 1324-4272
EI 2201-9189
J9 MICROBIOL AUST
JI Microbiol. Aust.
PD JUN
PY 2020
VL 41
IS 2
BP 70
EP 74
DI 10.1071/MA20027
PG 5
WC Microbiology
WE Emerging Sources Citation Index (ESCI)
SC Microbiology
GA LW7AD
UT WOS:000539294400006
OA Bronze
DA 2022-07-15
ER

PT J
AU Gutin, L
   Piceno, Y
   Fadrosh, D
   Lynch, K
   Zydek, M
   Kassam, Z
   LaMere, B
   Terdiman, J
   Ma, A
   Somsouk, M
   Lynch, S
   El-Nachef, N
AF Gutin, Liat
   Piceno, Yvette
   Fadrosh, Douglas
   Lynch, Kole
   Zydek, Martin
   Kassam, Zain
   LaMere, Brandon
   Terdiman, Jonathan
   Ma, Averil
   Somsouk, Ma
   Lynch, Susan
   El-Nachef, Najwa
TI Fecal microbiota transplant for Crohn disease: A study evaluating
   safety, efficacy, and microbiome profile
SO UNITED EUROPEAN GASTROENTEROLOGY JOURNAL
LA English
DT Article
DE Crohn disease; dysbiosis; fecal transplant; inflammatory bowel disease;
   microbiome
ID INFLAMMATORY-BOWEL-DISEASE; ACTIVE ULCERATIVE-COLITIS
AB Background Emerging trials suggest fecal microbiota transplantation (FMT) is a promising treatment for ulcerative colitis; however, there is a paucity of data in Crohn disease (CD). Objective The objectives of this article are to determine whether single-dose FMT improves clinical and endoscopic outcomes in CD patients and to identify meaningful changes in the microbiome in response to FMT. Methods We performed a prospective, open-label, single-center study. Ten CD patients underwent FMT and were evaluated for clinical response (defined as decrease in Harvey-Bradshaw Index score >= 3 at one month post-FMT) and microbiome profile (16S ribosomal RNA sequencing) at one month post-FMT. Results Three of 10 patients responded to FMT. Two of 10 patients had significant adverse events requiring escalation of therapy. On microbiome analysis, bacterial communities of responders had increased relative abundance of bacteria commonly found in donor gut microbiota. Conclusions Single-dose FMT in this cohort of CD patients showed modest effect and potential for harm. Responders tended to have lower baseline alpha diversity, suggesting baseline perturbation of microbiota may be an indicator of potential responders to FMT in this patient population. Controlled trials are needed to further assess the efficacy and safety of FMT in CD and determine whether FMT is a viable option in this patient population. Clinicaltrials.gov number: NCT02460705.
C1 [Gutin, Liat] Univ Calif San Francisco, Dept Med, San Francisco, CA 94143 USA.
   [Piceno, Yvette; Fadrosh, Douglas; Lynch, Kole; Zydek, Martin; LaMere, Brandon; Terdiman, Jonathan; Ma, Averil; Lynch, Susan; El-Nachef, Najwa] Univ Calif San Francisco, Div Gastroenterol, 505 Parnassus Ave,Box 0119,M1479, San Francisco, CA 94143 USA.
   [Kassam, Zain] OpenBiome, Somerville, MA USA.
   [Somsouk, Ma] Zuckerberg San Francisco Gen Hosp, Div Gastroenterol, San Francisco, CA USA.
RP El-Nachef, N (通讯作者)，Univ Calif San Francisco, Div Gastroenterol, 505 Parnassus Ave,Box 0119,M1479, San Francisco, CA 94143 USA.
EM Najwa.ElNachef@ucsf.edu
CR Cui BT, 2015, J GASTROEN HEPATOL, V30, P51, DOI 10.1111/jgh.12727
   Damman CJ, 2012, AM J GASTROENTEROL, V107, P1452, DOI 10.1038/ajg.2012.93
   Dethlefsen L, 2008, PLOS BIOL, V6, P2383, DOI 10.1371/journal.pbio.0060280
   Erickson AR, 2012, PLOS ONE, V7, DOI 10.1371/journal.pone.0049138
   Frank DN, 2007, P NATL ACAD SCI USA, V104, P13780, DOI 10.1073/pnas.0706625104
   Goyal A, 2018, INFLAMM BOWEL DIS, V24, P410, DOI 10.1093/ibd/izx035
   Iwai S, 2016, PLOS ONE, V11, DOI 10.1371/journal.pone.0166104
   Kostic AD, 2014, GASTROENTEROLOGY, V146, P1489, DOI 10.1053/j.gastro.2014.02.009
   Matsuoka K, 2015, SEMIN IMMUNOPATHOL, V37, P47, DOI 10.1007/s00281-014-0454-4
   Moayyedi P, 2015, GASTROENTEROLOGY, V149, P102, DOI 10.1053/j.gastro.2015.04.001
   Nagalingam NA, 2012, INFLAMM BOWEL DIS, V18, P968, DOI 10.1002/ibd.21866
   Paramsothy S, 2017, J CROHNS COLITIS, V11, P1180, DOI 10.1093/ecco-jcc/jjx063
   Paramsothy S, 2017, LANCET, V389, P1218, DOI 10.1016/S0140-6736(17)30182-4
   Sartor RB, 2008, GASTROENTEROLOGY, V134, P577, DOI 10.1053/j.gastro.2007.11.059
   Vaughn BP, 2016, INFLAMM BOWEL DIS, V22, P2182, DOI 10.1097/MIB.0000000000000893
   Vermeire S, 2016, J CROHNS COLITIS, V10, P387, DOI 10.1093/ecco-jcc/jjv203
   Vujkovic-Cvijin I, 2017, GUT MICROBES, V8, P440, DOI 10.1080/19490976.2017.1334034
NR 17
TC 27
Z9 29
U1 1
U2 11
PU SAGE PUBLICATIONS INC
PI THOUSAND OAKS
PA 2455 TELLER RD, THOUSAND OAKS, CA 91320 USA
SN 2050-6406
EI 2050-6414
J9 UNITED EUR GASTROENT
JI United European Gastroenterol. J.
PD JUL
PY 2019
VL 7
IS 6
BP 807
EP 814
DI 10.1177/2050640619845986
PG 8
WC Gastroenterology & Hepatology
WE Science Citation Index Expanded (SCI-EXPANDED)
SC Gastroenterology & Hepatology
GA IE7RZ
UT WOS:000472572900010
PM 31316785
OA Green Published
DA 2022-07-15
ER

PT J
AU Li, G
   Zhang, BW
   Hao, JY
   Chu, XJ
   Wiestler, M
   Cornberg, MRK
   Xu, CJ
   Liu, XJ
   Li, Y
AF Li, Guang
   Zhang, Bowen
   Hao, Jianyu
   Chu, Xiaojing
   Wiestler, Miriam
   Cornberg, Markus
   Xu, Cheng-Jian
   Liu, Xinjuan
   Li, Yang
TI Identification of Novel Population-Specific Cell Subsets in Chinese
   Ulcerative Colitis Patients Using Single-Cell RNA Sequencing
SO CELLULAR AND MOLECULAR GASTROENTEROLOGY AND HEPATOLOGY
LA English
DT Article
DE Ulcerative Colitis; Single-Cell RNA Sequencing; Genome-Wide Association
   Studies
ID INFLAMMATORY-BOWEL-DISEASE; TUFT CELLS; GUT MICROBIOTA; EXPRESSION;
   PATHOGENESIS; PLASTICITY; GENETICS; MUCOSA; TYPE-2; DRUGS
AB BACKGROUND & AIMS: Genome-wide association studies (GWAS) and transcriptome analyses have been performed to better understand the pathogenesis of ulcerative colitis (UC). However, current studies mainly focus on European ancestry, highlighting a great need to identify the key genes, pathways and cell types in colonic mucosal cells of adult UC patients from other ancestries. Here we aimed to identify key genes and cell types in colonic mucosal of UC.
   METHODS: We performed Single-cell RNA sequencing (scRNA-seq) analysis of 12 colon biopsies of UC patients and healthy controls from Chinese Han ancestry.
   RESULTS: Two novel plasma subsets were identified. Five epithelial/stromal and three immune cell subsets show significant difference in abundance between inflamed and non-inflamed samples. In general, UC risk genes show consistent expression alteration in both Immune cells of inflamed and non-inflamed tissues. As one of the exceptions, IgA defection, marking the signal of immune dysfunction, is specific to the inflamed area. Moreover, Th17 derived activation was observed in both epithelial cell lineage and immune cell lineage of UC patients as compared to controls, suggesting a systemic change of immune activities driven by Th17. The UC risk genes show enrichment in progenitors, glial cells and immune cells, and drug-target genes are differentially expressed in antigen presenting cells.
   CONCLUSIONS: Our work identifies novel population-specific plasma cell molecular signatures of UC. The transcriptional signature of UC is shared in immune cells from both inflamed and non-inflamed tissues, whereas the transcriptional response to disease is a local effect only in inflamed epithelial/stromal cells.
C1 [Li, Guang; Hao, Jianyu; Liu, Xinjuan] Capital Med Univ, Beijing Chaoyang Hosp, Dept Gastroenterol, Beijing 100020, Peoples R China.
   [Zhang, Bowen; Chu, Xiaojing; Cornberg, Markus; Xu, Cheng-Jian; Li, Yang] Ctr Individualised Infect Med, Hannover, Germany.
   [Zhang, Bowen; Chu, Xiaojing; Cornberg, Markus; Xu, Cheng-Jian; Li, Yang] TWINCORE, Hannover, Germany.
   [Chu, Xiaojing] Univ Groningen, Univ Med Ctr Groningen, Dept Genet, Groningen, Netherlands.
   [Wiestler, Miriam; Cornberg, Markus; Xu, Cheng-Jian] Hannover Med Sch, Dept Gastroenterol Hepatol & Endocrinol, Hannover, Germany.
   [Xu, Cheng-Jian; Li, Yang] Radboud Univ Nijmegen, Dept Internal Med, Med Ctr, Nijmegen, Netherlands.
   [Xu, Cheng-Jian; Li, Yang] Radboud Univ Nijmegen, Radboud Ctr Infect Dis, Med Ctr, Nijmegen, Netherlands.
RP Liu, XJ (通讯作者)，Capital Med Univ, Beijing Chaoyang Hosp, Dept Gastroenterol, Beijing 100020, Peoples R China.
EM liuxinjuan@mail.ccmu.edu.cn
RI Cornberg, Markus/AAN-6939-2021
OI Cornberg, Markus/0000-0002-9141-8001; Chu, Xiaojing/0000-0002-9882-2912;
   Li, Yang/0000-0003-4022-7341
FU National Natural Science Foundation of China [82070559]; National
   Natural Science Foundation of Beijing [7192072]; Project of Digestive
   Medical Coordinated Development Center of Beijing Municipal
   Administration of Hospitals [XXT11]; ERC starting Grant [948207];
   Radboud University Medical Centre Hypatia Grant
FX Xinjuan Liu was supported by the National Natural Science Foundation of
   China (82070559), National Natural Science Foundation of Beijing
   (7192072), and the Project of Digestive Medical Coordinated Development
   Center of Beijing Municipal Administration of Hospitals (XXT11). Yang Li
   was supported by an ERC starting Grant (948207) and a Radboud University
   Medical Centre Hypatia Grant [2018].
CR Aran D, 2019, NAT IMMUNOL, V20, P163, DOI 10.1038/s41590-018-0276-y
   Arkteg CB, 2020, SCAND J GASTROENTERO, V55, P139, DOI 10.1080/00365521.2019.1710245
   Barker N, 2014, NAT REV MOL CELL BIO, V15, P19, DOI 10.1038/nrm3721
   Bezencon C, 2008, J COMP NEUROL, V509, P514, DOI 10.1002/cne.21768
   Boshagh MA, 2019, J INFLAMM RES, V12, P167, DOI 10.2147/JIR.S203714
   Brown EM, 2019, ANNU REV IMMUNOL, V37, P599, DOI 10.1146/annurev-immunol-042718-041841
   Budzynska A, 2017, J PHYSIOL PHARMACOL, V68, P859
   Buniello A, 2019, NUCLEIC ACIDS RES, V47, pD1005, DOI 10.1093/nar/gky1120
   Bunte K, 2019, INT J MOL SCI, V20, DOI 10.3390/ijms20143394
   Butler A, 2018, NAT BIOTECHNOL, V36, P411, DOI 10.1038/nbt.4096
   Castro-Dopico T, 2019, IMMUNITY, V50, P1099, DOI 10.1016/j.immuni.2019.02.006
   Chang J, 2017, GASTROENTEROLOGY, V153, P723, DOI 10.1053/j.gastro.2017.05.056
   Cheng CW, 2019, CELL, V178, P1115, DOI 10.1016/j.cell.2019.07.048
   Donaldson GP, 2018, SCIENCE, V360, P795, DOI 10.1126/science.aaq0926
   Dooley TP, 2004, INFLAMM BOWEL DIS, V10, P1, DOI 10.1097/00054725-200401000-00001
   Feuerstein JD, 2019, MAYO CLIN PROC, V94, P1357, DOI 10.1016/j.mayocp.2019.01.018
   Finak G, 2015, GENOME BIOL, V16, DOI 10.1186/s13059-015-0844-5
   Finan C, 2017, SCI TRANSL MED, V9, DOI 10.1126/scitranslmed.aag1166
   Fujino S, 2003, GUT, V52, P65, DOI 10.1136/gut.52.1.65
   Gerbe F, 2016, MUCOSAL IMMUNOL, V9, P1353, DOI 10.1038/mi.2016.68
   Goto N, 2019, P NATL ACAD SCI USA, V116, P12996, DOI 10.1073/pnas.1900251116
   Guo XY, 2020, J DIGEST DIS, V21, P147, DOI 10.1111/1751-2980.12849
   Haeggstrom JZ, 2018, J CLIN INVEST, V128, P2680, DOI 10.1172/JCI97945
   Hafemeister C, 2019, GENOME BIOL, V20, DOI 10.1186/s13059-019-1874-1
   Hayakawa Y, 2019, GASTROENTEROLOGY, V156, P1066, DOI 10.1053/j.gastro.2018.11.024
   Hibi Toshifumi, 2017, Nihon Rinsho, V75, P364
   Howitt MR, 2016, SCIENCE, V351, P1329, DOI 10.1126/science.aaf1648
   Huang B, 2019, CELL, V179, P1160, DOI 10.1016/j.cell.2019.10.027
   Korsunsky I, 2019, NAT METHODS, V16, P1289, DOI 10.1038/s41592-019-0619-0
   Lassen KG, 2017, MUCOSAL IMMUNOL, V10, P589, DOI 10.1038/mi.2017.18
   Li H, 2020, ACTA PHARMACOL SIN B, V10, P447, DOI 10.1016/j.apsb.2019.08.006
   Lin RT, 2018, J TRANSL MED, V16, DOI 10.1186/s12967-018-1723-0
   Liu TC, 2016, ANNU REV PATHOL-MECH, V11, P127, DOI 10.1146/annurev-pathol-012615-044152
   Long Y, 2020, SCAND J IMMUNOL, V91, DOI 10.1111/sji.12842
   Lu D, 2015, NAT IMMUNOL, V16, P1263, DOI 10.1038/ni.3278
   Luecken MD, 2019, MOL SYST BIOL, V15, DOI 10.15252/msb.20188746
   Ma YH, 2016, WORLD J GASTROENTERO, V22, P9356, DOI 10.3748/wjg.v22.i42.9356
   Macpherson AJ, 2018, ANNU REV IMMUNOL, V36, P359, DOI 10.1146/annurev-immunol-042617-053238
   Magro F, 2017, J CROHNS COLITIS, V11, P649, DOI 10.1093/ecco-jcc/jjx008
   McGovern DPB, 2015, GASTROENTEROLOGY, V149, P1163, DOI 10.1053/j.gastro.2015.08.001
   Meir M, 2019, J CLIN INVEST, V129, P2824, DOI 10.1172/JCI120261
   Middelhoff M, 2017, AM J PHYSIOL-GASTR L, V313, pG285, DOI 10.1152/ajpgi.00073.2017
   Morii E, 2004, J BIOL CHEM, V279, P48923, DOI 10.1074/jbc.M407026200
   Neurath MF, 2019, NAT IMMUNOL, V20, P970, DOI 10.1038/s41590-019-0415-0
   Ng SC, 2019, AM J GASTROENTEROL, V114, P107, DOI 10.1038/s41395-018-0233-2
   Ng SC, 2017, LANCET, V390, P2769, DOI 10.1016/S0140-6736(17)32448-0
   O'Connor TM, 2004, J CELL PHYSIOL, V201, P167, DOI 10.1002/jcp.20061
   O'Leary CE, 2019, ANNU REV IMMUNOL, V37, P47, DOI 10.1146/annurev-immunol-042718-041505
   Ostvik AE, 2013, CLIN EXP IMMUNOL, V173, P502, DOI 10.1111/cei.12136
   Parikh K, 2019, NATURE, V567, P49, DOI 10.1038/s41586-019-0992-y
   Pastorelli L, 2009, EXPERT OPIN EMERG DR, V14, P505, DOI 10.1517/14728210903146882
   Planell N, 2013, GUT, V62, P967, DOI 10.1136/gutjnl-2012-303333
   Rampal R, 2021, INFLAMM BOWEL DIS, V27, P74, DOI 10.1093/ibd/izaa121
   Rosen MJ, 2017, GASTROENTEROLOGY, V152, P1345, DOI 10.1053/j.gastro.2017.01.016
   Smillie CS, 2019, CELL, V178, P714, DOI 10.1016/j.cell.2019.06.029
   Stallhofer J, 2015, INFLAMM BOWEL DIS, V21, P2327, DOI 10.1097/MIB.0000000000000515
   Tetteh PW, 2016, CELL STEM CELL, V18, P203, DOI 10.1016/j.stem.2016.01.001
   Ueno A, 2018, J AUTOIMMUN, V87, P38, DOI 10.1016/j.jaut.2017.12.004
   Ungaro R, 2017, LANCET, V389, P1756, DOI 10.1016/S0140-6736(16)32126-2
   Vaughn Byron P, 2013, Clin Investig (Lond), V3, P1057, DOI 10.4155/cli.13.97
   Venema WTU, 2019, GASTROENTEROLOGY, V156, P812, DOI 10.1053/j.gastro.2018.10.046
   Wishart DS, 2018, NUCLEIC ACIDS RES, V46, pD1074, DOI 10.1093/nar/gkx1037
   Yesil A, 2013, DIGEST DIS SCI, V58, P2587, DOI 10.1007/s10620-013-2676-z
   Yu GC, 2012, OMICS, V16, P284, DOI 10.1089/omi.2011.0118
   Yu YB, 2014, WORLD J GASTROENTERO, V20, P11273, DOI 10.3748/wjg.v20.i32.11273
   Zhang XX, 2019, NUCLEIC ACIDS RES, V47, pD721, DOI 10.1093/nar/gky900
   Zheng K, 2020, INFLAMMOPHARMACOLOGY, V28, P1705, DOI 10.1007/s10787-020-00722-6
   Zikherman J, 2010, IMMUNITY, V32, P342, DOI 10.1016/j.immuni.2010.03.006
NR 68
TC 2
Z9 2
U1 4
U2 4
PU ELSEVIER INC
PI SAN DIEGO
PA 525 B STREET, STE 1900, SAN DIEGO, CA 92101-4495 USA
SN 2352-345X
J9 CELL MOL GASTROENTER
JI Cell. Mol. Gastroenterol. Hepatol.
PY 2021
VL 12
IS 1
BP 99
EP 117
DI 10.1016/j.jcmgh.2021.01.020
EA APR 2021
PG 19
WC Gastroenterology & Hepatology
WE Science Citation Index Expanded (SCI-EXPANDED)
SC Gastroenterology & Hepatology
GA TU2IA
UT WOS:000680862600006
PM 33545427
OA gold, Green Published
DA 2022-07-15
ER

PT J
AU Cold, F
   Browne, PD
   Gunther, S
   Halkjaer, SI
   Petersen, AM
   Al-Gibouri, Z
   Hansen, LH
   Christensen, AH
AF Cold, F.
   Browne, P. D.
   Guenther, S.
   Halkjaer, S. I.
   Petersen, A. M.
   Al-Gibouri, Z.
   Hansen, L. H.
   Christensen, A. H.
TI Multidonor FMT capsules improve symptoms and decrease fecal calprotectin
   in ulcerative colitis patients while treated - an open-label pilot study
SO SCANDINAVIAN JOURNAL OF GASTROENTEROLOGY
LA English
DT Article
DE Fecal microbiota transplantation; FMT; ulcerative colitis; FMT capsules;
   microbiota
ID CLOSTRIDIUM-DIFFICILE INFECTION; MICROBIOTA TRANSPLANTATION; GUT
   MICROBIOTA; REMISSION
AB Background: Growing evidence indicates that gut dysbiosis is a factor in the pathogenesis of ulcerative colitis (UC). Fecal microbiota transplantation (FMT) appears to be promising in inducing UC remission, but there are no reports regarding administration using capsules.Methods: Seven patients with active UC, aged 27-50years, were treated with 25 multidonor FMT capsules daily for 50days as a supplement to their standard treatment in an open-label pilot study. The primary objective was to follow symptoms through the Simple Clinical Colitis Activity Index (SCCAI). Secondary objectives were to follow changes in fecal calprotectin and microbial diversity through fecal samples and quality of life through the Inflammatory Bowel Disease Questionnaire (IBDQ). Participants were followed through regular visits for six months.Results: From a median of 6 at baseline, the SCCAI of all participants decreased, with median decreases of 5 (p=.001) and 6 (p=.001) after 4 and 8weeks, respectively. Three of the seven patients had flare-up/relapse of symptoms after the active treatment period. The median F-calprotectin of 1800mg/kg at baseline decreased significantly during the treatment period, but increased again in the follow-up period. The median IBDQ improved at all visits compared to baseline. The fecal microbiota -diversity did not increase in the study period compared to baseline. All participants completed the treatment and no serious adverse events were reported.Conclusion: Fifty days of daily multidonor FMT capsules temporarily improved symptoms and health-related life quality and decreased F-calprotectin in patients with active UC.
C1 [Cold, F.; Browne, P. D.; Hansen, L. H.] Aarhus Univ, Dept Environm Sci, Frederiksborgvej 399, DK-4000 Roskilde, Denmark.
   [Cold, F.; Guenther, S.; Halkjaer, S. I.; Christensen, A. H.] Aleris Hamlet Hosp Copenhagen, Dept Gastroenterol, Soborg, Denmark.
   [Cold, F.; Halkjaer, S. I.; Petersen, A. M.; Al-Gibouri, Z.] Copenhagen Univ Hosp Hvidovre, Gastrounit, Med Sect, Copenhagen, Denmark.
   [Petersen, A. M.] Copenhagen Univ Hosp Hvidovre, Dept Clin Microbiol, Copenhagen, Denmark.
RP Cold, F (通讯作者)，Aarhus Univ, Dept Environm Sci, Frederiksborgvej 399, DK-4000 Roskilde, Denmark.
EM frederik.cold@regionh.dk
OI Cold, Frederik/0000-0003-2085-8496; Hestbjerg Hansen,
   Lars/0000-0003-0027-1524; Browne, Patrick/0000-0001-8300-7758
FU Danish Innovation fund project [7076-00129B]; Danish ColitisCrohn's
   Association Research Fund
FX The study was funded by Aleris-Hamlet Hospitals who provided FMT
   capsules and medical staff for the study and Aarhus University,
   Roskilde, who provided the microbiological analyses. The study was also
   partially funded by the Danish Innovation fund project - 7076-00129B,
   MICROHEALTH. The study received a grant from the Danish ColitisCrohn's
   Association Research Fund. The funders had no role in study design, data
   collection and analysis, decision to publish, or preparation of the
   manuscript.
CR Allegretti JR, 2019, DIGEST DIS SCI, V64, P1672, DOI 10.1007/s10620-018-5396-6
   Baxter M, 2016, J HOSP INFECT, V92, P117, DOI 10.1016/j.jhin.2015.10.024
   BENJAMINI Y, 1995, J R STAT SOC B, V57, P289, DOI 10.1111/j.2517-6161.1995.tb02031.x
   Callahan BJ, 2017, ISME J, V11, P2639, DOI 10.1038/ismej.2017.119
   Cammarota G, 2017, GUT, V66, P569, DOI 10.1136/gutjnl-2016-313017
   Cenit MC, 2017, WORLD J GASTROENTERO, V23, P5486, DOI 10.3748/wjg.v23.i30.5486
   Chehri M, 2018, MEDICINE, V97, DOI 10.1097/MD.0000000000011706
   Chen J, 2016, SCI REP-UK, V6, DOI 10.1038/srep28484
   Cheung WY, 2000, J CLIN EPIDEMIOL, V53, P297, DOI 10.1016/S0895-4356(99)00152-3
   Costello SP, 2017, ALIMENT PHARM THER, V46, P213, DOI 10.1111/apt.14173
   Costello SP, 2019, JAMA-J AM MED ASSOC, V321, P156, DOI 10.1001/jama.2018.20046
   Fang H, 2018, BIOMED RES INT, V2018, P1
   Franzosa EA, 2019, NAT MICROBIOL, V4, P293, DOI 10.1038/s41564-018-0306-4
   Halkjaer SI, 2018, GUT, V67, P2107, DOI 10.1136/gutjnl-2018-316434
   Ianiro G, 2018, UNITED EUR GASTROENT, V6, P1232, DOI 10.1177/2050640618780762
   Imdad A, 2018, COCHRANE DB SYST REV, DOI 10.1002/14651858.CD012774.pub2
   Imparato V, 2016, SOIL BIOL BIOCHEM, V99, P128, DOI 10.1016/j.soilbio.2016.05.004
   Jairath V, 2017, COCHRANE DB SYST REV, DOI 10.1002/14651858.CD011572.pub2
   Kao D, 2017, JAMA-J AM MED ASSOC, V318, P1985, DOI 10.1001/jama.2017.17077
   Lagkouvardos I, 2017, PEERJ, V5, DOI 10.7717/peerj.2836
   Lau E, 2015, HORM-INT J ENDOCRINO, V14, P358, DOI 10.14310/horm.2002.1571
   Li J, 2017, MICROBIOME, V5, DOI 10.1186/s40168-016-0222-x
   Lopez-Siles M, 2018, FRONT CELL INFECT MI, V8, DOI 10.3389/fcimb.2018.00281
   Machiels K, 2014, GUT, V63, P1275, DOI 10.1136/gutjnl-2013-304833
   Moayyedi P, 2015, GASTROENTEROLOGY, V149, P102, DOI 10.1053/j.gastro.2015.04.001
   Nishida A, 2018, CLIN J GASTROENTEROL, V11, P1, DOI 10.1007/s12328-017-0813-5
   Paramsothy S, 2017, LANCET, V389, P1218, DOI 10.1016/S0140-6736(17)30182-4
   Park JH, 2017, AUTOIMMUN REV, V16, P416, DOI 10.1016/j.autrev.2017.02.013
   Rajilic-Stojanovic M, 2013, INFLAMM BOWEL DIS, V19, P481, DOI 10.1097/MIB.0b013e31827fec6d
   Rossen NG, 2015, GASTROENTEROLOGY, V149, P110, DOI 10.1053/j.gastro.2015.03.045
   Schulberg J, 2016, INTERN MED J, V46, P266, DOI 10.1111/imj.13003
   Silva JPB, 2018, CURR PHARM DESIGN, V24, P4154, DOI 10.2174/1381612824666181001153605
   Ungaro R, 2017, LANCET, V389, P1756, DOI 10.1016/S0140-6736(16)32126-2
   Usami M, 2015, WORLD J GASTROENTERO, V21, P11597, DOI 10.3748/wjg.v21.i41.11597
   Walmsley RS, 1998, GUT, V43, P29, DOI 10.1136/gut.43.1.29
   Zhou YL, 2018, MSYSTEMS, V3, DOI 10.1128/mSystems.00188-17
NR 36
TC 20
Z9 21
U1 2
U2 11
PU TAYLOR & FRANCIS LTD
PI ABINGDON
PA 2-4 PARK SQUARE, MILTON PARK, ABINGDON OR14 4RN, OXON, ENGLAND
SN 0036-5521
EI 1502-7708
J9 SCAND J GASTROENTERO
JI Scand. J. Gastroenterol.
PD MAR 4
PY 2019
VL 54
IS 3
BP 289
EP 296
DI 10.1080/00365521.2019.1585939
PG 8
WC Gastroenterology & Hepatology
WE Science Citation Index Expanded (SCI-EXPANDED)
SC Gastroenterology & Hepatology
GA HZ7VX
UT WOS:000469063100004
PM 30946615
DA 2022-07-15
ER

PT J
AU Hansson, GC
AF Hansson, G. C.
TI Mucus and mucins in diseases of the intestinal and respiratory tracts
SO JOURNAL OF INTERNAL MEDICINE
LA English
DT Article
DE COPD; cystic fibrosis; mucin; mucus; ulcerative colitis
ID FUNCTIONAL CFTR CHANNEL; CYSTIC-FIBROSIS; GUT MICROBIOTA; LAYERS; COLON;
   BICARBONATE; SECRETION; PROTECTS; CHILDREN; RELEASE
AB This review describes the organization and importance of mucus in the intestine and lungs in relation to the diseases cystic fibrosis (CF), ulcerative colitis and chronic obstructive pulmonary disease (COPD). The inner surfaces of the body are protected by mucus built around polymeric glycoproteins called mucins. In the disease CF, the small intestinal mucus is in contrast the normal attached to the epithelium, explaining the intestinal problems at this disease. The inner of the two mucus layers of colon is normally impenetrable to bacteria, keeping the commensals away from and protecting the epithelium. This impenetrable property is dependent on the bacterial composition and the host diet, observations that can explain the increased incidence of inflammatory bowel diseases in the western world as bacteria reach the epithelial cells in active ulcerative colitis. The respiratory tract is normally cleared by thick mucus bundles that moved by the cilia sweep the epithelial surface. In CF, the bundles are nonmoving already at birth. Cholinergic stimulations stop the bundle movement explaining some of the beneficial effect of anticholinergic treatment in COPD. In this disease as well as in more developed CF, an attached mucus layer is formed. This mucus has features similar to the protective inner colon mucus and is by this able to separate bacteria from the epithelial surface. When formed in healthy individuals this mucus can be coughed up, but in chronically diseased lungs, bacteria colonizing the mucus will remain in the lungs and the resulting inflammation contribute to the destruction of the lungs.
C1 [Hansson, G. C.] Univ Gothenburg, Dept Med Biochem, Med Aregatan 9A,Box 440, S-40530 Gothenburg, Sweden.
RP Hansson, GC (通讯作者)，Univ Gothenburg, Dept Med Biochem, Med Aregatan 9A,Box 440, S-40530 Gothenburg, Sweden.
EM gunnar.hansson@medkem.gu.se
RI Hansson, Gunnar C/A-1236-2009; Hansson, Gunnar C./AAF-7324-2019
OI Hansson, Gunnar C/0000-0002-1900-1869; Hansson, Gunnar
   C./0000-0002-1900-1869
FU European Research Council ERC [694181]; National Institute of Allergy
   and Infectious Diseases [U01AI095473]; Knut and Alice Wallenberg
   Foundation [2017.0028]; Swedish Research Council [2017-00958]; Swedish
   Cancer Foundation; IngaBritt and Arne Lundberg Foundation; Swedish
   Government; ALF agreement [236501]; Sahlgren's University Hospital
   (ALF); Wilhelm and Martina Lundgren's Foundation; Cystic Fibrosis
   Foundation (CFF); Swedish CF Foundation; Erica Lederhausen's Foundation;
   Lederhausen's Center for CF Research at Univ. Gothenburg; County
   Council; NATIONAL INSTITUTE OF ALLERGY AND INFECTIOUS DISEASES
   [U01AI095473] Funding Source: NIH RePORTER
FX This work discussed was supported by the European Research Council ERC
   (694181), National Institute of Allergy and Infectious Diseases
   (U01AI095473, the content is solely the responsibility of the authors
   and does not necessarily represent the official views of the NIH), The
   Knut and Alice Wallenberg Foundation (2017.0028), Swedish Research
   Council (2017-00958), The Swedish Cancer Foundation, IngaBritt and Arne
   Lundberg Foundation, Swedish State under the agreement between the
   Swedish Government and the County Council, The ALF agreement (236501),
   Sahlgren's University Hospital (ALF), Wilhelm and Martina Lundgren's
   Foundation. The Cystic Fibrosis Foundation (CFF), Swedish CF Foundation,
   Erica Lederhausen's Foundation, and Lederhausen's Center for CF Research
   at Univ. Gothenburg.
CR Ambort D, 2012, P NATL ACAD SCI USA, V109, P5645, DOI 10.1073/pnas.1120269109
   Bain CC, 2013, MUCOSAL IMMUNOL, V6, P498, DOI 10.1038/mi.2012.89
   BERGMAN EN, 1990, PHYSIOL REV, V70, P567, DOI 10.1152/physrev.1990.70.2.567
   Birchenough GMH, 2016, SCIENCE, V352, P1535, DOI 10.1126/science.aaf7419
   Cimermancic P, 2014, CELL, V158, P412, DOI 10.1016/j.cell.2014.06.034
   Clevers HC, 2013, ANNU REV PHYSIOL, V75, P289, DOI 10.1146/annurev-physiol-030212-183744
   De Schepper S, 2018, CELL, V175, P400, DOI 10.1016/j.cell.2018.07.048
   Desai MS, 2016, CELL, V167, P1339, DOI 10.1016/j.cell.2016.10.043
   Elborn JS, 2016, LANCET, V388, P2519, DOI 10.1016/S0140-6736(16)00576-6
   Ermund A, 2018, EUR RESPIR J, V52, DOI 10.1183/13993003.00457-2018
   Ermund A, 2017, BIOCHEM BIOPH RES CO, V492, P331, DOI 10.1016/j.bbrc.2017.08.113
   Ermund A, 2013, AM J PHYSIOL-GASTR L, V305, pG341, DOI 10.1152/ajpgi.00046.2013
   Fernandez-Blanco JA, 2018, JCI INSIGHT, V3, DOI 10.1172/jci.insight.120994
   Grubb BR, 1999, PHYSIOL REV, V79, P193
   Gustafsson JK, 2012, J EXP MED, V209, P1263, DOI 10.1084/jem.20120562
   Hoegger MJ, 2014, SCIENCE, V345, P818, DOI 10.1126/science.1255825
   Jakobsson HE, 2015, EMBO REP, V16, P164, DOI 10.15252/embr.201439263
   Johansson MEV, 2016, NAT REV IMMUNOL, V16, P639, DOI 10.1038/nri.2016.88
   Johansson MEV, 2015, CELL HOST MICROBE, V18, P582, DOI 10.1016/j.chom.2015.10.007
   Johansson MEV, 2014, GUT, V63, P281, DOI 10.1136/gutjnl-2012-303207
   Johansson MEV, 2012, PLOS ONE, V7, DOI 10.1371/journal.pone.0041009
   Johansson MEV, 2009, J PROTEOME RES, V8, P3549, DOI 10.1021/pr9002504
   Johansson MEV, 2008, P NATL ACAD SCI USA, V105, P15064, DOI 10.1073/pnas.0803124105
   Khor B, 2011, NATURE, V474, P307, DOI 10.1038/nature10209
   Lang TA, 2007, P NATL ACAD SCI USA, V104, P16209, DOI 10.1073/pnas.0705984104
   Lang TG, 2016, MOL BIOL EVOL, V33, P1921, DOI 10.1093/molbev/msw066
   Malhotra R, 2015, CLIN GASTROENTEROL H, V13, P683, DOI 10.1016/j.cgh.2014.06.035
   O'Sullivan BP, 2009, LANCET, V373, P1891, DOI 10.1016/S0140-6736(09)60327-5
   Ostedgaard LS, 2017, P NATL ACAD SCI USA, V114, P6842, DOI 10.1073/pnas.1703228114
   Pigny P, 1996, GENOMICS, V38, P340, DOI 10.1006/geno.1996.0637
   Qin JJ, 2010, NATURE, V464, P59, DOI 10.1038/nature08821
   Quinton PM, 2008, LANCET, V372, P415, DOI 10.1016/S0140-6736(08)61162-9
   Raynal BDE, 2003, J BIOL CHEM, V278, P28703, DOI 10.1074/jbc.M304632200
   Ridley C, 2014, J BIOL CHEM, V289, P16409, DOI 10.1074/jbc.M114.566679
   SCHADE C, 1994, GASTROENTEROLOGY, V107, P180, DOI 10.1016/0016-5085(94)90075-2
   Schroeder B, 2016, NAT MED, V22, P1079, DOI 10.1038/nm.4185
   Schroeder BO, 2018, CELL HOST MICROBE, V23, P27, DOI 10.1016/j.chom.2017.11.004
   Schutte A, 2014, P NATL ACAD SCI USA, V111, P12396, DOI 10.1073/pnas.1407597111
   Sender R, 2016, CELL, V164, P337, DOI 10.1016/j.cell.2016.01.013
   Sly PD, 2013, NEW ENGL J MED, V368, P1963, DOI 10.1056/NEJMoa1301725
   Trillo-Muyo S, 2018, J BIOL CHEM, V293, P5746, DOI 10.1074/jbc.RA117.001014
   van Passel MWJ, 2011, PLOS ONE, V6, DOI 10.1371/journal.pone.0016876
   VANAS A, 1977, AM REV RESPIR DIS, V115, P721
   VanDevanter DR, 2016, J CYST FIBROS, V15, P147, DOI 10.1016/j.jcf.2015.09.008
   Widdicombe JH, 2015, PHYSIOL REV, V95, P1241, DOI 10.1152/physrev.00039.2014
   Winstanley C, 2016, TRENDS MICROBIOL, V24, P327, DOI 10.1016/j.tim.2016.01.008
   Zou J, 2018, CELL HOST MICROBE, V23, P41, DOI 10.1016/j.chom.2017.11.003
NR 47
TC 59
Z9 60
U1 5
U2 21
PU WILEY
PI HOBOKEN
PA 111 RIVER ST, HOBOKEN 07030-5774, NJ USA
SN 0954-6820
EI 1365-2796
J9 J INTERN MED
JI J. Intern. Med.
PD MAY
PY 2019
VL 285
IS 5
BP 479
EP 490
DI 10.1111/joim.12910
PG 12
WC Medicine, General & Internal
WE Science Citation Index Expanded (SCI-EXPANDED)
SC General & Internal Medicine
GA IC9SP
UT WOS:000471324600001
PM 30963635
OA Green Accepted, hybrid, Green Published
DA 2022-07-15
ER

PT J
AU Zoccali, MB
   Hyman, NH
   Skowron, KB
   Rubin, M
   Cannon, LM
   Hurst, RD
   Umanskiy, K
   Rubin, DT
   Shogan, BD
AF Zoccali, Marco Bertucci
   Hyman, Neil H.
   Skowron, Kinga B.
   Rubin, Michele
   Cannon, Lisa M.
   Hurst, Roger D.
   Umanskiy, Konstantin
   Rubin, David T.
   Shogan, Benjamin D.
TI Exposure to Anti-tumor Necrosis Factor Medications Increases the
   Incidence of Pouchitis After Restorative Proctocolectomy in Patients
   With Ulcerative Colitis
SO DISEASES OF THE COLON & RECTUM
LA English
DT Article; Proceedings Paper
CT Annual Scientific Meeting of the
   American-Society-of-Colon-and-Rectal-Surgeons (ASCRS)
CY JUN 01-05, 2019
CL Cleveland, OH
SP Amer Soc Colon & Rectal Surg
DE Anti-tumor necrosis factor medications; Biologic therapy; Ileal pouch
   anal anastomosis; Microbiome; Pouchitis; Ulcerative colitis
ID ANAL ANASTOMOSIS; PROBIOTIC THERAPY; BACKWASH ILEITIS; DOUBLE-BLIND;
   ILEAL; PREDICTORS; INFLAMMATION; MICROBIOTA; DIAGNOSIS; DISEASE
AB BACKGROUND: Pouchitis is the most frequent complication after IPAA in patients with ulcerative colitis. Antibiotics represent the mainstay of treatment, suggesting a crucial role of dysbiosis in the pathogenesis of this condition. Anti-tumor necrosis factor agents have been shown to adversely impact the gut microbiome and local host immunity. OBJECTIVE: The aim of this study is to assess the effect of prior exposure to biologics on the development of pouchitis in patients who have ulcerative colitis. DESIGN: This is a retrospective case-control study. SETTINGS: This study was conducted at a tertiary-care IBD center. PATIENTS: Consecutive patients with ulcerative colitis who underwent restorative proctocolectomy between 2000 and 2010 were included. MAIN OUTCOME MEASURES: The primary outcome measured was the incidence of pouchitis. RESULTS: Four hundred seventeen patients with ulcerative colitis who underwent IPAA were included. The incidence of pouchitis was 40.4%. There were no differences in patient demographics, disease-specific factors, surgical approach, and short-term postoperative complications between patients who developed pouchitis compared to those that did not. Patients exposed to anti-tumor necrosis factor agents or preoperative steroids were significantly more likely to develop pouchitis (anti-tumor necrosis factor: 47.9% vs 36.5%, p = 0.027; steroids: 41.7% vs 23.3%, p = 0.048). However, on multivariable analysis, only anti-tumor necrosis factor therapy was an independent predictor for pouchitis (p = 0.05). Pouchitis was not associated with adverse long-term outcomes. LIMITATIONS: The retrospective design was a limitation of this study. CONCLUSION: In a large cohort of patients undergoing IPAA for ulcerative colitis with at least a 5-year follow-up, anti-tumor necrosis factor exposure was the only independent risk factor for the development of pouchitis. These agents may "precondition" the pouch to develop pouchitis through alterations in the microbiome and/or local host immunity of the terminal ileum. See Video Abstract at http://links.lww.com/DCR/B19.
C1 [Zoccali, Marco Bertucci; Hyman, Neil H.; Skowron, Kinga B.; Rubin, Michele; Cannon, Lisa M.; Hurst, Roger D.; Umanskiy, Konstantin; Rubin, David T.; Shogan, Benjamin D.] Univ Chicago, Dept Surg, 5841 S Maryland Ave, Chicago, IL 60637 USA.
   [Hyman, Neil H.; Rubin, Michele; Cannon, Lisa M.; Hurst, Roger D.; Umanskiy, Konstantin; Shogan, Benjamin D.] Univ Chicago Med, Inflammatory Bowel Dis Ctr, Chicago, IL USA.
   [Rubin, David T.] Univ Chicago, Dept Med, 5841 S Maryland Ave, Chicago, IL 60637 USA.
RP Shogan, BD (通讯作者)，Univ Chicago, Dept Surg, 5841 S Maryland Ave,MC 5095, Chicago, IL 60637 USA.
EM bshogan@surgery.bsd.uchicago.edu
CR Abdelrazeq AS, 2008, COLORECTAL DIS, V10, P805, DOI 10.1111/j.1463-1318.2007.01413.x
   Arrossi AV, 2011, CLIN GASTROENTEROL H, V9, P981, DOI 10.1016/j.cgh.2011.07.018
   Brunel M, 1999, GUT, V45, P542, DOI 10.1136/gut.45.4.542
   Busquets D, 2015, J CROHNS COLITIS, V9, P899, DOI 10.1093/ecco-jcc/jjv119
   Cheifetz A, 2004, J CLIN GASTROENTEROL, V38, pS44, DOI 10.1097/01.mcg.0000124001.93146.ef
   Gallo G, 2018, BEST PRACT RES CL GA, V32-33, P71, DOI 10.1016/j.bpg.2018.05.017
   Gionchetti P, 2003, GASTROENTEROLOGY, V124, P1202, DOI 10.1016/S0016-5085(03)00171-9
   GUSTAVSSON S, 1987, DIS COLON RECTUM, V30, P25, DOI 10.1007/BF02556916
   Hata K, 2017, DIGEST ENDOSC, V29, P26, DOI 10.1111/den.12744
   Hoda KM, 2008, DIS COLON RECTUM, V51, P554, DOI 10.1007/s10350-008-9194-7
   Isaacs KL, 2007, INFLAMM BOWEL DIS, V13, P1250, DOI 10.1002/ibd.20187
   Koike Y, 2019, J SURG RES, V238, P72, DOI 10.1016/j.jss.2019.01.022
   Kuruvilla K, 2012, DIS COLON RECTUM, V55, P1131, DOI 10.1097/DCR.0b013e3182690870
   Lightner AL, 2016, INFLAMM BOWEL DIS, V22, P1502, DOI 10.1097/MIB.0000000000000712
   Lipman JM, 2011, DIS COLON RECTUM, V54, P311, DOI 10.1007/DCR.0b013e3181fded4d
   Lupp C, 2007, CELL HOST MICROBE, V2, P119, DOI 10.1016/j.chom.2007.06.010
   Machiels K, 2017, GUT, V66, P79, DOI 10.1136/gutjnl-2015-309398
   Merrett MN, 1996, GUT, V38, P362, DOI 10.1136/gut.38.3.362
   Michelassi F, 2003, ANN SURG, V238, P433, DOI 10.1097/01.sla.0000086658.60555.ea
   Mimura T, 2004, GUT, V53, P108, DOI 10.1136/gut.53.1.108
   Pavlides M, 2014, J CROHNS COLITIS, V8, P662, DOI 10.1016/j.crohns.2013.12.007
   Penna C, 1996, GUT, V38, P234, DOI 10.1136/gut.38.2.234
   Pugliese D, 2017, EXPERT REV CLIN IMMU, V13, P223, DOI 10.1080/1744666X.2017.1243468
   Samarasekera DN, 1996, GUT, V38, P574, DOI 10.1136/gut.38.4.574
   SANDBORN WJ, 1994, MAYO CLIN PROC, V69, P409, DOI 10.1016/S0025-6196(12)61634-6
   Schmidt CM, 1998, ANN SURG, V227, P654, DOI 10.1097/00000658-199805000-00006
   Segal JP, 2018, FRONTLINE GASTROENTE, V9, P154, DOI 10.1136/flgastro-2017-100913
   Sehgal R, 2010, DIS COLON RECTUM, V53, P1487, DOI 10.1007/DCR.0b013e3181f22635
   Sekirov I, 2010, GUT MICROBES, V1, P30, DOI 10.4161/gmic.1.1.10950
   Shen Bo, 2008, Gastroenterol Hepatol (N Y), V4, P355
   Sossenheimer PH, 2019, DIS COLON RECTUM, V62, P463, DOI 10.1097/DCR.0000000000001285
   Stecher B, 2007, PLOS BIOL, V5, P2177, DOI 10.1371/journal.pbio.0050244
   Steele SR, 2019, ASCRS MANUAL COLON R
   Tannock GW, 2012, INFLAMM BOWEL DIS, V18, P925, DOI 10.1002/ibd.21936
   Tiainen J, 2000, SCAND J GASTROENTERO, V35, P1170
   Turina M, 2006, J GASTROINTEST SURG, V10, P600, DOI 10.1016/j.gassur.2005.08.013
   Vineis JH, 2016, MBIO, V7, DOI [10.1128/mbio.01713-16, 10.1128/mBio.01713-16]
   Ward MA, 2016, AM J PHYSIOL-GASTR L, V310, pG973, DOI 10.1152/ajpgi.00017.2016
   Winter SE, 2013, SCIENCE, V339, P708, DOI 10.1126/science.1232467
   Zhang C, 2018, MEDIAT INFLAMM, V2018, DOI 10.1155/2018/3021863
NR 40
TC 7
Z9 7
U1 1
U2 3
PU LIPPINCOTT WILLIAMS & WILKINS
PI PHILADELPHIA
PA TWO COMMERCE SQ, 2001 MARKET ST, PHILADELPHIA, PA 19103 USA
SN 0012-3706
EI 1530-0358
J9 DIS COLON RECTUM
JI Dis. Colon Rectum
PD NOV
PY 2019
VL 62
IS 11
BP 1344
EP 1351
DI 10.1097/DCR.0000000000001467
PG 8
WC Gastroenterology & Hepatology; Surgery
WE Science Citation Index Expanded (SCI-EXPANDED); Conference Proceedings Citation Index - Science (CPCI-S)
SC Gastroenterology & Hepatology; Surgery
GA JD7KC
UT WOS:000490158900013
PM 31596761
DA 2022-07-15
ER

PT J
AU Di Stasi, LC
   Costa, CARA
   Witaicenis, A
AF Di Stasi, Luiz C.
   Costa, Celso A. R. A.
   Witaicenis, Aline
TI Products for the treatment of inflammatory bowel disease: a patent
   review (2013-2014)
SO EXPERT OPINION ON THERAPEUTIC PATENTS
LA English
DT Review
DE Colitis; Crohn's disease; functional foods; inflammatory bowel disease;
   intestinal anti-inflammatory compounds; mAb; natural products;
   prebiotic; probiotic
ID CHAIN FATTY-ACIDS; ACTIVE ULCERATIVE-COLITIS; WHEAT-GERM EXTRACT;
   CROHNS-DISEASE; GUT INFLAMMATION; ANTISENSE OLIGONUCLEOTIDE; INTESTINAL
   MICROBIOTA; AUTOIMMUNE-DISEASES; COLORECTAL-CANCER; ENERGY-METABOLISM
AB Introduction: Inflammatory bowel disease (IBD) consists of Crohn's disease, ulcerative colitis and an unspecific IBD. The unclear etiology of IBD is a limiting factor that complicates the development of new pharmacological treatments and explains the high frequency of refractory patients to current drugs, including both conventional and biological therapies. In view of this, recent progress on the development of novel patented products to treat IBD was reviewed.
   Areas covered: Evaluation of the patent literature during the period 2013 - 2014 focused on chemical compounds, functional foods and biological therapy useful for the treatment of IBD.
   Expert opinion: Majority of the patents are not conclusive because they were based on data from unspecific methods not related to intestinal inflammation and, when related to IBD models, few biochemical and molecular evaluations that could be corroborating their use in human IBD were presented. On the other hand, methods and strategies using new formulations of conventional drugs, guanylyl cyclase C peptide agonists, compounds that influence anti-adhesion molecules, mAbs anti-type I interferons and anti-integrin, oligonucleotide antisense Smad7, growth factor neuregulin 4 and functional foods, particularly fermented wheat germ with Saccharomyces cerevisiae, are promising products for use in the very near future.
C1 [Di Stasi, Luiz C.; Costa, Celso A. R. A.; Witaicenis, Aline] Sao Paulo State Univ, Inst Biosci, Dept Pharmacol,UNESP, Lab Phytomed Pharmacol & Biotechnol,PhytoPharmaTe, BR-18618000 Sao Paulo, Brazil.
RP Di Stasi, LC (通讯作者)，Sao Paulo State Univ, Inst Biosci, Dept Pharmacol,UNESP, Lab Phytomed Pharmacol & Biotechnol,PhytoPharmaTe, BR-18618000 Sao Paulo, Brazil.
EM ldistasi@ibb.unesp.br
RI Witaicenis, Aline/H-4005-2018; Witaicenis, Aline/A-9339-2013; Di Stasi,
   L/C-5197-2012; Di Stasi, Luiz/AAV-6166-2021
OI Witaicenis, Aline/0000-0003-4779-3389; Di Stasi, L/0000-0002-7864-1073;
   Di Stasi, Luiz/0000-0002-7864-1073
CR Abreu MT, 2001, J IMMUNOL, V167, P1609, DOI 10.4049/jimmunol.167.3.1609
   Aloi M, 2014, NAT REV GASTRO HEPAT, V11, P99, DOI 10.1038/nrgastro.2013.158
   Arora Z, 2014, GASTROENTEROL REP OX
   Arrieta MC, 2009, GUT, V58, P41, DOI 10.1136/gut.2008.150888
   Balint G, 2006, CLIN EXP RHEUMATOL, V24, P325
   Barbera Betancourt A, 2013, Patent No. [USPTO8410057, 8410057]
   Baroja ML, 2007, CLIN EXP IMMUNOL, V149, P470, DOI 10.1111/j.1365-2249.2007.03434.x
   BERGMAN EN, 1990, PHYSIOL REV, V70, P567, DOI 10.1152/physrev.1990.70.2.567
   Bernard JK, 2012, J BIOL CHEM, V287, DOI 10.1074/jbc.M112.400846
   Bielekova B, 2001, J MOL MED-JMM, V79, P552, DOI 10.1007/s001090100259
   Blouin JM, 2011, INT J CANCER, V128, P2591, DOI 10.1002/ijc.25599
   Borchers AT, 2009, J GASTROENTEROL, V44, P26, DOI 10.1007/s00535-008-2296-0
   Bringiotti Roberto, 2014, World J Gastrointest Pathophysiol, V5, P550, DOI 10.4291/wjgp.v5.i4.550
   Camelo A, 2012, J GASTROENTEROL, V47, P1198, DOI 10.1007/s00535-012-0591-2
   Chen NJ, 2001, J IMMUNOL, V166, P270, DOI 10.4049/jimmunol.166.1.270
   Chen Y, 2014, FOOD CHEM, V156, P279, DOI 10.1016/j.foodchem.2014.01.111
   Cho H, 2014, IMMUNOL REV, V260, P145, DOI 10.1111/imr.12195
   D'Haens G, 2007, GUT, V56, P725, DOI 10.1136/gut.2006.103564
   Daisuke M, 2013, Patent No. [JPO2014073130, 2014073130]
   Danese S, 2014, GASTROENTEROLOGY, V147, P981, DOI 10.1053/j.gastro.2014.08.044
   Danese S, 2012, GUT, V61, P918, DOI 10.1136/gutjnl-2011-300904
   DeBell KE, 2012, BMC IMMUNOL, V13, DOI 10.1186/1471-2172-13-23
   DeLuca HF, 2014, Patent No. [USPTO8785422, 8785422]
   Demidov LV, 2008, CANCER BIOTHER RADIO, V23, P477, DOI 10.1089/cbr.2008.0486
   den Besten G, 2013, J LIPID RES, V54, P2325, DOI 10.1194/jlr.R036012
   Denmark VK, 2013, EXPERT REV CLIN IMMU, V9, P77, DOI [10.1586/eci.12.91, 10.1586/ECI.12.91]
   Diplock AT, 1999, BRIT J NUTR, V81, pS1, DOI 10.1017/S0007114599000471
   Donohoe DR, 2011, CELL METAB, V13, P517, DOI 10.1016/j.cmet.2011.02.018
   Elian SDA, 2015, BENEF MICROBES, V6, P277, DOI 10.3920/BM2014.0070
   Eussen SRBM, 2011, EUR J PHARMACOL, V668, pS2, DOI 10.1016/j.ejphar.2011.07.008
   FAIS S, 1994, J INTERFERON RES, V14, P235, DOI 10.1089/jir.1994.14.235
   Fakhoury M, 2014, J INFLAMM RES, V7, P113, DOI 10.2147/JIR.S65979
   Farkas Elek, 2005, Orv Hetil, V146, P1925
   Fasano A, 2012, ANN NY ACAD SCI, V1258, P25, DOI 10.1111/j.1749-6632.2012.06538.x
   Forbes W, 2013, Patent No. [US8497256B2, 84972556]
   Forte LR, 1999, REGUL PEPTIDES, V81, P25, DOI 10.1016/S0167-0115(99)00033-6
   Frey MR, 2013, Patent No. [EP2744512A1, 2744512]
   Ganapathy V, 2013, Patent No. [USPTO8518989, 8518989]
   Garnock-Jones KP, 2015, BIODRUGS, V29, P57, DOI 10.1007/s40259-014-0113-2
   Ghosh S, 2014, J CROHNS COLITIS, V8, P1246, DOI 10.1016/j.crohns.2014.02.026
   GIBSON GR, 1995, J NUTR, V125, P1401, DOI 10.1093/jn/125.6.1401
   Gisbert JP, 2015, GASTROENTEROL HEPATO
   Greene MI, 2013, Patent No. [USPTO8497285, 8497285]
   GRZYCH JM, 1991, J IMMUNOL, V146, P1322
   GUARINO A, 1987, PEDIATR RES, V21, P551, DOI 10.1203/00006450-198706000-00009
   Guyonnet D, 2009, BRIT J NUTR, V102, P1654, DOI 10.1017/S0007114509990882
   Haller D, 2013, Patent No. [WO0209411, 0209411]
   Hamer HM, 2008, ALIMENT PHARM THER, V27, P104, DOI 10.1111/j.1365-2036.2007.03562.x
   Han XN, 2011, PLOS ONE, V6, DOI 10.1371/journal.pone.0016139
   Harris LA, 2007, CURR OPIN MOL THER, V9, P403
   Herrlinger KR, 2013, J CROHNS COLITIS, V7, P636, DOI 10.1016/j.crohns.2012.09.016
   Heylen M, 2014, PHARMACOL THERAPEUT, V143, P153, DOI 10.1016/j.pharmthera.2014.02.011
   HRE Wolfe, 2014, Patent No. [USPTO8748575, 8748575]
   Hu GX, 2010, MED HYPOTHESES, V74, P123, DOI 10.1016/j.mehy.2009.07.022
   Israelsen H, 2013, Patent No. [JPO2013144712, 2013144712]
   Jackson DY, 2002, CURR PHARM DESIGN, V8, P1229, DOI 10.2174/1381612023394737
   Jakab F, 2000, HEPATO-GASTROENTEROL, V47, P393
   Jakab F, 2003, BRIT J CANCER, V89, P465, DOI 10.1038/sj.bjc.6601153
   Kole A, 2013, J IMMUNOL, V191, P2771, DOI 10.4049/jimmunol.1301093
   Krag A, 2013, INFLAMM BOWEL DIS, V19, P2584, DOI 10.1097/01.MIB.0000437046.26036.db
   Krag A, 2012, WORLD J GASTROENTERO, V18, P1773, DOI 10.3748/wjg.v18.i15.1773
   Langen MACLV, 2009, INFLAMM BOWEL DIS, V15, P454, DOI 10.1002/ibd.20737
   Leone V, 2013, J GASTROENTEROL, V48, P315, DOI 10.1007/s00535-013-0777-2
   Lichtenberger LM, 2014, Patent No. [JPO2014015478, 2014015478]
   Lin JE, 2012, PLOS ONE, V7, DOI 10.1371/journal.pone.0031686
   Lodes MJ, 2004, J CLIN INVEST, V113, P1296, DOI 10.1172/JCI200420295
   Macfarlane S, 2004, ADV APPL MICROBIOL, V54, P261, DOI 10.1016/S0065-2164(04)54010-8
   MacSharry J, 2013, Patent No. [USPTO8557233, 8557233]
   Maloy KJ, 2011, NATURE, V474, P298, DOI 10.1038/nature10208
   McElroy SJ, 2014, AM J PATHOL, V184, P2768, DOI 10.1016/j.ajpath.2014.06.015
   McKenzie ANJ, 2013, Patent No. [USPTO8586037, 8586037]
   Mojca Lunder L, 2014, Patent No. [US8754198B2, 8754198]
   Monteleone G, 2001, GUT, V48, P425, DOI 10.1136/gut.48.3.425
   Monteleone G, 2014, Patent No. [USPTO8648186, 8648186]
   Monteleone G, 2012, WORLD J GASTROENTERO, V18, P5664, DOI 10.3748/wjg.v18.i40.5664
   Monteleone G, 2012, MOL THER, V20, P870, DOI 10.1038/mt.2011.290
   Monteleone G, 2010, CYTOKINE GROWTH F R, V21, P471, DOI 10.1016/j.cytogfr.2010.05.001
   Ogura Y, 2001, NATURE, V411, P603, DOI 10.1038/35079114
   Ordas I, 2011, GUT, V60, P1754, DOI 10.1136/gutjnl-2011-300934
   Orel R, 2014, WORLD J GASTROENTERO, V20, P11505, DOI 10.3748/wjg.v20.i33.11505
   OSWALD IP, 1994, J IMMUNOL, V153, P1707
   Paterson B, 2014, Patent No. [USPTO8796203, 8796203]
   Pickford LB, 2014, Patent No. [USPTO8828393, 8828393]
   Pitari GM, 2013, DRUG DES DEV THER, V7, P351, DOI 10.2147/DDDT.S32252
   Ponder Alexis, 2013, Clin Epidemiol, V5, P237, DOI 10.2147/CLEP.S33961
   Pravda J, 2013, Patent No. [USPTO8476233, 8476233]
   Raine T, 2014, UNITED EUR GASTROENT, V2, P333, DOI 10.1177/2050640614550672
   Raso E, 2014, Patent No. [WO2012159988, 2012159988]
   Roberfroid M, 2002, DIGEST LIVER DIS, V34, pS105, DOI 10.1016/S1590-8658(02)80176-1
   Roberfroid MB, 2000, CURR OPIN GASTROEN, V16, P173, DOI 10.1097/00001574-200003000-00013
   ROEDIGER WEW, 1982, GASTROENTEROLOGY, V83, P424
   Roy Claude C, 2006, Nutr Clin Pract, V21, P351, DOI 10.1177/0115426506021004351
   Saadoun D, 2011, CURR PHARM DESIGN, V17, P3781, DOI 10.2174/138161211798357872
   Saburo M, 2013, JPO2013180958, Patent No. 201380958
   Scaldaferri F, 2013, BIOMED RES INT, V2013, DOI 10.1155/2013/435268
   Shadnoush M, 2013, IRAN J PHARM RES, V12, P929
   Shailubhai K, 2013, Patent No. [USPTO8569246, 8569246]
   Sheridan H, 2013, Patent No. [EP2734496A1, 2734496]
   Shibuya A, 2014, Patent No. [JPO2014094898, 2014094898]
   Soldavini J, 2013, DIGEST DIS SCI, V58, P2756, DOI 10.1007/s10620-013-2744-4
   Stern R, 2006, EUR J CELL BIOL, V85, P699, DOI 10.1016/j.ejcb.2006.05.009
   Sukkar SG, 2008, MEDITERR J NUTR META, V1, P37, DOI 10.1007/s12349-008-0008-4
   Takanao O, 2014, Patent No. [JPO2014040456, 2014040456]
   Tanaka T, 2014, SCI REP-UK, V4, DOI 10.1038/srep05412
   Tang Y, 2011, INT J CANCER, V128, P847, DOI 10.1002/ijc.25638
   Tojo R, 2014, WORLD J GASTROENTERO, V20, P15163, DOI 10.3748/wjg.v20.i41.15163
   Toumi R, 2014, INT J IMMUNOPATH PH, V27, P615, DOI 10.1177/039463201402700418
   Tracey KJ, 2014, Patent No. [JPO2014055178, 2014055178]
   Tsutsumi Y, 2013, Patent No. [JPO2013087108, 2013087108]
   Vanuytsel T, 2013, TISSUE BARRIERS, V1, DOI 10.4161/tisb.27321
   Veiga P, 2014, Patent No. [USPTO8685388, 8685388]
   Veiga P, 2010, P NATL ACAD SCI USA, V107, P18132, DOI 10.1073/pnas.1011737107
   Verbeke KA, 2014, P NUTR SOC, V73, P490, DOI 10.1017/S0029665114000639
   Viladomiu M, 2013, J NUTR BIOCHEM, V24, P929, DOI 10.1016/j.jnutbio.2013.01.006
   Vinolo MAR, 2011, J NUTR BIOCHEM, V22, P849, DOI 10.1016/j.jnutbio.2010.07.009
   Wakuda T, 2013, J FUNCT FOODS, V5, P516, DOI 10.1016/j.jff.2012.10.010
   WALDMAN SA, 1984, J INFECT DIS, V149, P83, DOI 10.1093/infdis/149.1.83
   Weinstock JV, 2014, Patent No. [JPO2014129390, 2014129390]
   Wieduwilt MJ, 2008, CELL MOL LIFE SCI, V65, P1566, DOI 10.1007/s00018-008-7440-8
   Wu GD, 2013, ANAEROBE, V24, P117, DOI 10.1016/j.anaerobe.2013.03.011
   Wu TC, 2013, Patent No. [USPTO8575130, 8575130]
   Xiao Y, 2014, CELL REP, V7, P1471, DOI 10.1016/j.celrep.2014.04.021
   Xu YZ, 2013, Patent No. [USPTO8367836, 8367836]
   Yamamoto A, 2014, Patent No. [JPO2014009179, 2014009179]
   Yu CG, 2013, J DIGEST DIS, V14, P513, DOI 10.1111/1751-2980.12087
   Zampeli Evanthia, 2014, World J Gastrointest Pathophysiol, V5, P293, DOI 10.4291/wjgp.v5.i3.293
   Zhang C, 2013, Patent No. [EP2730287A1, 2730287]
   Zorzi F, 2013, DIGEST LIVER DIS, V45, P552, DOI 10.1016/j.dld.2012.11.011
NR 128
TC 8
Z9 8
U1 0
U2 28
PU TAYLOR & FRANCIS LTD
PI ABINGDON
PA 2-4 PARK SQUARE, MILTON PARK, ABINGDON OR14 4RN, OXON, ENGLAND
SN 1354-3776
EI 1744-7674
J9 EXPERT OPIN THER PAT
JI Expert Opin. Ther. Patents
PD JUN
PY 2015
VL 25
IS 6
BP 629
EP 642
DI 10.1517/13543776.2015.1041921
PG 14
WC Chemistry, Medicinal; Pharmacology & Pharmacy
WE Science Citation Index Expanded (SCI-EXPANDED)
SC Pharmacology & Pharmacy
GA CI7NV
UT WOS:000354951400002
PM 25944127
DA 2022-07-15
ER

PT J
AU Mima, K
   Kosumi, K
   Baba, Y
   Hamada, T
   Baba, H
   Ogino, S
AF Mima, Kosuke
   Kosumi, Keisuke
   Baba, Yoshifumi
   Hamada, Tsuyoshi
   Baba, Hideo
   Ogino, Shuji
TI The microbiome, genetics, and gastrointestinal neoplasms: the evolving
   field of molecular pathological epidemiology to analyze the
   tumor-immune-microbiome interaction
SO HUMAN GENETICS
LA English
DT Review
ID COLORECTAL-CANCER RISK; BACTEROIDES-FRAGILIS ENTEROTOXIN; ACTIVE
   ULCERATIVE-COLITIS; BILIARY-TRACT CANCER; FACTOR-KAPPA-B;
   FUSOBACTERIUM-NUCLEATUM; PANCREATIC-CANCER; ENTEROCOCCUS-FAECALIS; FECAL
   MICROBIOTA; GASTRIC-CANCER
AB Metagenomic studies using next-generation sequencing technologies have revealed rich human intestinal microbiome, which likely influence host immunity and health conditions including cancer. Evidence indicates a biological link between altered microbiome and cancers in the digestive system. Escherichia coli and Bacteroides fragilis have been found to be enriched in colorectal mucosal tissues from patients with familial adenomatous polyposis that is caused by germline APC mutations. In addition, recent studies have found enrichment of certain oral bacteria, viruses, and fungi in tumor tissue and fecal specimens from patients with gastrointestinal cancer. An integrative approach is required to elucidate the role of microorganisms in the pathogenic process of gastrointestinal cancers, which develop through the accumulation of somatic genetic and epigenetic alterations in neoplastic cells, influenced by host genetic variations, immunity, microbiome, and environmental exposures. The transdisciplinary field of molecular pathological epidemiology (MPE) offers research frameworks to link germline genetics and environmental factors (including diet, lifestyle, and pharmacological factors) to pathologic phenotypes. The integration of microbiology into the MPE model (microbiology-MPE) can contribute to better understanding of the interactive role of environment, tumor cells, immune cells, and microbiome in various diseases. We review major clinical and experimental studies on the microbiome, and describe emerging evidence from the microbiology-MPE research in gastrointestinal cancers. Together with basic experimental research, this new research paradigm can help us to develop new prevention and treatment strategies for gastrointestinal cancers through targeting of the microbiome.
C1 [Mima, Kosuke; Kosumi, Keisuke] Natl Hosp Org Kumamoto Med Ctr, Dept Surg, Chuo Ku, 1-5 Ninomaru, Kumamoto 8600008, Japan.
   [Mima, Kosuke; Kosumi, Keisuke; Baba, Yoshifumi; Baba, Hideo] Kumamoto Univ, Grad Sch Med Sci, Dept Gastroenterol Surg, Kumamoto, Japan.
   [Hamada, Tsuyoshi] Univ Tokyo, Grad Sch Med, Dept Gastroenterol, Tokyo, Japan.
   [Ogino, Shuji] Brigham & Womens Hosp, Dept Pathol, Program MPE Mol Pathol Epidemiol, 221 Longwood Ave,EBRC Room 404A, Boston, MA 02115 USA.
   [Ogino, Shuji] Harvard Med Sch, 221 Longwood Ave,EBRC Room 404A, Boston, MA 02115 USA.
   [Ogino, Shuji] Harvard TH Chan Sch Publ Hlth, Dept Epidemiol, Boston, MA 02115 USA.
   [Ogino, Shuji] Dana Farber Canc Inst, Dept Oncol Pathol, Boston, MA 02115 USA.
   [Ogino, Shuji] Broad Inst MIT & Harvard, Cambridge, MA 02142 USA.
   [Ogino, Shuji] Dana Farber Harvard Canc Ctr, Canc Immunol Program, Boston, MA 02215 USA.
   [Ogino, Shuji] Dana Farber Harvard Canc Ctr, Canc Epidemiol Program, Boston, MA 02215 USA.
RP Mima, K (通讯作者)，Natl Hosp Org Kumamoto Med Ctr, Dept Surg, Chuo Ku, 1-5 Ninomaru, Kumamoto 8600008, Japan.; Mima, K (通讯作者)，Kumamoto Univ, Grad Sch Med Sci, Dept Gastroenterol Surg, Kumamoto, Japan.; Ogino, S (通讯作者)，Brigham & Womens Hosp, Dept Pathol, Program MPE Mol Pathol Epidemiol, 221 Longwood Ave,EBRC Room 404A, Boston, MA 02115 USA.; Ogino, S (通讯作者)，Harvard Med Sch, 221 Longwood Ave,EBRC Room 404A, Boston, MA 02115 USA.; Ogino, S (通讯作者)，Harvard TH Chan Sch Publ Hlth, Dept Epidemiol, Boston, MA 02115 USA.; Ogino, S (通讯作者)，Dana Farber Canc Inst, Dept Oncol Pathol, Boston, MA 02115 USA.; Ogino, S (通讯作者)，Broad Inst MIT & Harvard, Cambridge, MA 02142 USA.; Ogino, S (通讯作者)，Dana Farber Harvard Canc Ctr, Canc Immunol Program, Boston, MA 02215 USA.; Ogino, S (通讯作者)，Dana Farber Harvard Canc Ctr, Canc Epidemiol Program, Boston, MA 02215 USA.
EM mimakousuke0707@yahoo.co.jp; y-baba@kumamoto-u.ac.jp;
   hdobaba@kumamoto-u.ac.jp; sogino@bwh.harvard.edu
OI Ogino, Shuji/0000-0002-3909-2323; Mima, Kosuke/0000-0002-4385-4984
FU US National Institutes of Health (NIH) [R35 CA197735, R01 CA151993, R21
   CA230873, R01 CA248857]; Cancer Research UK Grand Challenge Award
   (OPTIMISTICC) [C10674/A27140]; JSPS KAKENHI [17H05094, 20K17658]
FX This work was supported by US National Institutes of Health (NIH) Grants
   [R35 CA197735 to S.O.; R01 CA151993 to S.O.; R21 CA230873 to S.O.; R01
   CA248857 to S.O.], and Cancer Research UK Grand Challenge Award
   (OPTIMISTICC, C10674/A27140 to S. O.). K.M. is supported by grants from
   JSPS KAKENHI (Grant Numbers 17H05094 and 20K17658). The content is
   solely the responsibility of the authors and does not necessarily
   represent the official views of NIH. The funders had no role in study
   design, data collection and analysis, decision to publish, or
   preparation of the manuscript.
CR Abdulamir AS, 2010, MOL CANCER, V9, DOI 10.1186/1476-4598-9-249
   Abed J, 2016, CELL HOST MICROBE, V20, P215, DOI 10.1016/j.chom.2016.07.006
   Ajani JA, 2017, NAT REV DIS PRIMERS, V3, DOI 10.1038/nrdp.2017.36
   Ajayi TA, 2018, PLOS PATHOG, V14, DOI 10.1371/journal.ppat.1007384
   Akimoto N, NAT REV CLIN ONCOL
   Anstee QM, 2019, NAT REV GASTRO HEPAT, V16, P411, DOI 10.1038/s41575-019-0145-7
   Arthur JC, 2014, NAT COMMUN, V5, DOI 10.1038/ncomms5724
   Arthur JC, 2012, SCIENCE, V338, P120, DOI 10.1126/science.1224820
   Aviles-Jimenez F, 2016, CLIN MICROBIOL INFEC, V22, DOI 10.1016/j.cmi.2015.10.008
   Aviles-Jimenez F, 2014, SCI REP-UK, V4, DOI 10.1038/srep04202
   Aykut B, 2019, NATURE, V574, P264, DOI 10.1038/s41586-019-1608-2
   Baba Y, 2017, ANN GASTROENT SURG, V1, P99, DOI 10.1002/ags3.12014
   Balamurugan R, 2008, J GASTROEN HEPATOL, V23, P1298, DOI 10.1111/j.1440-1746.2008.05490.x
   Banales JM, 2016, NAT REV GASTRO HEPAT, V13, P261, DOI 10.1038/nrgastro.2016.51
   Biedermann L, 2013, PLOS ONE, V8, DOI 10.1371/journal.pone.0059260
   Blackett KL, 2013, ALIMENT PHARM THER, V37, P1084, DOI 10.1111/apt.12317
   Boleij A, 2015, CLIN INFECT DIS, V60, P208, DOI 10.1093/cid/ciu787
   Boleij A, 2013, LANCET INFECT DIS, V13, P719, DOI 10.1016/S1473-3099(13)70107-5
   Bonnet M, 2014, CLIN CANCER RES, V20, P859, DOI 10.1158/1078-0432.CCR-13-1343
   Bulajic M, 2002, CANCER-AM CANCER SOC, V95, P1946, DOI 10.1002/cncr.10893
   Bullman S, 2017, SCIENCE, V358, P1443, DOI 10.1126/science.aal5240
   Cai M, 2017, CANCER MED-US, V6, P708, DOI 10.1002/cam4.1038
   Carr PR, 2018, ANN ONCOL, V29, P825, DOI 10.1093/annonc/mdy059
   Castano-Milla C, 2014, ALIMENT PHARM THER, V39, P645, DOI 10.1111/apt.12651
   Castellarin M, 2012, GENOME RES, V22, P299, DOI 10.1101/gr.126516.111
   Chae WJ, 2010, P NATL ACAD SCI USA, V107, P5540, DOI 10.1073/pnas.0912675107
   Chan AT, 2009, JAMA-J AM MED ASSOC, V302, P649, DOI 10.1001/jama.2009.1112
   Chen BR, 2019, BIOMED RES INT, V2019, DOI 10.1155/2019/1092563
   Chen BY, 2019, DRUG DISCOV TODAY, V24, P1000, DOI 10.1016/j.drudis.2019.02.009
   Chen WG, 2012, PLOS ONE, V7, DOI 10.1371/journal.pone.0039743
   Chen XD, 2017, INT J CANCER, V140, P626, DOI 10.1002/ijc.30484
   Chen XD, 2015, PLOS ONE, V10, DOI 10.1371/journal.pone.0143603
   Chng KR, 2016, EBIOMEDICINE, V8, P195, DOI 10.1016/j.ebiom.2016.04.034
   Chung L, 2018, CELL HOST MICROBE, V23, P203, DOI [10.1016/j.chom.2018.01.007, 10.1016/j.chom.2018.02.004]
   Coker OO, 2019, GUT, V68, P654, DOI 10.1136/gutjnl-2018-317178
   Coker OO, 2018, GUT, V67, P1024, DOI 10.1136/gutjnl-2017-314281
   Cortes J, 2020, CA-CANCER J CLIN, V70, P105, DOI 10.3322/caac.21597
   Costello SP, 2015, AM J GASTROENTEROL, V110, P775, DOI 10.1038/ajg.2015.70
   Cuevas-Ramos G, 2010, P NATL ACAD SCI USA, V107, P11537, DOI 10.1073/pnas.1001261107
   de Carvalho AC, 2019, FRONT ONCOL, V9, DOI 10.3389/fonc.2019.00813
   Dejea CM, 2018, SCIENCE, V359, P592, DOI 10.1126/science.aah3648
   Dong J, 2018, CLIN GASTROENTEROL H, V16, P1598, DOI 10.1016/j.cgh.2018.03.007
   Dong XQ, 2012, CANCER EPIDEMIOL, V36, P206, DOI 10.1016/j.canep.2011.05.013
   Duell EJ, 2008, CANCER EPIDEM BIOMAR, V17, P1470, DOI 10.1158/1055-9965.EPI-07-2797
   El-Omar EM, 2003, GASTROENTEROLOGY, V124, P1193, DOI 10.1016/S0016-5085(03)00157-4
   El-Omar EM, 2000, NATURE, V404, P398, DOI 10.1038/35006081
   Fan XZ, 2018, GUT, V67, P120, DOI 10.1136/gutjnl-2016-312580
   Farrell JJ, 2012, GUT, V61, P582, DOI 10.1136/gutjnl-2011-300784
   Ferreira RM, 2018, GUT, V67, P226, DOI 10.1136/gutjnl-2017-314205
   Fettweis JM, 2019, NAT MED, V25, P1012, DOI 10.1038/s41591-019-0450-2
   Flanagan L, 2014, EUR J CLIN MICROBIOL, V33, P1381, DOI 10.1007/s10096-014-2081-3
   Flemer B, 2017, GUT, V66, P633, DOI 10.1136/gutjnl-2015-309595
   Fox JG, 2010, GUT, V59, P88, DOI 10.1136/gut.2009.183749
   Fukuda K, 2002, CARCINOGENESIS, V23, P1927, DOI 10.1093/carcin/23.11.1927
   Gaffen SL, 2014, NAT REV IMMUNOL, V14, P585, DOI 10.1038/nri3707
   Gaiser RA, 2019, GUT, V68, P2186, DOI 10.1136/gutjnl-2018-317458
   Garcia-Albeniz X, 2016, BRIT J CANCER, V114, P221, DOI 10.1038/bjc.2015.443
   Ge ZM, 2007, CELL MICROBIOL, V9, P2070, DOI 10.1111/j.1462-5822.2007.00939.x
   Giannakis M, 2016, CELL REP, V15, P857, DOI 10.1016/j.celrep.2016.03.075
   Gong J, 2016, PLOS GENET, V12, P6296, DOI 10.1371/journal.pgen.1006296
   Graillot V, 2016, FRONT CELL INFECT MI, V6, DOI 10.3389/fcimb.2016.00034
   Grat M, 2016, TRANSPL P, V48, P1687, DOI 10.1016/j.transproceed.2016.01.077
   Grivennikov SI, 2012, NATURE, V491, P254, DOI 10.1038/nature11465
   GRODEN J, 1991, CELL, V66, P589, DOI 10.1016/0092-8674(81)90021-0
   Guidi R, 2013, CELL MICROBIOL, V15, P98, DOI 10.1111/cmi.12034
   Guilford P, 1998, NATURE, V392, P402, DOI 10.1038/32918
   Gunter MJ, 2019, ANN ONCOL, V30, P510, DOI 10.1093/annonc/mdz044
   Gupta A, 2010, COLORECTAL DIS, V12, P164, DOI 10.1111/j.1463-1318.2009.01814.x
   Gur C, 2015, IMMUNITY, V42, P344, DOI 10.1016/j.immuni.2015.01.010
   Hamada T, 2019, J PATHOL, V247, P615, DOI 10.1002/path.5236
   Hamada T, 2018, CANCER IMMUNOL RES, V6, P1327, DOI 10.1158/2326-6066.CIR-18-0174
   Hamada T, 2017, J CLIN ONCOL, V35, P1836, DOI 10.1200/JCO.2016.70.7547
   Haruki K, 2020, J PATHOL, V250, P397, DOI 10.1002/path.5381
   He Z, 2019, GUT, V68, P289, DOI 10.1136/gutjnl-2018-317200
   Hibberd AA., 2017, BMJ OPEN GASTROENTER, V4, DOI [DOI 10.1136/BMJGAST-2017-000145, 10.1136/bmjgast-2017-000145]
   Hsing AW, 2008, CANCER RES, V68, P6442, DOI 10.1158/0008-5472.CAN-08-0444
   Huang Y, 2004, J CLIN PATHOL, V57, P1273, DOI 10.1136/jcp.2004.018556
   Hughes LAE, 2017, CURR COLORECT CANC R, V13, P455, DOI 10.1007/s11888-017-0395-0
   Hujoel PP, 2003, ANN EPIDEMIOL, V13, P312, DOI 10.1016/S1047-2797(02)00425-8
   Hutter CM, 2012, CANCER RES, V72, P2036, DOI 10.1158/0008-5472.CAN-11-4067
   Huycke MM, 2002, CARCINOGENESIS, V23, P529, DOI 10.1093/carcin/23.3.529
   Islami F, 2018, CA-CANCER J CLIN, V68, P31, DOI 10.3322/caac.21440
   Ito M, 2015, INT J CANCER, V137, P1258, DOI 10.1002/ijc.29488
   Jang JH, 2012, CARCINOGENESIS, V33, P818, DOI 10.1093/carcin/bgs028
   Jia XD, 2020, HEPATOLOGY, V71, P893, DOI 10.1002/hep.30852
   Jiang DK, 2013, NAT GENET, V45, P72, DOI 10.1038/ng.2483
   Karimi P, 2014, CANCER EPIDEM BIOMAR, V23, P700, DOI 10.1158/1055-9965.EPI-13-1057
   Khalili H, 2015, CARCINOGENESIS, V36, P999, DOI 10.1093/carcin/bgv086
   Kleeff J, 2016, NAT REV DIS PRIMERS, V2, DOI 10.1038/nrdp.2016.22
   Klein AP, 2018, NAT COMMUN, V9, P556, DOI 10.1038/s41467-018-02942-5
   Kohoutova D, 2014, BMC INFECT DIS, V14, DOI 10.1186/s12879-014-0733-7
   Komiya Y, 2019, GUT, V68, P1335, DOI 10.1136/gutjnl-2018-316661
   Kostic AD, 2013, CELL HOST MICROBE, V14, P207, DOI 10.1016/j.chom.2013.07.007
   Kostic AD, 2012, GENOME RES, V22, P292, DOI 10.1101/gr.126573.111
   Kruttgen A, 2012, GUT MICROBES, V3, P228, DOI 10.4161/gmic.19922
   Kuipers EJ, 2015, NAT REV DIS PRIMERS, V1, DOI 10.1038/nrdp.2015.65
   Kukongviriyapan V, 2012, ASIAN PAC J CANCER P, V13, P7, DOI 10.7314/APJCP.2012.13.KKSuppl.7
   Kunzmann AT, 2019, EUR J CLIN MICROBIOL, V38, P1891, DOI 10.1007/s10096-019-03649-1
   Liao XY, 2012, NEW ENGL J MED, V367, P1596, DOI 10.1056/NEJMoa1207756
   Limsui D, 2010, JNCI-J NATL CANCER I, V102, P1012, DOI 10.1093/jnci/djq201
   Liu L, 2018, EUR J EPIDEMIOL, V33, P381, DOI 10.1007/s10654-017-0346-8
   Liu L, 2018, CLIN GASTROENTEROL H, V16, P1622, DOI 10.1016/j.cgh.2018.04.030
   Liu XS, 2019, EBIOMEDICINE, V40, P336, DOI 10.1016/j.ebiom.2018.12.034
   Llovet JM, 2016, NAT REV DIS PRIMERS, V2, DOI [10.1038/nrdp.2016.18, 10.1038/nrdp.2016.19]
   Lloyd-Price J, 2019, NATURE, V569, P655, DOI 10.1038/s41586-019-1237-9
   Long XH, 2019, NAT MICROBIOL, V4, P2319, DOI 10.1038/s41564-019-0541-3
   Lu WT, 2018, STAT MED, V37, P659, DOI 10.1002/sim.7540
   Luo KJ, 2019, BIOMED PHARMACOTHER, V116, DOI 10.1016/j.biopha.2019.108988
   Ma C, 2018, SCIENCE, V360, DOI 10.1126/science.aan5931
   Mehta RS, 2017, JAMA ONCOL, V3, P921, DOI 10.1001/jamaoncol.2016.6374
   Michaud DS, 2007, JNCI-J NATL CANCER I, V99, P171, DOI 10.1093/jnci/djk021
   Michaud DS, 2018, JNCI-J NATL CANCER I, V110, P843, DOI 10.1093/jnci/djx278
   Mima K, 2017, SURG ONCOL, V26, P368, DOI 10.1016/j.suronc.2017.07.011
   Mima K, 2016, CLIN TRANSL GASTROEN, V7, DOI 10.1038/ctg.2016.53
   Mima K, 2016, GUT, V65, P1973, DOI 10.1136/gutjnl-2015-310101
   Mima K, 2015, JAMA ONCOL, V1, P653, DOI 10.1001/jamaoncol.2015.1377
   Mitsuhashi K, 2015, ONCOTARGET, V6, P7209, DOI 10.18632/oncotarget.3109
   Moayyedi P, 2015, GASTROENTEROLOGY, V149, P102, DOI 10.1053/j.gastro.2015.04.001
   Momen-Heravi F, 2017, INT J CANCER, V140, P646, DOI 10.1002/ijc.30486
   Murphy G, 2014, HEPATOLOGY, V60, P1963, DOI 10.1002/hep.27193
   Nagaraja V, 2014, ALIMENT PHARM THER, V39, P745, DOI 10.1111/apt.12655
   Nahon P, 2012, J HEPATOL, V57, P663, DOI 10.1016/j.jhep.2012.02.035
   Nakao M, 2011, INT J MOL EPIDEMIOL, V2, P354
   Nakatsu G, 2018, GASTROENTEROLOGY, V155, P529, DOI 10.1053/j.gastro.2018.04.018
   Nakatsu G, 2015, NAT COMMUN, V6, DOI 10.1038/ncomms9727
   Nan HM, 2015, JAMA-J AM MED ASSOC, V313, P1133, DOI 10.1001/jama.2015.1815
   Nan H, 2013, JNCI-J NATL CANCER I, V105, P1852, DOI 10.1093/jnci/djt331
   Nesic D, 2004, NATURE, V429, P429, DOI 10.1038/nature02532
   Nevo D, 2018, LIFETIME DATA ANAL, V24, P425, DOI 10.1007/s10985-017-9401-8
   Nishihara R, 2013, NEW ENGL J MED, V369, P1095, DOI 10.1056/NEJMoa1301969
   Nishihara R, 2013, AM J EPIDEMIOL, V178, P84, DOI 10.1093/aje/kws431
   NISHISHO I, 1991, SCIENCE, V253, P665, DOI 10.1126/science.1651563
   Niwa Y, 2015, BIOCHEM BIOPH RES CO, V463, P344, DOI 10.1016/j.bbrc.2015.05.066
   Nougayrede JP, 2006, SCIENCE, V313, P848, DOI 10.1126/science.1127059
   O'Keefe SJD, 2015, NAT COMMUN, V6, DOI 10.1038/ncomms7342
   Ogino S, 2019, ANNU REV PATHOL-MECH, V14, P83, DOI 10.1146/annurev-pathmechdis-012418-012818
   Ogino S, 2018, GUT, V67, P1168, DOI 10.1136/gutjnl-2017-315537
   Ogino S, 2016, EPIDEMIOLOGY, V27, P602, DOI 10.1097/EDE.0000000000000471
   Ogino S, 2012, AM J EPIDEMIOL, V176, P659, DOI 10.1093/aje/kws226
   Ogino S, 2011, GUT, V60, P397, DOI 10.1136/gut.2010.217182
   Ogino S, 2010, J NATL CANCER I, V102, P365, DOI 10.1093/jnci/djq031
   Osterlund P, 2007, BRIT J CANCER, V97, P1028, DOI 10.1038/sj.bjc.6603990
   Paramsothy S, 2017, LANCET, V389, P1218, DOI 10.1016/S0140-6736(17)30182-4
   Pereira P, 2017, PLOS ONE, V12, DOI 10.1371/journal.pone.0182924
   Peters BA, 2017, CANCER RES, V77, P6777, DOI 10.1158/0008-5472.CAN-17-1296
   Phipps AI, 2015, GASTROENTEROLOGY, V148, P77, DOI 10.1053/j.gastro.2014.09.038
   Phipps AI, 2012, CANCER EPIDEM BIOMAR, V21, P1792, DOI 10.1158/1055-9965.EPI-12-0674
   Pleguezuelos-Manzano C, 2020, NATURE, V580, P269, DOI 10.1038/s41586-020-2080-8
   Pushalkar S, 2018, CANCER DISCOV, V8, P403, DOI 10.1158/2159-8290.CD-17-1134
   Ray Katrina, 2015, Nat Rev Gastroenterol Hepatol, V12, P187, DOI 10.1038/nrgastro.2015.39
   Ren ZG, 2019, GUT, V68, P1014, DOI 10.1136/gutjnl-2017-315084
   Rescigno T, 2017, MOLECULES, V22, DOI 10.3390/molecules22010105
   Riquelme E, 2019, CELL, V178, P795, DOI 10.1016/j.cell.2019.07.008
   Rocha M, 2005, GUT, V54, P396, DOI 10.1136/gut.2004.042168
   Rossen NG, 2015, GASTROENTEROLOGY, V149, P110, DOI 10.1053/j.gastro.2015.03.045
   Rosty C, 2013, PLOS ONE, V8, DOI 10.1371/journal.pone.0065479
   Rubinstein MR, 2013, CELL HOST MICROBE, V14, P195, DOI 10.1016/j.chom.2013.07.012
   Scanu T, 2015, CELL HOST MICROBE, V17, P763, DOI 10.1016/j.chom.2015.05.002
   Schmit SL, 2019, JNCI-J NATL CANCER I, V111, P146, DOI 10.1093/jnci/djy099
   Segura-Lopez FK, 2015, HELICOBACTER, V20, P223, DOI 10.1111/hel.12195
   Shimoyama T, 2010, J GASTROEN HEPATOL, V25, pS86, DOI 10.1111/j.1440-1746.2010.06224.x
   Smyth EC, 2017, NAT REV DIS PRIMERS, V3, DOI 10.1038/nrdp.2017.48
   Song MY, 2020, GASTROENTEROLOGY, V158, P322, DOI 10.1053/j.gastro.2019.06.048
   Song Nan, 2018, Oncotarget, V9, P6391, DOI 10.18632/oncotarget.23997
   Suez J, 2019, NAT MED, V25, P716, DOI 10.1038/s41591-019-0439-x
   Tahara T, 2014, CANCER RES, V74, P1311, DOI 10.1158/0008-5472.CAN-13-1865
   Takayama S, 2010, DIGEST DIS SCI, V55, P1905, DOI 10.1007/s10620-009-0946-6
   Tanaka F, 2010, GUT, V59, P1457, DOI 10.1136/gut.2009.205724
   Tang HW, 2014, CANCER EPIDEM BIOMAR, V23, P98, DOI 10.1158/1055-9965.EPI-13-0437-T
   Tang HW, 2011, CANCER EPIDEM BIOMAR, V20, P779, DOI 10.1158/1055-9965.EPI-10-0845
   Thomas AM, 2019, NAT MED, V25, P667, DOI 10.1038/s41591-019-0405-7
   Thomas RM, 2020, NAT REV GASTRO HEPAT, V17, P53, DOI 10.1038/s41575-019-0242-7
   Tian J, 2019, CANCER BIOL MED, V16, P361, DOI 10.20892/j.issn.2095-3941.2018.0290
   Tian J, 2019, CANCER MED-US, V8, P1289, DOI 10.1002/cam4.1972
   Tilg H., 2020, NAT REV IMMUNOL, V20, P54, DOI [10.1038/s41577-019-0198-4, DOI 10.1038/S41577-019-0198-4]
   Tilg H, 2018, CANCER CELL, V33, P954, DOI 10.1016/j.ccell.2018.03.004
   Toprak NU, 2006, CLIN MICROBIOL INFEC, V12, P782, DOI 10.1111/j.1469-0691.2006.01494.x
   van Nood E, 2013, NEW ENGL J MED, V368, P407, DOI 10.1056/NEJMoa1205037
   Waluga M, 2018, J PHYSIOL PHARMACOL, V69, P325, DOI 10.26402/jpp.2018.3.02
   Wang HS, 2015, PLOS ONE, V10, DOI 10.1371/journal.pone.0144955
   Wang L, 2009, J EXP MED, V206, P1457, DOI 10.1084/jem.20090207
   Wang ML, 2016, STAT MED, V35, P782, DOI 10.1002/sim.6793
   Wang ML, 2015, AM J EPIDEMIOL, V182, P263, DOI 10.1093/aje/kwv040
   Wang ST, 2020, WORLD J GASTROENTERO, V26, P562, DOI 10.3748/wjg.v26.i6.562
   Wang XQ, 2012, J NUTR, V142, P7, DOI 10.3945/jn.111.147074
   Wang XM, 2007, GASTROENTEROLOGY, V132, P551, DOI 10.1053/j.gastro.2006.11.040
   Wang XM, 2013, CANCER PREV RES, V6, P206, DOI 10.1158/1940-6207.CAPR-12-0350
   Wang XM, 2008, CANCER RES, V68, P9909, DOI 10.1158/0008-5472.CAN-08-1551
   WARD JM, 1994, JNCI-J NATL CANCER I, V86, P1222, DOI 10.1093/jnci/86.16.1222
   Warren RL, 2013, MICROBIOME, V1, DOI 10.1186/2049-2618-1-16
   Wei ZL, 2016, ONCOTARGET, V7, P46158, DOI 10.18632/oncotarget.10064
   Wild C.P., 2014, IARC WORLD CANC REPO
   Wilson MR, 2019, SCIENCE, V363, P709, DOI 10.1126/science.aar7785
   Wirbel J, 2019, NAT MED, V25, P679, DOI 10.1038/s41591-019-0406-6
   Wolpin BM, 2014, NAT GENET, V46, P994, DOI 10.1038/ng.3052
   Wong SH, 2019, NAT REV GASTRO HEPAT, V16, P690, DOI 10.1038/s41575-019-0209-8
   Wu C, 2012, NAT GENET, V44, P62, DOI 10.1038/ng.1020
   Wu J, 2018, J CANCER, V9, P4039, DOI 10.7150/jca.25280
   Wu N, 2013, MICROB ECOL, V66, P462, DOI 10.1007/s00248-013-0245-9
   Wu SG, 2004, INFECT IMMUN, V72, P5832, DOI 10.1128/IAI.72.10.5832-5839.2004
   Wu SG, 2003, GASTROENTEROLOGY, V124, P392, DOI 10.1053/gast.2003.50047
   Wu SG, 2007, J CELL SCI, V120, P1944, DOI 10.1242/jcs.03455
   Wu SG, 2009, NAT MED, V15, P1016, DOI 10.1038/nm.2015
   Xie GX, 2016, INT J CANCER, V139, P1764, DOI 10.1002/ijc.30219
   Xie GX, 2016, ONCOTARGET, V7, P19355, DOI 10.18632/oncotarget.8466
   Yachida S, 2019, NAT MED, V25, P968, DOI 10.1038/s41591-019-0458-7
   Yamamura K, 2016, CLIN CANCER RES, V22, P5574, DOI 10.1158/1078-0432.CCR-16-1786
   Yamauchi M, 2012, GUT, V61, P847, DOI 10.1136/gutjnl-2011-300865
   Yang YZ, 2017, GASTROENTEROLOGY, V152, P851, DOI 10.1053/j.gastro.2016.11.018
   Yeoh YK, 2020, GUT, V69, P1998, DOI 10.1136/gutjnl-2019-319635
   Yoshimoto S, 2013, NATURE, V499, P97, DOI 10.1038/nature12347
   Yu GQ, 2017, INT J CANCER, V141, P45, DOI 10.1002/ijc.30700
   Yu GQ, 2014, CANCER EPIDEM BIOMAR, V23, P735, DOI 10.1158/1055-9965.EPI-13-0855
   Yu JH, 2016, INT J CANCER, V139, P1318, DOI 10.1002/ijc.30168
   Zaidi AH, 2016, BMC CANCER, V16, DOI 10.1186/s12885-016-2093-8
   Zeng CJ, 2016, GASTROENTEROLOGY, V150, P1633, DOI 10.1053/j.gastro.2016.02.076
   Zhong R, 2013, CARCINOGENESIS, V34, P936, DOI 10.1093/carcin/bgs395
   Zhou D, 2013, EUR J GASTROEN HEPAT, V25, P447, DOI 10.1097/MEG.0b013e32835c0362
   Zhou WY, 2019, NATURE, V569, P663, DOI 10.1038/s41586-019-1236-x
   Zitvogel L, 2015, SCI TRANSL MED, V7, DOI 10.1126/scitranslmed.3010473
NR 220
TC 15
Z9 16
U1 1
U2 19
PU SPRINGER
PI NEW YORK
PA ONE NEW YORK PLAZA, SUITE 4600, NEW YORK, NY, UNITED STATES
SN 0340-6717
EI 1432-1203
J9 HUM GENET
JI Hum. Genet.
PD MAY
PY 2021
VL 140
IS 5
SI SI
BP 725
EP 746
DI 10.1007/s00439-020-02235-2
EA NOV 2020
PG 22
WC Genetics & Heredity
WE Science Citation Index Expanded (SCI-EXPANDED)
SC Genetics & Heredity
GA RO1FB
UT WOS:000589009400001
PM 33180176
OA Green Accepted
DA 2022-07-15
ER

PT J
AU Ma, HQ
   Yu, TT
   Zhao, XJ
   Zhang, Y
   Zhang, HJ
AF Ma, Hai-Qin
   Yu, Ting-Ting
   Zhao, Xiao-Jing
   Zhang, Yi
   Zhang, Hong-Jie
TI Fecal microbial dysbiosis in Chinese patients with inflammatory bowel
   disease
SO WORLD JOURNAL OF GASTROENTEROLOGY
LA English
DT Article
DE Crohn's disease; Ulcerative colitis; Chinese; Microbial dysbiosis; 16S
   ribosomal DNA
ID ULCERATIVE-COLITIS; CROHNS-DISEASE; HIGH-THROUGHPUT; GASTROINTESTINAL
   MICROBIOTA; ESCHERICHIA-COLI; DIVERSITY; PATHOGENESIS; MUCOSA; GUT;
   BACTERIA
AB AIM
   To analyze the alterations of fecal microbiota in Chinese patients with inflammatory bowel disease (IBD).
   METHODS
   Fecal samples from 15 patients with Crohn's disease (CD) (11 active CD, 4 inactive CD), 14 patients with active ulcerative colitis (UC) and 13 healthy individuals were collected and subjected to 16S ribosomal DNA (rDNA) gene sequencing. The V4 hypervariable regions of 16S rDNA gene were amplified from all samples and sequenced by the Illumina MiSeq platform. Quality control and operational taxonomic units classification of reads were calculated with QIIME software. Alpha diversity and beta diversity were displayed with R software.
   RESULTS
   Community richness (chao) and microbial structure in both CD and UC were significantly different from those in normal controls. At the phyla level, analysis of the microbial compositions revealed a significantly greater abundance of Proteobacteria in IBD as compared to that in controls. At the genera level, 8 genera in CD and 23 genera in UC (in particular, the Escherichia genus) showed significantly greater abundance as compared to that in normal controls. The relative abundance of Bacteroidetes in the active CD group was markedly lower than that in the inactive CD group. The abundance of Proteobacteria in patients with active CD was nominally higher than that in patients with inactive CD; however, the difference was not statistically significant after correction. Furthermore, the relative abundance of Bacteroidetes showed a negative correlation with the CD activity index scores.
   CONCLUSION
   Our study profiles specific characteristics and microbial dysbiosis in the gut of Chinese patients with IBD. Bacteroidetes may have a negative impact on inflammatory development.
C1 [Ma, Hai-Qin; Yu, Ting-Ting; Zhao, Xiao-Jing; Zhang, Yi; Zhang, Hong-Jie] Nanjing Med Univ, Affiliated Hosp 1, Dept Gastroenterol, 300 Guangzhou Rd, Nanjing 210029, Jiangsu, Peoples R China.
RP Zhang, HJ (通讯作者)，Nanjing Med Univ, Affiliated Hosp 1, Dept Gastroenterol, 300 Guangzhou Rd, Nanjing 210029, Jiangsu, Peoples R China.
EM hjzhang06@163.com
FU National Natural Science Foundation of China [81470827]
FX Supported by the National Natural Science Foundation of China, No.
   81470827.
CR Ahmad MS, 2000, GUT, V46, P493, DOI 10.1136/gut.46.4.493
   Andoh A, 2011, J GASTROENTEROL, V46, P479, DOI 10.1007/s00535-010-0368-4
   BEST WR, 1976, GASTROENTEROLOGY, V70, P439
   Bibiloni R, 2008, J MED MICROBIOL, V57, P111, DOI 10.1099/jmm.0.47321-0
   Blaser MJ, 2009, NAT REV MICROBIOL, V7, P887, DOI 10.1038/nrmicro2245
   Bokulich NA, 2013, NAT METHODS, V10, P57, DOI [10.1038/nmeth.2276, 10.1038/NMETH.2276]
   Bucker R, 2014, GUT, V63, P1893, DOI 10.1136/gutjnl-2013-306099
   Caporaso JG, 2010, NAT METHODS, V7, P335, DOI 10.1038/nmeth.f.303
   Chen LP, 2014, MEDICINE, V93, DOI 10.1097/MD.0000000000000051
   Claesson MJ, 2011, P NATL ACAD SCI USA, V108, P4586, DOI 10.1073/pnas.1000097107
   D'Haens G, 2007, GASTROENTEROLOGY, V132, P763, DOI 10.1053/j.gastro.2006.12.038
   Darfeuille-Michaud A, 2004, GASTROENTEROLOGY, V127, P412, DOI 10.1053/j.gastro.2004.04.061
   De Cruz P, 2012, INFLAMM BOWEL DIS, V18, P372, DOI 10.1002/ibd.21751
   DeSantis TZ, 2006, APPL ENVIRON MICROB, V72, P5069, DOI 10.1128/AEM.03006-05
   Dominguez-Bello MG, 2011, GASTROENTEROLOGY, V140, P1713, DOI 10.1053/j.gastro.2011.02.011
   Durban A, 2011, MICROB ECOL, V61, P123, DOI 10.1007/s00248-010-9738-y
   Eckburg PB, 2005, SCIENCE, V308, P1635, DOI 10.1126/science.1110591
   Edgar RC, 2004, NUCLEIC ACIDS RES, V32, P1792, DOI 10.1093/nar/gkh340
   Edgar RC, 2013, NAT METHODS, V10, P996, DOI [10.1038/NMETH.2604, 10.1038/nmeth.2604]
   Edgar RC, 2011, BIOINFORMATICS, V27, P2194, DOI 10.1093/bioinformatics/btr381
   Forbes JD, 2016, INFLAMM BOWEL DIS, V22, P817, DOI 10.1097/MIB.0000000000000684
   Haas BJ, 2011, GENOME RES, V21, P494, DOI 10.1101/gr.112730.110
   Hansen R, 2012, AM J GASTROENTEROL, V107, P1913, DOI 10.1038/ajg.2012.335
   Harrison A, 2012, FRONT CELL INFECT MI, V2, DOI 10.3389/fcimb.2012.00040
   Kang S, 2010, INFLAMM BOWEL DIS, V16, P2034, DOI 10.1002/ibd.21319
   Khor B, 2011, NATURE, V474, P307, DOI 10.1038/nature10209
   Knights D, 2013, GUT, V62, P1505, DOI 10.1136/gutjnl-2012-303954
   Kostic AD, 2014, GASTROENTEROLOGY, V146, P1489, DOI 10.1053/j.gastro.2014.02.009
   Krause DO, 2011, J BACTERIOL, V193, P583, DOI 10.1128/JB.01290-10
   Lepage P, 2011, GASTROENTEROLOGY, V141, P227, DOI 10.1053/j.gastro.2011.04.011
   Li J, 2015, INFLAMM BOWEL DIS, V21, P139, DOI 10.1097/MIB.0000000000000215
   Lozupone CA, 2012, NATURE, V489, P220, DOI 10.1038/nature11550
   Machiels Kathleen, 2014, Gut, V63, P1275, DOI 10.1136/gutjnl-2013-304833
   Magoc T, 2011, BIOINFORMATICS, V27, P2957, DOI 10.1093/bioinformatics/btr507
   Man SM, 2011, NAT REV GASTRO HEPAT, V8, P152, DOI 10.1038/nrgastro.2011.3
   Manichanh C, 2006, GUT, V55, P205, DOI 10.1136/gut.2005.073817
   Meyer F, 2012, GENOME BIOL, V13, DOI 10.1186/gb4042
   Molodecky NA, 2012, GASTROENTEROLOGY, V142, P46, DOI 10.1053/j.gastro.2011.10.001
   Morgan XC, 2012, GENOME BIOL, V13, DOI 10.1186/gb-2012-13-9-r79
   Ott SJ, 2004, GUT, V53, P685, DOI 10.1136/gut.2003.025403
   Pitcher MCL, 2000, GUT, V46, P64, DOI 10.1136/gut.46.1.64
   PODOLSKY DK, 1991, NEW ENGL J MED, V325, P928, DOI 10.1056/NEJM199109263251306
   Presley LL, 2012, INFLAMM BOWEL DIS, V18, P409, DOI 10.1002/ibd.21793
   Qin OY, 2006, J GASTROEN HEPATOL, V21, P1772, DOI 10.1111/j.1440-1746.2006.04674.x
   Rehman A, 2010, J MED MICROBIOL, V59, P1114, DOI 10.1099/jmm.0.021170-0
   Rigottier-Gois L, 2013, ISME J, V7, P1256, DOI 10.1038/ismej.2013.80
   Rowan F, 2010, DIS COLON RECTUM, V53, P1530, DOI 10.1007/DCR.0b013e3181f1e620
   Said HS, 2014, DNA RES, V21, P15, DOI 10.1093/dnares/dst037
   Sartor RB, 2008, GASTROENTEROLOGY, V134, P577, DOI 10.1053/j.gastro.2007.11.059
   Smith JL, 2006, CRIT REV MICROBIOL, V32, P227, DOI 10.1080/10408410601023557
   Smith PM, 2013, SCIENCE, V341, P569, DOI 10.1126/science.1241165
   Sokol H, 2006, J CLIN MICROBIOL, V44, P3172, DOI 10.1128/JCM.02600-05
   Sokol H, 2008, P NATL ACAD SCI USA, V105, P16731, DOI 10.1073/pnas.0804812105
   Swidsinski A, 2002, GASTROENTEROLOGY, V122, P44, DOI 10.1053/gast.2002.30294
   van der Waaij LA, 2005, INFLAMM BOWEL DIS, V11, P865, DOI 10.1097/01.mib.0000179212.80778.d3
   Walujkar SA, 2014, GUT PATHOG, V6, DOI 10.1186/1757-4749-6-22
   Wang Q, 2007, APPL ENVIRON MICROB, V73, P5261, DOI 10.1128/AEM.00062-07
   Willing B, 2009, INFLAMM BOWEL DIS, V15, P653, DOI 10.1002/ibd.20783
   Willing BP, 2010, GASTROENTEROLOGY, V139, P1844, DOI 10.1053/j.gastro.2010.08.049
NR 59
TC 36
Z9 38
U1 1
U2 13
PU BAISHIDENG PUBLISHING GROUP INC
PI PLEASANTON
PA 8226 REGENCY DR, PLEASANTON, CA 94588 USA
SN 1007-9327
EI 2219-2840
J9 WORLD J GASTROENTERO
JI World J. Gastroenterol.
PD APR 7
PY 2018
VL 24
IS 13
BP 1464
EP 1477
DI 10.3748/wjg.v24.i13.1464
PG 14
WC Gastroenterology & Hepatology
WE Science Citation Index Expanded (SCI-EXPANDED)
SC Gastroenterology & Hepatology
GA GB7RE
UT WOS:000429271800009
PM 29632427
OA Green Published, Green Submitted, hybrid
DA 2022-07-15
ER

PT J
AU Rafeeq, M
   Murad, HAS
   Abdallah, HM
   El-Halawany, AM
AF Rafeeq, Misbahuddin
   Murad, Hussam Aly Sayed
   Abdallah, Hossam Mohammed
   El-Halawany, Ali M.
TI Protective effect of 6-paradol in acetic acid-induced ulcerative colitis
   in rats
SO BMC COMPLEMENTARY MEDICINE AND THERAPIES
LA English
DT Article
DE 6-paradol; Spices; Ginger; Grain of paradise; Gut; IBD; Antioxidant
AB BackgroundUlcerative colitis is a gut inflammatory disorder due to altered immune response to gut microbiome, with interplay of environmental and genetic factors. TNF-alpha activates inflammatory response through a cascade of immune responses, augmenting pro-inflammatory mediators and proteases, activating chemotaxis, and infiltration of inflammatory cells, leading to ulceration and haemorrhage through cytotoxic reactive oxygen species. 6-Paradol, a dietary component in several plants belonging to the Zingiberaceae family, has shown anti-inflammatory and antioxidant activities. Current study evaluates the effect of 6-paradol in amelioration of ulcerative colitis in rats for the first time.Methods6-Paradol (95% purity) was obtained from seeds of Aframomum melegueta. Rats were divided randomly into six groups (n=8). Group one was administered normal saline; group two was treated with the vehicle only; group three, sulfasalazine 500mg/kg; and groups four, five, and six, were given 6-paradol (50, 100, 200, respectively) mg/kg orally through gastric gavage for 7days. Colitis was induced on 4th day by intrarectal administration of 2ml acetic acid (3%), approximately 3cm from anal verge. On 8th day, rats were sacrificed, and distal one-third of the colon extending proximally up to 4cm from anal orifice was taken for biochemical and gross examination. Two centimetres of injured mucosal portion was taken for histopathological investigations. SPSS (ver.26) was used for statistical analysis.ResultsColonic and serum glutathione (GSH) levels decreased, while colonic and serum malondialdehyde (MDA), colonic myeloperoxidase (MPO) activity, serum interleukin-6 (IL-6), serum tumour necrosis factor-alpha (TNF-alpha) levels, and colon weight to length ratio were increased significantly in the colitis untreated group compared to normal control. Treatment with 6-paradol considerably improved all these parameters, especially at a dose of 200mg/kg (p<0.001), revealing non-significant differences with sulfasalazine 500mg/kg and normal control (p=0.998). Sulfasalazine and 6-paradol in a dose dependent manner also markedly reversed mucosal oedema, atrophy and inflammation, cryptic damage, haemorrhage, and ulceration. There were non-significant differences between low and medium doses and between medium and high doses of 6-paradol for IL-6 and serum MDA levels.Conclusion6-Paradol demonstrated protection against acetic acid-induced ulcerative colitis, probably by anti-inflammatory and antioxidant actions.
C1 [Rafeeq, Misbahuddin; Murad, Hussam Aly Sayed] King Abdulaziz Univ KAU, Dept Pharmacol, Fac Med, Rabigh Campus, Jeddah 21589, Saudi Arabia.
   [Murad, Hussam Aly Sayed] Ain Shams Univ, Dept Pharmacol, Fac Med, Cairo 11562, Egypt.
   [Abdallah, Hossam Mohammed; El-Halawany, Ali M.] KAU, Dept Nat Prod & Alternat Med, Fac Pharm, Jeddah 21589, Saudi Arabia.
   [Abdallah, Hossam Mohammed] Cairo Univ, Dept Pharmacognosy, Fac Pharm, Cairo 11562, Egypt.
RP Rafeeq, M (通讯作者)，King Abdulaziz Univ KAU, Dept Pharmacol, Fac Med, Rabigh Campus, Jeddah 21589, Saudi Arabia.
EM marafeeq@kau.edu.sa
RI Rafeeq, Misbahuddin/D-7339-2012; El-Halawany, Ali M./ABE-2550-2021;
   Abdallah, Hossam Mohamed/B-7711-2016
OI Rafeeq, Misbahuddin/0000-0002-7219-9149; Abdallah, Hossam
   Mohamed/0000-0002-0234-7492
FU Deanship of Scientific Research (DSR) at King Abdulaziz University,
   Jeddah [G-128-828-1438]
FX This project was funded by the Deanship of Scientific Research (DSR) at
   King Abdulaziz University, Jeddah, under grant number (G-128-828-1438).
   The authors, therefore, acknowledge and thank DSR for the technical and
   financial support. DSR has no role in the study design, collection,
   analysis and interpretation of the data, writing of the report, or the
   decision to submit the article for publication.
CR Affronti A, 2015, EXPERT OPIN PHARMACO, V16, P63, DOI 10.1517/14656566.2015.981525
   Alharbi OR, 2014, WORLD J GASTROENTERO, V20, P17525, DOI 10.3748/wjg.v20.i46.17525
   Alzoghaibi Mohammed A, 2007, Saudi J Gastroenterol, V13, P187, DOI 10.4103/1319-3767.36750
   Amadi SW, 2016, PHARM BIOL, V54, P2761, DOI 10.3109/13880209.2016.1173068
   [Anonymous], 2011, GUIDE CARE USE LAB A
   Ardite E, 2000, LAB INVEST, V80, P735, DOI 10.1038/labinvest.3780077
   Ardizzone S, 2005, DRUGS, V65, P2253, DOI 10.2165/00003495-200565160-00002
   Bernardo D, 2012, EUR J IMMUNOL, V42, P1337, DOI 10.1002/eji.201142327
   Carty E, 2003, BRIT J CLIN PHARMACO, V56, P351, DOI 10.1046/j.1365-2125.2003.01965.x
   Cetinkaya A, 2006, DIGEST DIS SCI, V51, P488, DOI 10.1007/s10620-006-3160-9
   Cetinkaya A, 2005, TOHOKU J EXP MED, V206, P131, DOI 10.1620/tjem.206.131
   Chen Y, 2007, ARCH INTERN MED, V167, P821, DOI 10.1001/archinte.167.8.821
   Cho JH, 2011, GASTROENTEROLOGY, V140, P1704, DOI 10.1053/j.gastro.2011.02.046
   Chung WY, 2001, MUTAT RES-GEN TOX EN, V496, P199, DOI 10.1016/S1383-5718(01)00221-2
   Dodda D, 2014, PHARMACOL REP, V66, P169, DOI 10.1016/j.pharep.2013.08.013
   Dzoyem JP, 2017, MEDICINAL SPICES AND VEGETABLES FROM AFRICA: THERAPEUTIC POTENTIAL AGAINST METABOLIC, INFLAMMATORY, INFECTIOUS AND SYSTEMIC DISEASES, P239, DOI 10.1016/B978-0-12-809286-6.00009-1
   El Halawany AM, 2017, SCI REP-UK, V7, DOI 10.1038/s41598-017-02961-0
   El-Abhar HS, 2008, J ETHNOPHARMACOL, V118, P367, DOI 10.1016/j.jep.2008.04.026
   El-Halawany AM, 2014, SCI REP-UK, V4, DOI 10.1038/srep05880
   ELSON CO, 1995, GASTROENTEROLOGY, V109, P1344, DOI 10.1016/0016-5085(95)90599-5
   Gaire BP, 2015, PLOS ONE, V10, DOI 10.1371/journal.pone.0120203
   Gonzalez R, 1999, PHARMACOL RES, V39, P55, DOI 10.1006/phrs.1998.0409
   Jainu M, 2006, J ETHNOPHARMACOL, V104, P302, DOI 10.1016/j.jep.2005.08.076
   Kaplan GG, 2015, NAT REV GASTRO HEPAT, V12, P720, DOI 10.1038/nrgastro.2015.150
   Keum YS, 2002, CANCER LETT, V177, P41, DOI 10.1016/S0304-3835(01)00781-9
   Kolios G, 2004, IMMUNOLOGY, V113, P427, DOI 10.1111/j.1365-2567.2004.01984.x
   Kruidenier L, 2002, ALIMENT PHARM THER, V16, P1997, DOI 10.1046/j.1365-2036.2002.01378.x
   Ku CM, 2013, FOOD CHEM, V141, P1104, DOI 10.1016/j.foodchem.2013.04.044
   LEFKOWITZ DL, 1992, P SOC EXP BIOL MED, V199, P204
   Loftus EV, 2004, GASTROENTEROLOGY, V126, P1504, DOI 10.1053/j.gastro.2004.01.063
   Millar AD, 1996, GUT, V39, P407, DOI 10.1136/gut.39.3.407
   Mohammeda A, 2017, PHARM BIOL, V55, P1010, DOI 10.1080/13880209.2017.1286358
   MORON MS, 1979, BIOCHIM BIOPHYS ACTA, V582, P67, DOI 10.1016/0304-4165(79)90289-7
   Munakata W, 2003, LUMINESCENCE, V18, P330, DOI 10.1002/bio.745
   Murad HAS, 2016, J ETHNOPHARMACOL, V190, P354, DOI 10.1016/j.jep.2016.06.016
   Muthas D, 2017, SCAND J GASTROENTERO, V52, P125, DOI 10.1080/00365521.2016.1235224
   Nakamura K, 2006, WORLD J GASTROENTERO, V12, P4628, DOI 10.3748/wjg.v12.i29.4628
   Newman DJ, 2020, J NAT PROD, V83, P770, DOI 10.1021/acs.jnatprod.9b01285
   OHKAWA H, 1979, ANAL BIOCHEM, V95, P351, DOI 10.1016/0003-2697(79)90738-3
   Orel R, 2014, WORLD J GASTROENTERO, V20, P11505, DOI 10.3748/wjg.v20.i33.11505
   Osuntokun O.T., 2020, ANN MICROBIOL INFECT, V3, P1, DOI [10.13140/R.G.2.2.30071.57760, 10.13140/RG.2.2.30071.57760, DOI 10.13140/RG.2.2.30071.57760]
   Park KK, 1998, CANCER LETT, V129, P139, DOI 10.1016/S0304-3835(98)00081-0
   Rana SV, 2014, INDIAN J MED RES, V139, P568
   Saedisomeolia A, 2019, J HERB MED, V16, DOI 10.1016/j.hermed.2018.10.004
   Sapkota A, 2019, BIOMOL THER, V27, DOI 10.4062/biomolther.2018.089
   Suresh K, 2010, PHARMACOL REP, V62, P1178, DOI 10.1016/S1734-1140(10)70380-7
   Tjendraputra E, 2001, BIOORG CHEM, V29, P156, DOI 10.1006/bioo.2001.1208
   Toh EYS, 2019, PERTANIKA J TROP AGR, V42, P1
   van Breemen RB, 2011, FITOTERAPIA, V82, P38, DOI 10.1016/j.fitote.2010.09.004
   Wei CK, 2017, INT J MOL SCI, V18, DOI 10.3390/ijms18010168
   Zhang DQ, 2013, AFR J TRADIT COMPLEM, V10, P166
   Zhang MZ, 2016, NANOMEDICINE-UK, V11, DOI 10.2217/nnm-2016-0353
NR 52
TC 4
Z9 4
U1 1
U2 5
PU BMC
PI LONDON
PA CAMPUS, 4 CRINAN ST, LONDON N1 9XW, ENGLAND
EI 2662-7671
J9 BMC COMPLEMENT MED
JI BMC Complement. Med. Ther.
PD JAN 13
PY 2021
VL 21
IS 1
AR 28
DI 10.1186/s12906-021-03203-7
PG 10
WC Integrative & Complementary Medicine
WE Science Citation Index Expanded (SCI-EXPANDED)
SC Integrative & Complementary Medicine
GA PV3FH
UT WOS:000609876000001
PM 33441125
OA gold, Green Published
DA 2022-07-15
ER

PT J
AU Usuda, H
   Okamoto, T
   Wada, K
AF Usuda, Haruki
   Okamoto, Takayuki
   Wada, Koichiro
TI Leaky Gut: Effect of Dietary Fiber and Fats on Microbiome and Intestinal
   Barrier
SO INTERNATIONAL JOURNAL OF MOLECULAR SCIENCES
LA English
DT Review
DE leaky gut; intestinal permeability; short-chain fatty acids; tight
   junction; microbiome
ID AKKERMANSIA-MUCINIPHILA; ULCERATIVE-COLITIS; EPITHELIAL-CELLS; TIGHT
   JUNCTIONS; BODY-WEIGHT; PERMEABILITY; ACIDS; INFLAMMATION; RECEPTOR;
   DISEASE
AB Intestinal tract is the boundary that prevents harmful molecules from invading into the mucosal tissue, followed by systemic circulation. Intestinal permeability is an index for intestinal barrier integrity. Intestinal permeability has been shown to increase in various diseases-not only intestinal inflammatory diseases, but also systemic diseases, including diabetes, chronic kidney dysfunction, cancer, and cardiovascular diseases. Chronic increase of intestinal permeability is termed 'leaky gut' which is observed in the patients and animal models of these diseases. This state often correlates with the disease state. In addition, recent studies have revealed that gut microbiota affects intestinal and systemic heath conditions via their metabolite, especially short-chain fatty acids and lipopolysaccharides, which can trigger leaky gut. The etiology of leaky gut is still unknown; however, recent studies have uncovered exogenous factors that can modulate intestinal permeability. Nutrients are closely related to intestinal health and permeability that are actively investigated as a hot topic of scientific research. Here, we will review the effect of nutrients on intestinal permeability and microbiome for a better understanding of leaky gut and a possible mechanism of increase in intestinal permeability.
C1 [Usuda, Haruki; Okamoto, Takayuki; Wada, Koichiro] Shimane Univ, Fac Med, Dept Pharmacol, 89-1 Enyacho, Izumo, Shimane 6938501, Japan.
RP Usuda, H; Okamoto, T (通讯作者)，Shimane Univ, Fac Med, Dept Pharmacol, 89-1 Enyacho, Izumo, Shimane 6938501, Japan.
EM h-usuda@med.shimane-u.ac.jp; okamoto@med.shimane-u.ac.jp;
   koiwada@med.shimane-u.ac.jp
OI Usuda, Haruki/0000-0002-3664-5519; Okamoto, Takayuki/0000-0003-3536-7008
CR Agus A, 2016, SCI REP-UK, V6, DOI 10.1038/srep19032
   Ahmad R, 2017, SCI REP-UK, V7, DOI 10.1038/s41598-017-04989-8
   Amar J, 2008, AM J CLIN NUTR, V87, P1219, DOI 10.1093/ajcn/87.5.1219
   ANDERBERG EK, 1993, PHARMACEUT RES, V10, P857, DOI 10.1023/A:1018909210879
   Ashrafian F, 2019, FRONT MICROBIOL, V10, DOI 10.3389/fmicb.2019.02155
   Backhed F, 2005, SCIENCE, V307, P1915, DOI 10.1126/science.1104816
   Bajer L, 2017, WORLD J GASTROENTERO, V23, P4548, DOI 10.3748/wjg.v23.i25.4548
   Belancic Andrej, 2020, Obes Med, V20, P100302, DOI 10.1016/j.obmed.2020.100302
   Biagioli M, 2017, J IMMUNOL, V199, P718, DOI 10.4049/jimmunol.1700183
   Bian XY, 2019, FRONT MICROBIOL, V10, DOI 10.3389/fmicb.2019.02259
   Bisanz JE, 2019, CELL HOST MICROBE, V26, P265, DOI 10.1016/j.chom.2019.06.013
   Bischoff SC, 2014, BMC GASTROENTEROL, V14, DOI 10.1186/s12876-014-0189-7
   BJARNASON I, 1983, LANCET, V1, P323
   Buckley A, 2018, CSH PERSPECT BIOL, V10, DOI 10.1101/cshperspect.a029314
   Camilleri M, 2019, GUT, V68, P1516, DOI 10.1136/gutjnl-2019-318427
   Canfora EE, 2015, NAT REV ENDOCRINOL, V11, P577, DOI 10.1038/nrendo.2015.128
   Cantarel BL, 2012, PLOS ONE, V7, DOI 10.1371/journal.pone.0028742
   Castillo-Rodriguez E, 2018, TOXINS, V10, DOI 10.3390/toxins10070300
   CHADWICK VS, 1977, GASTROENTEROLOGY, V73, P247
   Chambers ES, 2015, GUT, V64, P1744, DOI 10.1136/gutjnl-2014-307913
   Chapkin RS, 2007, J NUTR, V137, p200S, DOI 10.1093/jn/137.1.200S
   Chelakkot C, 2018, EXP MOL MED, V50, DOI 10.1038/emm.2017.282
   Chen GX, 2018, EBIOMEDICINE, V30, P317, DOI 10.1016/j.ebiom.2018.03.030
   Chen T, 2021, JPEN-PARENTER ENTER, V45, P125, DOI 10.1002/jpen.1816
   Cheng CW, 2018, LIFE SCI, V209, P157, DOI 10.1016/j.lfs.2018.08.017
   Chiang JYL, 2017, DIGEST DIS, V35, P241, DOI 10.1159/000450981
   Ciccarelli FD, 2006, SCIENCE, V311, P1283, DOI 10.1126/science.1123061
   Cipriani S, 2011, PLOS ONE, V6, DOI 10.1371/journal.pone.0025637
   Clarke LL, 2009, AM J PHYSIOL-GASTR L, V296, pG1151, DOI 10.1152/ajpgi.90649.2008
   Dao MC, 2016, GUT, V65, P426, DOI 10.1136/gutjnl-2014-308778
   de La Serre CB, 2010, AM J PHYSIOL-GASTR L, V299, pG440, DOI 10.1152/ajpgi.00098.2010
   Derrien M, 2008, APPL ENVIRON MICROB, V74, P1646, DOI 10.1128/AEM.01226-07
   Desai MS, 2016, CELL, V167, P1339, DOI 10.1016/j.cell.2016.10.043
   Devkota S, 2012, NATURE, V487, P104, DOI 10.1038/nature11225
   Ding YL, 2012, ARTERIOSCL THROM VAS, V32, P1596, DOI 10.1161/ATVBAHA.112.249847
   Drabinska N, 2020, NUTRIENTS, V12, DOI 10.3390/nu12061736
   Everard A, 2013, P NATL ACAD SCI USA, V110, P9066, DOI 10.1073/pnas.1219451110
   FARQUHAR MG, 1963, J CELL BIOL, V17, P375, DOI 10.1083/jcb.17.2.375
   Feng YH, 2018, CELL PHYSIOL BIOCHEM, V49, P190, DOI 10.1159/000492853
   Fihn BM, 2000, GASTROENTEROLOGY, V119, P1029, DOI 10.1053/gast.2000.18148
   Fujisaka S, 2018, CELL REP, V22, P3072, DOI 10.1016/j.celrep.2018.02.060
   Gadaleta RM, 2011, GUT, V60, P463, DOI 10.1136/gut.2010.212159
   Galipeau HJ, 2016, NEUROGASTROENT MOTIL, V28, P957, DOI 10.1111/nmo.12871
   Gaudier E, 2004, AM J PHYSIOL-GASTR L, V287, pG1168, DOI 10.1152/ajpgi.00219.2004
   Genda T, 2017, J NUTR, V147, P1900, DOI 10.3945/jn.117.253955
   Ghanim H, 2009, DIABETES CARE, V32, P2281, DOI 10.2337/dc09-0979
   Glorieux G, 2020, TOXINS, V12, DOI 10.3390/toxins12040245
   Grochowska M, 2018, ACTA NEUROBIOL EXP, V78, P69, DOI 10.21307/ane-2018-008
   Guarner F, 2003, LANCET, V361, P512, DOI 10.1016/S0140-6736(03)12489-0
   Hakansson A, 2015, CLIN EXP MED, V15, P107, DOI 10.1007/s10238-013-0270-5
   Hansen TH, 2015, GENOME MED, V7, DOI 10.1186/s13073-015-0157-z
   Hassan AM, 2019, NUTR NEUROSCI, V22, P877, DOI 10.1080/1028415X.2018.1465713
   Heller F, 2005, GASTROENTEROLOGY, V129, P550, DOI 10.1053/j.gastro.2005.05.002
   Hillman ET, 2017, MICROBES ENVIRON, V32, P300, DOI 10.1264/jsme2.ME17017
   Hold GL, 2014, WORLD J GASTROENTERO, V20, P1192, DOI 10.3748/wjg.v20.i5.1192
   HOLLANDER D, 1986, ANN INTERN MED, V105, P883, DOI 10.7326/0003-4819-105-6-883
   Hollander D, 2020, DIGEST DIS SCI, V65, P1277, DOI 10.1007/s10620-019-05777-2
   Holmes JL, 2006, GENE EXPR PATTERNS, V6, P581, DOI 10.1016/j.modgep.2005.12.001
   Huang MX, 2020, LAB INVEST, V100, P1158, DOI 10.1038/s41374-020-0439-y
   Huang XY, 2021, BIOLOGY-BASEL, V10, DOI 10.3390/biology10030205
   Hunt JE, 2021, FRONT ENDOCRINOL, V12, DOI 10.3389/fendo.2021.640602
   Huttenhower C, 2012, NATURE, V486, P207, DOI 10.1038/nature11234
   Hytting-Andreasen R, 2018, PLOS ONE, V13, DOI 10.1371/journal.pone.0198046
   Impellizzeri D, 2018, BIOCHEM PHARMACOL, V155, P150, DOI 10.1016/j.bcp.2018.06.029
   Inagaki T, 2006, P NATL ACAD SCI USA, V103, P3920, DOI 10.1073/pnas.0509592103
   Jia L, 2014, NAT COMMUN, V5, DOI 10.1038/ncomms4878
   John S, 2010, EUR J GASTROEN HEPAT, V22, P602, DOI 10.1097/MEG.0b013e3283352d05
   Karlsson FH, 2013, NATURE, V498, P99, DOI 10.1038/nature12198
   Keita AV, 2010, NEUROGASTROENT MOTIL, V22, P718, DOI 10.1111/j.1365-2982.2010.01498.x
   Kim CH, 2018, IMMUNOLOGY, V154, P220, DOI 10.1111/imm.12930
   Kim Chang H, 2014, Immune Netw, V14, P277, DOI 10.4110/in.2014.14.6.277
   Kim MH, 2013, GASTROENTEROLOGY, V145, P396, DOI 10.1053/j.gastro.2013.04.056
   Lassenius MI, 2011, DIABETES CARE, V34, P1809, DOI 10.2337/dc10-2197
   Lee JJ, 2015, INVEST OPHTH VIS SCI, V56, P3041, DOI 10.1167/iovs.15-16504
   LINDMARK T, 1995, J PHARMACOL EXP THER, V275, P958
   Liu F, 2016, J PROTEOME RES, V15, P339, DOI 10.1021/acs.jproteome.5b00769
   Macia L, 2015, NAT COMMUN, V6, DOI 10.1038/ncomms7734
   Mahowald MA, 2009, P NATL ACAD SCI USA, V106, P5859, DOI 10.1073/pnas.0901529106
   Mall JPG, 2020, NUTRIENTS, V12, DOI 10.3390/nu12071954
   Maruta K, 2020, DIGEST DIS SCI, V65, P2605, DOI 10.1007/s10620-020-06097-6
   Mathewson ND, 2016, NAT IMMUNOL, V17, P505, DOI 10.1038/ni.3400
   Menard S, 2010, MUCOSAL IMMUNOL, V3, P247, DOI 10.1038/mi.2010.5
   Morrison DJ, 2016, GUT MICROBES, V7, P189, DOI 10.1080/19490976.2015.1134082
   Munch NS, 2019, GASTROENTEROLOGY, V157, P492, DOI 10.1053/j.gastro.2019.04.013
   Muhomah TA, 2019, BIOSCI MICROB FOOD H, V38, P55, DOI 10.12938/bmfh.18-027
   Mujawdiya PK, 2020, PHARMACEUTICALS-BASE, V13, DOI 10.3390/ph13080190
   Murakami Y, 2016, J FOOD SCI, V81, pH216, DOI 10.1111/1750-3841.13166
   Nascimento JC, 2021, DIGEST DIS SCI, V66, P3359, DOI 10.1007/s10620-020-06664-x
   Nighot M, 2021, J CROHNS COLITIS, V15, P1751, DOI 10.1093/ecco-jcc/jjab064
   Nowarski R, 2015, CELL, V163, P1444, DOI 10.1016/j.cell.2015.10.072
   Ottman N, 2017, PLOS ONE, V12, DOI 10.1371/journal.pone.0173004
   Oulas A, 2015, BIOINFORM BIOL INSIG, V9, P75, DOI 10.4137/BBI.S12462
   Park JH, 2015, IMMUNOL LETT, V165, P10, DOI 10.1016/j.imlet.2015.03.003
   Rojo OP, 2007, INFLAMM BOWEL DIS, V13, P269, DOI 10.1002/ibd.20019
   Patterson E, 2012, J NUTR METAB, V2012, DOI 10.1155/2012/539426
   Pendyala S, 2012, GASTROENTEROLOGY, V142, P1100, DOI 10.1053/j.gastro.2012.01.034
   Pham VT, 2021, NUTRIENTS, V13, DOI 10.3390/nu13041125
   Plovier H, 2017, NAT MED, V23, P107, DOI 10.1038/nm.4236
   Qin JJ, 2012, NATURE, V490, P55, DOI 10.1038/nature11450
   Quigley EMM, 2016, CURR OPIN GASTROEN, V32, P74, DOI 10.1097/MOG.0000000000000243
   Richards LB, 2021, INT J MOL SCI, V22, DOI 10.3390/ijms22010065
   Rios-Covian D, 2016, FRONT MICROBIOL, V7, DOI 10.3389/fmicb.2016.00185
   Rios-Covian D, 2015, FEMS MICROBIOL LETT, V362, DOI 10.1093/femsle/fnv176
   Saitou M, 1998, J CELL BIOL, V141, P397, DOI 10.1083/jcb.141.2.397
   Saitou M, 2000, MOL BIOL CELL, V11, P4131, DOI 10.1091/mbc.11.12.4131
   Salguero MV, 2019, EXP THER MED, V18, P3461, DOI 10.3892/etm.2019.7943
   Sandvig K, 2018, HISTOCHEM CELL BIOL, V150, P107, DOI 10.1007/s00418-018-1678-5
   Schirmer M, 2016, CELL, V167, P1125, DOI 10.1016/j.cell.2016.10.020
   Schoultz I, 2020, CELLS-BASEL, V9, DOI 10.3390/cells9081909
   Schreiner P, 2020, DIGESTION, V101, P120, DOI 10.1159/000505368
   Scoville EA, 2019, SCI REP-UK, V9, DOI 10.1038/s41598-019-39232-z
   Shang LJ, 2021, BIOMED PHARMACOTHER, V139, DOI 10.1016/j.biopha.2020.111127
   Shen TR, 2017, BBA-MOL BASIS DIS, V1863, P1510, DOI 10.1016/j.bbadis.2017.01.027
   Shi H, 2006, J CLIN INVEST, V116, P3015, DOI 10.1172/JCI28898
   Singh A, 2018, J NUTR BIOCHEM, V59, P142, DOI 10.1016/j.jnutbio.2018.05.017
   Sivakumar PV, 2002, GUT, V50, P812, DOI 10.1136/gut.50.6.812
   Soliman GA, 2019, NUTRIENTS, V11, DOI 10.3390/nu11051155
   Sonnenburg ED, 2016, NATURE, V529, P212, DOI 10.1038/nature16504
   Sonnenburg JL, 2005, SCIENCE, V307, P1955, DOI 10.1126/science.1109051
   Stecher B, 2008, TRENDS MICROBIOL, V16, P107, DOI 10.1016/j.tim.2007.12.008
   Suenaert P, 2002, AM J GASTROENTEROL, V97, P2000
   Sun LL, 2018, NAT MED, V24, P1919, DOI 10.1038/s41591-018-0222-4
   Swann OG, 2020, NUTR REV, V78, P394, DOI 10.1093/nutrit/nuz072
   Tian BM, 2021, MOL NUTR FOOD RES, V65, DOI 10.1002/mnfr.202000745
   Tilg H, 2018, CANCER CELL, V33, P954, DOI 10.1016/j.ccell.2018.03.004
   TITGEMEYER EC, 1991, AM J CLIN NUTR, V53, P1418, DOI 10.1093/ajcn/53.6.1418
   Tocheva EI, 2011, CELL, V146, P799, DOI 10.1016/j.cell.2011.07.029
   Tong LC, 2016, FRONT PHARMACOL, V7, DOI 10.3389/fphar.2016.00253
   Trompette A, 2014, NAT MED, V20, P159, DOI 10.1038/nm.3444
   Uchiyama K, 2010, INFLAMM BOWEL DIS, V16, P1696, DOI 10.1002/ibd.21251
   Usami M, 2003, NUTRITION, V19, P150, DOI 10.1016/S0899-9007(02)00927-9
   Usami M, 2001, CLIN NUTR, V20, P351, DOI 10.1054/clnu.2001.0430
   Van der Sluis M, 2006, GASTROENTEROLOGY, V131, P117, DOI 10.1053/j.gastro.2006.04.020
   Vandeputte D, 2017, GUT, V66, P1968, DOI 10.1136/gutjnl-2016-313271
   Vernero M, 2020, J CLIN MED, V9, DOI 10.3390/jcm9123941
   Wang LJ, 2020, GUT, V69, P1988, DOI 10.1136/gutjnl-2019-320105
   Wang SL, 2020, BIOMED RES INT, V2020, DOI 10.1155/2020/7694734
   Wang SL, 2018, FRONT IMMUNOL, V9, DOI 10.3389/fimmu.2018.00693
   Weber CR, 2010, J BIOL CHEM, V285, P12037, DOI 10.1074/jbc.M109.064808
   Wei L, 2020, FRONT MICROBIOL, V11, DOI 10.3389/fmicb.2020.01975
   Willemsen LEM, 2008, EUR J NUTR, V47, P183, DOI 10.1007/s00394-008-0712-0
   Wilms E, 2016, PLOS ONE, V11, DOI 10.1371/journal.pone.0167775
   Xi YM, 2019, POULTRY SCI, V98, P5361, DOI 10.3382/ps/pez357
   Yang YJ, 2019, NEUROPSYCHOPHARMACOL, V44, P2054, DOI 10.1038/s41386-019-0437-1
   Zambell KL, 2003, J NUTR, V133, P3509, DOI 10.1093/jn/133.11.3509
   Zeng HW, 2019, INT J MOL SCI, V20, DOI 10.3390/ijms20051214
   Zhai R, 2019, FRONT CELL INFECT MI, V9, DOI 10.3389/fcimb.2019.00239
   Zhang BX, 2020, EVID-BASED COMPL ALT, V2020, DOI 10.1155/2020/4568629
   Zhang T, 2020, APPL MICROBIOL BIOT, V104, P10203, DOI 10.1007/s00253-020-10948-7
   Zhao HB, 2020, FRONT PHYSIOL, V11, DOI 10.3389/fphys.2020.561061
   Zhao J, 2020, INT IMMUNOPHARMACOL, V81, DOI 10.1016/j.intimp.2019.105977
NR 151
TC 7
Z9 7
U1 20
U2 29
PU MDPI
PI BASEL
PA ST ALBAN-ANLAGE 66, CH-4052 BASEL, SWITZERLAND
EI 1422-0067
J9 INT J MOL SCI
JI Int. J. Mol. Sci.
PD JUL
PY 2021
VL 22
IS 14
AR 7613
DI 10.3390/ijms22147613
PG 18
WC Biochemistry & Molecular Biology; Chemistry, Multidisciplinary
WE Science Citation Index Expanded (SCI-EXPANDED)
SC Biochemistry & Molecular Biology; Chemistry
GA TN4EF
UT WOS:000676189300001
PM 34299233
OA Green Published, gold
DA 2022-07-15
ER

PT J
AU Chun, C
   Zheng, L
   Colgan, SP
AF Chun, Carlene
   Zheng, Leon
   Colgan, Sean P.
TI Tissue metabolism and host-microbial interactions in the intestinal
   mucosa
SO FREE RADICAL BIOLOGY AND MEDICINE
LA English
DT Review
DE Metabolism; Inflammation; Microbiota; Short chain fatty acid; Mucosa;
   Colitis; Epithelium; Murine model
ID CHAIN FATTY-ACIDS; INDUCIBLE FACTOR-I; EPITHELIAL BARRIER FUNCTION;
   GENOME-WIDE ASSOCIATION; GUT MICROBIOTA; ULCERATIVE-COLITIS; TRIBUTYRIN
   SUPPLEMENTATION; INFLAMMATORY RESPONSES; CROHN-DISEASE; HYPOXIA
AB In recent years, studies in the gastrointestinal (GI) mucosa have taught us a number of important lessons related to tissue oxygenation and metabolism in health and disease. The highly vascularized mucosa lies immediately adjacent to an anaerobic lumen containing trillions of metabolically active microbes (i.e. the microbiome) that results in one of the more austere tissue microenvironments in the body. These studies have also implicated a prominent role for oxygen metabolism and hypoxia in inflammation, so called "inflammatory hypoxia", that results from the activation of multiple oxygen consuming enzymes. Inflammation-associated shifts in the composition of the microbiome and microbial-derived metabolites have revealed a prominent role for the transcription factor hypoxia-inducible factor (HIP) in the regulation of key target genes that promote inflammatory resolution. Analyses of these pathways have provided a multitude of opportunities for understanding basic mechanisms of both homeostasis and disease and have defined new targets for intervention. Here, we review recent advances in our understanding of metabolic influences on host-microbe interactions in the GI mucosa.
C1 [Chun, Carlene; Zheng, Leon; Colgan, Sean P.] Univ Colorado, Sch Med, Dept Med & Mucosal Inflammat Program, 12700 East 19th Ave MS B-146, Aurora, CO 80045 USA.
RP Colgan, SP (通讯作者)，Univ Colorado, Sch Med, 12700 East 19th Ave MS B-146, Aurora, CO 80045 USA.
EM Sean.Colgan@UCDenver.edu
FU NIH [DK50189, DK104713, DK095491, 1I01BX002182]; NATIONAL INSTITUTE OF
   DIABETES AND DIGESTIVE AND KIDNEY DISEASES [R01DK103712, T32DK007038,
   R01DK095491, R01DK104713, R37DK050189] Funding Source: NIH RePORTER;
   NATIONAL INSTITUTE OF GENERAL MEDICAL SCIENCES [T32GM008497] Funding
   Source: NIH RePORTER; Veterans Affairs [I01BX002182] Funding Source: NIH
   RePORTER
FX This work was supported by NIH grants DK50189/ DK104713/ DK095491 and VA
   Merit Award 1I01BX002182.
CR Albenberg L, 2014, GASTROENTEROLOGY, V147, P1055, DOI 10.1053/j.gastro.2014.07.020
   Atarashi K, 2013, NATURE, V500, P232, DOI 10.1038/nature12331
   Bar F, 2013, GASTROENTEROLOGY, V145, P1055, DOI 10.1053/j.gastro.2013.07.015
   Blouin JM, 2011, INT J CANCER, V128, P2591, DOI 10.1002/ijc.25599
   Bultman SJ, 2014, CLIN CANCER RES, V20, P799, DOI 10.1158/1078-0432.CCR-13-2483
   Butto LF, 2016, INT J MED MICROBIOL, V306, P302, DOI 10.1016/j.ijmm.2016.02.010
   Campbell EL, 2014, IMMUNITY, V40, P66, DOI 10.1016/j.immuni.2013.11.020
   Colgan SP, 2016, ANNU REV PATHOL-MECH, V11, P77, DOI 10.1146/annurev-pathol-012615-044231
   Colgan SP, 2015, TISSUE BARRIERS, V3, DOI 10.4161/21688362.2014.970936
   Colgan SP, 2010, NAT REV GASTRO HEPAT, V7, P281, DOI 10.1038/nrgastro.2010.39
   Comerford KM, 2002, CANCER RES, V62, P3387
   Cresci G, 2013, JPEN-PARENTER ENTER, V37, P763, DOI 10.1177/0148607113486809
   Cummins EP, 2008, GASTROENTEROLOGY, V134, P156, DOI 10.1053/j.gastro.2007.10.012
   Davila AM, 2013, PHARMACOL RES, V68, P95, DOI 10.1016/j.phrs.2012.11.005
   De Preter V, 2011, ALIMENT PHARM THER, V34, P526, DOI 10.1111/j.1365-2036.2011.04757.x
   Donohoe DR, 2012, MOL CELL, V48, P612, DOI 10.1016/j.molcel.2012.08.033
   Donohoe DR, 2011, CELL METAB, V13, P517, DOI 10.1016/j.cmet.2011.02.018
   Eeckhaut V, 2013, GUT, V62, P1745, DOI 10.1136/gutjnl-2012-303611
   Eltzschig HK, 2003, J EXP MED, V198, P783, DOI 10.1084/jem.20030891
   Evans SM, 2000, CANCER RES, V60, P2018
   Faber F, 2016, NATURE, V534, P697, DOI 10.1038/nature18597
   Furuta G T, 2001, Gastrointest Endosc Clin N Am, V11, P683
   Furuta GT, 2001, J EXP MED, V193, P1027, DOI 10.1084/jem.193.9.1027
   Giatromanolaki A, 2003, J CLIN PATHOL, V56, P209, DOI 10.1136/jcp.56.3.209
   Glover LE, 2013, P NATL ACAD SCI USA, V110, P19820, DOI 10.1073/pnas.1302840110
   Hallert C, 2003, INFLAMM BOWEL DIS, V9, P116, DOI 10.1097/00054725-200303000-00005
   Hamer HM, 2008, ALIMENT PHARM THER, V27, P104, DOI 10.1111/j.1365-2036.2007.03562.x
   Hampe J, 2007, NAT GENET, V39, P207, DOI 10.1038/ng1954
   Han IO, 2003, J NEUROSCI RES, V73, P659, DOI 10.1002/jnr.10706
   Hatoum OA, 2005, EUR J CLIN INVEST, V35, P599, DOI 10.1111/j.1365-2362.2005.01567.x
   Herrmann G, 2008, J BACTERIOL, V190, P784, DOI 10.1128/JB.01422-07
   Hu CJ, 2007, MOL BIOL CELL, V18, P4528, DOI 10.1091/mbc.E06-05-0419
   Inai T, 1999, EUR J CELL BIOL, V78, P849, DOI 10.1016/S0171-9335(99)80086-7
   Ito H, 2009, DIGEST DIS SCI, V54, P2100, DOI 10.1007/s10620-008-0599-x
   Jostins L, 2012, NATURE, V491, P119, DOI 10.1038/nature11582
   Kaiko GE, 2016, CELL, V165, P1708, DOI 10.1016/j.cell.2016.05.018
   Karhausen J, 2004, J CLIN INVEST, V114, P1098, DOI 10.1172/JCI200421086
   Karhausen J, 2014, J CARDIOTHOR VASC AN, V28, P379, DOI 10.1053/j.jvca.2013.04.016
   Kelly CJ, 2013, MUCOSAL IMMUNOL, V6, P1110, DOI 10.1038/mi.2013.6
   Kelly CJ, 2015, CELL HOST MICROBE, V17, P662, DOI 10.1016/j.chom.2015.03.005
   Kim MH, 2013, GASTROENTEROLOGY, V145, P396, DOI 10.1053/j.gastro.2013.04.056
   Kizaka-Kondoh S, 2009, CANCER SCI, V100, P1366, DOI 10.1111/j.1349-7006.2009.01195.x
   Leonel AJ, 2013, BRIT J NUTR, V109, P1396, DOI 10.1017/S000711451200342X
   Lopez CA, 2015, INFECT IMMUN, V83, P3470, DOI 10.1128/IAI.00351-15
   Lopez CA, 2012, MBIO, V3, DOI 10.1128/mBio.00143-12
   LORD EM, 1993, CANCER RES, V53, P5721
   Louis NA, 2006, J CELL BIOCHEM, V99, P1616, DOI 10.1002/jcb.20947
   Louis P, 2007, APPL ENVIRON MICROB, V73, P2009, DOI 10.1128/AEM.02561-06
   Louis P, 2009, FEMS MICROBIOL LETT, V294, P1, DOI 10.1111/j.1574-6968.2009.01514.x
   Lozupone CA, 2012, NATURE, V489, P220, DOI 10.1038/nature11550
   Machiels K., 2013, GUT
   Manichanh C, 2012, NAT REV GASTRO HEPAT, V9, P599, DOI 10.1038/nrgastro.2012.152
   Mariani F, 2009, CANCER LETT, V279, P221, DOI 10.1016/j.canlet.2009.02.001
   Maslowski KM, 2009, NATURE, V461, P1282, DOI 10.1038/nature08530
   Mastrogiannaki M, 2009, J CLIN INVEST, V119, P1159, DOI 10.1172/JCI38499
   Matthijsen RA, 2009, PLOS ONE, V4, DOI 10.1371/journal.pone.0007045
   Maxwell PH, 1999, NATURE, V399, P271, DOI 10.1038/20459
   McCarroll SA, 2008, NAT GENET, V40, P1107, DOI 10.1038/ng.215
   Morita T, 2004, BIOSCI BIOTECH BIOCH, V68, P2155, DOI 10.1271/bbb.68.2155
   Morote-Garcia JC, 2009, GASTROENTEROLOGY, V136, P607, DOI 10.1053/j.gastro.2008.10.037
   MORTENSEN FV, 1990, GUT, V31, P1391, DOI 10.1136/gut.31.12.1391
   MORTENSEN FV, 1991, BRIT J SURG, V78, P1208, DOI 10.1002/bjs.1800781019
   Nava GM, 2011, ISME J, V5, P627, DOI 10.1038/ismej.2010.161
   Pannabecker TL, 2014, AM J PHYSIOL-RENAL, V307, pF649, DOI 10.1152/ajprenal.00276.2014
   Parkes M, 2007, NAT GENET, V39, P830, DOI 10.1038/ng2061
   Patel KK, 2013, EMBO J, V32, P3130, DOI 10.1038/emboj.2013.233
   Pawlus MR, 2013, PLOS ONE, V8, DOI 10.1371/journal.pone.0072358
   Ploger S, 2012, ANN NY ACAD SCI, V1258, P52, DOI 10.1111/j.1749-6632.2012.06553.x
   Rankin EB, 2007, J CLIN INVEST, V117, P1068, DOI 10.1172/JCI30117
   Ratcliffe PJ, 2007, J CLIN INVEST, V117, P862, DOI 10.1172/JCI31750
   Rioux JD, 2007, NAT GENET, V39, P596, DOI 10.1038/ng2032
   Rivera-Chavez F, 2016, CELL HOST MICROBE, V19, P443, DOI 10.1016/j.chom.2016.03.004
   Robinson A, 2008, GASTROENTEROLOGY, V134, P145, DOI 10.1053/j.gastro.2007.09.033
   ROEDIGER WEW, 1986, BRIT J EXP PATHOL, V67, P773
   Saeedi BJ, 2015, MOL BIOL CELL, V26, P2252, DOI 10.1091/mbc.E14-07-1194
   Schaible B, 2010, RESP PHYSIOL NEUROBI, V174, P235, DOI 10.1016/j.resp.2010.08.006
   Semenza GL, 2001, CELL, V107, P1, DOI 10.1016/S0092-8674(01)00518-9
   Semenza GL., 2011, COLD SPRING HARB SYM, V2011, P22
   Shah YM, 2008, GASTROENTEROLOGY, V134, P2036, DOI 10.1053/j.gastro.2008.03.009
   SHEPHERD AP, 1982, FED PROC, V41, P2084
   Shi YQ, 2016, PLOS ONE, V11, DOI 10.1371/journal.pone.0157259
   Singh N, 2014, IMMUNITY, V40, P128, DOI 10.1016/j.immuni.2013.12.007
   Smith PM, 2013, SCIENCE, V341, P569, DOI 10.1126/science.1241165
   Sokol H, 2009, INFLAMM BOWEL DIS, V15, P1183, DOI 10.1002/ibd.20903
   Synnestvedt K, 2002, J CLIN INVEST, V110, P993, DOI 10.1172/JCI200215337
   Takasawa M, 2008, STROKE, V39, P1629, DOI 10.1161/STROKEAHA.107.485938
   Tanimoto K, 2000, EMBO J, V19, P4298, DOI 10.1093/emboj/19.16.4298
   Videla S, 2001, AM J GASTROENTEROL, V96, P1486, DOI 10.1111/j.1572-0241.2001.03802.x
   Vital M, 2013, MICROBIOME, V1, DOI 10.1186/2049-2618-1-8
   Wang HB, 2012, DIGEST DIS SCI, V57, P3126, DOI 10.1007/s10620-012-2259-4
   Zhang MM, 2016, BMC GASTROENTEROL, V16, DOI 10.1186/s12876-016-0500-x
NR 91
TC 15
Z9 16
U1 0
U2 21
PU ELSEVIER SCIENCE INC
PI NEW YORK
PA STE 800, 230 PARK AVE, NEW YORK, NY 10169 USA
SN 0891-5849
EI 1873-4596
J9 FREE RADICAL BIO MED
JI Free Radic. Biol. Med.
PD APR
PY 2017
VL 105
SI SI
BP 86
EP 92
DI 10.1016/j.freeradbiomed.2016.09.027
PG 7
WC Biochemistry & Molecular Biology; Endocrinology & Metabolism
WE Science Citation Index Expanded (SCI-EXPANDED)
SC Biochemistry & Molecular Biology; Endocrinology & Metabolism
GA ET9MO
UT WOS:000400631800010
PM 27687211
OA Green Accepted
DA 2022-07-15
ER

PT J
AU Grivennikov, SI
AF Grivennikov, Sergei I.
TI Inflammation and colorectal cancer: colitis-associated neoplasia
SO SEMINARS IN IMMUNOPATHOLOGY
LA English
DT Review
DE Inflammation; Colon cancer; Inflammatory bowel disease; Cytokines;
   Bacteria
ID NF-KAPPA-B; CHRONIC INTESTINAL INFLAMMATION; PROMOTES COLON
   TUMORIGENESIS; INDUCED CYTIDINE DEAMINASE; BETA-CATENIN ACTIVATION;
   TUMOR-NECROSIS-FACTOR; REGULATORY T-CELL; BOWEL-DISEASE; GUT MICROBIOTA;
   ULCERATIVE-COLITIS
AB Connection between inflammation and cancer is a rapidly developing field. Epidemiological data suggests that inflammation along with distinct arms of host immune system plays a very important role in the development and progression of many different cancers. Inflammatory bowel disease (IBD) is an important risk factor for the development of colon cancer, namely, colitis-associated cancer (CAC). The molecular mechanisms by which inflammation promotes cancer development are still being uncovered and may differ between CAC and other forms of colorectal cancer. Recent work has shed light on the role of distinct immune cells, cytokines, and other immune mediators in virtually all of the steps of colonic tumorigenesis, including tumor initiation and promotion as well as progression and metastasis. The close proximity of colonic tumors to the myriad of intestinal microbes, as well as instrumental role of microbiota in IBD, introduces microbes as new players capable of triggering inflammation and possibly promoting tumorigenesis. Various mechanisms of CAC tumorigenesis as well as new possible hints for the future approaches for prevention and therapy are discussed in this review.
C1 Fox Chase Canc Ctr, Canc Prevent & Control Program, Philadelphia, PA 19111 USA.
RP Grivennikov, SI (通讯作者)，Fox Chase Canc Ctr, Canc Prevent & Control Program, 333 Cottman Ave, Philadelphia, PA 19111 USA.
EM sergey.grivennikov@fccc.edu
RI Grivennikov, Sergei/AAE-7365-2019
FU Crohn's and Colitis Foundation of America (CDA) [2693]; NIH
   [K99-DK088589]; NATIONAL INSTITUTE OF DIABETES AND DIGESTIVE AND KIDNEY
   DISEASES [K99DK088589] Funding Source: NIH RePORTER
FX Work was supported by the Crohn's and Colitis Foundation of America (CDA
   #2693) and Pathway to Independence Award from NIH (K99-DK088589) to S.G.
CR Allen IC, 2012, IMMUNITY, V36, P742, DOI 10.1016/j.immuni.2012.03.012
   Allen IC, 2010, J EXP MED, V207, P1045, DOI 10.1084/jem.20100050
   Appleyard CB, 2011, AM J PHYSIOL-GASTR L, V301, pG1004, DOI 10.1152/ajpgi.00167.2011
   Arthur JC, 2012, SCIENCE, V338, P120, DOI 10.1126/science.1224820
   Arthur JC, 2011, INFLAMM BOWEL DIS, V17, P396, DOI 10.1002/ibd.21354
   Atreya R, 2008, MUCOSAL IMMUNOL, V1, P175, DOI 10.1038/mi.2008.7
   Atreya R, 2008, CURR DRUG TARGETS, V9, P369, DOI 10.2174/138945008784221116
   Atreya R, 2000, NAT MED, V6, P583, DOI 10.1038/75068
   Ayres JS, 2012, NAT MED, V18, P799, DOI 10.1038/nm.2729
   Barker N, 2009, NATURE, V457, P608, DOI 10.1038/nature07602
   Becker C, 2004, IMMUNITY, V21, P491, DOI 10.1016/j.immuni.2004.07.020
   Becker C, 2005, CELL CYCLE, V4, P217
   Ben-Neriah Y, 2011, NAT IMMUNOL, V12, P715, DOI 10.1038/ni.2060
   Berg DJ, 1996, J CLIN INVEST, V98, P1010, DOI 10.1172/JCI118861
   Bettelli E, 2006, NATURE, V441, P235, DOI 10.1038/nature04753
   Bienz M, 2000, CELL, V103, P311, DOI 10.1016/S0092-8674(00)00122-7
   Blaser MJ, 2010, P NATL ACAD SCI USA, V107, P6125, DOI 10.1073/pnas.1002112107
   Blumberg R, 2012, SCI TRANSL MED, V4, DOI 10.1126/scitranslmed.3004184
   Boldin MP, 2012, IMMUNOL REV, V246, P205, DOI 10.1111/j.1600-065X.2011.01089.x
   Bollrath J, 2009, EMBO REP, V10, P1314, DOI 10.1038/embor.2009.243
   Bollrath J, 2009, CANCER CELL, V15, P91, DOI 10.1016/j.ccr.2009.01.002
   Bonecchi R, 2009, FRONT BIOSCI-LANDMRK, V14, P540, DOI 10.2741/3261
   Boulard O, 2012, J EXP MED, V209, P1309, DOI 10.1084/jem.20120239
   Brandt Lawrence J, 2012, Gastroenterol Hepatol (N Y), V8, P191
   Brown JB, 2010, GASTROENTEROLOGY, V138, P595, DOI 10.1053/j.gastro.2009.10.038
   Buonocore S, 2010, NATURE, V464, P1371, DOI 10.1038/nature08949
   Canavan C, 2006, ALIMENT PHARM THER, V23, P1097, DOI 10.1111/j.1365-2036.2006.02854.x
   Castellone MD, 2005, SCIENCE, V310, P1504, DOI 10.1126/science.1116221
   Chae WJ, 2011, BIOCHEM BIOPH RES CO, V414, P31, DOI 10.1016/j.bbrc.2011.09.016
   Chae WJ, 2010, P NATL ACAD SCI USA, V107, P5540, DOI 10.1073/pnas.0912675107
   Chamaillard M, 2011, WORLD J GASTROENTERO, V17, P567, DOI 10.3748/wjg.v17.i5.567
   Chen GY, 2008, CANCER RES, V68, P10060, DOI 10.1158/0008-5472.CAN-08-2061
   Chichlowski M, 2008, COMPARATIVE MED, V58, P534
   Cho I, 2012, NAT REV GENET, V13, P260, DOI 10.1038/nrg3182
   Chung DC, 2000, GASTROENTEROLOGY, V119, P854, DOI 10.1053/gast.2000.16507
   Cohen Deirdre J, 2008, Gastrointest Cancer Res, V2, P145
   Colotta F, 2009, CARCINOGENESIS, V30, P1073, DOI 10.1093/carcin/bgp127
   Cox JH, 2012, MUCOSAL IMMUNOL, V5, P99, DOI 10.1038/mi.2011.54
   Cummins JM, 2006, P NATL ACAD SCI USA, V103, P3687, DOI 10.1073/pnas.0511155103
   Dominitzki S, 2007, J IMMUNOL, V179, P2041, DOI 10.4049/jimmunol.179.4.2041
   Dove WF, 1997, CANCER RES, V57, P812
   Dube PE, 2012, J CLIN INVEST, V122, P2780, DOI 10.1172/JCI62888
   Duerr RH, 2007, GASTROENTEROLOGY, V132, P2045, DOI 10.1053/j.gastro.2007.03.082
   Eaden JA, 2001, GUT, V48, P526, DOI 10.1136/gut.48.4.526
   Eads CA, 2002, CANCER RES, V62, P1296
   Eckmann L, 2008, P NATL ACAD SCI USA, V105, P15058, DOI 10.1073/pnas.0808216105
   El-Matary W, 2012, GASTROENTEROLOGY, V143, pE19, DOI 10.1053/j.gastro.2012.04.055
   Elinav E, 2011, CELL, V145, P745, DOI 10.1016/j.cell.2011.04.022
   Erdman SE, 2009, P NATL ACAD SCI USA, V106, P1027, DOI 10.1073/pnas.0812347106
   Erdman SE, 2005, CANCER RES, V65, P3998, DOI 10.1158/0008-5472.CAN-04-3104
   Erdman SE, 2003, CANCER RES, V63, P6042
   Fantini MC, 2009, GASTROENTEROLOGY, V136, P1308, DOI 10.1053/j.gastro.2008.12.053
   Feagins LA, 2009, NAT REV GASTRO HEPAT, V6, P297, DOI 10.1038/nrgastro.2009.44
   FEARON ER, 1990, CELL, V61, P759, DOI 10.1016/0092-8674(90)90186-I
   Foran E, 2010, MOL CANCER RES, V8, P471, DOI 10.1158/1541-7786.MCR-09-0496
   Fouts DE, 2012, J HEPATOL, V56, P1283, DOI 10.1016/j.jhep.2012.01.019
   Garrett WS, 2007, CELL, V131, P33, DOI 10.1016/j.cell.2007.08.017
   Garrett WS, 2010, CELL HOST MICROBE, V8, P292, DOI 10.1016/j.chom.2010.08.004
   Garrett WS, 2009, CANCER CELL, V16, P208, DOI 10.1016/j.ccr.2009.07.015
   Gerlach K, 2012, CANCER RES, V72, P4340, DOI 10.1158/0008-5472.CAN-11-4155
   Gill SR, 2006, SCIENCE, V312, P1355, DOI 10.1126/science.1124234
   Goodman JE, 2004, ENVIRON MOL MUTAGEN, V44, P3, DOI 10.1002/em.20024
   Grady WM, 2008, GASTROENTEROLOGY, V135, P1079, DOI 10.1053/j.gastro.2008.07.076
   Greten FR, 2004, CELL, V118, P285, DOI 10.1016/j.cell.2004.07.013
   Grivennikov S, 2009, CANCER CELL, V15, P103, DOI 10.1016/j.ccr.2009.01.001
   Grivennikov SI, 2012, NATURE, V491, P254, DOI 10.1038/nature11465
   Grivennikov SI, 2011, ANN RHEUM DIS, V70, pI104, DOI 10.1136/ard.2010.140145
   Grivennikov SI, 2010, CELL, V140, P883, DOI 10.1016/j.cell.2010.01.025
   Grivennikov SI, 2010, CYTOKINE GROWTH F R, V21, P11, DOI 10.1016/j.cytogfr.2009.11.005
   Grivennikov SI, 2010, CURR OPIN GENET DEV, V20, P65, DOI 10.1016/j.gde.2009.11.004
   Guarner F, 2003, LANCET, V361, P512, DOI 10.1016/S0140-6736(03)12489-0
   Gupta RA, 2001, NAT REV CANCER, V1, P11, DOI 10.1038/35094017
   Hahn MA, 2008, CANCER RES, V68, P10280, DOI 10.1158/0008-5472.CAN-08-1957
   Hartnett L, 2012, CARCINOGENESIS, V33, P723, DOI 10.1093/carcin/bgs006
   Henao-Mejia J, 2012, NATURE, V482, P179, DOI 10.1038/nature10809
   Herrinton LJ, 2012, GASTROENTEROLOGY, V143, P382, DOI 10.1053/j.gastro.2012.04.054
   Hinoi T, 2007, CANCER RES, V67, P9721, DOI 10.1158/0008-5472.CAN-07-2735
   Holmes E, 2012, SCI TRANSL MED, V4, DOI 10.1126/scitranslmed.3004244
   Hu B, 2011, CELL CYCLE, V10, P1936, DOI 10.4161/cc.10.12.16008
   Hussain SP, 2003, NAT REV CANCER, V3, P276, DOI 10.1038/nrc1046
   Huycke MM, 2002, CARCINOGENESIS, V23, P529, DOI 10.1093/carcin/23.3.529
   Hyun YS, 2012, CARCINOGENESIS, V33, P931, DOI 10.1093/carcin/bgs106
   Iacucci Marietta, 2011, Therap Adv Gastroenterol, V4, P129, DOI 10.1177/1756283X11398930
   Iliev ID, 2012, SCIENCE, V336, P1314, DOI 10.1126/science.1221789
   Issa M, 2007, CLIN GASTROENTEROL H, V5, P345, DOI 10.1016/j.cgh.2006.12.028
   Ito H, 2004, GASTROENTEROLOGY, V126, P989, DOI 10.1053/j.gastro.2004.01.012
   Ivanov II, 2008, CELL HOST MICROBE, V4, P337, DOI 10.1016/j.chom.2008.09.009
   Ivanov II, 2009, CELL, V139, P485, DOI 10.1016/j.cell.2009.09.033
   Jauch D, 2011, GUT, V60, P1678, DOI 10.1136/gutjnl-2011-300612
   Jess T, 2012, GASTROENTEROLOGY, V143, P375, DOI 10.1053/j.gastro.2012.04.016
   Johansson MEV, 2008, P NATL ACAD SCI USA, V105, P15064, DOI 10.1073/pnas.0803124105
   Kaler P, 2009, CANCER MICROENVIRON, V2, P69, DOI 10.1007/s12307-009-0030-y
   Kalluri R, 2009, J CLIN INVEST, V119, P1420, DOI 10.1172/JCI39104
   Kanaan Z, 2012, HUM MUTAT, V33, P551, DOI 10.1002/humu.22021
   Karin M, 2005, NAT REV IMMUNOL, V5, P749, DOI 10.1038/nri1703
   Karin M, 2006, NATURE, V441, P431, DOI 10.1038/nature04870
   Kesselring R, 2012, ONCOIMMUNOLOGY, V1, DOI 10.4161/onci.19407
   Khounlotham M, 2012, IMMUNITY, V37, P563, DOI 10.1016/j.immuni.2012.06.017
   Kiesslich R, 2012, GUT, V61, P1146, DOI 10.1136/gutjnl-2011-300695
   Kiesslich R, 2007, GASTROENTEROLOGY, V133, P1769, DOI 10.1053/j.gastro.2007.09.011
   Kim SC, 2007, INFLAMM BOWEL DIS, V13, P1457, DOI 10.1002/ibd.20246
   Kishimoto T, 2005, ANNU REV IMMUNOL, V23, P1, DOI 10.1146/annurev.immunol.23.021704.115806
   Klampfer L, 2008, FRONT BIOSCI-LANDMRK, V13, P2888, DOI 10.2741/2893
   Kolida S, 2011, ANNU REV FOOD SCI T, V2, P373, DOI 10.1146/annurev-food-022510-133739
   Kollias G, 2004, Autoimmun Rev, V3 Suppl 1, pS24
   Korinek V, 1997, SCIENCE, V275, P1784, DOI 10.1126/science.275.5307.1784
   Kostic AD, 2012, GENOME RES, V22, P292, DOI 10.1101/gr.126573.111
   Kraus S, 2009, CURR OPIN PHARMACOL, V9, P405, DOI 10.1016/j.coph.2009.06.006
   Kullberg MC, 2006, J EXP MED, V203, P2485, DOI 10.1084/jem.20061082
   Kullberg MC, 1998, INFECT IMMUN, V66, P5157, DOI 10.1128/IAI.66.11.5157-5166.1998
   Kuraishy A, 2011, IMMUNITY, V35, P467, DOI 10.1016/j.immuni.2011.09.006
   Kverka M, 2011, CLIN EXP IMMUNOL, V163, P250, DOI 10.1111/j.1365-2249.2010.04286.x
   Lakatos PL, 2008, WORLD J GASTROENTERO, V14, P3937, DOI 10.3748/wjg.14.3937
   Langowski JL, 2007, TRENDS IMMUNOL, V28, P207, DOI 10.1016/j.it.2007.03.006
   Langowski JL, 2006, NATURE, V442, P461, DOI 10.1038/nature04808
   Lee G, 2010, GASTROENTEROLOGY, V139, P869, DOI 10.1053/j.gastro.2010.05.037
   Lee H, 2009, CANCER CELL, V15, P283, DOI 10.1016/j.ccr.2009.02.015
   Leppkes M, 2009, GASTROENTEROLOGY, V136, P257, DOI 10.1053/j.gastro.2008.10.018
   Li Y, 2012, CARCINOGENESIS, V33, P1889, DOI 10.1093/carcin/bgs214
   Li YH, 2012, CARCINOGENESIS, V33, P1231, DOI 10.1093/carcin/bgs137
   Yang LY, 2006, WORLD J GASTROENTERO, V12, P6741, DOI 10.3748/wjg.v12.i42.6741
   Vong LB, 2012, GASTROENTEROLOGY, V143, P1027, DOI 10.1053/j.gastro.2012.06.043
   Luo JL, 2004, CANCER CELL, V6, P297, DOI 10.1016/j.ccr.2004.08.012
   Luo JL, 2007, NATURE, V446, P690, DOI 10.1038/nature05656
   Majumdar S, 2001, J IMMUNOL, V167, P2911, DOI 10.4049/jimmunol.167.5.2911
   Mangerich A, 2012, P NATL ACAD SCI USA, V109, pE1820, DOI 10.1073/pnas.1207829109
   Maslowski KM, 2009, NATURE, V461, P1282, DOI 10.1038/nature08530
   Mazmanian SK, 2008, NATURE, V453, P620, DOI 10.1038/nature07008
   Meira LB, 2008, J CLIN INVEST, V118, P2516, DOI 10.1172/JCI35073
   Mohammed FF, 2004, NAT GENET, V36, P969, DOI 10.1038/ng1413
   Morin PJ, 1997, SCIENCE, V275, P1787, DOI 10.1126/science.275.5307.1787
   Nanau RM, 2012, TRANSL RES, V160, P1, DOI 10.1016/j.trsl.2011.08.006
   Neufert C, 2007, NAT PROTOC, V2, P1998, DOI 10.1038/nprot.2007.279
   Neuman MG, 2012, TRANSL RES, V160, P29, DOI 10.1016/j.trsl.2011.09.001
   Neumann H, 2011, WORLD J GASTROENTERO, V17, P3184, DOI 10.3748/wjg.v17.i27.3184
   Neurath MF, 1996, NAT MED, V2, P998, DOI 10.1038/nm0996-998
   Newman JV, 2001, J INFECT DIS, V184, P227, DOI 10.1086/321998
   Nguyen GC, 2012, GASTROENTEROLOGY, V143, P288, DOI 10.1053/j.gastro.2012.06.027
   Normand S, 2011, P NATL ACAD SCI USA, V108, P9601, DOI 10.1073/pnas.1100981108
   Oguma K, 2008, EMBO J, V27, P1671, DOI 10.1038/emboj.2008.105
   Okayasu I, 1996, GUT, V39, P87, DOI 10.1136/gut.39.1.87
   Olipitz W, 2012, ENVIRON HEALTH PERSP, V120, P1130, DOI 10.1289/ehp.1104294
   Othman M, 2008, CURR OPIN GASTROEN, V24, P11, DOI 10.1097/MOG.0b013e3282f2b0d7
   Oving IM, 2002, EUR J CLIN INVEST, V32, P448, DOI 10.1046/j.1365-2362.2002.01004.x
   Perucho M, 2003, ONCOGENE, V22, P2223, DOI 10.1038/sj.onc.1206580
   Petersson J, 2011, AM J PHYSIOL-GASTR L, V300, pG327, DOI 10.1152/ajpgi.00422.2010
   Pickert G, 2009, J EXP MED, V206, P1465, DOI 10.1084/jem.20082683
   Popivanova BK, 2008, J CLIN INVEST, V118, P560, DOI [10.1172/JCI32453, 10.1172/JC132453]
   Pozzi A, 2004, J BIOL CHEM, V279, P29797, DOI 10.1074/jbc.M313989200
   Putoczki T, 2010, J LEUKOCYTE BIOL, DOI [10.1186/1747-1028-5-14, DOI 10.1186/1747-1028-5-14]
   Rakoff-Nahoum S, 2008, BIOCHEMISTRY-MOSCOW+, V73, P555, DOI 10.1134/S0006297908050088
   Rakoff-Nahoum S, 2007, SCIENCE, V317, P124, DOI 10.1126/science.1140488
   Reinisch W, 1999, AM J GASTROENTEROL, V94, P2156
   Rizzo A, 2011, CANCER RES, V71, P7423, DOI 10.1158/0008-5472.CAN-11-1895
   Robizadeh S, 2007, INFLAMM BOWEL DIS, V13, P1475, DOI 10.1002/ibd.20265
   Rogler G, 1998, WORLD J SURG, V22, P382, DOI 10.1007/s002689900401
   Rose-John S, 2006, J LEUKOCYTE BIOL, V80, P227, DOI 10.1189/jlb.1105674
   Round JL, 2010, J AUTOIMMUN, V34, pJ220, DOI 10.1016/j.jaut.2009.11.007
   Round JL, 2009, NAT REV IMMUNOL, V9, P313, DOI 10.1038/nri2515
   Rowland IR, 2009, CURR PHARM DESIGN, V15, P1524, DOI 10.2174/138161209788168191
   Rubin DT, 2008, INFLAMM BOWEL DIS, V14, P265, DOI 10.1002/ibd.20297
   Rubin DC, 2012, FRONT IMMUNOL, V3, DOI 10.3389/fimmu.2012.00107
   Rustgi AK, 2007, GENE DEV, V21, P2525, DOI 10.1101/gad.1593107
   Sabates-Beliver J, 2007, MOL CANCER RES, V5, P1263, DOI 10.1158/1541-7786.MCR-07-0267
   Salcedo R, 2010, J EXP MED, V207, P1625, DOI 10.1084/jem.20100199
   Saleh M, 2011, NAT REV IMMUNOL, V11, P9, DOI 10.1038/nri2891
   Sartor RB, 2008, GASTROENTEROLOGY, V134, P577, DOI 10.1053/j.gastro.2007.11.059
   Scanlan PD, 2008, ENVIRON MICROBIOL, V10, P789, DOI 10.1111/j.1462-2920.2007.01503.x
   Scheller J, 2006, MED MICROBIOL IMMUN, V195, P173, DOI 10.1007/s00430-006-0019-9
   Schiechl G, 2011, J CLIN INVEST, V121, P1692, DOI 10.1172/JCI42540
   Schneikert J, 2007, GUT, V56, P417, DOI 10.1136/gut.2006.093310
   Sears CL, 2011, J INFECT DIS, V203, P306, DOI 10.1093/jinfdis/jiq061
   Seki E, 2012, J PHYSIOL-LONDON, V590, P447, DOI 10.1113/jphysiol.2011.219691
   Shaked H, 2012, P NATL ACAD SCI USA, V109, P14007, DOI 10.1073/pnas.1211509109
   Shimizu T, 2012, CANCER SCI, V103, P1201, DOI 10.1111/j.1349-7006.2012.02293.x
   Sonnenberg GF, 2012, SCIENCE, V336, P1321, DOI 10.1126/science.1222551
   Stolfi C, 2011, J EXP MED, V208, P2279, DOI 10.1084/jem.20111106
   Strauss J, 2011, INFLAMM BOWEL DIS, V17, P1971, DOI 10.1002/ibd.21606
   Strober W, 2006, ADV EXP MED BIOL, V579, P55
   Strober W, 2007, J CLIN INVEST, V117, P514, DOI 10.1172/JCI30587
   Sturlan S, 2001, CARCINOGENESIS, V22, P665, DOI 10.1093/carcin/22.4.665
   Takai A, 2012, ONCOGENE, V31, P1733, DOI 10.1038/onc.2011.352
   Taketo MM, 2009, GASTROENTEROLOGY, V136, P780, DOI 10.1053/j.gastro.2008.12.049
   Tanaka T, 2006, INT J CANCER, V118, P25, DOI 10.1002/ijc.21282
   Tanaka T, 2003, CANCER SCI, V94, P965, DOI 10.1111/j.1349-7006.2003.tb01386.x
   Tebbutt NC, 2002, NAT MED, V8, P1089, DOI 10.1038/nm763
   Tenesa A, 2009, NAT REV GENET, V10, P353, DOI 10.1038/nrg2574
   Terzic J, 2010, GASTROENTEROLOGY, V138, P2101, DOI 10.1053/j.gastro.2010.01.058
   Tessner TG, 2004, J CLIN INVEST, V114, P1676, DOI 10.1172/JCI200422218
   Tlaskalova-Hogenova H, 2011, CELL MOL IMMUNOL, V8, P110, DOI 10.1038/cmi.2010.67
   Tong Z, 2012, PLOS ONE, V7, DOI 10.1371/journal.pone.0034959
   Trinchieri G, 2012, ANNU REV IMMUNOL, V30, P677, DOI 10.1146/annurev-immunol-020711-075008
   Ullman TA, 2011, GASTROENTEROLOGY, V140, P1807, DOI 10.1053/j.gastro.2011.01.057
   Uronis JM, 2011, INFLAMM BOWEL DIS, V17, P289, DOI 10.1002/ibd.21366
   Uronis JM, 2009, PLOS ONE, V4, DOI 10.1371/journal.pone.0006026
   Van der Sluis M, 2006, GASTROENTEROLOGY, V131, P117, DOI 10.1053/j.gastro.2006.04.020
   Velcich A, 2002, SCIENCE, V295, P1726, DOI 10.1126/science.1069094
   Vijay-Kumar M, 2007, J CLIN INVEST, V117, P3909, DOI 10.1172/JCI33084
   Voronov E, 2003, P NATL ACAD SCI USA, V100, P2645, DOI 10.1073/pnas.0437939100
   Waldner MJ, 2010, J EXP MED, V207, P2855, DOI 10.1084/jem.20100438
   Wan YY, 2008, J CLIN IMMUNOL, V28, P647, DOI 10.1007/s10875-008-9251-y
   Wang SL, 2009, CELL MOL IMMUNOL, V6, P327, DOI 10.1038/cmi.2009.43
   Weissman Jeffrey S, 2012, Curr Gastroenterol Rep, V14, P313, DOI 10.1007/s11894-012-0263-7
   Westbrook AM, 2010, CANCER RES, V70, P1875, DOI 10.1158/0008-5472.CAN-09-2584
   Westbrook AM, 2009, CANCER RES, V69, P4827, DOI 10.1158/0008-5472.CAN-08-4416
   Wirtz S, 2007, ADV DRUG DELIVER REV, V59, P1073, DOI 10.1016/j.addr.2007.07.003
   Wolf MJ, 2012, CANCER CELL, V22, P91, DOI 10.1016/j.ccr.2012.05.023
   Wu SG, 2009, NAT MED, V15, P1016, DOI 10.1038/nm.2015
   Wu Y, 2009, CELL CYCLE, V8, P3267, DOI 10.4161/cc.8.20.9699
   Wu Y, 2009, CANCER CELL, V15, P416, DOI 10.1016/j.ccr.2009.03.016
   Yan AW, 2012, WORLD J HEPATOL, V4, P110, DOI 10.4254/wjh.v4.i4.110
   Yang JB, 2007, GENE DEV, V21, P1396, DOI 10.1101/gad.1553707
   Yang J, 2008, DEV CELL, V14, P818, DOI 10.1016/j.devcel.2008.05.009
   Yang K, 2008, CANCER RES, V68, P7313, DOI 10.1158/0008-5472.CAN-08-0598
   Yang LD, 2009, WORLD J SURG, V33, P638, DOI 10.1007/s00268-008-9865-5
   Yang XXO, 2008, J EXP MED, V205, P1063, DOI 10.1084/jem.20071978
   Yen D, 2006, J CLIN INVEST, V116, P1310, DOI 10.1172/JCI21404
   Yu H, 2009, NAT REV CANCER, V9, P798, DOI 10.1038/nrc2734
   Zakostelska Z, 2011, PLOS ONE, V6, DOI 10.1371/journal.pone.0027961
   Zhu LQ, 2009, NATURE, V457, P603, DOI 10.1038/nature07589
   Zucker S, 2004, CANCER METAST REV, V23, P101, DOI 10.1023/A:1025867130437
NR 221
TC 329
Z9 350
U1 13
U2 131
PU SPRINGER HEIDELBERG
PI HEIDELBERG
PA TIERGARTENSTRASSE 17, D-69121 HEIDELBERG, GERMANY
SN 1863-2297
EI 1863-2300
J9 SEMIN IMMUNOPATHOL
JI Semin. Immunopathol.
PD MAR
PY 2013
VL 35
IS 2
BP 229
EP 244
DI 10.1007/s00281-012-0352-6
PG 16
WC Immunology; Pathology
WE Science Citation Index Expanded (SCI-EXPANDED)
SC Immunology; Pathology
GA 086PH
UT WOS:000314697500009
PM 23161445
OA Green Accepted
HC Y
HP N
DA 2022-07-15
ER

PT J
AU Zhu, W
   Dykstra, K
   Zhang, LL
   Xia, ZQ
AF Zhu, Wen
   Dykstra, Kiersten
   Zhang, Lili
   Xia, Zongqi
TI Gut Microbiome as Potential Therapeutics in Multiple Sclerosis
SO CURRENT TREATMENT OPTIONS IN NEUROLOGY
LA English
DT Review
DE Multiple sclerosis; Microbiome; Probiotics; Prebiotics; Ketogenic diet;
   Calorie restriction diet; Fecal transplantation
ID AUTOIMMUNE ENCEPHALOMYELITIS; ULCERATIVE-COLITIS; KETOGENIC DIET;
   FATTY-ACIDS; BACTERIA; HEALTH; IMPACT; SUPPLEMENTATION; TRANSPLANTATION;
   RESTRICTION
AB Purpose of Review The gut microbiome is an emerging arena to investigate multiple sclerosis (MS) pathogenesis and potential therapeutics. In this review, we summarize the available data and postulate the feasibilities of potential MS therapeutic approaches that modulate the gut microbiome. Recent Findings Growing evidence indicates dysbiosis in the gut bacterial ecosystem in MS. Diet and other interventions produce biologically significant changes in the gut bacterial communities and functions, can potentially regulate the immune system, and benefit people with MS. While well-conducted investigations of the therapeutic mechanisms for targeting gut microbiome in animal models and humans remain limited, promising connections between various mechanisms of gut microbiome regulation and beneficial effects on MS outcomes are emerging. To date, studies examining the microbiome-based therapies in MS remain limited in number and follow-up duration. There is a clear need to determine the long-term efficacy and safety of these approaches, and to identify their underlying mechanisms of actions.
C1 [Zhu, Wen; Dykstra, Kiersten; Zhang, Lili; Xia, Zongqi] Univ Pittsburgh, Dept Neurol, Biomed Sci Tower 3,Suite 7014, Pittsburgh, PA 15260 USA.
RP Xia, ZQ (通讯作者)，Univ Pittsburgh, Dept Neurol, Biomed Sci Tower 3,Suite 7014, Pittsburgh, PA 15260 USA.
EM zxia1@post.harvard.edu
CR Arpaia N, 2013, NATURE, V504, P451, DOI 10.1038/nature12726
   Atarashi K, 2013, NATURE, V500, P232, DOI 10.1038/nature12331
   Baecher-Allan C, 2018, NEURON, V97, P742, DOI 10.1016/j.neuron.2018.01.021
   Berer K, 2017, P NATL ACAD SCI USA, V114, P10719, DOI 10.1073/pnas.1711233114
   Berer K, 2011, NATURE, V479, P538, DOI 10.1038/nature10554
   Bhargava P, 2014, CURR NEUROL NEUROSCI, V14, DOI 10.1007/s11910-014-0492-2
   Bokulich NA, 2016, SCI TRANSL MED, V8, DOI 10.1126/scitranslmed.aad7121
   Borody T, 2011, AM J GASTROENTEROL, V106, pS352
   Briggs FBS, 2020, MULT SCLER J, V26, P1948, DOI 10.1177/1352458519864681
   Cabrera-Mulero A, 2019, REV ENDOCR METAB DIS, V20, P415, DOI 10.1007/s11154-019-09518-8
   Calvo-Barreiro L, 2018, AUTOIMMUN REV, V17, P165, DOI 10.1016/j.autrev.2017.11.019
   Camara-Lemarroy CR, 2018, BRAIN, V141, P1900, DOI 10.1093/brain/awy131
   Cammarota G, 2017, GUT, V66, P569, DOI 10.1136/gutjnl-2016-313017
   Cantarel BL, 2015, J INVEST MED, V63, P729, DOI 10.1097/JIM.0000000000000192
   Casellas F, 2007, ALIMENT PHARM THER, V25, P1061, DOI 10.1111/j.1365-2036.2007.03288.x
   Cekanaviciute E, 2017, P NATL ACAD SCI USA, V114, P10713, DOI 10.1073/pnas.1711235114
   Chen T, 2018, J CROHNS COLITIS, V12, P710, DOI 10.1093/ecco-jcc/jjy031
   Choi HH, 2016, CLIN ENDOSC, V49, P257, DOI 10.5946/ce.2015.117
   Choi IY, 2016, CELL REP, V15, P2136, DOI 10.1016/j.celrep.2016.05.009
   Cosorich I, 2017, SCI ADV, V3, DOI 10.1126/sciadv.1700492
   Cox LM, 2021, ANN NEUROL, V89, P1195, DOI 10.1002/ana.26084
   Duscha A, 2020, CELL, V180, P1067, DOI 10.1016/j.cell.2020.02.035
   Duszka K, 2018, SCI REP-UK, V8, DOI 10.1038/s41598-018-29815-7
   Eckburg PB, 2005, SCIENCE, V308, P1635, DOI 10.1126/science.1110591
   Fan YY, 2019, MEDIAT INFLAMM, V2019, DOI 10.1155/2019/8373060
   Fitzgerald KC, 2018, MULT SCLER RELAT DIS, V23, P33, DOI 10.1016/j.msard.2018.05.002
   Fontana L, 2015, CELL, V161, P106, DOI 10.1016/j.cell.2015.02.020
   Freeman JM, 2007, PEDIATRICS, V119, P535, DOI 10.1542/peds.2006-2447
   GBD, 2016, LANCET, V390, P1211, DOI [10.1016/S0140-6736(17)32154, DOI 10.1016/S0140-6736(17)32154-2]
   Gibson G. R., 2010, Food Science and Technology Bulletin: Functional Foods, V7, P1
   Gill SR, 2006, SCIENCE, V312, P1355, DOI 10.1126/science.1124234
   Haghikia A, 2015, IMMUNITY, V43, P817, DOI 10.1016/j.immuni.2015.09.007
   Hallert C, 2003, INFLAMM BOWEL DIS, V9, P116, DOI 10.1097/00054725-200303000-00005
   Harvie M, 2013, BRIT J NUTR, V110, P1534, DOI 10.1017/S0007114513000792
   Ho J, 2019, J CLIN ENDOCR METAB, V104, P4427, DOI 10.1210/jc.2019-00481
   Ho J, 2016, TRIALS, V17, DOI 10.1186/s13063-016-1486-y
   Hooper LV, 2012, SCIENCE, V336, P1268, DOI 10.1126/science.1223490
   Ivanov II, 2009, CELL, V139, P485, DOI 10.1016/j.cell.2009.09.033
   Jangi S, 2016, NAT COMMUN, V7, DOI 10.1038/ncomms12015
   Kim MS, 2020, GUT, V69, P283, DOI 10.1136/gutjnl-2018-317431
   Kouchaki E, 2017, CLIN NUTR, V36, P1245, DOI 10.1016/j.clnu.2016.08.015
   Kozhieva M, 2019, BMC MICROBIOL, V19, DOI 10.1186/s12866-019-1685-2
   Kwon HK, 2013, CLIN IMMUNOL, V146, P217, DOI 10.1016/j.clim.2013.01.001
   Lavasani S, 2010, PLOS ONE, V5, DOI 10.1371/journal.pone.0009009
   Li QR, 2013, AM J TRANSPLANT, V13, P899, DOI 10.1111/ajt.12148
   Lindefeldt M, 2019, NPJ BIOFILMS MICROBI, V5, DOI 10.1038/s41522-018-0073-2
   Lindsay JO, 2006, GUT, V55, P348, DOI 10.1136/gut.2005.074971
   Liu SR, 2019, CELL HOST MICROBE, V26, P779, DOI 10.1016/j.chom.2019.10.008
   Liu YY, 2018, NUTRIENTS, V10, DOI 10.3390/nu10101537
   Ma D, 2018, SCI REP-UK, V8, DOI 10.1038/s41598-018-25190-5
   Makkawi S, 2018, NEUROL-NEUROIMMUNOL, V5, DOI 10.1212/NXI.0000000000000459
   Makki K, 2018, CELL HOST MICROBE, V23, P705, DOI 10.1016/j.chom.2018.05.012
   Mangalam A, 2017, CELL REP, V20, P1269, DOI 10.1016/j.celrep.2017.07.031
   McDonald TJW, 2018, BRAIN SCI, V8, DOI 10.3390/brainsci8080148
   Milani C, 2017, MICROBIOL MOL BIOL R, V81, DOI 10.1128/MMBR.00036-17
   Nagpal R, 2019, EBIOMEDICINE, V47, P529, DOI 10.1016/j.ebiom.2019.08.032
   Newell C, 2016, FRONT PHYSIOL, V7, DOI 10.3389/fphys.2016.00654
   Newell C, 2016, MOL AUTISM, V7, DOI 10.1186/s13229-016-0099-3
   Ochoa-Reparaz J, 2010, GUT MICROBES, V1, P103, DOI 10.4161/gmic.1.2.11515
   Ochoa-Reparaz J, 2009, J IMMUNOL, V183, P6041, DOI 10.4049/jimmunol.0900747
   Olson CA, 2018, CELL, V173, P1728, DOI [10.1016/j.cell.2018.04.027, 10.1016/j.cell.2018.06.051]
   Piccio L, 2008, J LEUKOCYTE BIOL, V84, P940, DOI 10.1189/jlb.0208133
   Rumah KR, 2017, FRONT CELL INFECT MI, V7, DOI 10.3389/fcimb.2017.00011
   Sand IK, 2019, NEUROL-NEUROIMMUNOL, V6, DOI 10.1212/NXI.0000000000000517
   Sanders ME, 2019, NAT REV GASTRO HEPAT, V16, P605, DOI 10.1038/s41575-019-0173-3
   Shahi SK, 2019, FRONT IMMUNOL, V10, DOI 10.3389/fimmu.2019.00462
   Smith PM, 2013, SCIENCE, V341, P569, DOI 10.1126/science.1241165
   Swidsinski A, 2017, FRONT MICROBIOL, V8, DOI 10.3389/fmicb.2017.01141
   Tagliabue A, 2017, CLIN NUTR ESPEN, V17, P33, DOI 10.1016/j.clnesp.2016.11.003
   Takewaki D, 2020, P NATL ACAD SCI USA, V117, P22402, DOI 10.1073/pnas.2011703117
   Tamburini S, 2016, NAT MED, V22, P713, DOI 10.1038/nm.4142
   Tanca A, 2018, SCI REP-UK, V8, DOI 10.1038/s41598-018-33100-y
   Tankou SK, 2018, ANN NEUROL, V83, P1147, DOI 10.1002/ana.25244
   Tankou SK, 2018, MULT SCLER J, V24, P58, DOI 10.1177/1352458517737390
   Tintore M, 2019, NAT REV NEUROL, V15, P53, DOI 10.1038/s41582-018-0082-z
   Tremlett H, 2016, EUR J NEUROL, V23, P1308, DOI 10.1111/ene.13026
   Tremlett H, 2016, BMC NEUROL, V16, DOI 10.1186/s12883-016-0703-3
   Ventura RE, 2019, SCI REP-UK, V9, DOI 10.1038/s41598-019-52894-z
   Wu HJ, 2010, IMMUNITY, V32, P815, DOI 10.1016/j.immuni.2010.06.001
   Yatsunenko T, 2012, NATURE, V486, P222, DOI 10.1038/nature11053
   Zhao LP, 2018, SCIENCE, V359, P1151, DOI 10.1126/science.aao5774
NR 81
TC 3
Z9 3
U1 3
U2 4
PU CURRENT MEDICINE GROUP
PI PHILADELPHIA
PA 400 MARKET STREET, STE 700, PHILADELPHIA, PA 19106 USA
SN 1092-8480
EI 1534-3138
J9 CURR TREAT OPTION NE
JI Curr. Treat. Options Neurol.
PD NOV
PY 2021
VL 23
IS 11
AR 37
DI 10.1007/s11940-021-00693-1
PG 17
WC Clinical Neurology
WE Science Citation Index Expanded (SCI-EXPANDED)
SC Neurosciences & Neurology
GA WO1EK
UT WOS:000712204300001
DA 2022-07-15
ER

PT J
AU Labanski, A
   Langhorst, J
   Engler, H
   Elsenbruch, S
AF Labanski, Alexandra
   Langhorst, Jost
   Engler, Harald
   Elsenbruch, Sigrid
TI Stress and the brain-gut axis in functional and chronic-inflammatory
   gastrointestinal diseases: A transdisciplinary challenge
SO PSYCHONEUROENDOCRINOLOGY
LA English
DT Review
DE Stress; Brain-gut axis; Psychoneuroendocrinology; Psychoneuroimmunology;
   Functional gastrointestinal disorders; Chronic-inflammatory bowel
   diseases; Memory; Microbiota; Visceral pain
ID IRRITABLE-BOWEL-SYNDROME; QUALITY-OF-LIFE; CASEI STRAIN SHIROTA;
   QUIESCENT CROHNS-DISEASE; PITUITARY-ADRENAL AXIS; CLINICAL-TRIAL YOGA;
   PAIN-RELATED FEAR; PSYCHOLOGICAL STRESS; ULCERATIVE-COLITIS;
   EXPERIMENTAL ENDOTOXEMIA
AB The broad role of stress in the brain-gut axis is widely acknowledged, with implications for multiple prevalent health conditions that are characterized by chronic gastrointestinal symptoms. These Include the functional gastrointestinal disorders (FGID), such as irritable bowel syndrome and functional dyspepsia, as well as inflammatory bowel diseases (IBD) like ulcerative colitis and Crohn's disease. Although the afferent and efferent pathways linking the gut and the brain are modulated by stress, the fields of neurogastroenterology and psychoneuroendocrinology (PNE)/ psychoneuroimmunology (PNI) remain only loosely connected. We aim to contribute to bringing these fields closer together by drawing attention to a fascinating, evolving research area, targeting an audience with a strong interest in the role of stress in health and disease. To this end, this review introduces the concept of the brain-gut axis and its major pathways, and provides a brief introduction to epidemiological and clinical aspects of FGIDs and IBD. From an interdisciplinary PNE/PNI perspective, we then detail current knowledge regarding the role of chronic and acute stress in the pathophysiology of FGID and IBD. We provide an overview of evidence regarding non-pharmacological treatment approaches that target central or peripheral stress mechanisms, and conclude with future directions, particularly those arising from recent advances in the neurosciences and discoveries surrounding the gut microbiota.
C1 [Labanski, Alexandra; Engler, Harald; Elsenbruch, Sigrid] Univ Duisburg Essen, Univ Hosp Essen, Inst Med Psychol & Behav Immunobiol, Essen, Germany.
   [Langhorst, Jost] Univ Duisburg Essen, Chair Integrat Med, Essen, Germany.
   [Langhorst, Jost] Klinikum Bamberg, Clin Internal & Integrat Med, Bamberg, Germany.
RP Elsenbruch, S (通讯作者)，Univ Duisburg Essen, Expt Psychobiol & Gender Res, Univ Hosp Essen, Inst Med Psychol & Behav Immunobiol, Hufelandstr 55, D-45122 Essen, Germany.
EM sigrid.elsenbruch@uk-essen.de
RI ; Engler, Harald/H-8773-2017
OI Elsenbruch, Sigrid/0000-0002-6528-2665; Engler,
   Harald/0000-0001-6329-1990
FU Deutsche Forschungsgemeinschaft (DFG, German Research Foundation)
   [316803389 SFB 1280]
FX Funded by the Deutsche Forschungsgemeinschaft (DFG, German Research
   Foundation), project number 316803389 SFB 1280. The funding source had
   no role in the conception of this work, interpretation of the literature
   or writing of this review.
CR Agostini A, 2017, NEUROGASTROENT MOTIL, V29, DOI 10.1111/nmo.13108
   Agostini A, 2013, J BEHAV MED, V36, P477, DOI 10.1007/s10865-012-9441-1
   Agostini A, 2011, INFLAMM BOWEL DIS, V17, P1769, DOI 10.1002/ibd.21549
   Allen AP, 2016, TRANSL PSYCHIAT, V6, DOI 10.1038/tp.2016.191
   Ananthakrishnan AN, 2015, NAT REV GASTRO HEPAT, V12, P205, DOI 10.1038/nrgastro.2015.34
   Ananthakrishnan AN, 2013, CLIN GASTROENTEROL H, V11, P57, DOI 10.1016/j.cgh.2012.08.032
   Baliki MN, 2015, NEURON, V87, P474, DOI 10.1016/j.neuron.2015.06.005
   Bao CH, 2015, J CROHNS COLITIS, V9, P532, DOI 10.1093/ecco-jcc/jjv057
   Bao CH, 2018, BRAIN IMAGING BEHAV, V12, P1795, DOI 10.1007/s11682-018-9850-z
   Barbara G, 2014, CURR OPIN GASTROEN, V30, P352, DOI 10.1097/MOG.0000000000000070
   Bennett EJ, 1998, GUT, V43, P256, DOI 10.1136/gut.43.2.256
   Benson S., 2019, PAIN
   Benson S, 2017, TRANSL PSYCHIAT, V7, DOI 10.1038/s41398-017-0043-0
   Benson S, 2015, BRAIN BEHAV IMMUN, V48, P222, DOI 10.1016/j.bbi.2015.03.017
   Benson S, 2012, PAIN, V153, P794, DOI 10.1016/j.pain.2011.12.001
   Bernstein CN, 2017, GASTROENTEROL CLIN N, V46, P839, DOI 10.1016/j.gtc.2017.08.006
   Bernstein CN, 2010, AM J GASTROENTEROL, V105, P1994, DOI 10.1038/ajg.2010.140
   Bitton A, 2003, AM J GASTROENTEROL, V98, P2203, DOI 10.1016/S0002-9270(03)00750-0
   Blanchard EB, 2008, J PSYCHOSOM RES, V64, P119, DOI 10.1016/j.jpsychores.2007.10.010
   Boeckxstaens G, 2016, GASTROENTEROLOGY, V150, P1292, DOI 10.1053/j.gastro.2016.02.030
   Bonaz B, 2017, J INTERN MED, V282, P46, DOI 10.1111/joim.12611
   Bonaz B, 2018, FRONT NEUROSCI-SWITZ, V12, DOI 10.3389/fnins.2018.00049
   Bonaz B, 2017, FRONT IMMUNOL, V8, DOI 10.3389/fimmu.2017.01452
   Bonaz B, 2016, J PHYSIOL-LONDON, V594, P5781, DOI 10.1113/JP271539
   Bonaz BL, 2013, GASTROENTEROLOGY, V144, P36, DOI 10.1053/j.gastro.2012.10.003
   Botha C, 2015, GUT, V64, P611, DOI 10.1136/gutjnl-2013-306698
   Broers C, 2017, AM J PHYSIOL-GASTR L, V312, pG526, DOI 10.1152/ajpgi.00437.2016
   Brown ES, 2008, BIOL PSYCHIAT, V63, P705, DOI 10.1016/j.biopsych.2007.09.014
   Burisch J, 2013, J CROHNS COLITIS, V7, P322, DOI 10.1016/j.crohns.2013.01.010
   Burns G, 2019, AM J GASTROENTEROL, V114, P429, DOI 10.1038/s41395-018-0377-0
   Cheifetz AS, 2017, GASTROENTEROLOGY, V152, P415, DOI 10.1053/j.gastro.2016.10.004
   Chitkara DK, 2008, AM J GASTROENTEROL, V103, P765, DOI 10.1111/j.1572-0241.2007.01722.x
   Coen SJ, 2009, GASTROENTEROLOGY, V137, P253, DOI 10.1053/j.gastro.2009.02.052
   Cohen H, 2006, EUR J INTERN MED, V17, P567, DOI 10.1016/j.ejim.2006.07.011
   Cramer H, 2017, ALIMENT PHARM THER, V45, P1379, DOI 10.1111/apt.14062
   Craske MG, 2011, BEHAV RES THER, V49, P413, DOI 10.1016/j.brat.2011.04.001
   Dantzer R, 2008, NAT REV NEUROSCI, V9, P46, DOI 10.1038/nrn2297
   Dickhaus B, 2003, AM J GASTROENTEROL, V98, P135
   Drossman DA, 2016, GASTROENTEROLOGY, V150, P1262, DOI 10.1053/j.gastro.2016.02.032
   DUFFY LC, 1991, BEHAV MED, V17, P101, DOI 10.1080/08964289.1991.9937553
   Elsenbruch S, 2005, PSYCHOTHER PSYCHOSOM, V74, P277, DOI 10.1159/000086318
   Elsenbruch S, 2010, GUT, V59, P489, DOI 10.1136/gut.2008.175000
   Elsenbruch S, 2006, AM J GASTROENTEROL, V101, P2300, DOI 10.1111/j.1572-0241.2006.00837.x
   Elsenbruch S, 2019, FRONT PSYCHIATRY, V10, DOI 10.3389/fpsyt.2019.00144
   Elsenbruch Sigrid, 2017, F1000Res, V6, P2149, DOI 10.12688/f1000research.12435.1
   Elsenbruch S, 2015, FRONT BEHAV NEUROSCI, V9, DOI 10.3389/fnbeh.2015.00340
   Elsenbruch S, 2015, NAT REV GASTRO HEPAT, V12, P472, DOI 10.1038/nrgastro.2015.117
   Elsenbruch S, 2011, BRAIN BEHAV IMMUN, V25, P386, DOI 10.1016/j.bbi.2010.11.010
   Elsenbruch S, 2010, GASTROENTEROLOGY, V139, P1310, DOI 10.1053/j.gastro.2010.06.054
   Enck P, 2017, NAT REV DIS PRIMERS, V3, DOI 10.1038/nrdp.2017.81
   Enck P, 2016, NAT REV DIS PRIMERS, V2, DOI 10.1038/nrdp.2016.14
   Engler H, 2017, MOL PSYCHIATR, V22, P1448, DOI 10.1038/mp.2016.264
   Engler H, 2018, PSYCHONEUROENDOCRINO, V98, P101, DOI 10.1016/j.psyneuen.2018.08.009
   Engler H, 2011, BRAIN BEHAV IMMUN, V25, P1384, DOI 10.1016/j.bbi.2011.04.005
   Ewais T, 2019, BMJ OPEN, V9, DOI 10.1136/bmjopen-2018-025568
   Farhadi A, 2005, AM J GASTROENTEROL, V100, P1796, DOI 10.1111/j.1572-0241.2005.50071.x
   Farmer AD, 2013, PAIN, V154, P2266, DOI 10.1016/j.pain.2013.05.016
   Fass R, 2008, GASTROENTEROLOGY, V134, P696, DOI 10.1053/j.gastro.2007.12.010
   Fava G A, 1976, Psychother Psychosom, V27, P93
   FELDMAN F, 1967, BMJ-BRIT MED J, V3, P14, DOI 10.1136/bmj.3.5556.14
   Ford AC, 2008, AM J GASTROENTEROL, V103, P1229, DOI 10.1111/j.1572-0241.2007.01740.x
   Ford AC, 2019, AM J GASTROENTEROL, V114, P21, DOI 10.1038/s41395-018-0222-5
   FORD MJ, 1995, GASTROENTEROLOGY, V109, P1772, DOI 10.1016/0016-5085(95)90743-2
   Fournier A, 2018, NEUROGASTROENT MOTIL, V30, DOI 10.1111/nmo.13387
   Franchimont D, 1999, DIGEST DIS SCI, V44, P1208, DOI 10.1023/A:1026644711530
   Frokjaer JB, 2016, NEUROGASTROENT MOTIL, V28, P592, DOI 10.1111/nmo.12760
   Fujiwara T, 2018, SCI REP-UK, V8, DOI 10.1038/s41598-017-18897-4
   Fukudo S, 2013, PAIN, V154, pS63, DOI 10.1016/j.pain.2013.09.008
   Goodman WK, 2017, PSYCHONEUROENDOCRINO, V80, P26, DOI 10.1016/j.psyneuen.2017.02.030
   Gracie DJ, 2018, GASTROENTEROLOGY, V154, P1635, DOI 10.1053/j.gastro.2018.01.027
   Gracie DJ, 2019, LANCET GASTROENTEROL, V4, P632, DOI 10.1016/S2468-1253(19)30089-5
   Graff LA, 2009, AM J GASTROENTEROL, V104, P2959, DOI 10.1038/ajg.2009.529
   Gray MA, 2018, PLOS ONE, V13, DOI 10.1371/journal.pone.0193542
   Greenwood-Van Meerveld B, 2015, AM J PHYSIOL-GASTR L, V308, pG885, DOI 10.1152/ajpgi.00463.2014
   Hashash JG, 2017, GASTROENTEROL CLIN N, V46, P895, DOI 10.1016/j.gtc.2017.08.010
   HOLTMANN G, 1989, DIGEST DIS SCI, V34, P1701, DOI 10.1007/BF01540047
   Hong JY, 2014, PLOS ONE, V9, DOI 10.1371/journal.pone.0084564
   Huang JS, 2016, J PEDIATR GASTR NUTR, V63, P500, DOI 10.1097/MPG.0000000000001390
   Hubbard CS, 2011, J NEUROSCI, V31, P12491, DOI 10.1523/JNEUROSCI.1860-11.2011
   Hughes PA, 2013, AM J GASTROENTEROL, V108, P1066, DOI 10.1038/ajg.2013.120
   Icenhour A, 2017, NEUROGASTROENT MOTIL, V29, DOI 10.1111/nmo.13026
   Icenhour A, 2015, NEUROGASTROENT MOTIL, V27, P114, DOI 10.1111/nmo.12489
   Icenhour A, 2019, SCI REP-UK, V9, DOI 10.1038/s41598-019-50024-3
   Irwin C, 1996, J CLIN PSYCHIAT, V57, P576, DOI 10.4088/JCP.v57n1204
   Ishihara S, 2019, DIGESTION, V99, P46, DOI 10.1159/000494412
   Jacobs JP, 2019, AM J GASTROENTEROL, V114, P1034, DOI 10.14309/ajg.0000000000000281
   Jarcho JM, 2013, PAIN, V154, P987, DOI 10.1016/j.pain.2013.02.026
   Jarrett M, 1998, NURS RES, V47, P154, DOI 10.1097/00006199-199805000-00006
   Jones MP, 2017, CLIN GASTROENTEROL H, V15, P1014, DOI 10.1016/j.cgh.2016.12.032
   Karl JP, 2017, AM J PHYSIOL-GASTR L, V312, pG559, DOI 10.1152/ajpgi.00066.2017
   Kato-Kataoka A, 2016, APPL ENVIRON MICROB, V82, P3649, DOI 10.1128/AEM.04134-15
   Keefer L, 2018, NAT REV GASTRO HEPAT, V15, P378, DOI 10.1038/s41575-018-0001-1
   Kelly JR, 2017, BRAIN BEHAV IMMUN, V61, P50, DOI 10.1016/j.bbi.2016.11.018
   Kelly JR, 2015, FRONT CELL NEUROSCI, V9, DOI 10.3389/fncel.2015.00392
   Kennedy PJ, 2017, NEUROPHARMACOLOGY, V112, P399, DOI 10.1016/j.neuropharm.2016.07.002
   Kennedy PJ, 2014, PSYCHOL MED, V44, P3123, DOI 10.1017/S003329171400052X
   Kennedy PJ, 2012, NEUROSCI BIOBEHAV R, V36, P310, DOI 10.1016/j.neubiorev.2011.07.001
   KIRSCHBAUM C, 1993, NEUROPSYCHOBIOLOGY, V28, P76, DOI 10.1159/000119004
   Knowles SR, 2018, INFLAMM BOWEL DIS, V24, P966, DOI 10.1093/ibd/izy015
   Knowles SR, 2018, INFLAMM BOWEL DIS, V24, P742, DOI 10.1093/ibd/izx100
   Koenen LR, 2018, PSYCHOSOM MED, V80, P826, DOI 10.1097/PSY.0000000000000612
   Koloski NA, 2016, ALIMENT PHARM THER, V44, P592, DOI 10.1111/apt.13738
   Koloski NA, 2012, GUT, V61, P1284, DOI 10.1136/gutjnl-2011-300474
   Kuroki T, 2011, BIOL RES NURS, V13, P391, DOI 10.1177/1099800410388638
   Labrenz F, 2019, NEUROIMAGE, V184, P916, DOI 10.1016/j.neuroimage.2018.09.056
   Labrenz F, 2016, BRAIN BEHAV IMMUN, V54, P17, DOI 10.1016/j.bbi.2015.11.010
   Labus JS, 2019, MICROBIOME, V7, DOI 10.1186/s40168-019-0656-z
   Labus JS, 2013, GASTROENTEROLOGY, V145, P1253, DOI 10.1053/j.gastro.2013.08.016
   Lackner JM, 2014, AM J GASTROENTEROL, V109, P224, DOI 10.1038/ajg.2013.410
   Langhorst J, 2005, INFLAMM BOWEL DIS, V11, P287, DOI 10.1097/01.MIB.0000160771.71328.6c
   Langhorst J, 2015, J CROHNS COLITIS, V9, P86, DOI 10.1093/ecco-jcc/jju007
   Langhorst J., 2007, STRESS RELATED PERIP
   Langhorst J, 2007, SCAND J GASTROENTERO, V42, P734, DOI 10.1080/00365520601101682
   Langhorst J, 2013, INFLAMM BOWEL DIS, V19, P2380, DOI 10.1097/MIB.0b013e3182a192ba
   Lerebours E, 2007, AM J GASTROENTEROL, V102, P122, DOI 10.1111/j.1572-0241.2006.00931.x
   Levenstein S, 2000, AM J GASTROENTEROL, V95, P1213, DOI 10.1111/j.1572-0241.2000.02012.x
   LEVENSTEIN S, 1994, AM J GASTROENTEROL, V89, P1219
   Li J, 2004, AM J GASTROENTEROL, V99, P1129, DOI 10.1111/j.1572-0241.2004.04155.x
   Ljotsson B, 2014, BEHAV RES THER, V55, P27, DOI 10.1016/j.brat.2014.01.007
   Locke GR, 2004, AM J GASTROENTEROL, V99, P350, DOI 10.1111/j.1572-0241.2004.04043.x
   Lowe B, 2016, AM J GASTROENTEROL, V111, P1320, DOI 10.1038/ajg.2016.255
   Lucas A, 2007, J NEUROIMMUNOL, V182, P195, DOI 10.1016/j.jneuroim.2006.09.011
   Lv K, 2017, WORLD J GASTROENTERO, V23, P3607, DOI 10.3748/wjg.v23.i20.3607
   Martin CR, 2018, CELL MOL GASTROENTER, V6, P133, DOI 10.1016/j.jcmgh.2018.04.003
   Mawdsley JE, 2005, GUT, V54, P1481, DOI 10.1136/gut.2005.064261
   Mawdsley JE, 2006, NEUROIMMUNOMODULAT, V13, P327, DOI 10.1159/000104861
   Mayer E.A., 2019, GUT
   Melinder C, 2017, BMJ OPEN, V7, DOI 10.1136/bmjopen-2016-014315
   Mittermaier C, 2004, PSYCHOSOM MED, V66, P79, DOI 10.1097/01.PSY.0000106907.24881.F2
   Mizrahi MC, 2012, PSYCHOL HEALTH, V27, P1463, DOI 10.1080/08870446.2012.691169
   Moloney RD, 2016, CNS NEUROSCI THER, V22, P102, DOI 10.1111/cns.12490
   Moloney RD, 2015, FRONT PSYCHIATRY, V6, DOI 10.3389/fpsyt.2015.00015
   Murray CDR, 2004, GASTROENTEROLOGY, V127, P1695, DOI 10.1053/j.gastro.2004.08.057
   Nair VA, 2016, FRONT HUM NEUROSCI, V10, DOI 10.3389/fnhum.2016.00460
   Ng QX, 2018, J INFLAMM RES, V11, P345, DOI 10.2147/JIR.S174982
   Ng SC, 2017, LANCET, V390, P2769, DOI 10.1016/S0140-6736(17)32448-0
   Osadchiy V, 2019, CLIN GASTROENTEROL H, V17, P322, DOI 10.1016/j.cgh.2018.10.002
   PAAR GH, 1988, Z GASTROENTEROL, V26, P648
   Park SH, 2016, NEUROGASTROENT MOTIL, V28, P1252, DOI 10.1111/nmo.12826
   Pellissier S, 2014, PLOS ONE, V9, DOI 10.1371/journal.pone.0105328
   Pellissier S, 2010, PSYCHONEUROENDOCRINO, V35, P653, DOI 10.1016/j.psyneuen.2009.10.004
   Phillips ML, 2003, BRAIN, V126, P669, DOI 10.1093/brain/awg065
   Pittayanon R, 2019, GASTROENTEROLOGY, V157, P97, DOI 10.1053/j.gastro.2019.03.049
   Posserud I, 2004, GUT, V53, P1102, DOI 10.1136/gut.2003.017962
   Putignani L, 2016, INFLAMM BOWEL DIS, V22, P487, DOI 10.1097/MIB.0000000000000602
   Regueiro M, 2017, GASTROENTEROLOGY, V152, P430, DOI 10.1053/j.gastro.2016.10.036
   Roderigo T, 2017, PAIN, V158, P1489, DOI 10.1097/j.pain.0000000000000940
   Rohleder N, 2012, PSYCHONEUROENDOCRINO, V37, P307, DOI 10.1016/j.psyneuen.2011.12.015
   Rosenberger C, 2009, NEUROGASTROENT MOTIL, V21, P740, DOI 10.1111/j.1365-2982.2009.01295.x
   Rubio A, 2016, NEUROGASTROENT MOTIL, V28, P1419, DOI 10.1111/nmo.12844
   Santos J, 1998, GASTROENTEROLOGY, V114, P640, DOI 10.1016/S0016-5085(98)70577-3
   Schemann M, 2020, ACTA PHYSIOL, V228, DOI 10.1111/apha.13296
   Schumann D, 2018, ALIMENT PHARM THER, V47, P203, DOI 10.1111/apt.14400
   Schumann D, 2016, CLIN GASTROENTEROL H, V14, P1720, DOI 10.1016/j.cgh.2016.04.026
   Sexton KA, 2017, INFLAMM BOWEL DIS, V23, P473, DOI 10.1097/MIB.0000000000001040
   Sharkey KA, 2018, NAT REV GASTRO HEPAT, V15, P765, DOI 10.1038/s41575-018-0051-4
   SHAW L, 1987, PAIN, V29, P287, DOI 10.1016/0304-3959(87)90043-1
   Sibelli A, 2016, PSYCHOL MED, V46, P3065, DOI 10.1017/S0033291716001987
   Singh S, 2009, AM J GASTROENTEROL, V104, P1298, DOI 10.1038/ajg.2009.15
   Spiller R, 2016, NAT REV GASTRO HEPAT, V13, P613, DOI 10.1038/nrgastro.2016.141
   Spiller R, 2009, GASTROENTEROLOGY, V136, P1979, DOI 10.1053/j.gastro.2009.02.074
   Stanghellini V, 2016, GASTROENTEROLOGY, V150, P1380, DOI 10.1053/j.gastro.2016.02.011
   Sternberg EM, 2006, NAT REV IMMUNOL, V6, P318, DOI 10.1038/nri1810
   Straub RH, 2002, J NEUROIMMUNOL, V126, P116, DOI 10.1016/S0165-5728(02)00047-4
   Tache Y, 2007, J CLIN INVEST, V117, P33, DOI 10.1172/JCI30085
   Taft TH, 2016, CLIN EXP GASTROENTER, V9, P49, DOI 10.2147/CEG.S83533
   Takada M, 2017, BENEF MICROBES, V8, P153, DOI [10.3920/BM2016.0150, 10.3920/bm2016.0150]
   Takada M, 2016, NEUROGASTROENT MOTIL, V28, P1027, DOI 10.1111/nmo.12804
   Talley NJ, 2008, NEUROGASTROENT MOTIL, V20, P121, DOI 10.1111/j.1365-2982.2008.01097.x
   Tanaka Y, 2011, J NEUROGASTROENTEROL, V17, P131, DOI 10.5056/jnm.2011.17.2.131
   Targownik LE, 2015, AM J GASTROENTEROL, V110, P1001, DOI 10.1038/ajg.2015.147
   Thomann AK, 2019, NEUROGASTROENT MOTIL, V31, DOI 10.1111/nmo.13593
   Thomann AK, 2017, SCI REP-UK, V7, DOI 10.1038/s41598-017-11792-y
   Tillisch K, 2017, PSYCHOSOM MED, V79, P905, DOI 10.1097/PSY.0000000000000493
   Ulloa L, 2005, NAT REV DRUG DISCOV, V4, P673, DOI 10.1038/nrd1797
   Van Oudenhove L, 2016, GASTROENTEROLOGY, V150, P1355, DOI 10.1053/j.gastro.2016.02.027
   Van Oudenhove L, 2010, AM J GASTROENTEROL, V105, P913, DOI 10.1038/ajg.2010.39
   Vanner SJ, 2016, GASTROENTEROLOGY, V150, P1280, DOI 10.1053/j.gastro.2016.02.018
   Vanuytsel T, 2014, GUT, V63, P1293, DOI 10.1136/gutjnl-2013-305690
   Wang HY, 2019, AM J GASTROENTEROL, V114, P1152, DOI 10.14309/ajg.0000000000000203
   Wang HY, 2018, NEUROTHERAPEUTICS, V15, P807, DOI 10.1007/s13311-018-0627-2
   Wegner A, 2015, PAIN, V156, P1954, DOI 10.1097/j.pain.0000000000000256
   Weltens N, 2018, ANN NY ACAD SCI, V1428, P129, DOI 10.1111/nyas.13969
   Witt ST, 2019, NEUROIMAGE-CLIN, V21, DOI 10.1016/j.nicl.2018.11.012
   Yamasaki T, 2017, J NEUROGASTROENTEROL, V23, P526, DOI 10.5056/jnm17067
   Zijdenbos IL, 2009, COCHRANE DB SYST REV, DOI 10.1002/14651858.CD006442.pub2
NR 186
TC 36
Z9 37
U1 5
U2 36
PU PERGAMON-ELSEVIER SCIENCE LTD
PI OXFORD
PA THE BOULEVARD, LANGFORD LANE, KIDLINGTON, OXFORD OX5 1GB, ENGLAND
SN 0306-4530
EI 1873-3360
J9 PSYCHONEUROENDOCRINO
JI Psychoneuroendocrinology
PD JAN
PY 2020
VL 111
AR 104501
DI 10.1016/j.psyneuen.2019.104501
PG 10
WC Endocrinology & Metabolism; Neurosciences; Psychiatry
WE Science Citation Index Expanded (SCI-EXPANDED); Social Science Citation Index (SSCI)
SC Endocrinology & Metabolism; Neurosciences & Neurology; Psychiatry
GA JW5IM
UT WOS:000503085600001
PM 31715444
DA 2022-07-15
ER

PT J
AU He, Y
   Li, XT
   Yu, HY
   Ge, YX
   Liu, YL
   Qin, XF
   Jiang, MS
   Wang, XH
AF He, Yan
   Li, Xueting
   Yu, Hengyuan
   Ge, Yixuan
   Liu, Yuanli
   Qin, Xiaofa
   Jiang, Mingshan
   Wang, Xiuhong
TI The Functional Role of Fecal Microbiota Transplantation on Dextran
   Sulfate Sodium-Induced Colitis in Mice
SO FRONTIERS IN CELLULAR AND INFECTION MICROBIOLOGY
LA English
DT Article
DE ulcerative colitis; fecal microbiota transplantation; intestinal mucosal
   barrier; digestive proteases; beta-glucuronidase
ID INFLAMMATORY-BOWEL-DISEASE; DECONJUGATED BILIRUBIN; DIGESTIVE PROTEASES;
   INACTIVATION; PERMEABILITY; GUIDELINES; MECHANISM; INCREASE; SYSTEM
AB Increasingly studies revealed that dysbiosis of gut microbiota plays a pivotal role in the pathogenesis of ulcerative colitis (UC). Fecal microbiota transplantation (FMT) has drawn more and more attention and become an important therapeutic approach. This study aims to examine the facts about the effective components and look into potential mechanisms of FMT. Colitis was induced by 3% (w/v) dextran sulfate sodium (DSS) in drinking water for 7 days. Colitis mice were administered by oral gavage with fecal suspension, fecal supernatant, fecal bacteria, or boiling-killed fecal bacteria from healthy controls and the disease activity index was monitored daily. On the seventh day, mice were euthanized. The length, histological score, parameters related to inflammation, gut barrier functions of the colon, activities of digestive protease and beta-glucuronidase in feces were measured. All of the four fecal components showed certain degree of efficacy in DSS-induced colitis, while transplantation of fecal suspension showed the most potent effect as demonstrated by less body weight loss, lower disease activity scores, more expression of tight junction proteins and TRAF6 and I kappa B alpha, less expression of TNF-alpha, IL-1 beta, IL-10, TLR-4, and MyD88 in gut tissue, as well as restoration of fecal beta-glucuronidase and decreases in fecal digestive proteases. These results provide a novel insight into the possible mechanism of FMT and may help to improve and optimize clinical use of FMT.
C1 [He, Yan; Li, Xueting; Yu, Hengyuan; Ge, Yixuan; Liu, Yuanli; Wang, Xiuhong] Harbin Med Univ, Heilongjiang Prov Sci & Technol Innovat Team, Dept Biochem & Mol Biol, Higher Educ Inst Infect & Immun, Harbin, Heilongjiang, Peoples R China.
   [Qin, Xiaofa] GI Biopharma Inc, Westfield, NJ USA.
   [Jiang, Mingshan] Harbin Med Univ, Affiliated Hosp 2, Dept Gen Surg, Harbin, Heilongjiang, Peoples R China.
RP Wang, XH (通讯作者)，Harbin Med Univ, Heilongjiang Prov Sci & Technol Innovat Team, Dept Biochem & Mol Biol, Higher Educ Inst Infect & Immun, Harbin, Heilongjiang, Peoples R China.; Jiang, MS (通讯作者)，Harbin Med Univ, Affiliated Hosp 2, Dept Gen Surg, Harbin, Heilongjiang, Peoples R China.
EM jmsh5031@aliyun.com; wangxh700417@aliyun.com
FU National Natural Youth Foundation of China [81703232]
FX This work was supported by the National Natural Youth Foundation of
   China (no. 81703232).
CR Abreu MT, 2003, GASTROENTEROLOGY, V124, pA338, DOI 10.1016/S0016-5085(03)81704-3
   Angelberger S, 2013, AM J GASTROENTEROL, V108, P1620, DOI 10.1038/ajg.2013.257
   Bank S, 2014, PHARMACOGENOMICS J, V14, P526, DOI 10.1038/tpj.2014.19
   Bernstein CN, 2017, ALIMENT PHARM THER, V46, P911, DOI 10.1111/apt.14338
   Biancheri P, 2013, CELL TISSUE RES, V351, P269, DOI 10.1007/s00441-012-1390-z
   Chassaing Benoit, 2014, Curr Protoc Immunol, V104, DOI 10.1002/0471142735.im1525s104
   Choo MK, 2017, J EXP MED, V214, P1297, DOI 10.1084/jem.20161141
   Costello SP, 2017, ALIMENT PHARM THER, V46, P213, DOI 10.1111/apt.14173
   D'Odorico I, 2018, J DIGEST DIS, V19, P322, DOI 10.1111/1751-2980.12603
   Dabek M, 2008, FEMS MICROBIOL ECOL, V66, P487, DOI 10.1111/j.1574-6941.2008.00520.x
   Duijvestein M., 2018, CURR TREAT OPTIONS G, V16, P1, DOI [10.1007/s11938-018-0175-129411220, DOI 10.1007/S11938-018-0175-129411220]
   El-Tawil A, 2012, INFLAMM BOWEL DIS, V18, pE399, DOI 10.1002/ibd.21926
   Fasano A, 2012, CLIN REV ALLERG IMMU, V42, P71, DOI 10.1007/s12016-011-8291-x
   Hedin C, 2007, P NUTR SOC, V66, P307, DOI 10.1017/S0029665107005563
   Hollander D, 1999, Curr Gastroenterol Rep, V1, P410, DOI 10.1007/s11894-999-0023-5
   Im JP, 2018, KOREAN J INTERN MED, V33, P28, DOI 10.3904/kjim.2017.400
   Imdad A, 2018, COCHRANE DB SYST REV, DOI 10.1002/14651858.CD012774.pub2
   Kaplan GG, 2017, GASTROENTEROLOGY, V152, P313, DOI 10.1053/j.gastro.2016.10.020
   Matsuoka K, 2018, J GASTROENTEROL, V53, P305, DOI 10.1007/s00535-018-1439-1
   Matsuoka K, 2015, SEMIN IMMUNOPATHOL, V37, P47, DOI 10.1007/s00281-014-0454-4
   Meerveld G. V., 2012, NEUROGASTROENT MOTIL, V24, P503, DOI [10.1111/j.1365-2982.2012.01921.x, DOI 10.1111/J.1365-2982.2012.01921.X]
   Menard S, 2010, MUCOSAL IMMUNOL, V3, P247, DOI 10.1038/mi.2010.5
   Michielan A, 2015, MEDIAT INFLAMM, V2015, DOI 10.1155/2015/628157
   Ng SC, 2015, GUT, V64, P1063, DOI 10.1136/gutjnl-2014-307410
   Nishida A, 2018, CLIN J GASTROENTEROL, V11, P1, DOI 10.1007/s12328-017-0813-5
   Ordas I, 2012, LANCET, V380, P1606, DOI 10.1016/S0140-6736(12)60150-0
   Qin XF, 2002, MED HYPOTHESES, V59, P159, DOI 10.1016/S0306-9877(02)00243-8
   Qin XF, 2007, GUT, V56, P1641, DOI 10.1136/gut.2007.132076
   Rutgeerts P, 2007, GUT, V56, P453, DOI 10.1136/gut.2005.088732
   Sartor RB, 2006, NAT CLIN PRACT GASTR, V3, P390, DOI 10.1038/ncpgasthep0528
   Sunkara T, 2018, J INFLAMM RES, V11, P321, DOI 10.2147/JIR.S176190
   Surawicz CM, 2013, AM J GASTROENTEROL, V108, P478, DOI 10.1038/ajg.2013.4
   Tran CD, 2015, FUTURE MICROBIOL, V10, P1339, DOI 10.2217/FMB.15.54
   Vindigni SM, 2016, THER ADV GASTROENTER, V9, P606, DOI 10.1177/1756283X16644242
   Yao XM, 2017, NAT COMMUN, V8, DOI 10.1038/s41467-017-01917-2
   Zhang FM, 2013, WORLD J GASTROENTERO, V19, P7213, DOI 10.3748/wjg.v19.i41.7213
   Zhang FM, 2012, AM J GASTROENTEROL, V107, P1755, DOI 10.1038/ajg.2012.251
   Zhou JA, 2017, MOL MED REP, V16, P1779, DOI 10.3892/mmr.2017.6825
   Zhou KK, 2014, PLOS ONE, V9, DOI 10.1371/journal.pone.0098905
   Zuo T, 2018, FRONT MICROBIOL, V9, DOI 10.3389/fmicb.2018.02247
NR 40
TC 10
Z9 12
U1 4
U2 14
PU FRONTIERS MEDIA SA
PI LAUSANNE
PA AVENUE DU TRIBUNAL FEDERAL 34, LAUSANNE, CH-1015, SWITZERLAND
SN 2235-2988
J9 FRONT CELL INFECT MI
JI Front. Cell. Infect. Microbiol.
PD NOV 15
PY 2019
VL 9
AR 393
DI 10.3389/fcimb.2019.00393
PG 9
WC Immunology; Microbiology
WE Science Citation Index Expanded (SCI-EXPANDED)
SC Immunology; Microbiology
GA JR8HT
UT WOS:000499860200001
PM 31803633
OA Green Published, gold
DA 2022-07-15
ER

PT J
AU Denoth, L
   Juillerat, P
   Kremer, AE
   Rogler, G
   Scharl, M
   Yilmaz, B
   Bluemel, S
AF Denoth, Luisa
   Juillerat, Pascal
   Kremer, Andreas E.
   Rogler, Gerhard
   Scharl, Michael
   Yilmaz, Bahtiyar
   Bluemel, Sena
CA Swiss IBD Cohort Study
TI Modulation of the Mucosa-Associated Microbiome Linked to the PTPN2 Risk
   Gene in Patients with Primary Sclerosing Cholangitis and Ulcerative
   Colitis
SO MICROORGANISMS
LA English
DT Article
DE PSC; PTPN2; TCPTP; mucosa-associated microbiome; Roseburia; Tepidimonas;
   Actinobacillus; Haemophilus; Fusobacterium; Brachyspira; Eubacterium
ID INFLAMMATORY-BOWEL-DISEASE; PHOSPHATASE NONRECEPTOR TYPE-2;
   CROHNS-DISEASE; DIAGNOSIS; FEATURES; RATS; IBD
AB Gut microbiota appears to be involved in the pathogenesis of primary sclerosing cholangitis (PSC). The protein tyrosine phosphatase nonreceptor 2 (PTPN2) gene risk variant rs1893217 is associated with gut dysbiosis in inflammatory bowel disease (IBD), and PTPN2 was mentioned as a possible risk gene for PSC. This study assessed the microbial profile of ulcerative colitis (UC) patients with PSC and without PSC (non-PSC). Additionally, effects of the PTPN2 risk variant were assessed. In total, 216 mucosal samples from ileum, colon, and rectum were collected from 7 PSC and 42 non-PSC patients, as well as 28 control subjects (non-IBD). The microbial composition was derived from 16S rRNA sequencing data. Overall, bacterial richness was highest in PSC patients, who also had a higher relative abundance of the genus Roseburia compared to non-PSC, as well as Haemophilus, Fusobacterium, Bifidobacterium, and Actinobacillus compared to non-IBD, as well as a lower relative abundance of Bacteroides compared to non-PSC and non-IBD, respectively. After exclusion of patients with the PTPN2 risk variant, Brachyspira was higher in PSC compared to non-PSC, while, solely in colon samples, Eubacterium and Tepidimonas were higher in PSC vs. non-IBD. In conclusion, this study underlines the presence of gut mucosa-associated microbiome changes in PSC patients and rather weakens the role of PTPN2 as a PSC risk gene.
C1 [Denoth, Luisa; Kremer, Andreas E.; Rogler, Gerhard; Scharl, Michael; Bluemel, Sena] Univ Hosp Zurich, Dept Gastroenterol & Hepatol, Ramistr 100, CH-8091 Zurich, Switzerland.
   [Juillerat, Pascal; Yilmaz, Bahtiyar] Univ Bern, Dept Biomed Res, Maurice Muller Labs, CH-3012 Bern, Switzerland.
   [Juillerat, Pascal; Yilmaz, Bahtiyar] Univ Bern, Bern Univ Hosp, Dept Visceral Surg & Med, CH-3012 Bern, Switzerland.
   [Kremer, Andreas E.] Friedrich Alexander Univ Erlangen Nurnberg, Dept Med 1, D-91054 Erlangen, Germany.
   [Kremer, Andreas E.] Univ Hosp Erlangen, D-91054 Erlangen, Germany.
RP Bluemel, S (通讯作者)，Univ Hosp Zurich, Dept Gastroenterol & Hepatol, Ramistr 100, CH-8091 Zurich, Switzerland.
EM luisa.denoth@hotmail.ch; pascal.juillerat@insel.ch;
   Andreas.Kremer@usz.ch; Gerhard.Rogler@usz.ch; Michael.Scharl@usz.ch;
   Bahtiyar.Yilmaz@dbmr.unibe.ch; sena.bluemel@usz.ch
RI ; Rogler, Gerhard/O-5308-2015
OI Kremer, Andreas/0000-0002-9263-948X; Yilmaz,
   Bahtiyar/0000-0003-1888-9226; Rogler, Gerhard/0000-0002-1733-9188
FU University of Zurich (Walter and Gertrud Siegenthaler Fellowship,
   Hartmann Mueller Foundation and Fonds zur Foerderung des Akademischen
   Nachwuchses); Swiss National Science Foundation Ambizione grant
   [PZ00P3_185880]; Novartis Foundation for Medical-Biological Research
   [19A013]; Stiftung Experimentelle Biomedizin; German Research
   Foundation/Swiss National Science Foundation [320030E_190969]; Swiss
   National Science Foundation [320030_184753, 314730_166381,
   33CS30-148422]
FX S.B. was supported by fellowships from University of Zurich (Walter and
   Gertrud Siegenthaler Fellowship, Hartmann Mueller Foundation and Fonds
   zur Foerderung des Akademischen Nachwuchses). B.Y. received funding from
   the Swiss National Science Foundation Ambizione grant PZ00P3_185880 and
   Novartis Foundation for Medical-Biological Research (#19A013). M.S. was
   supported by a grant from the Stiftung Experimentelle Biomedizin, a
   joint grant from the German Research Foundation/Swiss National Science
   Foundation (320030E_190969), and grants from the Swiss National Science
   Foundation (320030_184753 and 314730_166381). The SIBDCS is supported by
   a grant of the Swiss National Science Foundation to GR [Grant No.
   33CS30-148422].
CR Abenavoli L, 2019, NUTRIENTS, V11, DOI 10.3390/nu11112690
   Bambha K, 2003, GASTROENTEROLOGY, V125, P1364, DOI 10.1016/j.gastro.2003.07.011
   Begley M, 2005, FEMS MICROBIOL REV, V29, P625, DOI 10.1016/j.femsre.2004.09.003
   Brown EM, 2019, CELL HOST MICROBE, V25, P668, DOI 10.1016/j.chom.2019.04.002
   Callahan Ben J, 2016, F1000Res, V5, P1492
   Caporaso JG, 2010, NAT METHODS, V7, P335, DOI 10.1038/nmeth.f.303
   Chapman R, 2010, HEPATOLOGY, V51, P660, DOI 10.1002/hep.23294
   CHAPMAN RWG, 1980, GUT, V21, P870, DOI 10.1136/gut.21.10.870
   Conrad K, 2014, AUTOIMMUN REV, V13, P463, DOI 10.1016/j.autrev.2014.01.028
   Cortez RV, 2021, FRONT IMMUNOL, V11, DOI 10.3389/fimmu.2020.598152
   Eaton JE, 2013, GASTROENTEROLOGY, V145, P521, DOI 10.1053/j.gastro.2013.06.052
   Gerard P, 2014, PATHOGENS, V3, P14, DOI 10.3390/pathogens3010014
   Goley ED, 2006, NAT REV MOL CELL BIO, V7, P713, DOI 10.1038/nrm2026
   Hov JR, 2017, SEMIN LIVER DIS, V37, P314, DOI 10.1055/s-0037-1608801
   Jabbar KS, 2021, GUT, V70, P1117, DOI 10.1136/gutjnl-2020-321466
   Jeong JY, 2020, CANCERS, V12, DOI 10.3390/cancers12092346
   Jiang XJ, 2017, NAT REV GASTRO HEPAT, V14, P279, DOI 10.1038/nrgastro.2016.154
   Jones BV, 2008, P NATL ACAD SCI USA, V105, P13580, DOI 10.1073/pnas.0804437105
   Karlsen TH, 2010, GASTROENTEROLOGY, V138, P1102, DOI 10.1053/j.gastro.2009.11.046
   Kostic AD, 2013, CELL HOST MICROBE, V14, P207, DOI 10.1016/j.chom.2013.07.007
   Kummen M, 2017, GUT, V66, P611, DOI 10.1136/gutjnl-2015-310500
   Lemoinne S, 2020, GUT, V69, P92, DOI 10.1136/gutjnl-2018-317791
   LICHTMAN SN, 1990, GASTROENTEROLOGY, V98, P414, DOI 10.1016/0016-5085(90)90833-M
   LICHTMAN SN, 1991, HEPATOLOGY, V13, P766, DOI 10.1002/hep.1840130425
   Little R, 2020, WORLD J GASTROENTERO, V26, P2768, DOI 10.3748/wjg.v26.i21.2768
   Loftus EV, 2005, GUT, V54, P91, DOI 10.1136/gut.2004.046615
   Lv JL, 2018, PATHOL RES PRACT, V214, P1356, DOI 10.1016/j.prp.2018.05.028
   McMurdie PJ, 2013, PLOS ONE, V8, DOI 10.1371/journal.pone.0061217
   Morgan XC, 2012, GENOME BIOL, V13, DOI 10.1186/gb-2012-13-9-r79
   Mukherjee A, 2020, GUT MICROBES, V12, DOI 10.1080/19490976.2020.1802866
   Nakamoto N, 2019, NAT MICROBIOL, V4, P492, DOI 10.1038/s41564-018-0333-1
   OLSSON R, 1991, GASTROENTEROLOGY, V100, P1319
   Qin GX, 2017, BBA-PROTEINS PROTEOM, V1865, P1114, DOI 10.1016/j.bbapap.2017.06.005
   Quraishi MN, 2020, J CROHNS COLITIS, V14, P935, DOI 10.1093/ecco-jcc/jjaa021
   Quraishi MN, 2017, GUT, V66, P386, DOI 10.1136/gutjnl-2016-311915
   Ridlon JM, 2015, ACTA PHARM SIN B, V5, P99, DOI 10.1016/j.apsb.2015.01.006
   Rinninella E, 2019, MICROORGANISMS, V7, DOI 10.3390/microorganisms7010014
   Rhlemann M, 2019, ALIMENT PHARM THER, V50, P580, DOI 10.1111/apt.15375
   Sabino J, 2016, GUT, V65, P1681, DOI 10.1136/gutjnl-2015-311004
   Scharl M, 2012, INFLAMM BOWEL DIS, V18, P1287, DOI 10.1002/ibd.21891
   Scharl M, 2012, INFLAMM BOWEL DIS, V18, P900, DOI 10.1002/ibd.21913
   Shah AY, 2020, AM J GASTROENTEROL, V115, P814, DOI 10.14309/ajg.0000000000000604
   Shen ZH, 2018, WORLD J GASTROENTERO, V24, P5, DOI 10.3748/wjg.v24.i1.5
   Song ZW, 2019, MICROBIOME, V7, DOI 10.1186/s40168-019-0628-3
   Spalinger MR, 2015, MUCOSAL IMMUNOL, V8, P918, DOI 10.1038/mi.2014.122
   Spalinger MR, 2016, DIGESTION, V93, P182, DOI 10.1159/000444479
   Stojanov S, 2020, MICROORGANISMS, V8, DOI 10.3390/microorganisms8111715
   Sundquist A, 2007, BMC MICROBIOL, V7, DOI 10.1186/1471-2180-7-108
   Tedesco D, 2018, GASTROENTEROLOGY, V154, P2178, DOI 10.1053/j.gastro.2018.02.019
   Todd JA, 2007, NAT GENET, V39, P857, DOI 10.1038/ng2068
   Torres J, 2016, ALIMENT PHARM THER, V43, P790, DOI 10.1111/apt.13552
   Vieira-Silva S, 2019, NAT MICROBIOL, V4, P1826, DOI 10.1038/s41564-019-0483-9
   Wang R, 2014, WORLD J GASTROENTERO, V20, P8783, DOI 10.3748/wjg.v20.i27.8783
   Whiteley AS, 2012, J MICROBIOL METH, V91, P80, DOI 10.1016/j.mimet.2012.07.008
   Wu CY, 2013, J CELL BIOL, V203, P907, DOI 10.1083/jcb.201306032
   Yilmaz B, 2019, NAT MED, V25, P323, DOI 10.1038/s41591-018-0308-z
   Yilmaz B, 2018, PLOS ONE, V13, DOI 10.1371/journal.pone.0199664
   Zhang JX, 2014, INFLAMM RES, V63, P71, DOI 10.1007/s00011-013-0673-5
   Zhang SQ, 2019, PATHOL RES PRACT, V215, P235, DOI 10.1016/j.prp.2018.10.011
NR 59
TC 0
Z9 0
U1 2
U2 3
PU MDPI
PI BASEL
PA ST ALBAN-ANLAGE 66, CH-4052 BASEL, SWITZERLAND
EI 2076-2607
J9 MICROORGANISMS
JI Microorganisms
PD AUG
PY 2021
VL 9
IS 8
AR 1752
DI 10.3390/microorganisms9081752
PG 12
WC Microbiology
WE Science Citation Index Expanded (SCI-EXPANDED)
SC Microbiology
GA UI5JP
UT WOS:000690643500001
PM 34442830
OA Green Published, gold, Green Accepted
DA 2022-07-15
ER

PT J
AU Landy, J
   Al-Hassi, HO
   McLaughlin, SD
   Knight, SC
   Ciclitira, PJ
   Nicholls, RJ
   Clark, SK
   Hart, AL
AF Landy, J.
   Al-Hassi, H. O.
   McLaughlin, S. D.
   Knight, S. C.
   Ciclitira, P. J.
   Nicholls, R. J.
   Clark, S. K.
   Hart, A. L.
TI Etiology of pouchitis
SO INFLAMMATORY BOWEL DISEASES
LA English
DT Review
DE etiology; pouchitis; inflammatory bowel diseases
ID ULCERATIVE-COLITIS PATIENTS; ANTINEUTROPHIL CYTOPLASMIC ANTIBODY;
   PROBIOTIC THERAPY VSLNUMBER-3; SMALL-INTESTINAL PERMEABILITY; LONG-TERM
   FAILURE; ILEAL POUCH; ANAL ANASTOMOSIS; RESTORATIVE PROCTOCOLECTOMY;
   CROHNS-DISEASE; DENDRITIC CELLS
AB Restorative proctocolectomy with ileal-pouch anal anastomosis (RPC) is the operation of choice for ulcerative colitis (UC) patients requiring surgery. It is also used for patients with familial adenomatous polyposis (FAP). Pouchitis accounts for 10% of pouch failures. It is an idiopathic inflammatory condition that may occur in up to 50% of patients after RPC for UC. It is rarely seen in FAP patients after RPC. The etiology of pouchitis remains unclear. An overlap with UC is suggested by the frequency with which pouchitis affects patients with UC compared with FAP patients. There is significant clinical evidence implicating bacteria in the pathogenesis of pouchitis. Studies using culture and molecular methods demonstrate a dysbiosis of the pouch microbiota in pouchitis. Risk factors, genetic associations, and serological markers of pouchitis suggest that the interactions between the host immune responses and the pouch microbiota underlie the etiology of this idiopathic inflammatory condition. Here we present a detailed review of the data focusing on the pouch microbiota and the immune responses that support this hypothesis. We also discuss the contribution of luminal metabolic factors and the epithelial membrane in the etiology of this inflammatory process. The ileoanal pouch offers a unique opportunity to study the inter-relationships between the gut microbiota and host immune responses from before the onset of disease. For this reason the study of pouchitis could serve as a human model that significantly enhances our understanding of inflammatory bowel diseases in general. (Inflamm Bowel Dis 2012;)
C1 [Hart, A. L.] St Marks Hosp, IBD Unit, Dept Gastroenterol, London HA1 3UJ, England.
   [Landy, J.; Al-Hassi, H. O.; Knight, S. C.; Hart, A. L.] Imperial Coll London, Antigen Presentat Res Grp, Fac Med, Harrow, Middx, England.
   [Landy, J.; Al-Hassi, H. O.; Knight, S. C.; Hart, A. L.] Royal Bournemouth Hosp, Dept Gastroenterol, Bournemouth, Dorset, England.
   [McLaughlin, S. D.] Kings Coll London, Dept Gastroenterol, Div Nutr Sci, London, England.
   [Ciclitira, P. J.] St Thomas Hosp, Rayne Inst, Dept Gastroenterol, London SE1 7EH, England.
   [Nicholls, R. J.] Univ London Imperial Coll Sci Technol & Med, Dept Biosurg & Surg Technol, London, England.
   [Clark, S. K.] St Marks Hosp, Dept Surg, Harrow, Middx, England.
RP Hart, AL (通讯作者)，St Marks Hosp, IBD Unit, Dept Gastroenterol, 4th Floor,Watford Rd, London HA1 3UJ, England.
EM ailsa.hart@nwlh.nhs.uk
RI hart, ailsa/AFO-1919-2022; Clark, Susan/J-8103-2012
OI Clark, Susan/0000-0002-6929-8082
CR Abdelrazeq AS, 2008, COLORECTAL DIS, V10, P805, DOI 10.1111/j.1463-1318.2007.01413.x
   Achkar JP, 2005, CLIN GASTROENTEROL H, V3, P60, DOI 10.1016/S1542-3565(04)00604-4
   Aisenberg J, 2004, AM J GASTROENTEROL, V99, P432, DOI 10.1111/j.1572-0241.2004.04107.x
   Amasheh S, 2009, INT J COLORECTAL DIS, V24, P1149, DOI 10.1007/s00384-009-0737-8
   Anderson CA, 2011, NAT GENET, V43, P246, DOI 10.1038/ng.764
   APEL R, 1994, GASTROENTEROLOGY, V107, P435, DOI 10.1016/0016-5085(94)90169-4
   Arrieta MC, 2009, GUT, V58, P41, DOI 10.1136/gut.2008.150888
   BAIN IM, 1995, BRIT J SURG, V82, P614, DOI 10.1002/bjs.1800820514
   Bambury N, 2008, DIS COLON RECTUM, V51, P561, DOI 10.1007/s10350-008-9200-0
   Barrett JC, 2009, NAT GENET, V41, P1330, DOI 10.1038/ng.483
   Becker JM, 1999, GASTROENTEROL CLIN N, V28, P371, DOI 10.1016/S0889-8553(05)70061-3
   Bell AJG, 2004, GUT, V53, P1801, DOI 10.1136/gut.2003.026807
   Berkes J, 2003, GUT, V52, P439, DOI 10.1136/gut.52.3.439
   Brett PM, 1996, EUR J GASTROEN HEPAT, V8, P951, DOI 10.1097/00042737-199610000-00003
   Bulois P, 2000, INFLAMM BOWEL DIS, V6, P157, DOI 10.1097/00054725-200008000-00001
   CAMPBELL AP, 1994, J CLIN PATHOL, V47, P834, DOI 10.1136/jcp.47.9.834
   CARRARO PS, 1994, GUT, V35, P1721
   Carter MJ, 2001, GASTROENTEROLOGY, V121, P805, DOI 10.1053/gast.2001.28017
   Chapman MAS, 1997, BRIT J SURG, V84, P71
   Cottone M, 2008, DIGEST LIVER DIS, V40, pS247, DOI 10.1016/S1590-8658(08)60533-2
   D'Inca R, 1999, AM J GASTROENTEROL, V94, P2956, DOI 10.1111/j.1572-0241.1999.01444.x
   De Preter V, 2009, INFLAMM BOWEL DIS, V15, P335, DOI 10.1002/ibd.20768
   Dendrinos KG, 2006, J GASTROINTEST SURG, V10, P1060, DOI 10.1016/j.gassur.2006.02.004
   DESILVA HJ, 1991, GUT, V32, P1160, DOI 10.1136/gut.32.10.1160
   DESILVA HJ, 1990, J CLIN PATHOL, V43, P824, DOI 10.1136/jcp.43.10.824
   Duerkop BA, 2009, IMMUNITY, V31, P368, DOI 10.1016/j.immuni.2009.08.009
   Duffy M, 2002, DIS COLON RECTUM, V45, P384, DOI 10.1007/s10350-004-6187-z
   Eckburg PB, 2005, SCIENCE, V308, P1635, DOI 10.1126/science.1110591
   Facklis K, 1999, DIS COLON RECTUM, V42, P601, DOI 10.1007/BF02234133
   Falk A, 2007, SCAND J GASTROENTERO, V42, P973, DOI 10.1080/00365520701204238
   FASANO A, 1990, DIGEST DIS SCI, V35, P801, DOI 10.1007/BF01536791
   FAZIO VW, 1995, ANN SURG, V222, P120, DOI 10.1097/00000658-199508000-00003
   Feng T, 2011, MUCOSAL IMMUNOL, V4, P15, DOI 10.1038/mi.2010.60
   Ferrante M, 2008, J CROHNS COLITIS, V2, P142, DOI 10.1016/j.crohns.2007.10.003
   Fleshner P, 2008, CLIN GASTROENTEROL H, V6, P561, DOI 10.1016/j.cgh.2008.01.002
   Fleshner P, 2007, CLIN GASTROENTEROL H, V5, P952, DOI 10.1016/j.cgh.2007.03.020
   Fleshner PR, 2001, GUT, V49, P671, DOI 10.1136/gut.49.5.671
   Frank DN, 2007, P NATL ACAD SCI USA, V104, P13780, DOI 10.1073/pnas.0706625104
   FREEL RW, 1983, AM J PHYSIOL, V245, pG816, DOI 10.1152/ajpgi.1983.245.6.G816
   Gionchetti P, 2000, GASTROENTEROLOGY, V119, P305, DOI 10.1053/gast.2000.9370
   GIONCHETTI P, 1994, DIGEST DIS SCI, V39, P1525, DOI 10.1007/BF02088059
   Gionchetti P, 1999, ALIMENT PHARM THERAP, V13, P713, DOI 10.1046/j.1365-2036.1999.00553.x
   Gionchetti P, 2003, GASTROENTEROLOGY, V124, P1202, DOI 10.1016/S0016-5085(03)00171-9
   Gionchetti P, 2007, DIS COLON RECTUM, V50, P2075, DOI 10.1007/s10350-007-9068-4
   Gitter AH, 2001, GASTROENTEROLOGY, V121, P1320, DOI 10.1053/gast.2001.29694
   Goldberg PA, 1996, GUT, V38, P549, DOI 10.1136/gut.38.4.549
   Gosselink MP, 2004, DIS COLON RECTUM, V47, P876, DOI 10.1007/s10350-004-0525-z
   Hahnloser D, 2007, BRIT J SURG, V94, P333, DOI 10.1002/bjs.5464
   Hart AL, 2005, GASTROENTEROLOGY, V129, P50, DOI 10.1053/j.gastro.2005.05.013
   Hata K, 2003, SCAND J GASTROENTERO, V38, P1055, DOI 10.1080/00365520310005938
   Hayashi H, 2002, MICROBIOL IMMUNOL, V46, P535, DOI 10.1111/j.1348-0421.2002.tb02731.x
   Heller F, 2005, GASTROENTEROLOGY, V129, P550, DOI 10.1053/j.gastro.2005.05.002
   Helwig U, 2004, INT J COLORECTAL DIS, V19, P165, DOI 10.1007/s00384-003-0500-5
   HENDRIKSEN C, 1985, GUT, V26, P158, DOI 10.1136/gut.26.2.158
   HENRIKSON CK, 1989, LAB INVEST, V60, P72
   Heuschen G, 2007, INT J COLORECTAL DIS, V22, P293, DOI 10.1007/s00384-006-0133-6
   Hoie O, 2007, GASTROENTEROLOGY, V132, P507, DOI 10.1053/j.gastro.2006.11.015
   HOLLANDER D, 1986, ANN INTERN MED, V105, P883, DOI 10.7326/0003-4819-105-6-883
   Holubar SD, 2010, COCHRANE DB SYST REV, DOI 10.1002/14651858.CD001176.pub2
   Hui T, 2005, DIS COLON RECTUM, V48, P1254, DOI 10.1007/s10350-005-0013-0
   Johnson MW, 2009, INFLAMM BOWEL DIS, V15, P1803, DOI 10.1002/ibd.21022
   Kohyama A, 2009, SURGERY, V145, P435, DOI 10.1016/j.surg.2008.12.003
   Komanduri S, 2007, CLIN GASTROENTEROL H, V5, P352, DOI 10.1016/j.cgh.2007.01.001
   Kroesen AJ, 2008, SCAND J GASTROENTERO, V43, P704, DOI 10.1080/00365520701873206
   Kroesen AJ, 2006, INFLAMM BOWEL DIS, V12, P736, DOI 10.1097/00054725-200608000-00010
   Kuhbacher T, 2006, GUT, V55, P833, DOI 10.1136/gut.2005.078303
   Kuisma J, 2003, ALIMENT PHARM THER, V17, P509, DOI 10.1046/j.1365-2036.2003.01465.x
   Kuisma J, 2001, AM J GASTROENTEROL, V96, P3110, DOI 10.1016/S0002-9270(01)03818-7
   Lammers KM, 2005, WORLD J GASTROENTERO, V11, P7323, DOI 10.3748/wjg.v11.i46.7323
   Lammers KM, 2005, INFLAMM BOWEL DIS, V11, P447, DOI 10.1097/01.mpa.0000160302.40931.7b
   LANGHOLZ E, 1992, GASTROENTEROLOGY, V103, P1444, DOI 10.1016/0016-5085(92)91163-X
   Leal RF, 2008, TECH COLOPROCTOL, V12, P33, DOI 10.1007/s10151-008-0395-9
   Leal RFPN, 2010, GUT, pA288
   Leowardi C, 2010, LANGENBECK ARCH SURG, V395, P49, DOI 10.1007/s00423-009-0479-7
   Lian L, 2009, DIS COLON RECTUM, V52, P1912, DOI 10.1007/DCR.0b013e3181b300f4
   Lim M, 2009, DIS COLON RECTUM, V52, P1492, DOI 10.1007/DCR.0b013e3181a7b77a
   Lodes MJ, 2004, J CLIN INVEST, V113, P1296, DOI 10.1172/JCI200420295
   LOHMULLER JL, 1990, ANN SURG, V211, P622
   McLaughlin SD, 2010, ANN SURG, V252, P90, DOI 10.1097/SLA.0b013e3181e3dc8b
   MCLEOD RS, 1994, DIS COLON RECTUM, V37, P26, DOI 10.1007/BF02047210
   Meier CB, 2005, INFLAMM BOWEL DIS, V11, P965, DOI 10.1097/01.MIB.0000186407.25694.cf
   Merrett MN, 1996, GUT, V39, P226, DOI 10.1136/gut.39.2.226
   Merrett MN, 1997, EUR J GASTROEN HEPAT, V9, P1219
   Mimura T, 2004, GUT, V53, P108, DOI 10.1136/gut.53.1.108
   Miner PB, 2006, ALIMENT PHARM THER, V23, P1403, DOI 10.1111/j.1365-2036.2006.02837.x
   MOSKOWITZ RL, 1986, INT J COLORECTAL DIS, V1, P167, DOI 10.1007/BF01648445
   Mow WS, 2004, GASTROENTEROLOGY, V126, P414, DOI 10.1053/j.gastro.2003.11.015
   MUNKHOLM P, 1994, GUT, V35, P68, DOI 10.1136/gut.35.1.68
   NASMYTH DG, 1989, GASTROENTEROLOGY, V96, P817
   NASMYTH DG, 1989, DIS COLON RECTUM, V32, P230, DOI 10.1007/BF02554535
   Navaneethan U, 2011, J GASTROINTEST SURG, V15, P1556, DOI 10.1007/s11605-011-1587-6
   NICHOLLS RJ, 1981, GUT, V22, P462, DOI 10.1136/gut.22.6.462
   OCONNELL PR, 1986, BRIT J SURG, V73, P909, DOI 10.1002/bjs.1800731121
   Ohge H, 2005, DIS COLON RECTUM, V48, P469, DOI 10.1007/s10350-004-0820-8
   Okon A, 2005, AM SURGEON, V71, P821
   ONDERDONK AB, 1992, J CLIN MICROBIOL, V30, P312, DOI 10.1128/JCM.30.2.312-317.1992
   PATEL RT, 1995, DIS COLON RECTUM, V38, P831, DOI 10.1007/BF02049839
   Patel RT, 1995, EUR J GASTROEN HEPAT, V7, P1037, DOI 10.1097/00042737-199511000-00005
   Peeters M, 1997, GASTROENTEROLOGY, V113, P802, DOI 10.1016/S0016-5085(97)70174-4
   Penna C, 1996, GUT, V38, P234, DOI 10.1136/gut.38.2.234
   Polese L, 2005, WORLD J GASTROENTERO, V11, P5303, DOI 10.3748/wjg.v11.i34.5303
   Pronio A, 2008, INFLAMM BOWEL DIS, V14, P662, DOI 10.1002/ibd.20369
   Rescigno M, 2001, NAT IMMUNOL, V2, P361, DOI 10.1038/86373
   ROEDIGER WEW, 1980, LANCET, V2, P712
   SALEMANS JMJI, 1992, DIGEST DIS SCI, V37, P1882, DOI 10.1007/BF01308083
   SANDBORN WJ, 1994, MAYO CLIN PROC, V69, P409, DOI 10.1016/S0025-6196(12)61634-6
   SANDBORN WJ, 1995, DIGEST DIS SCI, V40, P1474, DOI 10.1007/BF02285195
   SANTAVIRTA J, 1991, INT J COLORECTAL DIS, V6, P38, DOI 10.1007/BF00703959
   Sartor RB, 2008, GASTROENTEROLOGY, V134, P577, DOI 10.1053/j.gastro.2007.11.059
   Schmidt CM, 1998, ANN SURG, V227, P654, DOI 10.1097/00000658-199805000-00006
   Schmitz H, 1999, GASTROENTEROLOGY, V116, P301, DOI 10.1016/S0016-5085(99)70126-5
   Sehgal R, 2010, DIS COLON RECTUM, V53, P1487, DOI 10.1007/DCR.0b013e3181f22635
   Sekirov I, 2010, PHYSIOL REV, V90, P859, DOI 10.1152/physrev.00045.2009
   Shen B, 2005, AM J GASTROENTEROL, V100, P93, DOI 10.1111/j.1572-0241.2005.40778.x
   Shen B, 2011, INFLAMM BOWEL DIS, V17, P1890, DOI 10.1002/ibd.21594
   Simchuk EJ, 2000, WORLD J SURG, V24, P851, DOI 10.1007/s002680010136
   Smith FM, 2005, COLORECTAL DIS, V7, P563, DOI 10.1111/j.1463-1318.2005.00833.x
   Soderholm JD, 1999, GUT, V44, P96, DOI 10.1136/gut.44.1.96
   Stagg AJ, 2004, BEST PRACT RES CL GA, V18, P255, DOI 10.1016/j.bpg.2003.10.004
   Stagg AJ, 2003, GUT, V52, P1522, DOI 10.1136/gut.52.10.1522
   Stahlberg D, 1996, DIS COLON RECTUM, V39, P1012, DOI 10.1007/BF02054692
   Stallmach A, 1998, GUT, V43, P499, DOI 10.1136/gut.43.4.499
   Stallmach A, 1999, DIS COLON RECTUM, V42, P1311, DOI 10.1007/BF02234221
   Swidsinski A, 2005, WORLD J GASTROENTERO, V11, P1131, DOI 10.3748/wjg.v11.i8.1131
   Tamboli CP, 2004, GUT, V53, P1057
   Targan SR, 2005, GASTROENTEROLOGY, V128, P2020, DOI 10.1053/j.gastro.2005.03.046
   Tekkis PP, 2010, COLORECTAL DIS, V12, P433, DOI 10.1111/j.1463-1318.2009.01816.x
   Thibault R, 2010, INFLAMM BOWEL DIS, V16, P684, DOI 10.1002/ibd.21108
   Thomas PD, 2001, SCAND J GASTROENTERO, V36, P258, DOI 10.1080/003655201750074519
   Toiyama Y, 2006, SURG TODAY, V36, P287, DOI 10.1007/s00595-005-3144-y
   Tulchinsky H, 2003, ANN SURG, V238, P229, DOI 10.1097/01.sla.0000082121.84763.4c
   Tyler AD, 2011, GASTROENTEROLOGY, V140, pS271
   VANEMBDEN JGHR, 1994, GUT, V35, P658, DOI 10.1136/gut.35.5.658
   WISCHMEYER P, 1993, MAYO CLIN PROC, V68, P978, DOI 10.1016/S0025-6196(12)62270-8
   Xavier RJ, 2007, NATURE, V448, P427, DOI 10.1038/nature06005
   Zeissig S, 2007, GUT, V56, P61, DOI 10.1136/gut.2006.094375
   Zella GC, 2011, INFLAMM BOWEL DIS, V17, P1092, DOI 10.1002/ibd.21460
   ZINS BJ, 1995, AM J GASTROENTEROL, V90, P2177
   Zolotarevsky Y, 2002, GASTROENTEROLOGY, V123, P163, DOI 10.1053/gast.2002.34235
NR 139
TC 40
Z9 40
U1 2
U2 8
PU OXFORD UNIV PRESS INC
PI CARY
PA JOURNALS DEPT, 2001 EVANS RD, CARY, NC 27513 USA
SN 1078-0998
EI 1536-4844
J9 INFLAMM BOWEL DIS
JI Inflamm. Bowel Dis.
PD JUN
PY 2012
VL 18
IS 6
BP 1146
EP 1155
DI 10.1002/ibd.21911
PG 10
WC Gastroenterology & Hepatology
WE Science Citation Index Expanded (SCI-EXPANDED)
SC Gastroenterology & Hepatology
GA 943PR
UT WOS:000304137300018
PM 22021180
DA 2022-07-15
ER

PT J
AU Esquerre, N
   Basso, L
   Defaye, M
   Vicentini, FA
   Cluny, N
   Bihan, D
   Hirota, SA
   Schick, A
   Jijon, HB
   Lewis, IA
   Geuking, MB
   Sharkey, KA
   Aitier, C
   Nasser, Y
AF Esquerre, Nicolas
   Basso, Lilian
   Defaye, Manon
   Vicentini, Fernando A.
   Cluny, Nina
   Bihan, Dominique
   Hirota, Simon A.
   Schick, Alana
   Jijon, Humberto B.
   Lewis, Ian A.
   Geuking, Markus B.
   Sharkey, Keith A.
   Aitier, Christophe
   Nasser, Yasmin
TI Colitis-Induced Microbial Perturbation Promotes Postinflammatory
   Visceral Hypersensitivity
SO CELLULAR AND MOLECULAR GASTROENTEROLOGY AND HEPATOLOGY
LA English
DT Article
DE Microbiome; Visceral Pain; DSS Colitis; Dorsal Root Ganglion;
   Short-Chain Fatty Acids; Calcium Imaging
ID INFLAMMATORY-BOWEL-DISEASE; CHAIN FATTY-ACIDS; IBS-LIKE SYMPTOMS; GUT
   MICROBIOTA; ULCERATIVE-COLITIS; FECAL MICROBIOTA; SENSORY NEURONS; PAIN;
   TRPV1; SENSITIZATION
AB BACKGROUND & AIMS: Despite achieving endoscopic remission, more than 20% of inflammatory bowel disease patients experience chronic abdominal pain. These patients have increased rectal transient receptor potential vanilloid-1 receptor (TRPV1) expression, a key transducer of inflammatory pain. Because inflammatory bowel disease patients in remission exhibit dysbiosis and microbial manipulation alters TRPV1 function, our goal was to examine whether microbial perturbation modulated transient receptor potential function in a mouse model.
   METHODS: Mice were given dextran sodium sulfate (DSS) to induce colitis and were allowed to recover. The microbiome was perturbed by using antibiotics as well as fecal microbial transplant (FMT). Visceral and somatic sensitivity were assessed by recording visceromotor responses to colorectal distention and using hot plate/automated Von Frey tests, respectively. Calcium imaging of isolated dorsal root ganglia neurons was used as an in vitro correlate of nociception. The microbiome composition was evaluated via 16S rRNA gene variable region V4 amplicon sequencing, whereas fecal shortchain fatty acids (SCFAs) were assessed by using targeted mass spectrometry.
   RESULTS: Postinflammatory DSS mice developed visceral and somatic hyperalgesia. Antibiotic administration during DSS recovery induced visceral, but not somatic, hyperalgesia independent of inflammation. FMT of postinflammatory DSS stool into antibiotic-treated mice increased visceral hypersensitivity, whereas FMT of control stool reversed antibiotics' sensitizing effects. Postinflammatory mice exhibited both increased SCFAproducing species and fecal acetate/butyrate content compared with controls. Capsaicin-evoked calcium responses were increased in naive dorsal root ganglion neurons incubated with both sodium butyrate/propionate alone and with colonic supernatants derived from postinflammatory mice.
   CONCLUSIONS: The microbiome plays a central role in postinflammatory visceral hypersensitivity. Microbial-derived SCFAs can sensitize nociceptive neurons and may contribute to the pathogenesis of postinflammatory visceral pain.
C1 [Esquerre, Nicolas; Basso, Lilian; Defaye, Manon; Vicentini, Fernando A.; Cluny, Nina; Hirota, Simon A.; Jijon, Humberto B.; Geuking, Markus B.; Sharkey, Keith A.; Aitier, Christophe; Nasser, Yasmin] Univ Calgary, Cumming Sch Med, Snyder Inst Chron Dis, Calgary, AB, Canada.
   [Vicentini, Fernando A.; Cluny, Nina; Sharkey, Keith A.] Univ Calgary, Cumming Sch Med, Hotchkiss Brain Inst, Calgary, AB, Canada.
   [Basso, Lilian; Defaye, Manon; Vicentini, Fernando A.; Cluny, Nina; Hirota, Simon A.; Sharkey, Keith A.; Aitier, Christophe] Univ Calgary, Cumming Sch Med, Dept Physiol & Pharmacol, Calgary, AB, Canada.
   [Bihan, Dominique; Lewis, Ian A.] Univ Calgary, Dept Biol Sci, Calgary, AB, Canada.
   [Schick, Alana] Univ Calgary, Int Microbiome Ctr, Cumming Sch Med, Calgary, AB, Canada.
   [Jijon, Humberto B.; Nasser, Yasmin] Univ Calgary, Dept Med, Div Gastroenterol & Hepatol, Calgary, AB, Canada.
   [Geuking, Markus B.] Univ Calgary, Cumming Sch Med, Dept Microbiol Immun & Infect Dis, Calgary, AB, Canada.
   [Aitier, Christophe] Univ Calgary, Alberta Childrens Hosp Res Inst, Cumming Sch Med, Calgary, AB, Canada.
RP Nasser, Y (通讯作者)，Univ Calgary, 1667 Hlth Sci Bldg,3330 Hosp Dr NW, Calgary, AB T2N 4N1, Canada.
EM ynasser@ucalgary.ca
RI Nasser, Yasmin/AAR-4334-2021
OI Sharkey, Keith/0000-0001-9560-1711
FU Crohn's and Colitis Canada; Canadian Institutes of Health Research;
   Department of Medicine/Division of Gastroenterology; Cumming School of
   Medicine; Koopmans Memorial Research Fund; Crohn's and Colitis Canada
   Chair in Inflammatory Bowel Disease Research; National Council for
   Scientific and Technological Development, Brazil; Alberta Innovates
   Translational Health Chair
FX Supported by Crohn's and Colitis Canada (YN, HBJ, CA, SAH), the Canadian
   Institutes of Health Research (CA, KAS, SAH), the Department of
   Medicine/Division of Gastroenterology (YN, HBJ), the Cumming School of
   Medicine (YN), the Koopmans Memorial Research Fund (YN), and the Crohn's
   and Colitis Canada Chair in Inflammatory Bowel Disease Research (YN).
   FAV was supported by the National Council for Scientific and
   Technological Development, Brazil. Metabolomics data were acquired by DB
   at the Calgary Metabolomics Research Facility (CMRF), which is supported
   by the International Microbiome Centre and the Canada Foundation for
   Innovation. IAL is supported by an Alberta Innovates Translational
   Health Chair.
CR Aden K, 2019, GASTROENTEROLOGY, V157, P1279, DOI 10.1053/j.gastro.2019.07.025
   Akbar A, 2010, GUT, V59, P767, DOI 10.1136/gut.2009.194449
   Amaral FA, 2008, P NATL ACAD SCI USA, V105, P2193, DOI 10.1073/pnas.0711891105
   Aminoglycosides, 2012, AM LIVETOX CLIN RES
   Barrot M, 2012, NEUROSCIENCE, V211, P39, DOI 10.1016/j.neuroscience.2011.12.041
   Basso L, 2017, P NATL ACAD SCI USA, V114, P11235, DOI 10.1073/pnas.1706053114
   Basso L, 2017, CURR OPIN PHARMACOL, V32, P9, DOI 10.1016/j.coph.2016.10.002
   Bennet SMP, 2015, GUT LIVER, V9, P318, DOI 10.5009/gnl14344
   Berry D, 2015, FRONT MICROBIOL, V6, DOI 10.3389/fmicb.2015.01408
   Bihan D, 2019, METHOD ABSOLUTE QUAN
   Bromberg JS, 2018, JCI INSIGHT, V3, DOI 10.1172/jci.insight.121045
   Buskila D, 1999, J RHEUMATOL, V26, P1167
   Callahan BJ, 2016, NAT METHODS, V13, P581, DOI [10.1038/nmeth.3869, 10.1038/NMETH.3869]
   Cattaruzza F, 2010, AM J PHYSIOL-GASTR L, V298, pG81, DOI 10.1152/ajpgi.00221.2009
   Cenac N, 2007, J CLIN INVEST, V117, P636, DOI 10.1172/JCI29255
   Chiu IM, 2013, NATURE, V501, P52, DOI 10.1038/nature12479
   Clasquin Michelle F, 2012, Curr Protoc Bioinformatics, VChapter 14, DOI 10.1002/0471250953.bi1411s37
   Cox SR, 2020, GASTROENTEROLOGY, V158, P176, DOI 10.1053/j.gastro.2019.09.024
   da Silva Serra I., 2016, MOL PAIN, P12
   DeGruttola AK, 2016, INFLAMM BOWEL DIS, V22, P1137, DOI 10.1097/MIB.0000000000000750
   Duvallet C, 2017, NAT COMMUN, V8, DOI 10.1038/s41467-017-01973-8
   Eijkelkamp N, 2007, AM J PHYSIOL-GASTR L, V293, pG749, DOI 10.1152/ajpgi.00114.2007
   Engel MA, 2012, J GASTROENTEROL, V47, P256, DOI 10.1007/s00535-011-0495-6
   Engel MA, 2011, INFLAMM BOWEL DIS, V17, P1030, DOI 10.1002/ibd.21422
   Faure C, 2008, INFLAMM BOWEL DIS, V14, P1569, DOI 10.1002/ibd.20506
   Geirnaert A, 2017, SCI REP-UK, V7, DOI 10.1038/s41598-017-11734-8
   Gill PA, 2018, ALIMENT PHARM THER, V48, P15, DOI 10.1111/apt.14689
   Goolsby TA, 2018, INT J ANTIMICROB AG, V51, P319, DOI 10.1016/j.ijantimicag.2017.08.033
   Gracie DJ, 2017, CLIN GASTROENTEROL H, V15, P376, DOI 10.1016/j.cgh.2016.05.012
   Guerrero-Alba R, 2017, GUT, V66, P2121, DOI 10.1136/gutjnl-2016-311456
   Guida F, 2018, BRAIN BEHAV IMMUN, V67, P230, DOI 10.1016/j.bbi.2017.09.001
   Gustafsson JK, 2011, AM J PHYSIOL-GASTR L, V300, pG1080, DOI 10.1152/ajpgi.00349.2010
   Halfvarson J, 2017, NAT MICROBIOL, V2, DOI 10.1038/nmicrobiol.2017.4
   Halmos EP, 2015, GUT, V64, P93, DOI 10.1136/gutjnl-2014-307264
   Hoban AE, 2016, NEUROSCIENCE, V339, P463, DOI 10.1016/j.neuroscience.2016.10.003
   Hockley JRF, 2019, GUT, V68, P633, DOI 10.1136/gutjnl-2017-315631
   Hollister EB, 2019, J MOL DIAGN, V21, P449, DOI 10.1016/j.jmoldx.2019.01.006
   Hong S, 2009, GUT, V58, P202, DOI 10.1136/gut.2008.157594
   Hotte NSC, 2012, PLOS ONE, V7, DOI 10.1371/journal.pone.0037932
   Ibeakanma C, 2011, GASTROENTEROLOGY, V141, P2098, DOI 10.1053/j.gastro.2011.08.006
   Jain P, 2015, FRONT BEHAV NEUROSCI, V9, DOI 10.3389/fnbeh.2015.00177
   Johnson AC, 2015, NEUROPHARMACOLOGY, V93, P116, DOI 10.1016/j.neuropharm.2015.01.018
   Johnson AC, 2011, DIGEST DIS SCI, V56, P3179, DOI 10.1007/s10620-011-1730-y
   Jonefjall B, 2016, INFLAMM BOWEL DIS, V22, P2630, DOI 10.1097/MIB.0000000000000921
   Jonefjall B, 2013, NEUROGASTROENT MOTIL, V25, P756, DOI 10.1111/nmo.12163
   Krogius-Kurikka L, 2009, BMC GASTROENTEROL, V9, DOI 10.1186/1471-230X-9-95
   Labus JS, 2019, MICROBIOME, V7, DOI 10.1186/s40168-019-0656-z
   Langille MG, 2014, MICROBIOME, V2, DOI 10.1186/s40168-014-0050-9
   Lapointe TK, 2015, AM J PHYSIOL-GASTR L, V309, pG87, DOI 10.1152/ajpgi.00421.2014
   Le Bastard Q, 2018, SCI REP-UK, V8, DOI 10.1038/s41598-018-24342-x
   Lomax AE, 2019, AM J PHYSIOL-GASTR L, V317, DOI 10.1152/ajpgi.00052.2019
   Lopez-Siles M, 2018, FRONT CELL INFECT MI, V8, DOI 10.3389/fcimb.2018.00281
   Love MI, 2014, GENOME BIOL, V15, DOI 10.1186/s13059-014-0550-8
   Luczynski P, 2017, ELIFE, V6, DOI 10.7554/eLife.25887
   Manichanh C, 2006, GUT, V55, P205, DOI 10.1136/gut.2005.073817
   Martin M, 2011, EMBNET J, V17, DOI [10.14806/ej.17.1.200, DOI 10.14806/EJ.17.1.200]
   Martinez C, 2008, AM J GASTROENTEROL, V103, P643, DOI 10.1111/j.1572-0241.2007.01592.x
   McMurdie PJ, 2013, PLOS ONE, V8, DOI 10.1371/journal.pone.0061217
   Mearin F, 2016, GASTROENTEROLOGY, V13, P501
   Melamud E, 2010, ANAL CHEM, V82, P9818, DOI 10.1021/ac1021166
   Meseguer V, 2014, NAT COMMUN, V5, DOI 10.1038/ncomms4125
   Molodecky NA, 2012, GASTROENTEROLOGY, V142, P46, DOI 10.1053/j.gastro.2011.10.001
   Moore BA, 2002, AM J PHYSIOL-GASTR L, V282, pG1045, DOI 10.1152/ajpgi.00406.2001
   Nohr MK, 2015, NEUROSCIENCE, V290, P126, DOI 10.1016/j.neuroscience.2015.01.040
   O'Mahony SM, 2014, NEUROSCIENCE, V277, P885, DOI 10.1016/j.neuroscience.2014.07.054
   Palm O, 2001, J RHEUMATOL, V28, P590
   Perez-Burgos A, 2015, J PHYSIOL-LONDON, V593, P3943, DOI 10.1113/JP270229
   Pittayanon R, 2019, GASTROENTEROLOGY, V157, P97, DOI 10.1053/j.gastro.2019.03.049
   Primec M, 2017, ANAL BIOCHEM, V526, P9, DOI 10.1016/j.ab.2017.03.007
   Rajilic-Stojanovic M, 2011, GASTROENTEROLOGY, V141, P1792, DOI 10.1053/j.gastro.2011.07.043
   Rakoff-Nahoum S, 2004, CELL, V118, P229, DOI 10.1016/j.cell.2004.07.002
   Regueiro M, 2017, GASTROENTEROLOGY, V152, P430, DOI 10.1053/j.gastro.2016.10.036
   Reijnders D, 2016, CELL METAB, V24, P63, DOI [10.1016/j.cmet.2016.06.016, 10.1016/j.cmet.2016.07.008]
   Russo R, 2016, PHARMACOL RES, V103, P279, DOI 10.1016/j.phrs.2015.11.026
   Sakata T, 2019, ANIM SCI J, V90, P3, DOI 10.1111/asj.13118
   Salonen A, 2010, MICROBIOL-SGM, V156, P3205, DOI 10.1099/mic.0.043257-0
   Selimoglu E, 2007, CURR PHARM DESIGN, V13, P119, DOI 10.2174/138161207779313731
   Sessenwein JL, 2017, J NEUROSCI, V37, P11758, DOI 10.1523/JNEUROSCI.1672-17.2017
   Shen SQ, 2017, NAT NEUROSCI, V20, P1213, DOI 10.1038/nn.4606
   Shutkever O, 2018, INFLAMM BOWEL DIS, V24, P1597, DOI 10.1093/ibd/izy052
   Song ZB, 2017, SCI REP-UK, V7, DOI 10.1038/s41598-017-10458-z
   Stilling RM, 2016, NEUROCHEM INT, V99, P110, DOI 10.1016/j.neuint.2016.06.011
   Tachon S, 2013, FEMS MICROBIOL ECOL, V83, P299, DOI 10.1111/j.1574-6941.2012.01475.x
   Tan J, 2014, ADV IMMUNOL, V121, P91, DOI 10.1016/B978-0-12-800100-4.00003-9
   Targownik LE, 2014, AM J GASTROENTEROL, V109, P1613, DOI 10.1038/ajg.2014.230
   Tarrerias AL, 2002, PAIN, V100, P91, DOI 10.1016/S0304-3959(02)00234-8
   van Hoboken EA, 2011, SCAND J GASTROENTERO, V46, P981, DOI 10.3109/00365521.2011.579156
   Vanhoutvin SALW, 2009, NEUROGASTROENT MOTIL, V21, DOI 10.1111/j.1365-2982.2009.01324.x
   Verdu EF, 2006, GUT, V55, P182, DOI 10.1136/gut.2005.066100
   Vich Vila A, 2018, SCI TRANSL MED, V10
   Wouters MM, 2016, GASTROENTEROLOGY, V150, P875, DOI 10.1053/j.gastro.2015.12.034
   Xu DB, 2013, GUT, V62, P1466, DOI 10.1136/gutjnl-2012-302260
   Yang C, 2019, TRANSL PSYCHIAT, V9, DOI 10.1038/s41398-019-0379-8
   Yiangou Y, 2001, LANCET, V357, P1338, DOI 10.1016/S0140-6736(00)04503-7
   Zheng G, 2015, EXP NEUROL, V273, P301, DOI 10.1016/j.expneurol.2015.09.013
NR 95
TC 10
Z9 10
U1 2
U2 8
PU ELSEVIER INC
PI SAN DIEGO
PA 525 B STREET, STE 1900, SAN DIEGO, CA 92101-4495 USA
SN 2352-345X
J9 CELL MOL GASTROENTER
JI Cell. Mol. Gastroenterol. Hepatol.
PY 2020
VL 10
IS 2
BP 225
EP 244
DI 10.1016/j.jcmgh.2020.04.003)
PG 20
WC Gastroenterology & Hepatology
WE Science Citation Index Expanded (SCI-EXPANDED)
SC Gastroenterology & Hepatology
GA MN5GZ
UT WOS:000550871100002
PM 32289500
DA 2022-07-15
ER

PT J
AU Voorhies, AA
   Ott, CM
   Mehta, S
   Pierson, DL
   Crucian, BE
   Feiveson, A
   Oubre, CM
   Torralba, M
   Moncera, K
   Zhang, Y
   Zurek, E
   Lorenzi, HA
AF Voorhies, Alexander A.
   Ott, C. Mark
   Mehta, Satish
   Pierson, Duane L.
   Crucian, Brian E.
   Feiveson, Alan
   Oubre, Cherie M.
   Torralba, Manolito
   Moncera, Kelvin
   Zhang, Yun
   Zurek, Eduardo
   Lorenzi, Hernan A.
TI Study of the impact of long-duration space missions at the International
   Space Station on the astronaut microbiome
SO SCIENTIFIC REPORTS
LA English
DT Article
ID STAPHYLOCOCCUS-AUREUS; FAECALIBACTERIUM-PRAUSNITZII; CHRONIC
   RHINOSINUSITIS; ULCERATIVE-COLITIS; NERVOUS-SYSTEM; RIBOSOMAL-RNA;
   MICROGRAVITY; DEHYDROEPIANDROSTERONE; PERFORMANCE; RESPONSES
AB Over the course of a mission to the International Space Station (ISS) crew members are exposed to a number of stressors that can potentially alter the composition of their microbiomes and may have a negative impact on astronauts' health. Here we investigated the impact of long-term space exploration on the microbiome of nine astronauts that spent six to twelve months in the ISS. We present evidence showing that the microbial communities of the gastrointestinal tract, skin, nose and tongue change during the space mission. The composition of the intestinal microbiota became more similar across astronauts in space, mostly due to a drop in the abundance of a few bacterial taxa, some of which were also correlated with changes in the cytokine profile of crewmembers. Alterations in the skin microbiome that might contribute to the high frequency of skin rashes/hypersensitivity episodes experienced by astronauts in space were also observed. The results from this study demonstrate that the composition of the astronauts' microbiome is altered during space travel. The impact of those changes on crew health warrants further investigation before humans embark on long-duration voyages into outer space.
C1 [Voorhies, Alexander A.; Torralba, Manolito; Moncera, Kelvin; Zhang, Yun; Lorenzi, Hernan A.] J Craig Venter Inst, Dept Infect Dis, Rockville, MD 20850 USA.
   [Ott, C. Mark; Mehta, Satish; Pierson, Duane L.; Crucian, Brian E.; Feiveson, Alan; Oubre, Cherie M.] NASA, Johnson Space Ctr, Houston, TX USA.
   [Zurek, Eduardo] Univ Norte, Barranquilla, Colombia.
RP Lorenzi, HA (通讯作者)，J Craig Venter Inst, Dept Infect Dis, Rockville, MD 20850 USA.
EM hlorenzi@jcvi.org
RI Zurek, Eduardo/I-5089-2013
OI Zurek, Eduardo/0000-0002-9816-6863; Lorenzi, Hernan/0000-0003-0910-7894;
   Zhang, Yun/0000-0003-2707-5881; Moncera, Kelvin Jens/0000-0002-9907-0687
FU NASA Human Research Program [NNX12AB02G]
FX We gratefully acknowledge the participation of the astronauts in the
   study and the ISSMP experiment team at NASA. This work was supported by
   the NASA Human Research Program under grant number NNX12AB02G.
CR Antonsen E., 2017, RISK ADVERSE HLTH OU
   Bailey MT, 2014, ADV EXP MED BIOL, V817, P255, DOI 10.1007/978-1-4939-0897-4_12
   Bailey MT, 2011, BRAIN BEHAV IMMUN, V25, P397, DOI 10.1016/j.bbi.2010.10.023
   Bailey MT, 2006, J NEUROIMMUNOL, V171, P29, DOI 10.1016/j.jneuroim.2005.09.008
   Bardy JJ, 2016, ANN OTO RHINOL LARYN, V125, P613, DOI 10.1177/0003489416641429
   Bates D, 2015, J STAT SOFTW, V67, P1, DOI 10.18637/jss.v067.i01
   Benjamini Y, 2006, BIOMETRIKA, V93, P491, DOI 10.1093/biomet/93.3.491
   Benoit MR, 2006, APPL MICROBIOL BIOT, V70, P403, DOI 10.1007/s00253-005-0098-3
   Bernard K, 2012, J CLIN MICROBIOL, V50, P3152, DOI 10.1128/JCM.00796-12
   Bigley AB, 2019, J APPL PHYSIOL, V126, P842, DOI 10.1152/japplphysiol.00761.2018
   Bokulich NA, 2013, APPL ENVIRON MICROB, V79, P2519, DOI 10.1128/AEM.03870-12
   BROWN LR, 1976, J AM DENT ASSOC, V93, P357, DOI 10.14219/jada.archive.1976.0502
   Cani PD, 2016, NAT REV ENDOCRINOL, V12, P133, DOI 10.1038/nrendo.2015.211
   Cannon JW, 2018, VACCINE, V36, P6968, DOI 10.1016/j.vaccine.2018.10.001
   Checinska A, 2015, MICROBIOME, V3, DOI 10.1186/s40168-015-0116-3
   Chen YJ, 2018, J GASTROEN HEPATOL, V33, P1844, DOI 10.1111/jgh.14281
   CIFERRI O, 1986, NATURWISSENSCHAFTEN, V73, P418, DOI 10.1007/BF00367284
   Costello EK, 2009, SCIENCE, V326, P1694, DOI 10.1126/science.1177486
   Crucian B, 2016, INT J GEN MED, V9, P383, DOI 10.2147/IJGM.S114188
   Crucian B, 2016, J ALLER CL IMM-PRACT, V4, P759, DOI 10.1016/j.jaip.2015.12.021
   Crucian B, 2015, NPJ MICROGRAVITY, V1, DOI 10.1038/npjmgrav.2015.13
   Crucian BE, 2008, AVIAT SPACE ENVIR MD, V79, P835, DOI 10.3357/ASEM.2276.2008
   Crucian BE, 2018, FRONT IMMUNOL, V9, DOI 10.3389/fimmu.2018.01437
   Crucian BE, 2014, J INTERF CYTOK RES, V34, P778, DOI 10.1089/jir.2013.0129
   Dao MC, 2016, GUT, V65, P426, DOI 10.1136/gutjnl-2014-308778
   De Palma G, 2015, NAT COMMUN, V6, DOI 10.1038/ncomms8735
   DECELLE JG, 1976, APPL ENVIRON MICROB, V32, P659, DOI 10.1128/AEM.32.5.659-665.1976
   Dixon P, 2003, J VEG SCI, V14, P927, DOI 10.1658/1100-9233(2003)014[0927:VAPORF]2.0.CO;2
   Edgar RC, 2013, NAT METHODS, V10, P996, DOI [10.1038/NMETH.2604, 10.1038/nmeth.2604]
   Feazel LM, 2012, LARYNGOSCOPE, V122, P467, DOI 10.1002/lary.22398
   Foster JS, 2013, SCI REP-UK, V3, DOI 10.1038/srep01340
   Fyhrquist N, 2014, J ALLERGY CLIN IMMUN, V134, P1301, DOI 10.1016/j.jaci.2014.07.059
   Gabay C, 2006, ARTHRITIS RES THER, V8, DOI 10.1186/ar1917
   Hackney KJ, 2015, J STRENGTH COND RES, V29, P3531, DOI 10.1519/JSC.0000000000001191
   Hales NW, 2002, IN VITRO CELL DEV-AN, V38, P213, DOI 10.1290/1071-2690(2002)038<0213:ACTAID>2.0.CO;2
   Hanski I, 2012, P NATL ACAD SCI USA, V109, P8334, DOI 10.1073/pnas.1205624109
   Henning SM, 2018, EUR J NUTR, V57, P2759, DOI 10.1007/s00394-017-1542-8
   Howe A, 2019, INT J MOL SCI, V20, DOI 10.3390/ijms20010188
   Human Microbiome Project Consortium, 2012, Nature, V486, P207, DOI 10.1038/nature11234
   Jeraldo P, 2011, ENVIRON MICROBIOL, V13, P3000, DOI 10.1111/j.1462-2920.2011.02577.x
   Johnston R. S, 1977, SKYLAB ENV CREW MICR
   Kaur I, 2004, BRAIN BEHAV IMMUN, V18, P443, DOI 10.1016/j.bbi.2003.10.005
   Klaus DM, 2006, TRENDS BIOTECHNOL, V24, P131, DOI 10.1016/j.tibtech.2006.01.008
   Kuznetsova A, 2017, J STAT SOFTW, V82, P1, DOI 10.18637/jss.v082.i13
   Lax S, 2014, SCIENCE, V345, P1048, DOI 10.1126/science.1254529
   LENCNER AA, 1984, NAHRUNG, V28, P607
   Leung TNH, 2018, HONG KONG MED J, V24, P593, DOI 10.12809/hkmj187275
   Li BF, 2015, NAT COMMUN, V6, DOI 10.1038/ncomms7131
   Li PP, 2015, FASEB J, V29, P3263, DOI 10.1096/fj.15-271700
   LIZKO NN, 1984, NAHRUNG, V28, P599
   Lopez-Siles M, 2017, ISME J, V11, P841, DOI 10.1038/ismej.2016.176
   Loria R M, 1998, Rinsho Byori, V46, P505
   LORIA RM, 1988, J MED VIROL, V26, P301, DOI 10.1002/jmv.1890260310
   LOVE MI, 2014, GENOME BIOL, V15, DOI DOI 10.1186/S13059-014-0550-8
   Mallis MM, 2005, AVIAT SPACE ENVIR MD, V76, pB94
   Mandsager KT, 2015, CLIN AUTON RES, V25, P141, DOI 10.1007/s10286-015-0285-y
   McGeachy MJ, 2008, IMMUNITY, V28, P445, DOI 10.1016/j.immuni.2008.03.001
   Meadow JF, 2015, PEERJ, V3, DOI 10.7717/peerj.1258
   Mehta SK, 2014, BRAIN BEHAV IMMUN, V41, P210, DOI 10.1016/j.bbi.2014.05.014
   Mehta SK, 2017, NPJ MICROGRAVITY, V3, DOI 10.1038/s41526-017-0015-y
   Mehta SK, 2004, J MED VIROL, V72, P174, DOI 10.1002/jmv.10555
   Miquel S, 2013, CURR OPIN MICROBIOL, V16, P255, DOI 10.1016/j.mib.2013.06.003
   Morgan CA, 2009, BIOL PSYCHIAT, V66, P334, DOI 10.1016/j.biopsych.2009.04.004
   Mosca A, 2016, FRONT MICROBIOL, V7, DOI 10.3389/fmicb.2016.00455
   Mubaiwa TD, 2017, PATHOG DIS, V75, DOI 10.1093/femspd/ftx063
   Muluk NB, 2018, AM J RHINOL ALLERGY, V32, P27, DOI [10.1177/1945892418801083, 10.2500/ajra.2018.32.4489]
   MUSHER DM, 1994, MEDICINE, V73, P186, DOI 10.1097/00005792-199407000-00002
   Nefedov Y G, 1971, Life Sci Space Res, V9, P11
   Nickerson CA, 2004, MICROBIOL MOL BIOL R, V68, P345, DOI 10.1128/MMBR.68.2.345-361.2004
   Ohnishi Ken, 2004, Biol Sci Space, V18, P201, DOI 10.2187/bss.18.201
   Ottman N, 2017, APPL ENVIRON MICROB, V83, DOI 10.1128/AEM.01014-17
   Paharik AE, 2016, VIRULENCE MECHANISMS OF BACTERIAL PATHOGENS, 5 EDITION, P529, DOI 10.1128/microbiolspec.VMBF-0022-2015
   Petrakova L, 2015, PLOS ONE, V10, DOI 10.1371/journal.pone.0134561
   Pierson DL, 2005, BRAIN BEHAV IMMUN, V19, P235, DOI 10.1016/j.bbi.2004.08.001
   Pierson DL, 1996, FEMS IMMUNOL MED MIC, V16, P273, DOI 10.1111/j.1574-695X.1996.tb00146.x
   Png CW, 2010, AM J GASTROENTEROL, V105, P2420, DOI 10.1038/ajg.2010.281
   Prall SP, 2017, STRESS HEALTH, V33, P656, DOI 10.1002/smi.2752
   Qin JJ, 2010, NATURE, V464, P59, DOI 10.1038/nature08821
   Quast Christian, 2013, Nucleic Acids Res, V41, pD590, DOI 10.1093/nar/gks1219
   Rajilic-Stojanovic M, 2013, INFLAMM BOWEL DIS, V19, P481, DOI 10.1097/MIB.0b013e31827fec6d
   Ramakrishnan VR, 2013, INT FORUM ALLERGY RH, V3, P267, DOI 10.1002/alr.21101
   Rea K, 2016, NEUROBIOL STRESS, V4, P23, DOI 10.1016/j.ynstr.2016.03.001
   Ren JJ, 2018, EXP THER MED, V16, P3996, DOI 10.3892/etm.2018.6704
   Ritchie LE, 2015, PLOS ONE, V10, DOI 10.1371/journal.pone.0125792
   Robinson MD, 2010, BIOINFORMATICS, V26, P139, DOI 10.1093/bioinformatics/btp616
   Rosa-Fraile M, 2017, J CLIN MICROBIOL, V55, P2590, DOI [10.1128/JCM.00582-17, 10.1128/jcm.00582-17]
   Ruokolainen L, 2015, ALLERGY, V70, P195, DOI 10.1111/all.12545
   Scher JU, 2015, ARTHRITIS RHEUMATOL, V67, P128, DOI 10.1002/art.38892
   Schloss PD, 2009, APPL ENVIRON MICROB, V75, P7537, DOI 10.1128/AEM.01541-09
   Shao DY, 2017, APPL MICROBIOL BIOT, V101, P3439, DOI 10.1007/s00253-016-8059-6
   Sharafutdinov IS, 2017, FRONT MICROBIOL, V8, DOI 10.3389/fmicb.2017.02246
   Singh A, 2013, EUR J CLIN NUTR, V67, P161, DOI 10.1038/ejcn.2012.197
   Stowe RP, 2003, AVIAT SPACE ENVIR MD, V74, P1281
   Strewe C, 2012, REV NEUROSCIENCE, V23, P673, DOI 10.1515/revneuro-2012-0057
   Takeshita K, 2016, INFLAMM BOWEL DIS, V22, P2802, DOI 10.1097/MIB.0000000000000972
   Taylor PW, 2005, INT J ANTIMICROB AG, V26, P183, DOI 10.1016/j.ijantimicag.2005.06.002
   Tronnier H, 2008, SKIN PHARMACOL PHYS, V21, P283, DOI 10.1159/000148045
   Vigsnaes LK, 2012, BENEF MICROBES, V3, P287, DOI 10.3920/BM2012.0018
   Wu B, 2018, MILITARY MED RES, V5, DOI 10.1186/s40779-018-0165-6
   Zeeuwen PLJM, 2012, GENOME BIOL, V13, DOI 10.1186/gb-2012-13-11-r101
   Zhang LF, 2018, PHYSIOL REV, V98, P59, DOI 10.1152/physrev.00017.2016
NR 101
TC 67
Z9 68
U1 1
U2 18
PU NATURE PORTFOLIO
PI BERLIN
PA HEIDELBERGER PLATZ 3, BERLIN, 14197, GERMANY
SN 2045-2322
J9 SCI REP-UK
JI Sci Rep
PD JUL 9
PY 2019
VL 9
AR 9911
DI 10.1038/s41598-019-46303-8
PG 17
WC Multidisciplinary Sciences
WE Science Citation Index Expanded (SCI-EXPANDED)
SC Science & Technology - Other Topics
GA IH5BJ
UT WOS:000474505900022
PM 31289321
OA Green Published, gold
DA 2022-07-15
ER

PT J
AU Wang, SA
   Xu, MQ
   Wang, WQ
   Cao, XC
   Piao, MY
   Khan, S
   Yan, F
   Cao, HL
   Wang, BM
AF Wang, Sinan
   Xu, Mengque
   Wang, Weiqiang
   Cao, Xiaocang
   Piao, Meiyu
   Khan, Samiullah
   Yan, Fang
   Cao, Hailong
   Wang, Bangmao
TI Systematic Review: Adverse Events of Fecal Microbiota Transplantation
SO PLOS ONE
LA English
DT Review
ID CLOSTRIDIUM-DIFFICILE INFECTION; INFLAMMATORY-BOWEL-DISEASE;
   TERM-FOLLOW-UP; ULCERATIVE-COLITIS; CROHNS-DISEASE; EFFECTIVE THERAPY;
   NASOGASTRIC TUBE; GUT MICROBIOTA; RECURRENT; OUTCOMES
AB Background
   Fecal microbiota transplantation (FMT) is a microbiota-based therapy that shows therapeutic potential in recurrent or refractory Clostridium difficile infections and other intestinal or extra-intestinal disorders. Nonetheless, adverse events (AEs) remain a major challenge in the application of FMT.
   Aim
   To review the AEs of FMT and to address the concerns of safety during the procedure.
   Methods
   Publications were retrieved in the databases of Medline, Embase and Cochrane Library. AEs were classified according to their causality with FMT or their severity.
   Results
   A total of 7562 original articles about FMT were identified in this study, 50 of them fulfilled the inclusion criteria. Totally 78 kinds of AEs were revealed enrolled in these 50 selected publications. The total incidence rate of AEs was 28.5%. Among the 42 publications, 5 kinds were definitely and 38 kinds were probably related to FMT. The commonest FMT-attributable AE was abdominal discomfort, which was reported in 19 publications. For upper gastrointestinal routes of FMT, 43.6%(89/204) patients were compromised by FMT-attributable AE, while the incidence dropped to 17.7% (76/430) for lower gastrointestinal routes. In contrast, the incidences of serious adverse events (SAEs) were 2.0% (4/196) and 6.1% (40/659) for upper and lower gastrointestinal routes, respectively. A total of 44 kinds of SAEs occurred in 9.2% patients, including death (3.5%, 38/1089), infection (2.5%, 27/1089), relapse of inflammatory bowel diseases (0.6%, 7/1089) and Clostridium difficile infection (0.9%, 10/1089).
   Conclusion
   Consequently, both AEs and SAEs are not rare and should be carefully monitored throughout FMT. However, high quality randomized controlled trials are still needed for the more definite incidence of AEs of FMT.
C1 [Wang, Sinan; Xu, Mengque; Wang, Weiqiang; Cao, Xiaocang; Piao, Meiyu; Khan, Samiullah; Yan, Fang; Cao, Hailong; Wang, Bangmao] Tianjin Med Univ, Gen Hosp, Dept Gastroenterol & Hepatol, Tianjin, Peoples R China.
   [Yan, Fang; Cao, Hailong] Vanderbilt Univ, Div Gastroenterol Hepatol & Nutr, Dept Pediat, Med Ctr, Nashville, TN 37232 USA.
RP Cao, HL; Wang, BM (通讯作者)，Tianjin Med Univ, Gen Hosp, Dept Gastroenterol & Hepatol, Tianjin, Peoples R China.; Cao, HL (通讯作者)，Vanderbilt Univ, Div Gastroenterol Hepatol & Nutr, Dept Pediat, Med Ctr, Nashville, TN 37232 USA.
EM cao_hailong@163.com; tjmughgi@hotmail.com
OI cao, xiaocang/0000-0001-8376-3481
FU National Natural Science Foundation of China [81570478, 81300272,
   81470796]; Tianjin Research Program of Application Foundation and
   Advanced Technology of China [13JCQNJC10600, 15JCZDJC36600]
FX This study is supported by the grants (81570478 to B.W., 81300272 to
   H.C. and 81470796 to F.Y.) from the National Natural Science Foundation
   of China, and the grants (13JCQNJC10600 to H.C. and 15JCZDJC36600 to
   F.Y.) from Tianjin Research Program of Application Foundation and
   Advanced Technology of China.
CR Aas J, 2003, CLIN INFECT DIS, V36, P580, DOI 10.1086/367657
   Anderson JL, 2012, ALIMENT PHARM THER, V36, P503, DOI 10.1111/j.1365-2036.2012.05220.x
   Angelberger S, 2013, AM J GASTROENTEROL, V108, P1620, DOI 10.1038/ajg.2013.257
   Arumugam M, 2011, NATURE, V473, P174, DOI 10.1038/nature09944
   Backhed F, 2005, SCIENCE, V307, P1915, DOI 10.1126/science.1104816
   Bakken JS, 2011, CLIN GASTROENTEROL H, V9, P1044, DOI 10.1016/j.cgh.2011.08.014
   Borody T, 2012, AM J GASTROENTEROL, V107, pS591, DOI 10.14309/00000434-201210001-01481
   Borody T, 2011, AM J GASTROENTEROL, V106, pS352
   Borody T, 2011, AM J GASTROENTEROL, V106, pS352
   BORODY TJ, 1989, MED J AUSTRALIA, V150, P604, DOI 10.5694/j.1326-5377.1989.tb136704.x
   Borody TJ, 2004, J CLIN GASTROENTEROL, V38, P475, DOI 10.1097/01.mcg.0000128988.13808.dc
   Borody TJ, 2003, J GASTROEN HEPATOL, V18, pB8
   Brandt L, 2013, AM J GASTROENTEROL, V108, pS556, DOI 10.14309/00000434-201310001-01840
   Brandt LJ, 2015, AM J GASTROENTEROL, V110, P18, DOI [10.1038/ajg.2014.395, 10.1038/ajg.2014.295]
   Brandt LJ, 2012, AM J GASTROENTEROL, V107, P1079, DOI 10.1038/ajg.2012.60
   Cammarota G, 2015, ALIMENT PHARM THER, V41, P835, DOI 10.1111/apt.13144
   Cui BT, 2015, J GASTROEN HEPATOL, V30, P51, DOI 10.1111/jgh.12727
   De Leon LM, 2013, CLIN GASTROENTEROL H, V11, P1036, DOI 10.1016/j.cgh.2013.04.045
   Dutta SK, 2014, CLIN GASTROENTEROL H, V12, P1572, DOI 10.1016/j.cgh.2013.12.032
   EISEMAN B, 1958, SURGERY, V44, P854
   Fischer M, 2014, AM J GASTROENTEROL, V109, pS487, DOI 10.14309/00000434-201410002-01643
   Fischer M, 2014, AM J GASTROENTEROL, V109, pS195, DOI 10.14309/00000434-201410002-00674
   Frank DN, 2011, INFLAMM BOWEL DIS, V17, P179, DOI 10.1002/ibd.21339
   Friedman-Moraco RJ, 2014, AM J TRANSPLANT, V14, P477, DOI 10.1111/ajt.12577
   Garborg K, 2010, SCAND J INFECT DIS, V42, P857, DOI 10.3109/00365548.2010.499541
   Greenberg A, 2013, AM J GASTROENTEROL, V108, pS540, DOI 10.14309/00000434-201310001-01791
   Guo B, 2012, ALIMENT PHARM THER, V35, P865, DOI 10.1111/j.1365-2036.2012.05033.x
   Gustafsson A, 1998, SCAND J GASTROENTERO, V33, P721
   Hamilton MJ, 2012, AM J GASTROENTEROL, V107, P761, DOI 10.1038/ajg.2011.482
   Hedin CR, 2012, GUT, V61, P311, DOI 10.1136/gut.2011.238568
   Hohmann EL, 2014, NEW ENGL J MED, V371, P668, DOI 10.1056/NEJMcpc1400842
   Hooper LV, 2010, NAT REV IMMUNOL, V10, P159, DOI 10.1038/nri2710
   Hornig M, 2013, CURR OPIN RHEUMATOL, V25, P488, DOI 10.1097/BOR.0b013e32836208de
   Huttenhower C, 2012, NATURE, V486, P207, DOI 10.1038/nature11234
   Ianiro G, 2014, MEDICINE, V93, DOI 10.1097/MD.0000000000000097
   Joossens M, 2011, GUT, V60, P631, DOI 10.1136/gut.2010.223263
   Kassam Z, 2013, AM J GASTROENTEROL, V108, P500, DOI 10.1038/ajg.2013.59
   Kelly Ciaran P, 2008, N Engl J Med, V359, P1932, DOI 10.1056/NEJMra0707500
   Kelly CR, 2014, AM J GASTROENTEROL, V109, P1065, DOI 10.1038/ajg.2014.133
   Kelly CR, 2014, CLIN GASTROENTEROL H, V12, P283, DOI 10.1016/j.cgh.2013.09.060
   Khoruts A, 2010, J CLIN GASTROENTEROL, V44, P354, DOI 10.1097/MCG.0b013e3181c87e02
   Kronman MP, 2015, J PEDIATR GASTR NUTR, V60, P23, DOI 10.1097/MPG.0000000000000545
   Kubinak JL, 2015, NAT COMMUN, V6, DOI 10.1038/ncomms9642
   Kump PK, 2013, INFLAMM BOWEL DIS, V19, P2155, DOI 10.1097/MIB.0b013e31829ea325
   Kunde S, 2013, J PEDIATR GASTR NUTR, V56, P597, DOI 10.1097/MPG.0b013e318292fa0d
   Landy J, 2011, ALIMENT PHARM THER, V34, P409, DOI 10.1111/j.1365-2036.2011.04737.x
   Lee CH, 2014, EUR J CLIN MICROBIOL, V33, P1425, DOI 10.1007/s10096-014-2088-9
   Lepage P, 2011, GASTROENTEROLOGY, V141, P227, DOI 10.1053/j.gastro.2011.04.011
   Ley RE, 2006, CELL, V124, P837, DOI 10.1016/j.cell.2006.02.017
   Ley RE, 2005, P NATL ACAD SCI USA, V102, P11070, DOI 10.1073/pnas.0504978102
   Ley RE, 2006, NATURE, V444, P1022, DOI 10.1038/4441022a
   Luckey D, 2013, INDIAN J MED RES, V138, P732
   Macconnachie AA, 2009, QJM-INT J MED, V102, P781, DOI 10.1093/qjmed/hcp118
   Mandalia A, 2014, GASTROENTEROLOGY, V146, pS252
   Mandalia A, 2014, AM J GASTROENTEROL, V109, P1956, DOI 10.1038/ajg.2014.350
   Mattila E, 2012, GASTROENTEROLOGY, V142, P490, DOI 10.1053/j.gastro.2011.11.037
   Mellow M, 2010, AM J GASTROENTEROL, V105, pS135, DOI 10.14309/00000434-201010001-00367
   Moayyedi P, 2015, GASTROENTEROLOGY, V149, P102, DOI 10.1053/j.gastro.2015.04.001
   Mondot S, 2011, INFLAMM BOWEL DIS, V17, P185, DOI 10.1002/ibd.21436
   Obi O, 2014, AM J GASTROENTEROL, V109, pS629, DOI 10.14309/00000434-201410002-02172
   Pepin J, 2005, CLIN INFECT DIS, V40, P1591, DOI 10.1086/430315
   Pierog A, 2014, PEDIATR INFECT DIS J, V33, P1198, DOI 10.1097/INF.0000000000000419
   Qin JJ, 2010, NATURE, V464, P59, DOI 10.1038/nature08821
   Quera R, 2014, J CROHNS COLITIS, V8, P252, DOI 10.1016/j.crohns.2013.10.002
   Ray A, 2014, OCHSNER J, V14, P538
   Rossen NG, 2015, GASTROENTEROLOGY, V149, P110, DOI 10.1053/j.gastro.2015.03.045
   Round JL, 2009, NAT REV IMMUNOL, V9, P313, DOI 10.1038/nri2515
   Russell GH, 2014, J PEDIATR GASTR NUTR, V58, P588, DOI 10.1097/MPG.0000000000000283
   Russell SL, 2012, CURR OPIN GASTROEN, V28, P563, DOI 10.1097/MOG.0b013e3283573017
   Satokari R, 2015, ALIMENT PHARM THER, V41, P46, DOI 10.1111/apt.13009
   SAVAGE DC, 1977, ANNU REV MICROBIOL, V31, P107, DOI 10.1146/annurev.mi.31.100177.000543
   SCHWAN A, 1983, LANCET, V2, P845
   Schwartz M, 2013, AM J GASTROENTEROL, V108, P1367, DOI 10.1038/ajg.2013.164
   Sha S, 2014, ALIMENT PHARM THER, V39, P1003, DOI 10.1111/apt.12699
   Silverman MS, 2010, CLIN GASTROENTEROL H, V8, P471, DOI 10.1016/j.cgh.2010.01.007
   Sun W, 2014, AM J GASTROENTEROL, V109, pS420, DOI 10.14309/00000434-201410002-01421
   Surawicz CM, 2013, AM J GASTROENTEROL, V108, P478, DOI 10.1038/ajg.2013.4
   Suskind DL, 2015, INFLAMM BOWEL DIS, V21, P556, DOI 10.1097/MIB.0000000000000307
   Suskind DL, 2015, J PEDIATR GASTR NUTR, V60, P27, DOI 10.1097/MPG.0000000000000544
   Tilg H, 2011, J CLIN INVEST, V121, P2126, DOI 10.1172/JCI58109
   Tremaroli V, 2012, NATURE, V489, P242, DOI 10.1038/nature11552
   Trubiano JA, 2013, EUR J GASTROEN HEPAT, V25, P255, DOI 10.1097/MEG.0b013e32835b2da9
   van Nood E, 2013, NEW ENGL J MED, V368, P407, DOI 10.1056/NEJMoa1205037
   Vandenplas Y, 2015, J PEDIATR GASTR NUTR, V61, pE12, DOI 10.1097/MPG.0000000000000281
   Vermeire S, 2012, GASTROENTEROLOGY, V142, pS360
   Vrieze A, 2012, GASTROENTEROLOGY, V143, P913, DOI 10.1053/j.gastro.2012.06.031
   Wang M, 2013, J GASTROEN HEPATOL, V28, P590
   Wilson D, 2014, AM J GASTROENTEROL, V109, pS207, DOI 10.14309/00000434-201410002-00714
   Xu MQ, 2015, WORLD J GASTROENTERO, V21, P102, DOI 10.3748/wjg.v21.i1.102
   Youngster I, 2014, JAMA-J AM MED ASSOC, V312, P1772, DOI 10.1001/jama.2014.13875
   Zhang FM, 2013, WORLD J GASTROENTERO, V19, P7213, DOI 10.3748/wjg.v19.i41.7213
   ZHANG FM, 2012, AM J GASTROENTEROL, V107, P1755, DOI DOI 10.1038/AJG.2012.251]
NR 92
TC 199
Z9 217
U1 6
U2 43
PU PUBLIC LIBRARY SCIENCE
PI SAN FRANCISCO
PA 1160 BATTERY STREET, STE 100, SAN FRANCISCO, CA 94111 USA
SN 1932-6203
J9 PLOS ONE
JI PLoS One
PD AUG 16
PY 2016
VL 11
IS 8
AR e0161174
DI 10.1371/journal.pone.0161174
PG 24
WC Multidisciplinary Sciences
WE Science Citation Index Expanded (SCI-EXPANDED)
SC Science & Technology - Other Topics
GA DT4UN
UT WOS:000381476700051
PM 27529553
OA Green Published, Green Submitted, gold
HC Y
HP N
DA 2022-07-15
ER

PT J
AU Zhang, C
   Monk, JM
   Lu, JT
   Zarepoor, L
   Wu, W
   Liu, RH
   Pauls, KP
   Wood, GA
   Robinson, L
   Tsao, R
   Power, KA
AF Zhang, Claire
   Monk, Jennifer M.
   Lu, Jenifer T.
   Zarepoor, Leila
   Wu, Wendy
   Liu, Ronghua
   Pauls, K. Peter
   Wood, Geoffrey A.
   Robinson, Lindsay
   Tsao, Rong
   Power, Krista A.
TI Cooked navy and black bean diets improve biomarkers of colon health and
   reduce inflammation during colitis
SO BRITISH JOURNAL OF NUTRITION
LA English
DT Article
DE Colitis; Dextran sodium sulphate; Black beans; Colon health; SCFA;
   Inflammation; Navy beans
ID DEXTRAN SULFATE SODIUM; PHASEOLUS-VULGARIS L.; CHAIN FATTY-ACIDS;
   NF-KAPPA-B; FERMENTED NONDIGESTIBLE FRACTION; COLORECTAL ADENOMA
   RECURRENCE; CARDIOVASCULAR RISK-FACTORS; ULCERATIVE-COLITIS;
   BOWEL-DISEASE; GUT MICROBIOTA
AB Common beans contain non-digestible fermentable components (SCFA precursors) and phenolic compounds (phenolic acids, flavonoids and anthocyanins) with demonstrated antioxidant and anti-inflammatory potential. The objective of the present study was to assess the in vivo effect of cooked whole-bean flours, with differing phenolic compound levels and profiles, in a mouse model of acute colitis. C57BL/6 mice were fed a 20% navy bean or black bean flour-containing diet or an isoenergetic basal diet (BD) for 2 weeks before the induction of experimental colitis via 7d dextran sodium sulphate (DSS, 2% (w/v) in the drinking-water) exposure. Compared with the BD, both bean diets increased caecal SCFA and faecal phenolic compound concentrations (P<0 center dot 05), which coincided with both beneficial and adverse effects on colonic and systemic inflammation. On the one hand, bean diets reduced mRNA expression of colonic inflammatory cytokines (IL-6, IL-9, IFN-gamma and IL-17A) and increased anti-inflammatory IL-10 (P<0 center dot 05), while systemically reduced circulating cytokines (IL-1 beta, TNF alpha, IFN gamma, and IL-17A, P<0 center dot 05) and DSS-induced oxidative stress. On the other hand, bean diets enhanced DSS-induced colonic damage as indicated by an increased histological injury score and apoptosis (cleaved caspase-3 and FasL mRNA expression) (P<0 center dot 05). In conclusion, bean-containing diets exerted both beneficial and adverse effects during experimental colitis by reducing inflammatory biomarkers both locally and systemically while aggravating colonic mucosal damage. Further research is required to understand the mechanisms through which beans exert their effects on colonic inflammation and the impact on colitis severity in human subjects.
C1 [Zhang, Claire; Monk, Jennifer M.; Lu, Jenifer T.; Zarepoor, Leila; Wu, Wendy; Liu, Ronghua; Tsao, Rong; Power, Krista A.] Agr & Agri Food Canada, Guelph Food Res Ctr, Guelph, ON N1G 5C9, Canada.
   [Zhang, Claire; Monk, Jennifer M.; Lu, Jenifer T.; Zarepoor, Leila; Robinson, Lindsay; Power, Krista A.] Univ Guelph, Dept Human Hlth & Nutr Sci, Guelph, ON N1G 2W1, Canada.
   [Pauls, K. Peter] Univ Guelph, Dept Plant Agr, Guelph, ON N1G 2W1, Canada.
   [Wood, Geoffrey A.] Univ Guelph, Dept Pathobiol, Guelph, ON N1G 2W1, Canada.
RP Power, KA (通讯作者)，Agr & Agri Food Canada, Guelph Food Res Ctr, 93 Stone Rd West, Guelph, ON N1G 5C9, Canada.
EM krista.power@agr.gc.ca
RI Wood, Geoffrey/ABB-2052-2021
OI Wood, Geoffrey/0000-0003-1756-8607; Power, Krista/0000-0002-7575-3918
FU Ontario Ministry of Agriculture and Food, Ontario Research Fund
   [RE-04-043]; Agriculture and Agri-Food Canada
FX The present study was funded by the Ontario Ministry of Agriculture and
   Food, Ontario Research Fund (RE-04-043) and Agriculture and Agri-Food
   Canada.
CR ABIA R, 1993, J AGR FOOD CHEM, V41, P1856, DOI 10.1021/jf00035a010
   Akiyama S, 2012, BIOFACTORS, V38, P226, DOI 10.1002/biof.1008
   Andlujar I, 2011, J AGR FOOD CHEM, V59, P6474, DOI 10.1021/jf2008925
   Atreya I, 2008, J INTERN MED, V263, P591, DOI 10.1111/j.1365-2796.2008.01953.x
   Vergara-Castaneda HA, 2010, FOOD FUNCT, V1, P294, DOI 10.1039/c0fo00130a
   Baliga MS, 2012, FOOD FUNCT, V3, P1109, DOI 10.1039/c2fo30097d
   Banerjee N, 2013, CARCINOGENESIS, V34, P2814, DOI 10.1093/carcin/bgt295
   Barbosa DS, 2003, NUTRITION, V19, P837, DOI 10.1016/S0899-9007(03)00162-X
   Beninger CW, 1999, J AM SOC HORTIC SCI, V124, P514, DOI 10.21273/JASHS.124.5.514
   Bienvenu JAD, 1998, TOXICOLOGY, V129, P55, DOI 10.1016/S0300-483X(98)00063-8
   Bischoff SC, 2011, BMC MED, V9, DOI 10.1186/1741-7015-9-24
   Blais M, 2007, DNA CELL BIOL, V26, P133, DOI 10.1089/dna.2006.0532
   Bobe G, 2008, CANCER EPIDEM BIOMAR, V17, P1344, DOI 10.1158/1055-9965.EPI-07-0747
   Bobe G, 2008, NUTR CANCER, V60, P373, DOI 10.1080/01635580701775142
   Butzner JD, 1996, GUT, V38, P568, DOI 10.1136/gut.38.4.568
   Campos-Vega R, 2009, J FOOD SCI, V74, pT59, DOI 10.1111/j.1750-3841.2009.01292.x
   Campos-Vega R, 2012, J AGR FOOD CHEM, V60, P12443, DOI 10.1021/jf303940r
   Camuesco D, 2006, CLIN NUTR, V25, P466, DOI 10.1016/j.clnu.2005.12.009
   Cardona F, 2013, J NUTR BIOCHEM, V24, P1415, DOI 10.1016/j.jnutbio.2013.05.001
   Carter MJ, 2004, GUT, V53, DOI 10.1136/gut.2004.043372
   Cerf-Bensussan N, 2010, NAT REV IMMUNOL, V10, P735, DOI 10.1038/nri2850
   Charpentier C, 2012, INFLAMM BOWEL DIS, V18, P1940, DOI 10.1002/ibd.22897
   CORREA P, 1981, CANCER RES, V41, P3685
   Cruz-Bravo RK, 2011, J FOOD SCI, V76, pT41, DOI 10.1111/j.1750-3841.2010.02025.x
   de Wouters T, 2012, DIGEST DIS, V30, P33, DOI 10.1159/000342595
   Deguchi Y, 2007, DIGEST DIS SCI, V52, P2993, DOI 10.1007/s10620-006-9138-9
   DESHPANDE SS, 1984, CRC CR REV FOOD SCI, V21, P137, DOI 10.1080/10408398409527399
   Di Sabatino A, 2005, ALIMENT PHARM THER, V22, P789, DOI 10.1111/j.1365-2036.2005.02639.x
   Dignass A, 2012, J CROHNS COLITIS, V6, P991, DOI 10.1016/j.crohns.2012.09.002
   Dilis V, 2009, MEDITERR J NUTR META, V1, P149, DOI 10.1007/s12349-008-0023-2
   Dong WG, 2003, WORLD J GASTROENTERO, V9, P2533
   Rodriguez-Cabezas ME, 2010, CLIN NUTR, V29, P832, DOI 10.1016/j.clnu.2010.05.005
   Espin JC, 2007, J AGR FOOD CHEM, V55, P10476, DOI 10.1021/jf0723864
   Espinosa-Alonso LG, 2006, J AGR FOOD CHEM, V54, P4436, DOI 10.1021/jf060185e
   Etxeberria U, 2013, J AGR FOOD CHEM, V61, P9517, DOI 10.1021/jf402506c
   FABIA R, 1993, DIGESTION, V54, P248, DOI 10.1159/000201045
   Finley JW, 2007, J NUTR, V137, P2391, DOI 10.1093/jn/137.11.2391
   Forrest CM, 2003, ADV EXP MED BIOL, V527, P395
   Gebrelibanos M, 2013, INT J PHARM SCI RES, V4, P1269, DOI 10.13040/IJPSR.0975-8232.4(4).1269-79
   Gecse K, 2012, DIGESTION, V85, P40, DOI 10.1159/000333083
   Gersemann M, 2012, J INTERN MED, V271, P421, DOI 10.1111/j.1365-2796.2012.02515.x
   Gionchetti P, 2006, WORLD J GASTROENTERO, V12, P3306, DOI 10.3748/wjg.v12.i21.3306
   Gonzalez R, 2011, CRIT REV FOOD SCI, V51, P331, DOI 10.1080/10408390903584094
   Goretsky T, 2012, AM J PATHOL, V181, P1306, DOI 10.1016/j.ajpath.2012.06.016
   Guajardo-Flores D, 2013, FOOD CHEM, V141, P1497, DOI 10.1016/j.foodchem.2013.04.010
   Hamer HM, 2008, ALIMENT PHARM THER, V27, P104, DOI 10.1111/j.1365-2036.2007.03562.x
   Harris K, 2012, J OBES, V2012
   Hayde VC, 2012, BRIT J NUTR, V108, pS145, DOI 10.1017/S0007114512000785
   Henningsson AM, 2001, BRIT J NUTR, V86, P379, DOI 10.1079/BJN2001423
   Hernandez-Salazar M, 2010, J SCI FOOD AGR, V90, P1417, DOI 10.1002/jsfa.3954
   Hervert-Hernandez D, 2011, FOOD REV INT, V27, P154, DOI 10.1080/87559129.2010.535233
   Ho SB, 2006, GASTROENTEROLOGY, V131, P1501, DOI 10.1053/j.gastro.2006.09.006
   Hou J. K., 2010, THERAPY, V7, P179, DOI [10.2217/thy.09.97, DOI 10.2217/thy.09.97]
   Hughes JS, 1997, J NUTR, V127, P2328
   Iizuka M, 2011, WORLD J GASTROENTERO, V17, P2161, DOI 10.3748/wjg.v17.i17.2161
   Irving GRB, 2011, BEST PRACT RES CL GA, V25, P519, DOI 10.1016/j.bpg.2011.09.005
   Islam MS, 2008, BRIT J PHARMACOL, V154, P812, DOI 10.1038/bjp.2008.137
   Jenkins DJA, 2012, ARCH INTERN MED, V172, P1653, DOI 10.1001/2013.jamainternmed.70
   Jia Z, 1999, FOOD CHEM, V64, P555, DOI 10.1016/S0308-8146(98)00102-2
   Kelly D, 2012, NUTR REV, V70, pS18, DOI 10.1111/j.1753-4887.2012.00498.x
   Key FB, 1996, BRIT J NUTR, V76, P273, DOI 10.1079/BJN19960031
   Kidd VJ, 1998, ANNU REV PHYSIOL, V60, P533, DOI 10.1146/annurev.physiol.60.1.533
   Kiesslich R, 2012, GUT, V61, P1146, DOI 10.1136/gutjnl-2011-300695
   Kim H, 2005, PHARM RES-DORDR, V22, P1499, DOI 10.1007/s11095-005-6250-z
   Kim SJ, 2010, MOLECULES, V15, P7208, DOI 10.3390/molecules15107208
   Kim YS, 2007, J NUTR, V137, p2576S, DOI 10.1093/jn/137.11.2576S
   Koleva PT, 2012, BRIT J NUTR, V108, P1633, DOI 10.1017/S0007114511007203
   Kruidenier L, 2003, J PATHOL, V201, P28, DOI 10.1002/path.1409
   Krzystek-Korpacka M, 2010, INFLAMM BOWEL DIS, V16, P1467, DOI 10.1002/ibd.21234
   Kumar S, 2013, NUTRITION, V29, P821, DOI 10.1016/j.nut.2012.11.010
   Kumar V, 2012, CRIT REV FOOD SCI, V52, P899, DOI 10.1080/10408398.2010.512671
   Kumazaki M, 2013, J NUTR BIOCHEM, V24, P1849, DOI 10.1016/j.jnutbio.2013.04.006
   Kwon KH, 2005, BIOCHEM PHARMACOL, V69, P395, DOI 10.1016/j.bcp.2004.10.015
   Lakatos PL, 2008, WORLD J GASTROENTERO, V14, P3937, DOI 10.3748/wjg.14.3937
   Langlands SJ, 2004, GUT, V53, P1610, DOI 10.1136/gut.2003.037580
   Lanza E, 2006, J NUTR, V136, P1896, DOI 10.1093/jn/136.7.1896
   Larrosa M, 2010, J NUTR BIOCHEM, V21, P717, DOI 10.1016/j.jnutbio.2009.04.012
   LENNARDJONES JE, 1960, GUT, V1, P217, DOI 10.1136/gut.1.3.217
   Leonel AJ, 2012, CURR OPIN CLIN NUTR, V15, P474, DOI 10.1097/MCO.0b013e32835665fa
   Leung CH, 2009, EUR J IMMUNOL, V39, P3529, DOI 10.1002/eji.200939454
   Li HY, 2011, J AGR FOOD CHEM, V59, P11803, DOI 10.1021/jf202364v
   LihBrody L, 1996, DIGEST DIS SCI, V41, P2078, DOI 10.1007/BF02093613
   Lin LZ, 2008, FOOD CHEM, V107, P399, DOI 10.1016/j.foodchem.2007.08.038
   Manz M, 2012, DIGESTION, V86, P11, DOI 10.1159/000341952
   Masoodi I, 2011, GER MED SCI, V9
   Mathers JC, 2002, BRIT J NUTR, V88, pS273, DOI [10.1079/BJN2002717, 10.1079/BJN2002655, 10.1079/BJN.2002717]
   McGuckin MA, 2009, INFLAMM BOWEL DIS, V15, P100, DOI 10.1002/ibd.20539
   Melgar S, 2008, INT IMMUNOPHARMACOL, V8, P836, DOI 10.1016/j.intimp.2008.01.036
   Millar AD, 1996, GUT, V39, P407, DOI 10.1136/gut.39.3.407
   Moreau NM, 2003, BRIT J NUTR, V90, P75, DOI 10.1079/BJN2003867
   Nanau RM, 2012, DIGEST DIS SCI, V57, P2786, DOI 10.1007/s10620-012-2284-3
   Neuman MG, 2012, TRANSL RES, V160, P29, DOI 10.1016/j.trsl.2011.09.001
   Nishimura T, 2010, J CLIN BIOCHEM NUTR, V46, P105, DOI 10.3164/jcbn.09-72
   Oz HS, 2005, J NUTR BIOCHEM, V16, P297, DOI 10.1016/j.jnutbio.2004.09.007
   Park MY, 2012, DIGEST DIS SCI, V57, P355, DOI 10.1007/s10620-011-1883-8
   Piberger H, 2011, MOL NUTR FOOD RES, V55, P1724, DOI 10.1002/mnfr.201100380
   Ranilla LG, 2007, J AGR FOOD CHEM, V55, P90, DOI 10.1021/jf062785j
   Rezaie A, 2007, DIGEST DIS SCI, V52, P2015, DOI 10.1007/s10620-006-9622-2
   Rieder F, 2012, J CROHNS COLITIS, V6, P373, DOI 10.1016/j.crohns.2011.11.009
   Rodriguez-Cabezas ME, 2002, J NUTR, V132, P3263, DOI 10.1093/jn/132.11.3263
   ROEDIGER WEW, 1980, GUT, V21, P793, DOI 10.1136/gut.21.9.793
   Romagnani P, 2004, TRENDS IMMUNOL, V25, P201, DOI 10.1016/j.it.2004.02.006
   Romier B, 2009, NUTR REV, V67, P363, DOI 10.1111/j.1753-4887.2009.00210.x
   Rondini EA, 2012, J NUTR METAB, V2012, DOI 10.1155/2012/351796
   Rubin DC, 2012, FRONT IMMUNOL, V3, DOI 10.3389/fimmu.2012.00107
   Ruiz PA, 2007, J NUTR, V137, P1208, DOI 10.1093/jn/137.5.1208
   Saemann MD, 2000, FASEB J, V14, P2380
   Sanz Y, 2010, P NUTR SOC, V69, P434, DOI 10.1017/S0029665110001813
   Sasaki M, 2012, J SIGNAL TRANSDUCT, V2012
   SCHEPPACH W, 1992, GASTROENTEROLOGY, V103, P51, DOI 10.1016/0016-5085(92)91094-K
   Segain JP, 2000, GUT, V47, P397, DOI 10.1136/gut.47.3.397
   Sha SM, 2013, DIAGN MICR INFEC DIS, V75, P245, DOI 10.1016/j.diagmicrobio.2012.11.022
   Singh UP, 2012, INT REV IMMUNOL, V31, P66, DOI 10.3109/08830185.2011.642909
   Steinhart AH, 1996, ALIMENT PHARM THER, V10, P729, DOI 10.1046/j.1365-2036.1996.d01-509.x
   Sugawara T, 2001, J NUTR SCI VITAMINOL, V47, P299, DOI 10.3177/jnsv.47.299
   Sung MK, 2013, WORLD J GASTROENTERO, V19, P994, DOI 10.3748/wjg.v19.i7.994
   Sutivisedsak N, 2010, FOOD RES INT, V43, P516, DOI 10.1016/j.foodres.2009.09.014
   Suzuki T, 2011, J NUTR BIOCHEM, V22, P401, DOI 10.1016/j.jnutbio.2010.08.001
   Takaishi H, 2008, INT J MED MICROBIOL, V298, P463, DOI 10.1016/j.ijmm.2007.07.016
   Tedelind S, 2007, WORLD J GASTROENTERO, V13, P2826, DOI 10.3748/wjg.v13.i20.2826
   Tham DM, 2002, PEDIATR RES, V51, P641, DOI 10.1203/01.PDR.0000012887.46165.DD
   Tighe MP, 2011, CURR OPIN CLIN NUTR, V14, P491, DOI 10.1097/MCO.0b013e328349eb4d
   Topping DL, 2001, PHYSIOL REV, V81, P1031, DOI 10.1152/physrev.2001.81.3.1031
   Trivedi PP, 2012, MUTAT RES-GEN TOX EN, V744, P172, DOI 10.1016/j.mrgentox.2012.03.001
   Tuohy KM, 2012, J AGR FOOD CHEM, V60, P8776, DOI 10.1021/jf2053959
   Ulluwishewa D, 2011, J NUTR, V141, P769, DOI 10.3945/jn.110.135657
   Velde AAT, 2008, EUR J GASTROEN HEPAT, V20, P555, DOI 10.1097/MEG.0b013e3282f45751
   Vernia P, 2003, EUR J CLIN INVEST, V33, P244, DOI 10.1046/j.1365-2362.2003.01130.x
   Vieira ELM, 2012, J NUTR BIOCHEM, V23, P430, DOI 10.1016/j.jnutbio.2011.01.007
   Villegas I, 2003, INT IMMUNOPHARMACOL, V3, P1731, DOI 10.1016/j.intimp.2003.07.002
   Xavier RJ, 2007, NATURE, V448, P427, DOI 10.1038/nature06005
   Yao J, 2010, ARCH MED RES, V41, P288, DOI 10.1016/j.arcmed.2010.05.002
   Zhu H, 2012, EXP BIOL MED, V237, P474, DOI 10.1258/ebm.2011.011358
   Zhu YM, 2011, CANCER LETT, V309, P119, DOI 10.1016/j.canlet.2011.06.004
   Zhu ZJ, 2012, BRIT J NUTR, V108, pS66, DOI 10.1017/S0007114512000839
NR 135
TC 63
Z9 66
U1 6
U2 49
PU CAMBRIDGE UNIV PRESS
PI CAMBRIDGE
PA EDINBURGH BLDG, SHAFTESBURY RD, CB2 8RU CAMBRIDGE, ENGLAND
SN 0007-1145
EI 1475-2662
J9 BRIT J NUTR
JI Br. J. Nutr.
PD MAY 14
PY 2014
VL 111
IS 9
BP 1549
EP 1563
DI 10.1017/S0007114513004352
PG 15
WC Nutrition & Dietetics
WE Science Citation Index Expanded (SCI-EXPANDED)
SC Nutrition & Dietetics
GA AE2NT
UT WOS:000333810600003
PM 24521520
OA Bronze
DA 2022-07-15
ER

PT J
AU Cox, SR
   Lindsay, JO
   Fromentin, S
   Stagg, AJ
   McCarthy, NE
   Galleron, N
   Ibraim, SB
   Roume, H
   Levenez, F
   Pons, N
   Maziers, N
   Lomer, MC
   Ehrlich, SD
   Irving, PM
   Whelan, K
AF Cox, Selina R.
   Lindsay, James O.
   Fromentin, Sebastien
   Stagg, Andrew J.
   McCarthy, Neil E.
   Galleron, Nathalie
   Ibraim, Samar B.
   Roume, Hugo
   Levenez, Florence
   Pons, Nicolas
   Maziers, Nicolas
   Lomer, Miranda C.
   Ehrlich, S. Dusko
   Irving, Peter M.
   Whelan, Kevin
TI Effects of Low FODMAP Diet on Symptoms, Fecal Microbiome, and Markers of
   Inflammation in Patients With Quiescent Inflammatory Bowel Disease in a
   Randomized Trial
SO GASTROENTEROLOGY
LA English
DT Article
DE CD; UC; IBS; HR-QOL
ID FUNCTIONAL GASTROINTESTINAL SYMPTOMS; STOOL FORM SCALE;
   ULCERATIVE-COLITIS; CLINICAL-TRIALS; CROHNS-DISEASE; METAANALYSIS;
   RESTRICTION; EFFICACY; HYPERSENSITIVITY; BIFIDOBACTERIA
AB BACKGROUND & AIMS: There is limited evidence that a diet low in fermentable oligosaccharides, disaccharides, monosaccharides, and polyols (FODMAPs) reduces gut symptoms in quiescent inflammatory bowel disease (IBD). We performed a randomized, controlled trial to investigate the effects of a low FODMAP diet on persistent gut symptoms, the intestinal microbiome, and circulating markers of inflammation in patients with quiescent IBD. METHODS: We performed a singleblind trial of 52 patients with quiescent Crohn's disease or ulcerative colitis and persistent gut symptoms at 2 large gastroenterology clinics in the United Kingdom. Patients were randomly assigned to groups that followed a diet low in FODMAPs (n = 27) or a control diet (n = 25), with dietary advice, for 4 weeks. Gut symptoms and health-related quality of life were measured using validated questionnaires. Stool and blood samples were collected at baseline and end of trial. We assessed fecal microbiome composition and function using shotgun metagenomic sequencing and phenotypes of T cells in blood using flow cytometry. RESULTS: A higher proportion of patients reported adequate relief of gut symptoms following the low FODMAP diet (14/27, 52%) than the control diet (4/25, 16%, P=.007). Patients had a greater reduction in irritable bowel syndrome severity scores following the low FODMAP diet (mean reduction of 67; standard error, 78) than the control diet (mean reduction of 34; standard error, 50), although this difference was not statistically significant (P =.075). Following the low FODMAP diet, patients had higher health-related quality of life scores (81.9 +/- 1.2) than patients on the control diet (78.3 +/- 1.2, P =.042). A targeted analysis revealed that in stool samples collected at the end of the study period, patients on the low FODMAP diet had significantly lower abundance of Bifidobacterium adolescentis, Bifidobacterium longum, and Faecalibacterium prausnitzii than patients on control diet. However, microbiome diversity and markers of inflammation did not differ significantly between groups. CONCLUSIONS: In a trial of the low FODMAP diet vs a control diet in patients with quiescent IBD, we found no significant difference after 4 weeks in change in irritable bowel syndrome severity scores, but significant improvements in specific symptom scores and numbers reporting adequate symptom relief. The low FODMAP diet reduced fecal abundance of microbes believed to regulate the immune response, compared with the control diet, but had no significant effect on markers of inflammation. We conclude that a 4-week diet low in FODMAPs is safe and effective for managing persistent gut symptoms in patients with quiescent IBD. www.isrctn.com no.: ISRCTN17061468
C1 [Cox, Selina R.; Lomer, Miranda C.; Whelan, Kevin] Kings Coll London, Dept Nutr Sci, 150 Stamford St, London SE1 9NH, England.
   [Lindsay, James O.] Royal London Hosp, Barts Hlth NHS Trust, Dept Gastroenterol, London, England.
   [Lindsay, James O.; Stagg, Andrew J.; McCarthy, Neil E.] Queen Mary Univ London, Ctr Immunobiol, Blizard Inst, London, England.
   [Fromentin, Sebastien; Galleron, Nathalie; Ibraim, Samar B.; Roume, Hugo; Levenez, Florence; Pons, Nicolas; Maziers, Nicolas; Ehrlich, S. Dusko] Univ Paris Saclay, Inst Natl Rech Agron, Metagenopolis, Paris, France.
   [Lomer, Miranda C.] Guys & St Thomas NHS Fdn Trust, Dept Nutr & Dietet, London, England.
   [Irving, Peter M.] Guys & St Thomas NHS Fdn Trust, Dept Gastroenterol, London, England.
RP Whelan, K (通讯作者)，Kings Coll London, Dept Nutr Sci, 150 Stamford St, London SE1 9NH, England.
EM kevin.whelan@kcl.ac.uk
RI Whelan, Kevin/ABD-5350-2021; Whelan, Kevin/ABD-5154-2021; Irving,
   Peter/AAP-4543-2020; McCarthy, Neil/B-6064-2008
OI Whelan, Kevin/0000-0001-5414-2950; McCarthy, Neil/0000-0002-4330-4747;
   Irving, Peter/0000-0003-0972-8148
FU Kenneth Rainin Foundation
FX The study was funded by the Kenneth Rainin Foundation (Innovator and
   Breakthrough awards). The Kenneth Rainin Foundation had no role in the
   study design, data collection, data analysis, data interpretation or
   writing of the manuscript. The corresponding author had full access to
   all the data in the study and had final responsibility for the decision
   to submit for publication.
CR Barrett JS, 2010, ALIMENT PHARM THER, V31, P874, DOI 10.1111/j.1365-2036.2010.04237.x
   Blake MR, 2016, ALIMENT PHARM THER, V44, P693, DOI 10.1111/apt.13746
   Bodger K, 2014, GUT, V63, P1092, DOI 10.1136/gutjnl-2013-305600
   Cheung WY, 2000, J CLIN EPIDEMIOL, V53, P297, DOI 10.1016/S0895-4356(99)00152-3
   Cholapranee A, 2017, ALIMENT PHARM THER, V45, P1291, DOI 10.1111/apt.14030
   Costa F, 2005, GUT, V54, P364, DOI 10.1136/gut.2004.043406
   Costea PI, 2017, NAT BIOTECHNOL, V35, P1069, DOI 10.1038/nbt.3960
   Cotillard A, 2013, NATURE, V500, P585, DOI 10.1038/nature12480
   Cox SR, 2017, J CROHNS COLITIS, V11, P1420, DOI 10.1093/ecco-jcc/jjx073
   Derwa Y, 2017, ALIMENT PHARM THER, V46, P389, DOI 10.1111/apt.14203
   Dong HL, 2012, BRIT J NUTR, V108, P459, DOI 10.1017/S0007114511005824
   Elsenbruch S, 2015, NAT REV GASTRO HEPAT, V12, P472, DOI 10.1038/nrgastro.2015.117
   Eswaran S, 2019, J ACAD NUTR DIET
   Fischer A, 2016, GUT, V65, P1642, DOI 10.1136/gutjnl-2015-310022
   Francis CY, 1997, ALIMENT PHARM THERAP, V11, P395, DOI 10.1046/j.1365-2036.1997.142318000.x
   Gearry RB, 2009, J CROHNS COLITIS, V3, P8, DOI 10.1016/j.crohns.2008.09.004
   Gracie DJ, 2017, CLIN GASTROENTEROL H, V15, P376, DOI 10.1016/j.cgh.2016.05.012
   Halfvarson J, 2017, NAT MICROBIOL, V2, DOI 10.1038/nmicrobiol.2017.4
   Halmos EP, 2016, CLIN TRANSL GASTROEN, V7, DOI 10.1038/ctg.2016.22
   Halmos EP, 2015, GUT, V64, P93, DOI 10.1136/gutjnl-2014-307264
   Halmos EP, 2014, GASTROENTEROLOGY, V146, P67, DOI [10.1053/j.gastro.2013.09.046, 10.1053/j.gastro.2014.04.034]
   Halpin SJ, 2012, AM J GASTROENTEROL, V107, P1474, DOI 10.1038/ajg.2012.260
   HARVEY RF, 1980, LANCET, V1, P514
   Hedin CR, 2014, GUT, V63, P1578, DOI 10.1136/gutjnl-2013-306226
   Langmead B, 2012, NAT METHODS, V9, P357, DOI [10.1038/NMETH.1923, 10.1038/nmeth.1923]
   Lewis JD, 2008, INFLAMM BOWEL DIS, V14, P1660, DOI 10.1002/ibd.20520
   Lewis SJ, 1997, SCAND J GASTROENTERO, V32, P920, DOI 10.3109/00365529709011203
   Li JH, 2014, NAT BIOTECHNOL, V32, P834, DOI 10.1038/nbt.2942
   Lin JF, 2014, INFLAMM BOWEL DIS, V20, P1407, DOI 10.1097/MIB.0000000000000057
   Major G, 2017, GASTROENTEROLOGY, V152, P124, DOI 10.1053/j.gastro.2016.09.062
   Mangel AW, 1998, J INT MED RES, V26, P76, DOI 10.1177/030006059802600203
   McCarthy NE, 2015, J CLIN INVEST, V125, P3215, DOI 10.1172/JCI80840
   McIntosh K, 2017, GUT, V66, P1241, DOI 10.1136/gutjnl-2015-311339
   Moens F, 2016, INT J FOOD MICROBIOL, V231, P76, DOI 10.1016/j.ijfoodmicro.2016.05.015
   Ng SC, 2011, INFLAMM BOWEL DIS, V17, P2027, DOI 10.1002/ibd.21590
   Nielsen HB, 2014, NAT BIOTECHNOL, V32, P822, DOI 10.1038/nbt.2939
   Pascal V, 2017, GUT, V66, P813, DOI 10.1136/gutjnl-2016-313235
   Pedersen N, 2017, WORLD J GASTROENTERO, V23, P3356, DOI 10.3748/wjg.v23.i18.3356
   Prince AC, 2016, INFLAMM BOWEL DIS, V22, P1129, DOI 10.1097/MIB.0000000000000708
   Quevrain E, 2016, GUT, V65, P415, DOI 10.1136/gutjnl-2014-307649
   Quigley EMM, 2016, THER ADV GASTROENTER, V9, P199, DOI 10.1177/1756283X15621230
   Shen ZH, 2018, J GASTROEN HEPATOL, V33, P1751, DOI 10.1111/jgh.14144
   Shepherd SJ, 2008, CLIN GASTROENTEROL H, V6, P765, DOI 10.1016/j.cgh.2008.02.058
   Sokol H, 2008, P NATL ACAD SCI USA, V105, P16731, DOI 10.1073/pnas.0804812105
   Staudacher HM, 2017, P NUTR SOC, V76, P203, DOI 10.1017/S0029665117000350
   Staudacher HM, 2017, GUT, V66, P1517, DOI 10.1136/gutjnl-2017-313750
   Staudacher HM, 2012, J NUTR, V142, P1510, DOI 10.3945/jn.112.159285
   Staudacher HM, 2019, J ACAD NUTR DIET, DOI 10.1016/j.jand.2019.01.017
   Staudacher HM, 2017, GASTROENTEROLOGY, V67, P895
   SVEDLUND J, 1988, DIGEST DIS SCI, V33, P129, DOI 10.1007/BF01535722
   van Hoboken EA, 2011, SCAND J GASTROENTERO, V46, P981, DOI 10.3109/00365521.2011.579156
   Varela E, 2013, ALIMENT PHARM THER, V38, P151, DOI 10.1111/apt.12365
   Vieira-Silva S, 2016, NAT MICROBIOL, V1, DOI [10.1038/NMICROBIOL.2016.88, 10.1038/nmicrobiol.2016.88]
   Whelan K, 2018, J HUM NUTR DIET, V31, P239, DOI 10.1111/jhn.12530
NR 54
TC 103
Z9 108
U1 13
U2 56
PU W B SAUNDERS CO-ELSEVIER INC
PI PHILADELPHIA
PA 1600 JOHN F KENNEDY BOULEVARD, STE 1800, PHILADELPHIA, PA 19103-2899 USA
SN 0016-5085
EI 1528-0012
J9 GASTROENTEROLOGY
JI Gastroenterology
PD JAN
PY 2020
VL 158
IS 1
BP 176
EP +
DI 10.1053/j.gastro.2019.09.024
PG 20
WC Gastroenterology & Hepatology
WE Science Citation Index Expanded (SCI-EXPANDED)
SC Gastroenterology & Hepatology
GA JV7NZ
UT WOS:000502549500037
PM 31586453
OA Bronze, Green Submitted
HC Y
HP N
DA 2022-07-15
ER

PT J
AU Coufal, S
   Galanova, N
   Bajer, L
   Gajdarova, Z
   Schierova, D
   Zakostelska, ZJ
   Kostovcikova, K
   Jackova, Z
   Stehlikova, Z
   Drastich, P
   Tlaskalova-Hogenova, H
   Kverka, M
AF Coufal, Stepan
   Galanova, Natalie
   Bajer, Lukas
   Gajdarova, Zuzana
   Schierova, Dagmar
   Zakostelska, Zuzana Jiraskova
   Kostovcikova, Klara
   Jackova, Zuzana
   Stehlikova, Zuzana
   Drastich, Pavel
   Tlaskalova-Hogenova, Helena
   Kverka, Miloslav
TI Inflammatory Bowel Disease Types Differ in Markers of Inflammation, Gut
   Barrier and in Specific Anti-Bacterial Response
SO CELLS
LA English
DT Article
DE inflammatory bowel disease; biomarkers; gut barrier; microbiota;
   antibodies; T cells
ID CROHNS-DISEASE; ULCERATIVE-COLITIS; FAECALIBACTERIUM-PRAUSNITZII; MATRIX
   METALLOPROTEINASES; INTESTINAL MICROBIOTA; DIAGNOSTIC-VALUE; CELLS;
   EXPRESSION; BIOMARKERS; BACTERIA
AB Crohn's disease (CD), ulcerative colitis (UC) and inflammatory bowel disease (IBD) associated with primary sclerosing cholangitis (PSC-IBD), share three major pathogenetic mechanisms of inflammatory bowel disease (IBD)-gut dysbiosis, gut barrier failure and immune system dysregulation. While clinical differences among them are well known, the underlying mechanisms are less explored. To gain an insight into the IBD pathogenesis and to find a specific biomarker pattern for each of them, we used protein array, ELISA and flow cytometry to analyze serum biomarkers and specific anti-microbial B and T cell responses to the gut commensals. We found that decrease in matrix metalloproteinase (MMP)-9 and increase in MMP-14 are the strongest factors discriminating IBD patients from healthy subjects and that PSC-IBD patients have higher levels of Mannan-binding lectin, tissue inhibitor of metalloproteinases 1 (TIMP-1), CD14 and osteoprotegerin than patients with UC. Moreover, we found that low transforming growth factor-P1 (TGF-(31) is associated with disease relapse and low osteoprotegerin with anti-tumor necrosis factor-alpha (TNF-alpha) therapy. Patients with CD have significantly decreased antibody and increased T cell response mainly to genera Eubacterium, Faecalibacterium and Bacteroides. These results stress the importance of the gut barrier function and immune response to commensal bacteria and point at the specific differences in pathogenesis of PSC-IBD, UC and CD.
C1 [Coufal, Stepan; Galanova, Natalie; Bajer, Lukas; Gajdarova, Zuzana; Schierova, Dagmar; Zakostelska, Zuzana Jiraskova; Kostovcikova, Klara; Jackova, Zuzana; Stehlikova, Zuzana; Tlaskalova-Hogenova, Helena; Kverka, Miloslav] Czech Acad Sci, Inst Microbiol, Videnska 1083, Prague 14220, Czech Republic.
   [Bajer, Lukas; Drastich, Pavel] Inst Clin & Expt Med, Videnska 1958-9, Prague 14021, Czech Republic.
   [Schierova, Dagmar] Czech Acad Sci, Inst Anim Physiol & Genet, Videnska 1083, Prague 14220, Czech Republic.
   [Kverka, Miloslav] Czech Acad Sci, Inst Expt Med, Videnska 1083, Prague 14220, Czech Republic.
RP Kverka, M (通讯作者)，Czech Acad Sci, Inst Microbiol, Videnska 1083, Prague 14220, Czech Republic.; Kverka, M (通讯作者)，Czech Acad Sci, Inst Expt Med, Videnska 1083, Prague 14220, Czech Republic.
EM kverka@biomed.cas.cz
RI Kverka, Miloslav/H-2507-2014; Zákostelská, Zuzana/ABB-9807-2021; Coufal,
   Stepan/S-6152-2017; Kostovcikova, Klara/J-6851-2014; Stehlikova,
   Zuzana/AAR-2775-2021
OI Kverka, Miloslav/0000-0002-1335-5252; Coufal,
   Stepan/0000-0001-6950-1813; Kostovcikova, Klara/0000-0003-1821-398X;
   Stehlikova, Zuzana/0000-0002-2420-3289; Zakostelska,
   Zuzana/0000-0002-6695-8188
FU Ministry of Health of the Czech Republic [15-28064A, 17-31538A,
   18-09-00493, 18-05-00394]; RayBiotech Biomarker Discovery Pilot Grant
   [GRANT2010-KVE]; Institute of Microbiology of the CAS [RVO: 61388971]
FX This research was funded by the Ministry of Health of the Czech
   Republic, grant number 15-28064A, 17-31538A, 18-09-00493 and
   18-05-00394, RayBiotech Biomarker Discovery Pilot Grant, grant number
   GRANT2010-KVE, and by Institute of Microbiology of the CAS,
   Institutional Research Concept RVO: 61388971.
CR Adams RJ, 2008, AM J GASTROENTEROL, V103, P386, DOI 10.1111/j.1572-0241.2007.01577.x
   Bajer L, 2017, WORLD J GASTROENTERO, V23, P4548, DOI 10.3748/wjg.v23.i25.4548
   Basu A, 2010, J IMMUNOL, V184, P545, DOI 10.4049/jimmunol.0900397
   Baugh MD, 1999, GASTROENTEROLOGY, V117, P814, DOI 10.1016/S0016-5085(99)70339-2
   Baumgart DC, 2007, LANCET, V369, P1641, DOI 10.1016/S0140-6736(07)60751-X
   Blumberg RS, 2009, DIGEST DIS, V27, P455, DOI 10.1159/000235851
   Calderon-Gomez E, 2016, GASTROENTEROLOGY, V151, P489, DOI 10.1053/j.gastro.2016.05.050
   Casanova MJ, 2017, AM J GASTROENTEROL, V112, P120, DOI 10.1038/ajg.2016.569
   Cathelin R, 2007, BIOINFORMATICS, V23, P247, DOI 10.1093/bioinformatics/btl564
   Chang J, 2017, GASTROENTEROLOGY, V153, P723, DOI 10.1053/j.gastro.2017.05.056
   Columpsi P, 2016, J MED VIROL, V88, P1467, DOI 10.1002/jmv.24508
   Coufal S, 2016, J IMMUNOL RES, V2016, DOI 10.1155/2016/5727312
   Crowe MJ, 2000, J INVEST DERMATOL, V115, P3, DOI 10.1046/j.1523-1747.2000.00010.x
   Danese S, 2008, DIGEST LIVER DIS, V40, P680, DOI 10.1016/j.dld.2008.02.036
   Darfeuille-Michaud A, 1998, GASTROENTEROLOGY, V115, P1405, DOI 10.1016/S0016-5085(98)70019-8
   Dorsch M, 2005, J LEUKOCYTE BIOL, V78, P426, DOI 10.1189/jlb.0205061
   Du ZY, 2015, GUT PATHOG, V7, DOI 10.1186/s13099-015-0080-2
   Duarte-Silva M, 2019, AUTOIMMUNITY, V52, P37, DOI 10.1080/08916934.2019.1588889
   Farkas K, 2015, J CROHNS COLITIS, V9, P231, DOI 10.1093/ecco-jcc/jjv005
   Faubion WA, 2013, AM J GASTROENTEROL, V108, P1891, DOI 10.1038/ajg.2013.354
   Feng T, 2010, J EXP MED, V207, P1321, DOI 10.1084/jem.20092253
   Franchimont N, 2004, CLIN EXP IMMUNOL, V138, P491, DOI 10.1111/j.1365-2249.2004.02643.x
   Frank DN, 2007, P NATL ACAD SCI USA, V104, P13780, DOI 10.1073/pnas.0706625104
   Fujimoto T, 2013, J GASTROEN HEPATOL, V28, P613, DOI 10.1111/jgh.12073
   Guthmann F, 2002, MOL CELL BIOCHEM, V239, P227, DOI 10.1023/A:1020508420058
   Hahm KB, 2001, GUT, V49, P190, DOI 10.1136/gut.49.2.190
   Hegazy AN, 2017, GASTROENTEROLOGY, V153, P1320, DOI 10.1053/j.gastro.2017.07.047
   Hoffmann C, 2013, PLOS ONE, V8, DOI 10.1371/journal.pone.0066019
   Howe KL, 2005, AM J PATHOL, V167, P1587, DOI 10.1016/S0002-9440(10)61243-6
   Iltanen S, 2006, INFLAMM BOWEL DIS, V12, P389, DOI 10.1097/01.MIB.0000218765.84087.42
   Iqbal N, 2002, J EXP MED, V195, P71, DOI 10.1084/jem.2001889
   Jensen SR, 2015, INT J MED MICROBIOL, V305, P925, DOI 10.1016/j.ijmm.2015.10.002
   Johansson MEV, 2014, GUT, V63, P281, DOI 10.1136/gutjnl-2012-303207
   Kader HA, 2005, AM J GASTROENTEROL, V100, P414, DOI 10.1111/j.1572-0241.2005.40819.x
   Kapsoritakis AN, 2008, BMC GASTROENTEROL, V8, DOI 10.1186/1471-230X-8-55
   Kofla-Dlubacz A, 2012, DIGEST DIS SCI, V57, P706, DOI 10.1007/s10620-011-1936-z
   Kokesova A, 2019, PLOS ONE, V14, DOI 10.1371/journal.pone.0210797
   Kreher CR, 2003, J IMMUNOL METHODS, V278, P79, DOI 10.1016/S0022-1759(03)00226-6
   Kverka M, 2017, DIGEST DIS, V35, P139, DOI 10.1159/000449095
   Lakatos G, 2012, DIGEST DIS, V30, P289, DOI 10.1159/000336995
   Lewis JD, 2011, GASTROENTEROLOGY, V140, P1817, DOI 10.1053/j.gastro.2010.11.058
   Liu WN, 2015, PLOS ONE, V10, DOI 10.1371/journal.pone.0143684
   Loftus EV, 2005, GUT, V54, P91, DOI 10.1136/gut.2004.046615
   Makitalo L, 2012, SCAND J GASTROENTERO, V47, P785, DOI 10.3109/00365521.2012.677954
   Mathew CG, 2008, NAT REV GENET, V9, P9, DOI 10.1038/nrg2203
   McGovern DPB, 2010, NAT GENET, V42, P332, DOI 10.1038/ng.549
   McGuckin MA, 2009, INFLAMM BOWEL DIS, V15, P100, DOI 10.1002/ibd.20539
   Miquel S, 2013, CURR OPIN MICROBIOL, V16, P255, DOI 10.1016/j.mib.2013.06.003
   Mirsepasi-Lauridsen HC, 2016, CLIN TRANSL GASTROEN, V7, DOI 10.1038/ctg.2016.3
   Moschen AR, 2005, GUT, V54, P479, DOI 10.1136/gut.2004.044370
   Muthas D, 2017, SCAND J GASTROENTERO, V52, P125, DOI 10.1080/00365521.2016.1235224
   Ng SC, 2017, LANCET, V390, P2769, DOI 10.1016/S0140-6736(17)32448-0
   Papp M, 2007, WORLD J GASTROENTERO, V13, P2028, DOI 10.3748/wjg.v13.i14.2028
   Peyrin-Biroulet L, 2007, INFLAMM BOWEL DIS, V13, P1561, DOI 10.1002/ibd.20226
   Qin JJ, 2010, NATURE, V464, P59, DOI 10.1038/nature08821
   Quevrain E, 2016, GUT, V65, P415, DOI 10.1136/gutjnl-2014-307649
   Rajca S, 2014, INFLAMM BOWEL DIS, V20, P978, DOI 10.1097/MIB.0000000000000036
   Ruemmele FM, 1998, GASTROENTEROLOGY, V115, P822, DOI 10.1016/S0016-5085(98)70252-5
   Sabroe I, 2005, IMMUNOLOGY, V115, P90, DOI 10.1111/j.1365-2567.2005.02133.x
   Sartor RB, 2008, GASTROENTEROLOGY, V134, P577, DOI 10.1053/j.gastro.2007.11.059
   Simonet WS, 1997, CELL, V89, P309, DOI 10.1016/S0092-8674(00)80209-3
   Sitaraman SV, 2005, AM J PHYSIOL-GASTR L, V288, pG403, DOI 10.1152/ajpgi.00357.2004
   Sokol H, 2008, P NATL ACAD SCI USA, V105, P16731, DOI 10.1073/pnas.0804812105
   Somerville RPT, 2003, GENOME BIOL, V4, DOI 10.1186/gb-2003-4-6-216
   STALLMACH A, 1992, GASTROENTEROLOGY, V102, P1920, DOI 10.1016/0016-5085(92)90314-O
   Stein RB, 2000, DRUG SAFETY, V23, P429, DOI 10.2165/00002018-200023050-00006
   Swoger JM, 2010, DIGEST DIS, V28, P452, DOI 10.1159/000320402
   Takahashi K, 2016, DIGESTION, V93, P59, DOI 10.1159/000441768
   Tannock GW, 2008, MUCOSAL IMMUNOL, V1, pS15, DOI 10.1038/mi.2008.54
   Tibshirani R, 2002, P NATL ACAD SCI USA, V99, P6567, DOI 10.1073/pnas.082099299
   Tlaskalova-Hogenova H, 2011, CELL MOL IMMUNOL, V8, P110, DOI 10.1038/cmi.2010.67
   TLASKALOVAHOGENOVA H, 1983, ANN NY ACAD SCI, V409, P96, DOI 10.1111/j.1749-6632.1983.tb26862.x
   Valentine JF, 1999, AM J GASTROENTEROL, V94, P878
   Wu LJ, 1996, J BIOL CHEM, V271, P31202, DOI 10.1074/jbc.271.49.31202
   Zdravkovic ND, 2014, INT J MED SCI, V11, P936, DOI 10.7150/ijms.8277
   Zeissig S, 2007, GUT, V56, P61, DOI 10.1136/gut.2006.094375
   Zholudev A, 2004, AM J GASTROENTEROL, V99, P2235, DOI 10.1111/j.1572-0241.2004.40369.x
NR 77
TC 16
Z9 17
U1 2
U2 13
PU MDPI
PI BASEL
PA ST ALBAN-ANLAGE 66, CH-4052 BASEL, SWITZERLAND
EI 2073-4409
J9 CELLS-BASEL
JI Cells
PD JUL
PY 2019
VL 8
IS 7
AR 719
DI 10.3390/cells8070719
PG 20
WC Cell Biology
WE Science Citation Index Expanded (SCI-EXPANDED)
SC Cell Biology
GA IN8AC
UT WOS:000478902000087
PM 31337064
OA gold, Green Published, Green Submitted
DA 2022-07-15
ER

PT J
AU Fantini, MC
   Guadagni, I
AF Fantini, Massimo Claudio
   Guadagni, Ilaria
TI From inflammation to colitis-associated colorectal cancer in
   inflammatory bowel disease: Pathogenesis and impact of current therapies
SO DIGESTIVE AND LIVER DISEASE
LA English
DT Review
DE Colitis-associated colorectal cancer; Dysplasia; Inflammation;
   Inflammatory bowel disease; Tumorigenesis
ID NF-KAPPA-B; BLOCKING TNF-ALPHA; ULCERATIVE-COLITIS; COLON-CANCER;
   5-AMINOSALICYLIC ACID; SURVEILLANCE PROGRAM; T-CELLS; INTESTINAL
   MICROBIOTA; LINKS INFLAMMATION; SIGNALING PATHWAY
AB The risk of colorectal cancer (CRC) is higher in patients with inflammatory bowel disease (IBD). Population-based data from patients with ulcerative colitis (UC) estimate that the risk of CRC is approximately 2- to 3-fold that of the general population; patients with Crohn's disease appear to have a similar increased risk. However, the true extent of colitis-associated cancer (CAC) in undertreated IBD is unclear. Data suggest that the size (i.e., severity and extent) and persistence of the inflammatory process is largely responsible for the development of CRC in IBD. As patients with IBD and CRC have a worse prognosis than those without a history of IBD, the impact of current therapies for IBD on CAC is of importance. Chronic inflammation of the gut has been shown to increase the risk of developing CAC in both UC and CD. Therefore, control of inflammation is pivotal to the prevention of CAC. This review presents an overview of the current knowledge of CAC in IBD patients, focusing on the role of inflammation in the pathogenesis of CAC and the potential for IBD drugs to interfere with the process of carcinogenesis by reducing the inflammatory process or by modulating pathways directly involved in carcinogenesis.
   (c) 2021 Published by Elsevier Ltd on behalf of Editrice Gastroenterologica Italiana S.r.l.
C1 [Fantini, Massimo Claudio] Univ Cagliari, Dept Med Sci & Publ Hlth, Gastroenterol Unit, Cittadella Univ Monserrato Asse Didatt 1, I-09042 Cagliari, Italy.
   [Guadagni, Ilaria] Pfizer Italy, Med Dept, Rome, Italy.
RP Fantini, MC (通讯作者)，Univ Cagliari, Dept Med Sci & Publ Hlth, Gastroenterol Unit, Cittadella Univ Monserrato Asse Didatt 1, I-09042 Cagliari, Italy.
EM massimoc.fantini@unica.it
FU Pfizer
FX Medical writing support was provided by Ray Hill, an independent medical
   writer, on behalf of Health Publishing & Services Srl and was funded by
   Pfizer.
CR Actis Giovanni C., 2010, Inflammation & Allergy Drug Targets, V9, P6
   Adams SV, 2013, WORLD J GASTROENTERO, V19, P3241, DOI 10.3748/wjg.v19.i21.3241
   Alpert L, 2019, HUM PATHOL, V89, P44, DOI 10.1016/j.humpath.2019.04.013
   [Anonymous], 2020, LANCET GASTROENTEROL
   Arthur JC, 2011, INFLAMM BOWEL DIS, V17, P396, DOI 10.1002/ibd.21354
   Baars JE, 2011, AM J GASTROENTEROL, V106, P319, DOI 10.1038/ajg.2010.428
   Baker AM, 2019, GUT, V68, P985, DOI 10.1136/gutjnl-2018-316191
   Baker KT, 2018, CARCINOGENESIS, V39, P11, DOI 10.1093/carcin/bgx117
   Beaugerie L, 2013, GASTROENTEROLOGY, V145, P166, DOI 10.1053/j.gastro.2013.03.044
   Becker C, 2004, IMMUNITY, V21, P491, DOI 10.1016/j.immuni.2004.07.020
   Bernstein CN, 2011, AM J GASTROENTEROL, V106, P731, DOI 10.1038/ajg.2011.50
   Bezzio C, 2017, EXPERT REV GASTROENT, V11, P339, DOI 10.1080/17474124.2017.1292129
   Biancone L, 2009, GUT, V58, P1703, DOI 10.1136/gut.2008.176461
   Blatner NR, 2012, SCI TRANSL MED, V4, DOI 10.1126/scitranslmed.3004566
   Bos CL, 2006, CARCINOGENESIS, V27, P2371, DOI 10.1093/carcin/bgl071
   Bozec D, 2016, ONCOTARGET, V7, P46384, DOI 10.18632/oncotarget.10135
   Brackmann S, 2010, INFLAMM BOWEL DIS, V16, P474, DOI 10.1002/ibd.21053
   Brennan CA, 2019, NAT REV MICROBIOL, V17, P156, DOI 10.1038/s41579-018-0129-6
   Buchner Anna M, 2016, Curr Treat Options Gastroenterol, V14, P73, DOI 10.1007/s11938-016-0078-y
   Canavan C, 2006, ALIMENT PHARM THER, V23, P1097, DOI 10.1111/j.1365-2036.2006.02854.x
   Carrat F, 2017, ALIMENT PHARM THER, V45, P533, DOI 10.1111/apt.13897
   Castillo EF, 2016, MACROPHAGE HOUST, P3
   Choi CHR, 2017, NAT REV GASTRO HEPAT, V14, P218, DOI 10.1038/nrgastro.2017.1
   Chung IC, 2019, NUTRIENTS, V11, DOI 10.3390/nu11030516
   Colman RJ, 2016, INTEST RES, V14, P202, DOI 10.5217/ir.2016.14.3.202
   Cui GL, 2019, FRONT ONCOL, V9, DOI 10.3389/fonc.2019.01002
   Desreumaux P, 2006, ALIMENT PHARM THER, V24, P2, DOI 10.1111/j.1365-2036.2006.03069.x
   Di Giovangiulio M, 2019, FRONT IMMUNOL, V10, DOI 10.3389/fimmu.2019.02158
   Du L, 2017, ONCOTARGET, V8, P22175, DOI 10.18632/oncotarget.14549
   Dugum M, 2017, GASTROENTEROL REP, V5, P57, DOI [10.1093/gastro/gov016, 10.1093/gastro/gow016]
   Dulai PS, 2016, CANCER PREV RES, V9, P887, DOI 10.1158/1940-6207.CAPR-16-0124
   DuPont AW, 2011, NAT REV GASTRO HEPAT, V8, P523, DOI 10.1038/nrgastro.2011.133
   Dyson JK, 2012, WORLD J GASTROENTERO, V18, P3839, DOI 10.3748/wjg.v18.i29.3839
   Eaden JA, 2001, GUT, V48, P526, DOI 10.1136/gut.48.4.526
   Erreni M, 2011, CANCER MICROENVIRON, V4, P141, DOI 10.1007/s12307-010-0052-5
   Feagins LA, 2010, INFLAMM BOWEL DIS, V16, P1963, DOI 10.1002/ibd.21281
   Fujita M, 2018, ONCOTARGET, V9, P969, DOI 10.18632/oncotarget.22867
   Fujiwara I, 2008, DIS COLON RECTUM, V51, P1387, DOI 10.1007/s10350-008-9212-9
   Fukata M, 2007, GASTROENTEROLOGY, V133, P1869, DOI 10.1053/j.gastro.2007.09.008
   Gasche C, 2005, CANCER RES, V65, P3993, DOI 10.1158/0008-5472.CAN-04-3824
   Greten FR, 2004, CELL, V118, P285, DOI 10.1016/j.cell.2004.07.013
   Grivennikov SI, 2010, CYTOKINE GROWTH F R, V21, P11, DOI 10.1016/j.cytogfr.2009.11.005
   Gui XY, 2020, J CLIN PATHOL, V73, P391, DOI 10.1136/jclinpath-2019-206247
   Hardbower DM, 2017, ONCOGENE, V36, P3807, DOI 10.1038/onc.2017.23
   Hata K, 2003, BRIT J CANCER, V89, P1232, DOI 10.1038/sj.bjc.6601247
   Hata K, 2016, DIGEST ENDOSC, V28, P260, DOI 10.1111/den.12505
   Hayakawa Y, 2010, GASTROENTEROLOGY, V138, P1055, DOI 10.1053/j.gastro.2009.11.015
   Hwang S, 2020, INT J MED SCI, V17, P145, DOI 10.7150/ijms.38371
   Jess T, 2005, AM J GASTROENTEROL, V100, P2724, DOI 10.1111/j.1572-0241.2005.00287.x
   Jess T, 2007, AM J GASTROENTEROL, V102, P829, DOI 10.1111/j.1572-0241.2007.01070.x
   Jess T, 2006, INFLAMM BOWEL DIS, V12, P669, DOI 10.1097/00054725-200608000-00001
   Jess T, 2014, CLIN GASTROENTEROL H, V12, P1793, DOI 10.1016/j.cgh.2014.05.019
   Jess T, 2013, AM J GASTROENTEROL, V108, P1869, DOI 10.1038/ajg.2013.249
   Jess T, 2012, GASTROENTEROLOGY, V143, P375, DOI 10.1053/j.gastro.2012.04.016
   Jess T, 2012, CLIN GASTROENTEROL H, V10, P639, DOI 10.1016/j.cgh.2012.01.010
   Kado S, 2001, CANCER RES, V61, P2395
   Kameyama H, 2018, WORLD J SURG ONCOL, V16, DOI 10.1186/s12957-018-1428-0
   Karin M, 2006, MOL CARCINOGEN, V45, P355, DOI 10.1002/mc.20217
   Kay J, 2019, DNA REPAIR, V83, DOI 10.1016/j.dnarep.2019.102673
   Kempski J, 2017, FRONT IMMUNOL, V8, DOI 10.3389/fimmu.2017.01373
   Khare V, 2013, BIOCHEM PHARMACOL, V85, P234, DOI 10.1016/j.bcp.2012.10.026
   Kim YJ, 2010, CANCER PREV RES, V3, P1314, DOI 10.1158/1940-6207.CAPR-09-0272
   Kishikawa J, 2018, DIGEST ENDOSC, V30, P236, DOI 10.1111/den.12955
   Koelink PJ, 2009, CARCINOGENESIS, V30, P1217, DOI 10.1093/carcin/bgp113
   Krzystek-Korpacka M, 2018, CYTOKINE, V110, P435, DOI 10.1016/j.cyto.2018.05.015
   Lamb CA, 2019, GUT, V68, pS1, DOI 10.1136/gutjnl-2019-318484
   Lee YK, 2018, MSPHERE, V3, DOI 10.1128/mSphere.00587-18
   Lennerz JK, 2016, INT J COLORECTAL DIS, V31, P973, DOI 10.1007/s00384-016-2574-x
   Li Y, 2012, CYTOKINE GROWTH F R, V23, P127, DOI 10.1016/j.cytogfr.2012.04.005
   Li Y, 2010, GUT, V59, P227, DOI 10.1136/gut.2009.184176
   Lopetuso LR, 2016, WORLD J GASTROENTERO, V22, P9727, DOI 10.3748/wjg.v22.i44.9727
   Lopez A, 2018, BEST PRACT RES CL GA, V32-33, P103, DOI 10.1016/j.bpg.2018.05.010
   Lu MJ, 2018, ALIMENT PHARM THER, V47, P318, DOI 10.1111/apt.14436
   Luo CX, 2017, MEDIAT INFLAMM, V2017, DOI 10.1155/2017/5126048
   Luo JL, 2004, CANCER CELL, V6, P297, DOI 10.1016/j.ccr.2004.08.012
   Mark-Christensen A, 2018, INFLAMM BOWEL DIS, V24, P1895, DOI 10.1093/ibd/izy075
   McLoughlin RM, 2003, J CLIN INVEST, V112, P598, DOI 10.1172/JCI200317129
   Means AL, 2018, CELL MOL GASTROENTER, V6, P257, DOI 10.1016/j.jcmgh.2018.05.006
   Monteleone G, 2004, J BIOL CHEM, V279, P3925, DOI 10.1074/jbc.M303654200
   Monteleone G, 2006, CELL DEATH DIFFER, V13, P202, DOI 10.1038/sj.cdd.4401733
   Moriasi C, 2012, ANTI-CANCER AGENT ME, V12, P1221, DOI 10.2174/187152012803833080
   Munkholm P, 2003, ALIMENT PHARM THER, V18, P1, DOI 10.1046/j.1365-2036.18.s2.2.x
   Murray PJ, 2011, NAT REV IMMUNOL, V11, P723, DOI 10.1038/nri3073
   Neumann H, 2011, WORLD J GASTROENTERO, V17, P3184, DOI 10.3748/wjg.v17.i27.3184
   Nguyen GC, 2012, AM J GASTROENTEROL, V107, P1298, DOI 10.1038/ajg.2012.198
   Onizawa M, 2009, AM J PHYSIOL-GASTR L, V296, pG850, DOI 10.1152/ajpgi.00071.2008
   Ording AG, 2013, INFLAMM BOWEL DIS, V19, P800, DOI 10.1097/MIB.0b013e3182802af7
   Peyrin-Biroulet L, 2012, INFLAMM BOWEL DIS, V18, P2247, DOI 10.1002/ibd.22935
   Popivanova BK, 2008, J CLIN INVEST, V118, P560, DOI [10.1172/JCI32453, 10.1172/JC132453]
   Principe DR, 2017, ONCOTARGET, V8, P3826, DOI 10.18632/oncotarget.9830
   Rakoff-Nahoum S, 2007, SCIENCE, V317, P124, DOI 10.1126/science.1140488
   Ren WG, 2016, CANCER LETT, V375, P209, DOI 10.1016/j.canlet.2016.02.055
   Renz BW, 2013, J GASTROINTEST SURG, V17, P981, DOI 10.1007/s11605-013-2171-z
   Reynolds IS, 2017, INT J COLORECTAL DIS, V32, P443, DOI 10.1007/s00384-017-2754-3
   Richard ML, 2018, GUT MICROBES, V9, P131, DOI 10.1080/19490976.2017.1379637
   RIDDELL RH, 1983, HUM PATHOL, V14, P931, DOI 10.1016/S0046-8177(83)80175-0
   Rigby RJ, 2007, ONCOGENE, V26, P4833, DOI 10.1038/sj.onc.1210286
   Rizzo A, 2018, CANCER IMMUNOL RES, V6, P1082, DOI 10.1158/2326-6066.CIR-17-0698
   Rizzo A, 2011, CANCER RES, V71, P7423, DOI 10.1158/0008-5472.CAN-11-1895
   Robles AI, 2016, GASTROENTEROLOGY, V150, P931, DOI 10.1053/j.gastro.2015.12.036
   Rousseaux C, 2005, J EXP MED, V201, P1205, DOI 10.1084/jem.20041948
   Rubin DT, 2013, CLIN GASTROENTEROL H, V11, P1601, DOI 10.1016/j.cgh.2013.06.023
   Rutter M, 2004, GASTROENTEROLOGY, V126, P451, DOI 10.1053/j.gastro.2003.11.010
   Rutter MD, 2006, GASTROENTEROLOGY, V130, P1030, DOI 10.1053/j.gastro.2005.12.035
   Saito T, 2016, NAT MED, V22, P679, DOI 10.1038/nm.4086
   Samadder NJ, 2019, CLIN GASTROENTEROL H, V17, P1807, DOI 10.1016/j.cgh.2018.09.038
   Samadder NJ, 2017, DIGEST DIS SCI, V62, P2126, DOI 10.1007/s10620-016-4435-4
   Scharl S, 2019, AM J GASTROENTEROL, V114, P116, DOI 10.1038/s41395-018-0360-9
   Schulmann K, 2005, GASTROENTEROLOGY, V129, P74, DOI 10.1053/j.gastro.2005.04.011
   Singh K, 2018, CANCER RES, V78, P4303, DOI 10.1158/0008-5472.CAN-18-0116
   Singh S, 2019, CANC SCREENING INFLA, P109
   Stolfi C, 2008, CARCINOGENESIS, V29, P1258, DOI 10.1093/carcin/bgn122
   Stolfi C, 2012, J BIOMED BIOTECHNOL, DOI 10.1155/2012/980458
   Taniguchi K, 2015, NATURE, V519, P57, DOI 10.1038/nature14228
   Tian LL, 2019, ONCOL LETT, V17, P175, DOI 10.3892/ol.2018.9567
   Tian Y, 2018, J NUTR BIOCHEM, V57, P103, DOI 10.1016/j.jnutbio.2018.03.007
   Ullman T, 2009, INFLAMM BOWEL DIS, V15, P630, DOI 10.1002/ibd.20766
   Uronis JM, 2009, PLOS ONE, V4, DOI 10.1371/journal.pone.0006026
   Velayos FS, 2006, GASTROENTEROLOGY, V130, P1941, DOI 10.1053/j.gastro.2006.03.028
   Velayos FS, 2005, AM J GASTROENTEROL, V100, P1345, DOI 10.1111/j.1572-0241.2005.41442.x
   Vyas SP, 2018, FRONT IMMUNOL, V9, DOI 10.3389/fimmu.2018.01139
   Waldner MJ, 2015, CELL MOL GASTROENTER, V1, P6, DOI 10.1016/j.jcmgh.2014.11.006
   Waldner Maximilian J., 2008, Inflammation & Allergy Drug Targets, V7, P187, DOI 10.2174/187152808785748137
   Wanders LK, 2020, INFLAMM BOWEL DIS, V26, P167, DOI 10.1093/ibd/izz171
   Wang C, 2017, MUCOSAL IMMUNOL, V10, P1504, DOI 10.1038/mi.2017.9
   Wang W, 2015, MOL MED REP, V11, P2397, DOI 10.3892/mmr.2014.3018
   Wang W, 2013, INFLAMM RES, V62, P669, DOI 10.1007/s00011-013-0619-y
   Ward-Hartstonge KA, 2017, CLIN TRANSL IMMUNOL, V6, DOI 10.1038/cti.2017.43
   Welte T, 2003, P NATL ACAD SCI USA, V100, P1879, DOI 10.1073/PNAS.0237137100
   Wielenga MCB, 2014, WORLD J GASTROENTERO, V20, P16683, DOI 10.3748/wjg.v20.i44.16683
   Winther KV, 2004, CLIN GASTROENTEROL H, V2, P1088, DOI 10.1016/S1542-3565(04)00543-9
   Wu SG, 2009, NAT MED, V15, P1016, DOI 10.1038/nm.2015
   Xu XR, 2015, INT J CLIN EXP MED, V8, P2212
   Yoshioka K, 2012, SCAND J IMMUNOL, V75, P16, DOI 10.1111/j.1365-3083.2011.02607.x
   Yu MR, 2020, CANCERS BASEL, P12
   Zhang WN, 2016, ONCOTARGET, V7, P75366, DOI 10.18632/oncotarget.12207
   Zhang XM, 2017, FRONT IMMUNOL, V8, DOI 10.3389/fimmu.2017.01774
   Zhang XM, 2015, INT J CANCER, V137, P2803, DOI 10.1002/ijc.29671
   Zhao LN, 2014, PLOS ONE, V9, DOI 10.1371/journal.pone.0094208
NR 139
TC 12
Z9 13
U1 3
U2 11
PU ELSEVIER SCIENCE INC
PI NEW YORK
PA STE 800, 230 PARK AVE, NEW YORK, NY 10169 USA
SN 1590-8658
EI 1878-3562
J9 DIGEST LIVER DIS
JI Dig. Liver Dis.
PD MAY
PY 2021
VL 53
IS 5
BP 558
EP 565
DI 10.1016/j.dld.2021.01.012
EA APR 2021
PG 8
WC Gastroenterology & Hepatology
WE Science Citation Index Expanded (SCI-EXPANDED)
SC Gastroenterology & Hepatology
GA RU2BI
UT WOS:000644954600007
PM 33541800
DA 2022-07-15
ER

PT J
AU Tyler, AD
   Kirsch, R
   Milgrom, R
   Stempak, JM
   Kabakchiev, B
   Silverberg, MS
AF Tyler, Andrea D.
   Kirsch, Richard
   Milgrom, Raquel
   Stempak, Joanne M.
   Kabakchiev, Boyko
   Silverberg, Mark S.
TI Microbiome Heterogeneity Characterizing Intestinal Tissue and
   Inflammatory Bowel Disease Phenotype
SO INFLAMMATORY BOWEL DISEASES
LA English
DT Article
ID POUCH-ANAL ANASTOMOSIS; CORE GUT MICROBIOME; ILEAL; SUSCEPTIBILITY;
   EXPRESSION; DIVERSITY; PATHOLOGY
AB Inflammatory bowel disease has been associated with differential abundance of numerous organisms when compared to healthy controls (HCs); however, few studies have investigated variability in the microbiome across intestinal locations and how this variability might be related to disease location and phenotype. In this study, we have analyzed the microbiome of a large cohort of individuals recruited at Mount Sinai Hospital in Toronto, Canada. Biopsies were taken from subjects with Crohn's disease, ulcerative colitis, and HC, and also individuals having undergone ileal pouch-anal anastomosis for treatment of ulcerative colitis or familial adenomatous polyposis. Microbial 16S rRNA was sequenced using the Illumina MiSeq platform. We observed a great deal of variability in the microbiome characterizing different sampling locations. Samples from pouch and afferent limb were comparable in microbial composition. When comparing sigmoid and terminal ileum samples, more differences were observed. The greatest number of differentially abundant microbes was observed when comparing either pouch or afferent limb samples to sigmoid or terminal ileum. Despite these differences, we were able to observe modest microbial variability between inflammatory bowel disease phenotypes and HCs, even when controlling for sampling location and additional experimental factors. Most detected associations were observed between HCs and Crohn's disease, with decreases in specific genera in the families Ruminococcaceae and Lachnospiraceae characterizing tissue samples from individuals with Crohn's disease. This study highlights important considerations when analyzing the composition of the microbiome and also provides useful insight into differences in the microbiome characterizing these seemingly related phenotypes.
C1 [Tyler, Andrea D.; Milgrom, Raquel; Stempak, Joanne M.; Kabakchiev, Boyko; Silverberg, Mark S.] Mt Sinai Hosp, Zane Cohen Ctr Digest Dis, Toronto, ON M5G 1X5, Canada.
   [Kirsch, Richard] Mt Sinai Hosp, Lab Med & Pathol, Toronto, ON M5G 1X5, Canada.
   [Silverberg, Mark S.] Univ Toronto, Dept Med, Div Gastroenterol, Toronto, ON, Canada.
   [Tyler, Andrea D.; Kabakchiev, Boyko; Silverberg, Mark S.] Univ Toronto, Inst Med Sci, Toronto, ON, Canada.
RP Tyler, AD (通讯作者)，Mt Sinai Hosp, Zane Cohen Ctr Digest Dis, Div Gastroenterol, 600 Univ Ave,Room 437, Toronto, ON M5G 1X5, Canada.
EM andrea.d.tyler@gmail.com
RI Kirsch, Richard/J-2335-2016; Silverberg, Mark/B-4183-2008
FU Crohn's and Colitis Canada; National Institute of Diabetes and Digestive
   and Kidney Diseases (NIDDK) [DK-062423]; Gale and Graham Wright Chair in
   Digestive Diseases at Mount Sinai Hospital; Crohn's and Colitis
   Foundation of Canada (CCFC); NIDDK [DK-062423]; NATIONAL INSTITUTE OF
   DIABETES AND DIGESTIVE AND KIDNEY DISEASES [U01DK062423] Funding Source:
   NIH RePORTER
FX This study is funded by a grant from Crohn's and Colitis Canada and The
   National Institute of Diabetes and Digestive and Kidney Diseases (NIDDK)
   (DK-062423). M. S. Silverberg is supported by the Gale and Graham Wright
   Chair in Digestive Diseases at Mount Sinai Hospital and by grants from
   the Crohn's and Colitis Foundation of Canada (CCFC) and The NIDDK
   (DK-062423).
CR Caporaso JG, 2011, GENOME BIOL, V12, DOI 10.1186/gb-2011-12-5-r50
   Caporaso JG, 2010, NAT METHODS, V7, P335, DOI 10.1038/nmeth.f.303
   Chao A, 2003, ENVIRON ECOL STAT, V10, P429, DOI 10.1023/A:1026096204727
   DESILVA HJ, 1991, GUT, V32, P61, DOI 10.1136/gut.32.1.61
   Donati OF, 2010, BRIT J RADIOL, V83, pE185, DOI 10.1259/bjr/72125476
   ESTY WW, 1986, ANN STAT, V14, P1257, DOI 10.1214/aos/1176350066
   FAITH DP, 1992, BIOL CONSERV, V61, P1, DOI 10.1016/0006-3207(92)91201-3
   Heuschen UA, 2002, DIS COLON RECTUM, V45, P776, DOI 10.1007/s10350-004-6297-7
   HODGES TL, 1992, ANTIMICROB AGENTS CH, V36, P121, DOI 10.1128/AAC.36.1.121
   Joossens M, 2011, GUT, V60, P631, DOI 10.1136/gut.2010.223263
   Kabakchiev B, 2014, INFLAMM BOWEL DIS, V20, P1157, DOI 10.1097/MIB.0000000000000078
   Kang S, 2010, INFLAMM BOWEL DIS, V16, P2034, DOI 10.1002/ibd.21319
   Kawaguchi AL, 2000, J AM COLL SURGEONS, V190, P310, DOI 10.1016/S1072-7515(99)00276-8
   Larsen N, 2010, PLOS ONE, V5, DOI 10.1371/journal.pone.0009085
   Lepage P, 2011, GASTROENTEROLOGY
   Li QR, 2012, PLOS ONE, V7, DOI 10.1371/journal.pone.0034939
   Manichanh C, 2006, GUT, V55, P205, DOI 10.1136/gut.2005.073817
   McLaughlin SD, 2010, ANN SURG, V252, P90, DOI 10.1097/SLA.0b013e3181e3dc8b
   McMurdie PJ, 2014, PLOS COMPUT BIOL, V10, DOI 10.1371/journal.pcbi.1003531
   Morgan XC, 2012, GENOME BIOL, V13, DOI 10.1186/gb-2012-13-9-r79
   Robinson MD, 2010, BIOINFORMATICS, V26, P139, DOI 10.1093/bioinformatics/btp616
   SANDBORN WJ, 1994, MAYO CLIN PROC, V69, P409, DOI 10.1016/S0025-6196(12)61634-6
   Segata N, 2011, GENOME BIOL, V12, DOI 10.1186/gb-2011-12-6-r60
   Shannon CE, 1997, M D COMPUT, V14, P306
   SHEPHERD NA, 1993, GUT, V34, P101, DOI 10.1136/gut.34.1.101
   SHEPHERD NA, 1990, NETH J MED, V37, pS57
   Silverberg MS, 2005, CAN J GASTROENTEROL, V19, p5A, DOI 10.1155/2005/269076
   Sorlozano A, 2014, AM J INFECT CONTROL, V42, P1033, DOI 10.1016/j.ajic.2014.06.013
   Stearns JC, 2011, SCI REP-UK, V1, DOI 10.1038/srep00170
   Turnbaugh PJ, 2009, J PHYSIOL-LONDON, V587, P4153, DOI 10.1113/jphysiol.2009.174136
   Turnbaugh PJ, 2009, NATURE, V457, P480, DOI 10.1038/nature07540
   Tyler AD, 2012, GUT
   Tyler AD, 2013, PLOS ONE, V8, DOI 10.1371/journal.pone.0066934
   Tyler AD, 2013, GUT, V62, P1433, DOI 10.1136/gutjnl-2011-301957
   Tyler AD, 2012, CLIN GASTROENTEROL H, V10, P507, DOI 10.1016/j.cgh.2011.09.016
   Willing B, 2009, INFLAMM BOWEL DIS, V15, P653, DOI 10.1002/ibd.20783
   Willing BP, 2010, GASTROENTEROLOGY, V139, P1844, DOI 10.1053/j.gastro.2010.08.049
   Winter SE, 2013, SCIENCE, V339, P708, DOI 10.1126/science.1232467
   Wu XK, 2010, CURR MICROBIOL, V61, P69, DOI 10.1007/s00284-010-9582-9
   Yan SS, 2008, DIAGN MICR INFEC DIS, V62, P205, DOI 10.1016/j.diagmicrobio.2008.04.018
NR 41
TC 14
Z9 14
U1 1
U2 16
PU OXFORD UNIV PRESS INC
PI CARY
PA JOURNALS DEPT, 2001 EVANS RD, CARY, NC 27513 USA
SN 1078-0998
EI 1536-4844
J9 INFLAMM BOWEL DIS
JI Inflamm. Bowel Dis.
PD APR
PY 2016
VL 22
IS 4
BP 807
EP 816
DI 10.1097/MIB.0000000000000674
PG 10
WC Gastroenterology & Hepatology
WE Science Citation Index Expanded (SCI-EXPANDED)
SC Gastroenterology & Hepatology
GA DH7VR
UT WOS:000373002500005
PM 26954709
OA Bronze, Green Accepted
DA 2022-07-15
ER

PT J
AU Speckmann, B
   Steinbrenner, H
AF Speckmann, Bodo
   Steinbrenner, Holger
TI Selenium and Selenoproteins in Inflammatory Bowel Diseases and
   Experimental Colitis
SO INFLAMMATORY BOWEL DISEASES
LA English
DT Article
DE Crohn's disease; ulcerative colitis; intestinal inflammation; GPx; Sepp1
ID HYDROPEROXIDE GLUTATHIONE-PEROXIDASE; COMPREHENSIVE NUTRITIONAL-STATUS;
   CROHNS-DISEASE; ULCERATIVE-COLITIS; GENE-EXPRESSION; COLORECTAL-CANCER;
   GASTROINTESTINAL-TRACT; ENTERAL NUTRITION; BINDING PROTEIN-1;
   EPITHELIAL-CELLS
AB Inadequate dietary intake of the essential trace element selenium (Se) is thought to be a risk factor for several chronic diseases associated with oxidative stress and inflammation. Biological actions of Se occur through low-molecular weight metabolites and through selenoproteins. Several key selenoproteins including glutathione peroxidases; selenoproteins M, P, and S; and selenium-binding protein 1 have been detected in the intestine. Interestingly, Se and antioxidant selenoproteins are known to modulate differentiation and function of immune cells and contribute to avoid excessive immune responses. This review discusses the role of Se and intestinal selenoproteins in inflammatory bowel diseases, based on data from human, animal, and in vitro studies. In humans, Se deficiency is commonly observed in patients with Crohn's disease. In animal models of experimental colitis, the Se status was negatively correlated with the severity of the disease. While the cause-effect relationship of these observations remains to be clarified, the beneficial outcome of dietary Se supplementation and an optimization of selenoprotein biosynthesis in murine inflammatory bowel disease models have led to investigations of targets and actions of Se in the gastrointestinal tract. The Se status affects gene expression, signaling pathways, and cellular functions in the small and large intestine as well as the gut microbiome composition. This data, particularly from animal experiments, hold promise that adequate dietary Se supply may counteract chronic intestinal inflammation in humans.
C1 [Speckmann, Bodo; Steinbrenner, Holger] Univ Dusseldorf, Inst Biochem & Mol Biol 1, D-40225 Dusseldorf, Germany.
RP Speckmann, B (通讯作者)，Univ Dusseldorf, Inst Biochem & Mol Biol 1, Univ Str 1,Geb 22-03, D-40225 Dusseldorf, Germany.
EM bodospeckmann@yahoo.de
RI Steinbrenner, Holger/AAD-6323-2019
OI Steinbrenner, Holger/0000-0003-2754-2435
FU Deutsche Forschungsgemeinschaft (DFG, Bonn, Germany) [SP 1333/2-1, STE
   1782/2-2]
FX Supported by grants of Deutsche Forschungsgemeinschaft (DFG, Bonn,
   Germany) to B. Speckmann (SP 1333/2-1) and to H. Steinbrenner (STE
   1782/2-2).
CR Akobeng AK, 2007, CLIN NUTR, V26, P51, DOI 10.1016/j.clnu.2006.10.004
   Andoh A, 2005, NUTRITION, V21, P574, DOI 10.1016/j.nut.2004.08.025
   AVISSAR N, 1994, ARCH BIOCHEM BIOPHYS, V309, P239, DOI 10.1006/abbi.1994.1108
   Bao YP, 1997, FEBS LETT, V410, P210, DOI 10.1016/S0014-5793(97)00591-7
   Barger JL, 2012, GENES NUTR, V7, P155, DOI 10.1007/s12263-011-0243-9
   Barrett CW, 2013, PLOS ONE, V8, DOI 10.1371/journal.pone.0067845
   Barrett CW, 2013, CANCER RES, V73, P1245, DOI 10.1158/0008-5472.CAN-12-3150
   Behne D, 1996, BIOL TRACE ELEM RES, V55, P99, DOI 10.1007/BF02784172
   Bosschaerts T, 2008, J IMMUNOL, V180, P6168, DOI 10.4049/jimmunol.180.9.6168
   Brigelius-Flohe R, 2009, BBA-GEN SUBJECTS, V1790, P1555, DOI 10.1016/j.bbagen.2009.03.006
   Burk RF, 2011, AM J PHYSIOL-GASTR L, V301, pG32, DOI 10.1152/ajpgi.00064.2011
   Chu FF, 2004, FREE RADICAL BIO MED, V36, P1481, DOI 10.1016/j.freeradbiomed.2004.04.010
   Conrad M, 2007, BIOL CHEM, V388, P1019, DOI 10.1515/BC.2007.130
   Cox AJ, 2013, ACTA DIABETOL, V50, P391, DOI 10.1007/s00592-012-0440-z
   Curran JE, 2005, NAT GENET, V37, P1234, DOI 10.1038/ng1655
   Davis CD, 2002, J NUTR, V132, P292, DOI 10.1093/jn/132.2.292
   Delzenne NM, 2011, NAT REV ENDOCRINOL, V7, P639, DOI 10.1038/nrendo.2011.126
   Duffield AJ, 1999, AM J CLIN NUTR, V70, P896
   Eckburg PB, 2007, CLIN INFECT DIS, V44, P256, DOI 10.1086/510385
   El Muhtaseb MSH, 2007, DIS COLON RECTUM, V50, P1553, DOI 10.1007/s10350-007-9003-8
   Esworthy RS, 1998, BBA-GEN SUBJECTS, V1381, P213, DOI 10.1016/S0304-4165(98)00032-4
   Esworthy RS, 2001, AM J PHYSIOL-GASTR L, V281, pG848, DOI 10.1152/ajpgi.2001.281.3.G848
   Fairweather-Tait SJ, 2011, ANTIOXID REDOX SIGN, V14, P1337, DOI 10.1089/ars.2010.3275
   Florian S, 2010, FREE RADICAL BIO MED, V49, P1694, DOI 10.1016/j.freeradbiomed.2010.08.029
   Gandhi UH, 2011, J BIOL CHEM, V286, P27471, DOI 10.1074/jbc.M111.260547
   Geerling BJ, 1998, AM J CLIN NUTR, V67, P919, DOI 10.1093/ajcn/67.5.919
   Geerling BJ, 2000, EUR J CLIN NUTR, V54, P514, DOI 10.1038/sj.ejcn.1601049
   Geerling BJ, 2000, INFLAMM BOWEL DIS, V6, P77, DOI 10.1097/00054725-200005000-00002
   Gentschew L, 2012, NUTRIENTS, V4, P1247, DOI 10.3390/nu4091247
   Gentschew L, 2012, MOL NUTR FOOD RES, V56, P524, DOI 10.1002/mnfr.201100630
   George MD, 2008, BMC GENOMICS, V9, DOI 10.1186/1471-2164-9-209
   Gong G, 2012, GENES NUTR, V7, P167, DOI 10.1007/s12263-011-0256-4
   Hoffmann PR, 2007, NUCLEIC ACIDS RES, V35, P3963, DOI 10.1093/nar/gkm355
   Hrdina J, 2009, J NUTR BIOCHEM, V20, P638, DOI 10.1016/j.jnutbio.2008.06.009
   Hsieh SY, 2006, PROTEOMICS, V6, P5322, DOI 10.1002/pmic.200500541
   Hu Y, 2011, BRIT J NUTR, V106, P572, DOI 10.1017/S0007114511000420
   Huang Z, 2012, ANTIOXID REDOX SIGN, V16, P705, DOI 10.1089/ars.2011.4145
   Hurst R, 2010, AM J CLIN NUTR, V91, P923, DOI 10.3945/ajcn.2009.28169
   Hwang C, 2012, INFLAMM BOWEL DIS, V18, P1961, DOI 10.1002/ibd.22906
   Irons R, 2006, J NUTR, V136, P1311, DOI 10.1093/jn/136.5.1311
   Johtatsu T, 2007, J CLIN BIOCHEM NUTR, V41, P197, DOI 10.3164/jcbn.2007028
   Kasaikina MV, 2011, FASEB J, V25, P2492, DOI 10.1096/fj.11-181990
   Khor B, 2011, NATURE, V474, P307, DOI 10.1038/nature10209
   Kipp A, 2009, MOL NUTR FOOD RES, V53, P1561, DOI 10.1002/mnfr.200900105
   Kipp AP, 2012, J NUTR BIOCHEM, V23, P1170, DOI 10.1016/j.jnutbio.2011.06.011
   Koboziev I, 2014, FREE RADICAL BIO MED, V68, P122, DOI 10.1016/j.freeradbiomed.2013.11.008
   Krehl S, 2012, CARCINOGENESIS, V33, P620, DOI 10.1093/carcin/bgr288
   KretzRemy C, 1996, J CELL BIOL, V133, P1083, DOI 10.1083/jcb.133.5.1083
   Kuroki F, 2003, DIGEST DIS, V21, P266, DOI 10.1159/000073346
   Li TH, 2008, MOL NUTR FOOD RES, V52, P1289, DOI 10.1002/mnfr.200700331
   Liu WC, 2013, J CLIN INVEST, V123, P3983, DOI 10.1172/JCI65842
   Miroliaee AE, 2011, TOXICOL MECH METHOD, V21, P200, DOI 10.3109/15376516.2010.547887
   Murawaki Y, 2008, CANCER LETT, V259, P218, DOI 10.1016/j.canlet.2007.10.019
   Okahara S, 2005, ALIMENT PHARM THERAP, V21, P1091, DOI 10.1111/j.1365-2036.2005.02443.x
   Pohl NM, 2009, PLOS ONE, V4, DOI 10.1371/journal.pone.0007774
   RANNEM T, 1992, AM J CLIN NUTR, V56, P933, DOI 10.1093/ajcn/56.5.933
   Rannem T, 1996, JPEN-PARENTER ENTER, V20, P412, DOI 10.1177/0148607196020006412
   Rayman MP, 2008, BRIT J NUTR, V100, P254, DOI 10.1017/S0007114508939830
   Reimund JM, 2000, CLIN NUTR, V19, P43, DOI 10.1054/clnu.1999.0073
   RINGSTAD J, 1993, SCAND J GASTROENTERO, V28, P605, DOI 10.3109/00365529309096096
   Saito Y, 1999, J BIOL CHEM, V274, P2866, DOI 10.1074/jbc.274.5.2866
   Schoenmakers E, 2010, J CLIN INVEST, V120, P4220, DOI 10.1172/JCI43653
   Seiderer J, 2007, TISSUE ANTIGENS, V70, P238, DOI 10.1111/j.1399-0039.2007.00888.x
   Shibata T, 2009, BMC GASTROENTEROL, V9, DOI 10.1186/1471-230X-9-2
   Smith AD, 2011, BIOL TRACE ELEM RES, V144, P965, DOI 10.1007/s12011-011-9071-4
   Speckmann B, 2014, FREE RADICAL BIO MED, V67, P265, DOI 10.1016/j.freeradbiomed.2013.11.001
   Speckmann B, 2014, ARCH BIOCHEM BIOPHYS, V541, P30, DOI 10.1016/j.abb.2013.10.011
   Speckmann B, 2011, J BIOL CHEM, V286, P10764, DOI 10.1074/jbc.M110.216028
   Speckmann B, 2010, FREE RADICAL BIO MED, V49, P777, DOI 10.1016/j.freeradbiomed.2010.05.035
   Steinbrenner H, 2013, ANTIOXID REDOX SIGN, V19, P181, DOI 10.1089/ars.2013.5246
   Steinbrenner H, 2009, BBA-GEN SUBJECTS, V1790, P1478, DOI 10.1016/j.bbagen.2009.02.014
   Sun Y, 1998, J NUTR BIOCHEM, V9, P23, DOI 10.1016/S0955-2863(97)00162-9
   Suwendi E, 2012, BIOMED RES-TOKYO, V33, P329, DOI 10.2220/biomedres.33.329
   Tham DM, 1998, AM J PHYSIOL-GASTR L, V275, pG1463, DOI 10.1152/ajpgi.1998.275.6.G1463
   Tirosh O, 2007, NUTRITION, V23, P878, DOI 10.1016/j.nut.2007.08.019
   Uhlen M, 2010, NAT BIOTECHNOL, V28, P1248, DOI 10.1038/nbt1210-1248
   Papp LV, 2007, ANTIOXID REDOX SIGN, V9, P775, DOI 10.1089/ars.2007.1528
   Velde AAT, 2008, EUR J GASTROEN HEPAT, V20, P555, DOI 10.1097/MEG.0b013e3282f45751
   Viladomiu M, 2013, J NUTR BIOCHEM, V24, P929, DOI 10.1016/j.jnutbio.2013.01.006
   Wang CM, 2009, BMC IMMUNOL, V10, DOI 10.1186/1471-2172-10-55
   Wendelsdorf K, 2010, J THEOR BIOL, V264, P1225, DOI 10.1016/j.jtbi.2010.03.027
   Wingler K, 2000, GASTROENTEROLOGY, V119, P420, DOI 10.1053/gast.2000.9521
   Wu F, 2007, INFLAMM BOWEL DIS, V13, P807, DOI 10.1002/ibd.20110
   Xia YM, 2005, AM J CLIN NUTR, V81, P829, DOI 10.1093/ajcn/81.4.829
   Yant LJ, 2003, FREE RADICAL BIO MED, V34, P496, DOI 10.1016/S0891-5849(02)01360-6
   Yasui Yumiko, 2009, J Carcinog, V8, P10, DOI 10.4103/1477-3163.51851
   Yoo MH, 2010, ANTIOXID REDOX SIGN, V12, P819, DOI 10.1089/ars.2009.2891
NR 87
TC 49
Z9 49
U1 0
U2 52
PU OXFORD UNIV PRESS INC
PI CARY
PA JOURNALS DEPT, 2001 EVANS RD, CARY, NC 27513 USA
SN 1078-0998
EI 1536-4844
J9 INFLAMM BOWEL DIS
JI Inflamm. Bowel Dis.
PD JUN
PY 2014
VL 20
IS 6
BP 1110
EP 1119
DI 10.1097/MIB.0000000000000020
PG 10
WC Gastroenterology & Hepatology
WE Science Citation Index Expanded (SCI-EXPANDED)
SC Gastroenterology & Hepatology
GA AJ5SY
UT WOS:000337749500019
PM 24694793
DA 2022-07-15
ER

PT J
AU Ota, S
   Sakuraba, H
   Hiraga, H
   Yoshida, S
   Satake, M
   Akemoto, Y
   Tanaka, N
   Watanabe, R
   Takato, M
   Murai, Y
   Ueno, K
   Niioka, T
   Hayakari, M
   Ishiguro, Y
   Fukuda, S
AF Ota, Shinji
   Sakuraba, Hirotake
   Hiraga, Hiroto
   Yoshida, Shukuko
   Satake, Miwa
   Akemoto, Yui
   Tanaka, Nahoko
   Watanabe, Rina
   Takato, Maeda
   Murai, Yasuhisa
   Ueno, Kayo
   Niioka, Takenori
   Hayakari, Makoto
   Ishiguro, Yoh
   Fukuda, Shinsaku
TI Cyclosporine protects from intestinal epithelial injury by modulating
   butyrate uptake via upregulation of membrane monocarboxylate transporter
   1 levels
SO BIOCHEMISTRY AND BIOPHYSICS REPORTS
LA English
DT Article
DE Butyrate; Colitis; Cyclosporine; Intestinal epithelial cells;
   Monocarboxylate transporter 1
ID DOWN-REGULATION; CELL-SURFACE; EXPRESSION; MCT1; BIFIDOBACTERIUM;
   INFLAMMATION; INHIBITION; MICROBIOTA; INDUCTION; THERAPY
AB Background and aims: A relationship between treatment outcomes and intestinal microbiota in patients with inflammatory bowel diseases has been demonstrated. Cyclosporine treatment leads to rapid improvement in severe ulcerative colitis. We hypothesized that the potent effects of cyclosporine would be exerted through relationships between intestinal epithelial cells (IECs) and the host microbiota. The present study was designed to elucidate the effects of cyclosporine on monocarboxylate transporter 1 (MCT1) regulation and butyrate uptake by IECs.
   Methods: Colitis was induced in C57BL6 mice via the administration of 4% dextran sulfate sodium in drinking water, following which body weights, colon lengths, and histological scores were evaluated. To examine the role of butyrate in the protective effects of cyclosporine, MCT1 inhibitor and an antibiotic cocktail was administered and tributyrin (TB; a prodrug of butyrate) was supplemented; MCT1 protein expression and acetylated histone 3 (AcH3) signals in IECs, as well as the MCT1-membrane fraction of Caco-2 cells, were evaluated. To explore butyrate uptake, as s butyrate derivatives, 3-bromopyruvic acid (3-BrPA) and 1-pyrenebutyric acid were used.
   Results: Treatment with cyclosporine inhibited body weight loss and colon length shortening. However, treatment with MCT1 inhibitor and the antibiotic cocktail negated the efficacy of cyclosporine, whereas TB supplementation restored its protective effect. Furthermore, cyclosporine upregulated MCT1 expression in the membrane and the AcH3 signal in IECs, while also inducing higher anti-inflammatory cytokine production compared to that in the vehicle-treated mice. The transcription level of MCT1 mRNA in IECs and Caco-2 cells did not increase with cyclosporine treatment; however, cyclosporine treatment increased membrane MCT1 expression in these cells and uptake of butyrate derivative.
   Conclusion: Cyclosporine treatment modulates butyrate uptake via the post-transcriptional upregulation of membrane MCT1 levels in IECs.
C1 [Ota, Shinji; Sakuraba, Hirotake; Hiraga, Hiroto; Yoshida, Shukuko; Satake, Miwa; Akemoto, Yui; Tanaka, Nahoko; Watanabe, Rina; Takato, Maeda; Murai, Yasuhisa; Fukuda, Shinsaku] Hirosaki Univ, Dept Gastroenterol & Hematol, Grad Sch Med, 5 Zaifu Cho, Hirosaki, Aomori 0368562, Japan.
   [Yoshida, Shukuko] Shibata Irika Co Ltd, Hirosaki, Aomori, Japan.
   [Ueno, Kayo; Niioka, Takenori; Hayakari, Makoto] Hirosaki Univ Hosp, Div Pharmaceut Sci, Hirosaki, Aomori, Japan.
   [Ishiguro, Yoh] Hirosaki Natl Hosp, Natl Hosp Org, Div Clin Res, Hirosaki, Aomori, Japan.
RP Sakuraba, H (通讯作者)，Hirosaki Univ, Dept Gastroenterol & Hematol, Grad Sch Med, 5 Zaifu Cho, Hirosaki, Aomori 0368562, Japan.
EM hirotake@infoaomori.ne.jp
RI Murai, Yasuhisa/AGY-1955-2022
OI Murai, Yasuhisa/0000-0002-3305-1248
FU Hirosaki University Grant for Exploratory Research by Young Scientists
   and Newly-appointed Scientists
FX Funding: This work was supported by the Hirosaki University Grant for
   Exploratory Research by Young Scientists and Newly-appointed Scientists.
CR Ashida K, 2002, AM J PHYSIOL-GASTR L, V282, pG617, DOI 10.1152/ajpgi.00344.2001
   Atarashi K, 2013, NATURE, V500, P232, DOI 10.1038/nature12331
   Atarashi K, 2011, SCIENCE, V331, P337, DOI 10.1126/science.1198469
   Bailey TL, 2019, ASSAY DRUG DEV TECHN, V17, P275, DOI 10.1089/adt.2019.936
   Buyse M, 2002, J BIOL CHEM, V277, P28182, DOI 10.1074/jbc.M203281200
   D'Haens G, 2001, GASTROENTEROLOGY, V120, P1323, DOI 10.1053/gast.2001.23983
   Del Prete E, 2004, PHYSIOL BEHAV, V80, P489, DOI 10.1016/j.physbeh.2003.10.007
   Furusawa Y, 2013, NATURE, V504, P446, DOI 10.1038/nature12721
   Garcia-Lopez S, 2005, Gastroenterol Hepatol, V28, P607, DOI 10.1016/S0210-5705(05)71523-5
   Hernandez-Chirlaque C, 2016, J CROHNS COLITIS, V10, P1324, DOI 10.1093/ecco-jcc/jjw096
   Ho N, 2016, BIOSCIENCE REP, V36, DOI 10.1042/BSR20150267
   Magnusson MK, 2016, J CROHNS COLITIS, V10, P943, DOI 10.1093/ecco-jcc/jjw051
   Mizoguchi E, 2002, GASTROENTEROLOGY, V122, P134, DOI 10.1053/gast.2002.30347
   Muramatsu T, 2016, J BIOCHEM, V159, P481, DOI 10.1093/jb/mvv127
   NAKANE A, 1988, INFECT IMMUN, V56, P2011, DOI 10.1128/IAI.56.8.2011-2015.1988
   Ni J, 2017, NAT REV GASTRO HEPAT, V14, P573, DOI 10.1038/nrgastro.2017.88
   Orsenigo MN, 1999, EXP PHYSIOL, V84, P1033, DOI 10.1111/j.1469-445X.1999.01918.x
   Pereira MJ, 2014, J CLIN ENDOCR METAB, V99, pE1885, DOI 10.1210/jc.2014-1266
   Pushkarsky T, 2005, J BIOL CHEM, V280, P27866, DOI 10.1074/jbc.M503770200
   Saksena S, 2009, AM J PHYSIOL-GASTR L, V297, pG878, DOI 10.1152/ajpgi.00283.2009
   Sakuraba H, 2007, BIOCHEM BIOPH RES CO, V359, P406, DOI 10.1016/j.bbrc.2007.05.117
   Satoh Y, 2009, AM J PHYSIOL-GASTR L, V297, pG514, DOI 10.1152/ajpgi.90608.2008
   Shi YQ, 2016, PLOS ONE, V11, DOI 10.1371/journal.pone.0157259
   Shimoyama Y, 2007, J VET MED SCI, V69, P599, DOI 10.1292/jvms.69.599
   Singh N, 2014, IMMUNITY, V40, P128, DOI 10.1016/j.immuni.2013.12.007
   Suwa M, 2005, CLIN EXP PHARMACOL P, V32, P218, DOI 10.1111/j.1440-1681.2005.04176.x
   Thibault R, 2007, GASTROENTEROLOGY, V133, P1916, DOI 10.1053/j.gastro.2007.08.041
   Tian Y, 2018, J NUTR BIOCHEM, V57, P103, DOI 10.1016/j.jnutbio.2018.03.007
   Tomoda K, 2011, J TOXICOL SCI, V36, P261, DOI 10.2131/jts.36.261
   Tudela CV, 2015, BRIT J NUTR, V113, P610, DOI 10.1017/S0007114514004231
   Wang W, 2014, J CLIN MICROBIOL, V52, P398, DOI 10.1128/JCM.01500-13
NR 31
TC 2
Z9 3
U1 1
U2 3
PU ELSEVIER
PI AMSTERDAM
PA RADARWEG 29, 1043 NX AMSTERDAM, NETHERLANDS
SN 2405-5808
J9 BIOCHEM BIOPHYS REP
JI Biochem. Biophys. Rep.
PD DEC
PY 2020
VL 24
AR 100811
DI 10.1016/j.bbrep.2020.100811
PG 8
WC Biochemistry & Molecular Biology
WE Emerging Sources Citation Index (ESCI)
SC Biochemistry & Molecular Biology
GA RW7HG
UT WOS:000646691800016
PM 33102812
OA Green Published, gold
DA 2022-07-15
ER

PT J
AU Bedford, A
   Gong, J
AF Bedford, Andrea
   Gong, Joshua
TI Implications of butyrate and its derivatives for gut health and animal
   production
SO ANIMAL NUTRITION
LA English
DT Review
DE Butyrate; Butyrins; Antibiotic alternatives; Gut health; Nutrition;
   Animal production
ID CHAIN FATTY-ACIDS; LARGE-BOWEL CANCER; SODIUM-BUTYRATE;
   GROWTH-PERFORMANCE; ULCERATIVE-COLITIS; RUMEN DEVELOPMENT; HUMAN COLON;
   RESISTANT STARCH; BROILER-CHICKENS; SMALL-INTESTINE
AB Butyrate is produced by microbial fermentation in the large intestine of humans and animals. It serves as not only a primary nutrient that provides energy to colonocytes, but also a cellular mediator regulating multiple functions of gut cells and beyond, including gene expression, cell differentiation, gut tissue development, immune modulation, oxidative stress reduction, and diarrhea control. Although there are a large number of studies in human medicine using butyrate to treat intestinal disease, the importance of butyrate in maintaining gut health has also attracted significant research attention to its application for animal production, particularly as an alternative to in-feed antibiotics. Due to the difficulties of using butyrate in practice (i.e., offensive odor and absorption in the upper gut), different forms of butyrate, such as sodium butyrate and butyrate glycerides, have been developed and examined for their effects on gut health and growth performance across different species. Butyrate and its derivatives generally demonstrate positive effects on animal production, including enhancement of gut development, control of enteric pathogens, reduction of inflammation, improvement of growth performance (including carcass composition), and modulation of gut microbiota. These benefits are more evident in young animals, and variations in the results have been reported. The present article has critically reviewed recent findings in animal research on butyrate and its derivatives in regard to their effects and mechanisms behind and discussed the implications of these findings for improving animal gut health and production. In addition, significant findings of medical research in humans that are relevant to animal production have been cited. (C) 2017, Crown copyright. Chinese Association of Animal Science and Veterinary Medicine. Production and hosting by Elsevier B.V. on behalf of KeAi Communications Co., Ltd.
C1 [Bedford, Andrea; Gong, Joshua] Agr & Agri Food Canada, Guelph Res & Dev Ctr, Guelph, ON N1G 5C9, Canada.
RP Gong, J (通讯作者)，Agr & Agri Food Canada, Guelph Res & Dev Ctr, Guelph, ON N1G 5C9, Canada.
EM joshua.gong@agr.gc.ca
FU Agriculture and Agri-Food Canada; Canadian Poultry Research Council
   through the Poultry Research Cluster Program [AAFC J-000264]
FX This work was supported by Agriculture and Agri-Food Canada and Canadian
   Poultry Research Council through the Poultry Research Cluster Program
   (AAFC J-000264). Andrea Bedford was a NSERC Visiting Fellow to Canadian
   Federal Government Laboratories.
CR AILHAUD G, 1992, ANNU REV NUTR, V12, P207, DOI 10.1146/annurev.nu.12.070192.001231
   Alais C., 1984, SCI LAIT PRINCIPES T, V4th edn
   Antongiovanni M, 2007, ITAL J ANIM SCI, V6, P19
   Araujo G, 2013, J PROD ANIM, P1
   Bauer-Marinovic M, 2006, CARCINOGENESIS, V27, P1849, DOI 10.1093/carcin/bgl025
   Bedford A, 2017, POULTRY SCI, V96, P3221, DOI 10.3382/ps/pex098
   Bedford A, 2018, CAN J ANIM SCI, V98, P98, DOI 10.1139/cjas-2017-0025
   BERGMAN EN, 1990, PHYSIOL REV, V70, P567, DOI 10.1152/physrev.1990.70.2.567
   Biagi G, 2007, J ANIM SCI, V85, P1184, DOI 10.2527/jas.2006-378
   Bingham SA, 2003, LANCET, V361, P1496, DOI 10.1016/S0140-6736(03)13174-1
   Blattler U, 2001, J NUTR, V131, P1256
   Canani RB, 2011, NUTR RES REV, V24, P198, DOI 10.1017/S0954422411000102
   Cavini S, 2015, SMALL RUMINANT RES, V123, P212, DOI 10.1016/j.smallrumres.2014.11.009
   Claus R, 2003, J ANIM SCI, V81, P239
   Cooper KK, 2009, ANAEROBE, V15, P55, DOI 10.1016/j.anaerobe.2009.01.006
   Cox N. A., 1994, Journal of Applied Poultry Research, V3, P315, DOI 10.1093/japr/3.4.315
   Cuff M, 2005, GASTROENTEROLOGY, V128, P676, DOI 10.1053/j.gastro.2004.12.003
   de Lange CFM, 2010, LIVEST SCI, V134, P124, DOI 10.1016/j.livsci.2010.06.117
   De Preter V, 2011, ALIMENT PHARM THER, V34, P526, DOI 10.1111/j.1365-2036.2011.04757.x
   De Preter V, 2012, INFLAMM BOWEL DIS, V18, P1127, DOI 10.1002/ibd.21894
   Den Hond E, 1998, GASTROENTEROLOGY, V115, P584
   Deslandes B, 2001, LIVEST PROD SCI, V71, P193, DOI 10.1016/S0301-6226(01)00189-0
   DOBSON DE, 1990, CELL, V61, P223, DOI 10.1016/0092-8674(90)90803-M
   Dong L, 2016, CLIN NUTR, V35, P399, DOI 10.1016/j.clnu.2015.03.002
   Duffy MM, 1998, DIS COLON RECTUM, V41, P1399, DOI 10.1007/BF02237056
   Edwards JE, 2005, BRIT J NUTR, V94, P64, DOI 10.1079/BJN20051444
   FALKOWSKI JF, 1984, J ANIM SCI, V58, P935, DOI 10.2527/jas1984.584935x
   Fernandez-Rubio C, 2009, POULTRY SCI, V88, P943, DOI 10.3382/ps.2008-00484
   Fung KYC, 2012, BRIT J NUTR, V108, P820, DOI 10.1017/S0007114512001948
   Gorka P, 2011, J DAIRY SCI, V94, P5578, DOI 10.3168/jds.2011-4166
   Gorka P, 2011, J DAIRY SCI, V94, P3002, DOI 10.3168/jds.2010-3499
   Govers MJAP, 1999, GUT, V45, P840, DOI 10.1136/gut.45.6.840
   Graham C, 2005, AM J PHYSIOL-REG I, V288, pR173, DOI 10.1152/ajpregu.00425.2004
   Greenwood RH, 1997, J DAIRY SCI, V80, P2542, DOI 10.3168/jds.S0022-0302(97)76208-8
   Guilloteau P, 2009, J DAIRY SCI, V92, P1038, DOI 10.3168/jds.2008-1213
   Hamer HM, 2008, ALIMENT PHARM THER, V27, P104, DOI 10.1111/j.1365-2036.2007.03562.x
   Hamer HM, 2010, CLIN NUTR, V29, P738, DOI 10.1016/j.clnu.2010.04.002
   Hamer HM, 2009, CLIN NUTR, V28, P88, DOI 10.1016/j.clnu.2008.11.002
   Hass R, 1997, GASTROENTEROLOGY, V112, P875, DOI 10.1053/gast.1997.v112.pm9041249
   HENRY RW, 1985, ANIM PROD, V40, P505, DOI 10.1017/S0003356100040204
   Heo JM, 2013, J ANIM PHYSIOL AN N, V97, P207, DOI 10.1111/j.1439-0396.2012.01284.x
   Hou YQ, 2014, BRIT J NUTR, V111, P1748, DOI 10.1017/S0007114514000038
   HOWE GR, 1992, J NATL CANCER I, V84, P1887, DOI 10.1093/jnci/84.24.1887
   Hu ZH, 2007, ANIM FEED SCI TECH, V132, P240, DOI 10.1016/j.anifeedsci.2006.03.017
   Jahns F, 2015, MOL CARCINOGEN, V54, P249, DOI 10.1002/mc.22102
   KABARA JJ, 1972, ANTIMICROB AGENTS CH, V2, P23, DOI 10.1128/AAC.2.1.23
   Kameue C, 2004, J NUTR, V134, P940, DOI 10.1093/jn/134.4.940
   Kang SN, 2012, INT J PHARMACEUT, V428, P76, DOI 10.1016/j.ijpharm.2012.02.037
   Kelly D, 2001, GUT, V49, P612, DOI 10.1136/gut.49.5.612
   Khan MA, 2007, J DAIRY SCI, V90, P3376, DOI 10.3168/jds.2007-0104
   Kien CL, 2007, J NUTR, V137, P916, DOI 10.1093/jn/137.4.916
   Komiyama Y, 2011, SCAND J GASTROENTERO, V46, P40, DOI 10.3109/00365521.2010.513062
   Kotunia A, 2004, J Physiol Pharmacol, V55 Suppl 2, P59
   Kovarik JJ, 2011, EUR J CLIN INVEST, V41, P291, DOI 10.1111/j.1365-2362.2010.02407.x
   KYNER D, 1976, J EXP MED, V144, P1674, DOI 10.1084/jem.144.6.1674
   Lalles JP, 2007, P NUTR SOC, V66, P260, DOI 10.1017/S0029665107005484
   Lambert DW, 2002, BRIT J CANCER, V86, P1262, DOI 10.1038/sj.bjc.6600264
   Leeson S, 2005, POULTRY SCI, V84, P1418, DOI 10.1093/ps/84.9.1418
   Li H, 2003, P NATL ACAD SCI USA, V100, P8412, DOI 10.1073/pnas.1430846100
   Liu Jia-li, 2011, Journal of Ecology and Rural Environment, V27, P39
   M'Sadeq SA, 2015, ANIM NUTR, V1, P1, DOI 10.1016/j.aninu.2015.02.004
   Mallo JJ, 2012, J ANIM SCI, V90, P227, DOI 10.2527/jas.53959
   Marks PA, 2000, JNCI-J NATL CANCER I, V92, P1210, DOI 10.1093/jnci/92.15.1210
   Maruyama T, 2012, J INFECT CHEMOTHER, V18, P288, DOI 10.1007/s10156-011-0322-2
   Mathew OP, 2014, PHARMACEUTICALS, V7, P1008, DOI 10.3390/ph7111008
   Matsumoto N, 2006, KIDNEY INT, V69, P257, DOI 10.1038/sj.ki.5000028
   Mazzoni M, 2008, J NUTR, V138, P1426, DOI 10.1093/jn/138.8.1426
   MCINTYRE A, 1993, GUT, V34, P386, DOI 10.1136/gut.34.3.386
   Meijer K, 2010, CURR OPIN CLIN NUTR, V13, P715, DOI 10.1097/MCO.0b013e32833eebe5
   Mentschel J, 2001, ARCH ANIM NUTR, V55, P85, DOI 10.1080/17450390109386185
   Morgan XC, 2012, GENOME BIOL, V13, DOI 10.1186/gb-2012-13-9-r79
   Namkung H, 2011, POULTRY SCI, V90, P2217, DOI 10.3382/ps.2011-01498
   Nicholson JK, 2012, SCIENCE, V336, P1262, DOI 10.1126/science.1223813
   NITSAN Z, 1991, BRIT POULTRY SCI, V32, P515, DOI 10.1080/00071669108417376
   Nollet L, 2014, USE SODIUM BUTYRATE
   O'Keefe Stephen J D, 2011, World J Gastrointest Pathophysiol, V2, P138, DOI 10.4291/wjgp.v2.i6.138
   Pituch A, 2013, PRZ GASTROENTEROL, V8, P295, DOI 10.5114/pg.2013.38731
   Piva A, 2002, J ANIM SCI, V80, P670
   Piva A, 2002, ITAL J ANIM SCI, V1, P35, DOI 10.4081/ijas.2002.35
   Ramos MG, 2004, CHEMOTHERAPY, V50, P221, DOI 10.1159/000081942
   RAVINDRAN V, 1993, J SCI FOOD AGR, V62, P313, DOI 10.1002/jsfa.2740620402
   Ritzhaupt A, 1998, J PHYSIOL-LONDON, V513, P719, DOI 10.1111/j.1469-7793.1998.719ba.x
   Rivera-Chavez F, 2016, CELL HOST MICROBE, V19, P443, DOI 10.1016/j.chom.2016.03.004
   ROEDIGER WEW, 1980, LANCET, V2, P712
   RUPPIN H, 1980, GASTROENTEROLOGY, V78, P1500
   Russo I, 2012, PLOS ONE, V7, DOI 10.1371/journal.pone.0032841
   Sakata T, 1997, COMP BIOCHEM PHYS A, V118, P897, DOI 10.1016/S0300-9629(97)00222-3
   SAKATA T, 1978, J DAIRY SCI, V61, P1109, DOI 10.3168/jds.S0022-0302(78)83694-7
   SANDER EG, 1959, J DAIRY SCI, V42, P1600, DOI 10.3168/jds.S0022-0302(59)90772-6
   Sauer J, 2007, J NUTR BIOCHEM, V18, P736, DOI 10.1016/j.jnutbio.2006.12.012
   Segain JP, 2000, GUT, V47, P397, DOI 10.1136/gut.47.3.397
   Sunkara LT, 2011, PLOS ONE, V6, DOI 10.1371/journal.pone.0027225
   TAMAI I, 1995, BIOCHEM BIOPH RES CO, V214, P482, DOI 10.1006/bbrc.1995.2312
   Tappenden KA, 2010, ARCH SURG-CHICAGO, V145, P528, DOI 10.1001/archsurg.2010.102
   Thacker PA, 2013, J ANIM SCI BIOTECHNO, V4, DOI 10.1186/2049-1891-4-35
   Thangaraju M, 2009, CANCER RES, V69, P2826, DOI 10.1158/0008-5472.CAN-08-4466
   Thibault R, 2007, GASTROENTEROLOGY, V133, P1916, DOI 10.1053/j.gastro.2007.08.041
   Thibault R, 2010, INFLAMM BOWEL DIS, V16, P684, DOI 10.1002/ibd.21108
   Thormar H, 2006, APPL ENVIRON MICROB, V72, P522, DOI 10.1128/AEM.72.1.522-526.2006
   Topping DL, 2001, PHYSIOL REV, V81, P1031, DOI 10.1152/physrev.2001.81.3.1031
   TROCK B, 1990, JNCI-J NATL CANCER I, V82, P650, DOI 10.1093/jnci/82.8.650
   Tugnoli B, 2014, JOINT ANN M KANS CIT
   Vi R.L.B., 2004, J DAIRY SCI, V87, P55, DOI [10.3168/jds.S0022-0302(04)70061-2, DOI 10.3168/JDS.S0022-0302(04)70061-2]
   Vieira ELM, 2012, J NUTR BIOCHEM, V23, P430, DOI 10.1016/j.jnutbio.2011.01.007
   Vieira MM, 2011, BRAZ J POULTRY SCI, V13, P157, DOI 10.1590/S1516-635X2011000200011
   Vinolo MAR, 2011, J NUTR BIOCHEM, V22, P849, DOI 10.1016/j.jnutbio.2010.07.009
   Wang JJ, 2008, J NUTR, V138, P60, DOI 10.1093/jn/138.1.60
   Whelan K, 2011, CURR OPIN GASTROEN, V27, P152, DOI 10.1097/MOG.0b013e32834353cb
   WILKISON WO, 1993, J BIOL CHEM, V268, P2844
   WILKISON WO, 1991, J BIOL CHEM, V266, P16886
   Williams EA, 2003, P NUTR SOC, V62, P107, DOI 10.1079/PNS2002230
   Yegani M, 2008, POULTRY SCI, V87, P2052, DOI 10.3382/ps.2008-00091
   Yin FG, 2016, PLOS ONE, V11, DOI 10.1371/journal.pone.0160751
   Zhang AW, 2005, POULTRY SCI, V84, P1015, DOI 10.1093/ps/84.7.1015
   Zhang WH, 2011, BRIT POULTRY SCI, V52, P292, DOI 10.1080/00071668.2011.578121
NR 115
TC 165
Z9 171
U1 28
U2 103
PU KEAI PUBLISHING LTD
PI BEIJING
PA 16 DONGHUANGCHENGGEN NORTH ST, BEIJING, DONGHENG DISTRICT 100717,
   PEOPLES R CHINA
SN 2405-6383
EI 2405-6545
J9 ANIM NUTR
JI Anim. Nutr.
PD JUN
PY 2018
VL 4
IS 2
BP 151
EP 159
DI 10.1016/j.aninu.2017.08.010
PG 9
WC Agriculture, Dairy & Animal Science; Veterinary Sciences
WE Science Citation Index Expanded (SCI-EXPANDED)
SC Agriculture; Veterinary Sciences
GA GM7UD
UT WOS:000438399800004
PM 30140754
OA Green Published, gold
HC Y
HP N
DA 2022-07-15
ER

PT J
AU Khan, IA
   Nayak, B
   Markandey, M
   Bajaj, A
   Verma, M
   Kumar, S
   Singh, MK
   Kedia, S
   Ahuja, V
AF Khan, Imteyaz Ahmad
   Nayak, Baibaswata
   Markandey, Manasvini
   Bajaj, Aditya
   Verma, Mahak
   Kumar, Sambudhha
   Singh, Mukesh Kumar
   Kedia, Saurabh
   Ahuja, Vineet
TI Differential prevalence of pathobionts and host gene polymorphisms in
   chronic inflammatory intestinal diseases: Crohn's disease and intestinal
   tuberculosis
SO PLOS ONE
LA English
DT Article
ID INVASIVE ESCHERICHIA-COLI; BOWEL-DISEASE; ULCERATIVE-COLITIS; GUT
   MICROBIOTA; AUTOPHAGY; ASSOCIATION; VARIANTS; ATG16L1; OXYGEN; AIEC
AB Background and objectives Crohn's disease (CD) and Intestinal tuberculosis (ITB) are chronic inflammatory ulcero-constrictive intestinal diseases with similar phenotype. Although both are disease models of chronic inflammation and their clinical presentations, imaging, histological and endoscopic findings are very similar, yet their etiologies are diverse. Hence, we aimed to look at differences in the prevalence of pathobionts like adherent-invasive Escherichia coli (AIEC), Listeria monocytogenes, Campylobacter jejuni and Yersinia enterocolitica in CD and ITB as well as their associations with host-associated genetic polymorphisms in genes majorly involved in pathways of microbial handling and immune responses. Methods The study cohort included 142 subjects (69 patients with CD, 32 with ITB and 41 controls). RT- PCR amplification was used to detect the presence of AIEC, L. monocytogenes, C. jejuni, and Y. enterocolitica DNA in colonic mucosal biopsies. Additionally, we tested three SNPs in IRGM (rs13361189, rs10065172, and rs4958847), one SNP in ATG16L1 (rs2241880) and one SNP in TNFRSF1A (rs4149570) by real-time PCR with SYBR green from peripheral blood samples in this cohort. Results In patients with CD, AIEC was most frequently present (16/ 69, 23.19%) followed by L. monocytogenes (14/69, 20.29%), C. jejuni (9/69, 13.04%), and Y. enterocolitica (7/69, 10.14%). Among them, L. monocytogenes and Y. enterocolitica were significantly associated with CD (p = 0.02). In addition, we identified all the three SNPs in IRGM (rs13361189, rs10065172, and rs4958847), one SNP in ATG16L1 (rs2241880) and TNFRSF1A (rs4149570) with a significant difference in frequency in patients with CD compared with ITB and controls (p<0.05). Conclusion Higher prevalence of host gene polymorphisms, as well as the presence of pathobionts, was seen in the colonic mucosa of patients with CD as compared to ITB, although both are disease models of chronic inflammation.
C1 [Khan, Imteyaz Ahmad; Nayak, Baibaswata; Markandey, Manasvini; Bajaj, Aditya; Verma, Mahak; Kumar, Sambudhha; Singh, Mukesh Kumar; Kedia, Saurabh; Ahuja, Vineet] All India Inst Med Sci, Dept Gastroenterol & Human Nutr Unit, New Delhi, India.
RP Ahuja, V (通讯作者)，All India Inst Med Sci, Dept Gastroenterol & Human Nutr Unit, New Delhi, India.
EM vineet.aiims@gmail.com
RI Ahuja, Vineet/N-1705-2019
OI Ahuja, Vineet/0000-0002-5474-9709; Bajaj, Aditya/0000-0002-6738-0031;
   Ahuja, Vineet/0000-0002-1577-0118
FU Indian Council of Medical Research [30/3/2008/25-ECD-II]; New Delhi,
   India
FX The study was supported by a grant (30/3/2008/25-ECD-II) from the Indian
   Council of Medical Research (www.icmr.nic.in), New Delhi, India.
CR Agus A, 2018, CELL HOST MICROBE, V23, P716, DOI 10.1016/j.chom.2018.05.003
   Avdagic N, 2013, BOSNIAN J BASIC MED, V13, P5
   Bank S, 2014, PLOS ONE, V9, DOI 10.1371/journal.pone.0098815
   Bringer M-A., 2014, AUTOPHAGY CANC OTHER, P93
   Cadwell K, 2008, NATURE, V456, P259, DOI 10.1038/nature07416
   Chen WX, 2000, J GASTROEN HEPATOL, V15, P1145, DOI 10.1046/j.1440-1746.2000.02331.x
   Dalmasso G, 2019, CELLS-BASEL, V8, DOI 10.3390/cells8010035
   Darfeuille-Michaud A, 2004, GASTROENTEROLOGY, V127, P412, DOI 10.1053/j.gastro.2004.04.061
   Ellinghaus D, 2015, SCAND J GASTROENTERO, V50, P13, DOI 10.3109/00365521.2014.990507
   Elson CO, 2012, GUT MICROBES, V3, P332, DOI [10.1038/s41577-019-0268-7, 10.4161/gmic.20228]
   Germic N, 2019, CELL DEATH DIFFER, V26, P715, DOI 10.1038/s41418-019-0297-6
   Jostins L, 2012, NATURE, V491, P119, DOI 10.1038/nature11582
   Kallinowski F, 1998, HEPATO-GASTROENTEROL, V45, P1552
   Kang S, 2010, INFLAMM BOWEL DIS, V16, P2034, DOI 10.1002/ibd.21319
   Kedia S, 2019, WORLD J GASTROENTERO, V25, P418, DOI 10.3748/wjg.v25.i4.418
   Kedia Saurabh, 2017, Inflamm Intest Dis, V2, P102, DOI 10.1159/000465522
   Khan IA, 2016, PLOS ONE, V11, DOI 10.1371/journal.pone.0152063
   Kuballa P, 2008, PLOS ONE, V3, DOI 10.1371/journal.pone.0003391
   Lamps LW, 2003, AM J SURG PATHOL, V27, P220, DOI 10.1097/00000478-200302000-00011
   Lapaquette P, 2012, CELL MICROBIOL, V14, P791, DOI 10.1111/j.1462-5822.2012.01768.x
   Lappalainen M, 2008, INFLAMM BOWEL DIS, V14, P1118, DOI 10.1002/ibd.20431
   Larabi A, 2020, AUTOPHAGY, V16, P38, DOI 10.1080/15548627.2019.1635384
   Larmonier CB, 2015, BIOMED RES INT, V2015, DOI 10.1155/2015/504638
   Lassen KG, 2014, P NATL ACAD SCI USA, V111, P7741, DOI 10.1073/pnas.1407001111
   Lavelle A, 2020, NAT REV GASTRO HEPAT, V17, P223, DOI 10.1038/s41575-019-0258-z
   Liu JZ, 2014, BEST PRACT RES CL GA, V28, P373, DOI 10.1016/j.bpg.2014.04.009
   Liu S, 2021, PROTEIN CELL, V12, P331, DOI 10.1007/s13238-020-00745-3
   Lloyd-Price J, 2019, NATURE, V569, P655, DOI 10.1038/s41586-019-1237-9
   Martinez-Medina M, 2009, INFLAMM BOWEL DIS, V15, P872, DOI 10.1002/ibd.20860
   Martins JD, 2015, DNA CELL BIOL, V34, P274, DOI 10.1089/dna.2014.2752
   McCarroll SA, 2008, NAT GENET, V40, P1107, DOI 10.1038/ng.215
   Momozawa Y, 2018, NAT COMMUN, V9, P2427, DOI 10.1038/s41467-018-04365-8
   Nadalian B, 2021, J GASTROEN HEPATOL, V36, P852, DOI 10.1111/jgh.15260
   Negroni A, 2016, INFLAMM RES, V65, P803, DOI 10.1007/s00011-016-0964-8
   Palmela C, 2018, GUT, V67, P574, DOI 10.1136/gutjnl-2017-314903
   Parkes M, 2007, NAT GENET, V39, P830, DOI 10.1038/ng2061
   Pugazhendhi Srinivasan, 2008, Indian J Gastroenterol, V27, P201
   Pugazhendhi S, 2013, GENE, V512, P309, DOI 10.1016/j.gene.2012.10.015
   Rigottier-Gois L, 2013, ISME J, V7, P1256, DOI 10.1038/ismej.2013.80
   Rivera-Chavez F, 2017, FREE RADICAL BIO MED, V105, P93, DOI 10.1016/j.freeradbiomed.2016.09.022
   Satsangi J, 2006, GUT, V55, P749, DOI 10.1136/gut.2005.082909
   Sharma Raju, 2016, Indian J Radiol Imaging, V26, P161, DOI 10.4103/0971-3026.184417
   Tschurtschenthaler M, 2017, J EXP MED, V214, P401, DOI 10.1084/jem.20160791
   Wang SL, 2018, FRONT IMMUNOL, V9, DOI 10.3389/fimmu.2018.00693
   Waschke KA, 2005, AM J GASTROENTEROL, V100, P1126, DOI 10.1111/j.1572-0241.2005.40534.x
   Zhang L, 2009, J CLIN MICROBIOL, V47, P453, DOI 10.1128/JCM.01949-08
NR 46
TC 0
Z9 0
U1 1
U2 2
PU PUBLIC LIBRARY SCIENCE
PI SAN FRANCISCO
PA 1160 BATTERY STREET, STE 100, SAN FRANCISCO, CA 94111 USA
SN 1932-6203
J9 PLOS ONE
JI PLoS One
PY 2021
VL 16
IS 8
AR e0256098
DI 10.1371/journal.pone.0256098
PG 15
WC Multidisciplinary Sciences
WE Science Citation Index Expanded (SCI-EXPANDED)
SC Science & Technology - Other Topics
GA UB7PL
UT WOS:000686033500026
PM 34407136
OA Green Published, gold
DA 2022-07-15
ER

PT J
AU Stremmel, W
   Schmidt, KV
   Schuhmann, V
   Kratzer, F
   Garbade, SF
   Langhans, CD
   Fricker, G
   Okun, JG
AF Stremmel, Wolfgang
   Schmidt, Kathrin V.
   Schuhmann, Vera
   Kratzer, Frank
   Garbade, Sven F.
   Langhans, Claus-Dieter
   Fricker, Gert
   Okun, Juergen G.
TI Blood Trimethylamine-N-Oxide Originates from Microbiota Mediated
   Breakdown of Phosphatidylcholine and Absorption from Small Intestine
SO PLOS ONE
LA English
DT Article
ID SOLID-PHASE MICROEXTRACTION; ULCERATIVE-COLITIS; GUT MICROBIOTA;
   POLYMORPHISMS; MANAGEMENT; METABOLISM; URINE; RISK
AB Elevated serum trimethylamine-N-oxide (TMAO) was previously reported to be associated with an elevated risk for cardiovascular events. TMAO originates from the microbiota-dependent breakdown of food-derived phosphatidylcholine (PC) to trimethylamine (TMA), which is oxidized by hepatic flavin-containing monooxygenases to TMAO. Our aim was to investigate the predominant site of absorption of the bacterial PC-breakdown product TMA. A healthy human proband was exposed to 6.9 g native phosphatidylcholine, either without concomitant treatment or during application with the topical antibiotic rifaximin, or exposed only to 6.9 g of a delayed-release PC formulation. Plasma and urine concentrations of TMA and TMAO were determined by electrospray ionization tandem mass spectrometry (plasma) and gas chromatography-mass spectrometry (urine). Native PC administration without concomitant treatment resulted in peak plasma TMAO levels of 43 +/- 8 mu M at 12 h post-ingestion, which was reduced by concomitant rifaximin treatment to 22 +/- 8 mu M (p < 0.05). TMAO levels observed after delayed-release PC administration were 20 +/- 3 mu M (p < 0.001). Accordingly, the peak urinary concentration at 24 h post-exposure dropped from 252 +/- 33 to 185 +/- 31 mmol/mmol creatinine after rifaximin treatment. In contrast, delayed-release PC resulted in even more suppressed urinary TMAO levels after the initial 12-h observation period (143 +/- 18 mmol/mmol creatinine) and thereafter remained within the control range (24 h: 97 +/- 9 mmol/mmol creatinine, p < 0.001 24 h vs. 12 h), indicating a lack of substrate absorption in distal intestine and large bowel. Our results showed that the microbiota in the small intestine generated the PC breakdown product TMA. The resulting TMAO, as a cardiovascular risk factor, was suppressed by topical-acting antibiotics or when PC was presented in an intestinally delayed release preparation.
C1 [Stremmel, Wolfgang] Univ Clin Heidelberg, Dept Gastroenterol, Heidelberg, Germany.
   [Schmidt, Kathrin V.; Schuhmann, Vera; Kratzer, Frank; Garbade, Sven F.; Langhans, Claus-Dieter; Okun, Juergen G.] Univ Clin Heidelberg, Dept Pediat, Heidelberg, Germany.
   [Fricker, Gert] Ruprecht Karls Univ Heidelberg, Inst Pharm & Mol Biotechnol, Heidelberg, Germany.
RP Stremmel, W (通讯作者)，Univ Clin Heidelberg, Dept Gastroenterol, Heidelberg, Germany.
EM wolfgang.stremmel@med.uni-heidelberg.de
RI Garbade, Sven F F/S-2804-2016; Garbade, Sven F/O-4615-2019
OI Garbade, Sven F F/0000-0002-7420-4757; Garbade, Sven
   F/0000-0002-7420-4757; Stremmel, Wolfgang/0000-0002-8545-1753
CR Bass NM, 2010, NEW ENGL J MED, V362, P1071, DOI 10.1056/NEJMoa0907893
   Busby MG, 2004, J AM DIET ASSOC, V104, P1836, DOI 10.1016/j.jada.2004.09.027
   Cashman JR, 2000, DRUG METAB DISPOS, V28, P169
   Chalmers RA, 2006, J INHERIT METAB DIS, V29, P162, DOI 10.1007/s10545-006-0158-6
   Cheng G, 2004, WORLD J GASTROENTERO, V10, P1769
   Johnson DW, 2008, J MASS SPECTROM, V43, P495, DOI 10.1002/jms.1339
   Karner M, 2014, AM J GASTROENTEROL, V109, P1041, DOI 10.1038/ajg.2014.104
   Krueger SK, 2005, PHARMACOL THERAPEUT, V106, P357, DOI 10.1016/j.pharmthera.2005.01.001
   Mills GA, 1999, J CHROMATOGR B, V723, P281, DOI 10.1016/S0378-4347(98)00542-8
   Sartor RB, 2008, GASTROENTEROLOGY, V134, P577, DOI 10.1053/j.gastro.2007.11.059
   Serino M, 2014, CURR CARDIOL REP, V16, DOI 10.1007/s11886-014-0540-1
   Sitaraman R, 2013, J MED MICROBIOL, V62, P948, DOI 10.1099/jmm.0.053587-0
   Stremmel W, 2005, GUT, V54, P966, DOI 10.1136/gut.2004.052316
   Tang WHW, 2013, NEW ENGL J MED, V368, P1575, DOI 10.1056/NEJMoa1109400
   Team C, 2016, LANG ENV STAT COMP
   Vas G, 2004, J MASS SPECTROM, V39, P233, DOI 10.1002/jms.606
   Wang ZN, 2011, NATURE, V472, P57, DOI 10.1038/nature09922
NR 17
TC 31
Z9 31
U1 0
U2 9
PU PUBLIC LIBRARY SCIENCE
PI SAN FRANCISCO
PA 1160 BATTERY STREET, STE 100, SAN FRANCISCO, CA 94111 USA
SN 1932-6203
J9 PLOS ONE
JI PLoS One
PD JAN 27
PY 2017
VL 12
IS 1
AR e0170742
DI 10.1371/journal.pone.0170742
PG 9
WC Multidisciplinary Sciences
WE Science Citation Index Expanded (SCI-EXPANDED)
SC Science & Technology - Other Topics
GA EN7VX
UT WOS:000396211400041
PM 28129384
OA Green Submitted, Green Published, gold
DA 2022-07-15
ER

PT J
AU Taft, TH
   Bedell, A
   Craven, MR
   Guadagnoli, L
   Quinton, S
   Hanauer, SB
AF Taft, Tiffany H.
[truncated: 2,047,518 more chars]
