# Supplementary material for: Global trends in intestinal flora and ulcerative colitis research during the past 10 years: A bibliometric analysis
Source: Front Microbiol. 2022 Sep 7;13:1003905. doi: 10.3389/fmicb.2022.1003905 (PMC9490179; doi:10.3389/fmicb.2022.1003905)
Supplement: Supplementary file 1 [file Data_Sheet_1.ZIP › data/download_501-1000.txt]

FN Clarivate Analytics Web of Science
VR 1.0
PT J
AU Centanni, M
   Turroni, S
   Rampelli, S
   Biagi, E
   Quercia, S
   Consolandi, C
   Severgnini, M
   Brigidi, P
   Candela, M
AF Centanni, Manuela
   Turroni, Silvia
   Rampelli, Simone
   Biagi, Elena
   Quercia, Sara
   Consolandi, Clarissa
   Severgnini, Marco
   Brigidi, Patrizia
   Candela, Marco
TI Bifidobacterium animalis ssp. lactis BI07 modulates the tumor necrosis
   factor alpha-dependent imbalances of the enterocyte-associated
   intestinal microbiota fraction
SO FEMS MICROBIOLOGY LETTERS
LA English
DT Article
DE gut microbiota; probiotics; Bifidobacterium lactis; gut inflammation
ID GUT MICROBIOTA; SUBSP LACTIS; PROBIOTIC LACTOBACILLUS;
   ULCERATIVE-COLITIS; KAPPA-B; HOST; RESPONSES; CACO-2; INFLAMMATION;
   COMPETITION
AB Using a previously developed in vitro model to characterize the enterocyte-adherent microbiota fraction, we explored the potential of the probiotic strain Bifidobacterium animalis ssp. lactis BI07 to modulate the inflammation-dependent dysbioses of the enterocyte-adherent microbiota from 12 healthy human donors. According to our findings, B. animalis ssp. lactis BI07 is effective in limiting the increase of pro-inflammatory pathobionts on the inflamed mucosal site, supporting the recovery of a mutualistic community.
C1 [Centanni, Manuela; Turroni, Silvia; Rampelli, Simone; Biagi, Elena; Quercia, Sara; Brigidi, Patrizia; Candela, Marco] Univ Bologna, Dept Pharm & Biotechnol, I-40126 Bologna, Italy.
   [Consolandi, Clarissa; Severgnini, Marco] Italian Natl Res Council, Inst Biomed Technol, Milan, Italy.
RP Centanni, M (通讯作者)，Univ Bologna, Dept Pharm & Biotechnol, Via Belmeloro 6, I-40126 Bologna, Italy.
EM manuela.centanni@unibo.it
RI Rampelli, Simone/K-5675-2016; Turroni, Silvia/J-7195-2016; Severgnini,
   Marco/F-5832-2013
OI Rampelli, Simone/0000-0002-5655-6695; Turroni,
   Silvia/0000-0003-2345-9482; Severgnini, Marco/0000-0001-8655-1206;
   Brigidi, Patrizia/0000-0001-8375-6150
CR Backhed F, 2012, NUTR REV, V70, pS14, DOI 10.1111/j.1753-4887.2012.00496.x
   Bliska JB, 2012, MBIO, V3, DOI 10.1128/mBio.00226-12
   Bron PA, 2012, NAT REV MICROBIOL, V10, P66, DOI 10.1038/nrmicro2690
   Candela M, 2008, INT J FOOD MICROBIOL, V125, P286, DOI 10.1016/j.ijfoodmicro.2008.04.012
   Candela M, 2005, RES MICROBIOL, V156, P887, DOI 10.1016/j.resmic.2005.04.006
   Candela M, 2012, TRENDS MICROBIOL, V20, P385, DOI 10.1016/j.tim.2012.05.003
   Candela M, 2011, CRIT REV MICROBIOL, V37, P1, DOI 10.3109/1040841X.2010.501760
   Candela M, 2010, BMC MICROBIOL, V10, DOI 10.1186/1471-2180-10-116
   Centanni M, 2013, PLOS ONE, V8, DOI 10.1371/journal.pone.0081762
   Centanni M, 2012, APPL ENVIRON MICROB, V78, P2465, DOI 10.1128/AEM.07883-11
   Dicksved J, 2011, HDB MOL MICROBIAL EC, P199
   Fanning S, 2012, P NATL ACAD SCI USA, V109, P2108, DOI 10.1073/pnas.1115621109
   Gerritsen J, 2011, GENES NUTR, V6, P209, DOI 10.1007/s12263-011-0229-7
   Hooper LV, 2012, SCIENCE, V336, P1268, DOI 10.1126/science.1223490
   Ingrassia I, 2005, APPL ENVIRON MICROB, V71, P2880, DOI 10.1128/AEM.71.6.2880-2887.2005
   Kamada N, 2013, NAT REV IMMUNOL, V13, P321, DOI 10.1038/nri3430
   Konstantinov SR, 2013, NAT REV GASTRO HEPAT, V10, P741, DOI 10.1038/nrgastro.2013.178
   Kruis W, 2004, GUT, V53, P1617, DOI 10.1136/gut.2003.037747
   KVALE D, 1988, J IMMUNOL, V140, P3086
   Lupp C, 2007, CELL HOST MICROBE, V2, P204, DOI 10.1016/j.chom.2007.08.002
   Malinen E, 2005, AM J GASTROENTEROL, V100, P373, DOI 10.1111/j.1572-0241.2005.40312.x
   McConnell BB, 2009, CURR COLORECT CANC R, V5, P69, DOI 10.1007/s11888-009-0011-z
   Miele E, 2009, AM J GASTROENTEROL, V104, P437, DOI 10.1038/ajg.2008.118
   Nicholson JK, 2012, SCIENCE, V336, P1262, DOI 10.1126/science.1223813
   O'Hara AM, 2006, IMMUNOLOGY, V118, P202, DOI 10.1111/j.1365-2567.2006.02358.x
   Oksanen J., 2013, VEGAN COMMUNITY ECOL
   Phalipon A, 2003, TRENDS IMMUNOL, V24, P55, DOI 10.1016/S1471-4906(02)00031-5
   Round JL, 2009, NAT REV IMMUNOL, V9, P313, DOI 10.1038/nri2515
   ROUSSET M, 1986, BIOCHIMIE, V68, P1035, DOI 10.1016/S0300-9084(86)80177-8
   Sanders ME, 2013, GUT, V62, P787, DOI 10.1136/gutjnl-2012-302504
   Shanahan F, 2010, CLIN EXP IMMUNOL, V160, P92, DOI 10.1111/j.1365-2249.2010.04135.x
   Sood A, 2009, CLIN GASTROENTEROL H, V7, P1202, DOI 10.1016/j.cgh.2009.07.016
   Tong MM, 2013, PLOS ONE, V8, DOI 10.1371/journal.pone.0080702
   Turnbaugh PJ, 2007, NATURE, V449, P804, DOI 10.1038/nature06244
   Turroni S, 2010, APPL ENVIRON MICROB, V76, P5609, DOI 10.1128/AEM.00844-10
   Tursi A, 2010, AM J GASTROENTEROL, V105, P2218, DOI 10.1038/ajg.2010.218
   Wang ZG, 2011, APPL ENVIRON MICROB, V77, P8171, DOI 10.1128/AEM.06145-11
   Wine E, 2009, FEMS MICROBIOL LETT, V300, P146, DOI 10.1111/j.1574-6968.2009.01781.x
   Yan Y, 2008, AM J PATHOL, V173, P1013, DOI 10.2353/ajpath.2008.080339
NR 39
TC 2
Z9 2
U1 3
U2 9
PU OXFORD UNIV PRESS
PI OXFORD
PA GREAT CLARENDON ST, OXFORD OX2 6DP, ENGLAND
SN 0378-1097
EI 1574-6968
J9 FEMS MICROBIOL LETT
JI FEMS Microbiol. Lett.
PD AUG
PY 2014
VL 357
IS 2
BP 157
EP 163
DI 10.1111/1574-6968.12515
PG 7
WC Microbiology
WE Science Citation Index Expanded (SCI-EXPANDED)
SC Microbiology
GA AP0VL
UT WOS:000341783900008
PM 24964713
OA Bronze
DA 2022-07-15
ER

PT J
AU Boem, F
   Nannini, G
   Amedei, A
AF Boem, Federico
   Nannini, Giulia
   Amedei, Amedeo
TI Not just 'immunity': how the microbiota can reshape our approach to
   cancer immunotherapy
SO IMMUNOTHERAPY
LA English
DT Article
DE ecology; fecal microbiota transplantation; gut microbiota; holobiont;
   immune checkpoint inhibitors; microbiota engineering cancer
   immunotherapy; microbiota manipulation; symbiosis; system therapeutics
ID GUT MICROBIOTA; ULCERATIVE-COLITIS; CROHNS-DISEASE; MODULATION; BIOLOGY;
   INNATE; MUCUS
AB Cancer immunotherapy refers to a set of approaches aiming at enhancing the immune system to fight cancer growth and spread. This variety of therapeutic approaches, especially those inhibiting immune checkpoints, have shown very promising results. Nevertheless, patients may respond differently to treatments and the efficacy of immunotherapy seems to be dependent on several factors that go beyond the molecular targeting of immune cells modulation. Here, we review how the activity of gut microbiota appears to be crucial in determining the effectiveness of some immunotherapeutic treatments, fostering or impeding the conditions under which treatments can work or not. Moreover, we discuss how these findings suggest not only extending the range of immunotherapeutic approaches but also reshaping our understanding of immunotherapy itself.
C1 [Boem, Federico] Univ Milan, Dept Oncol & Hematooncol, I-20122 Milan, Italy.
   [Nannini, Giulia; Amedei, Amedeo] Univ Florence, Dept Expt & Clin Med, I-50134 Florence, Italy.
   [Amedei, Amedeo] Azienda Osped Univ Careggi AOUC, SOD Interdisciplinary Internal Med, I-50134 Florence, Italy.
RP Amedei, A (通讯作者)，Univ Florence, Dept Expt & Clin Med, I-50134 Florence, Italy.; Amedei, A (通讯作者)，Azienda Osped Univ Careggi AOUC, SOD Interdisciplinary Internal Med, I-50134 Florence, Italy.
EM amedeo.amedei@unifi.it
RI Nannini, Giulia/AHE-9368-2022
OI Nannini, Giulia/0000-0002-6481-6864; Boem, Federico/0000-0003-4339-6431
CR Almeida CV, 2019, J CLIN MED, V8, P1
   Amedei A, 2018, INT J MOL SCI, V19, DOI 10.3390/ijms19123756
   Amedei A, 2013, RECENT PAT ANTI-CANC, V8, P126
   Balakrishnan B, 2018, EXPERT REV GASTROENT, V12, P985, DOI 10.1080/17474124.2018.1517044
   Belkaid Y, 2017, IMMUNITY, V46, P562, DOI 10.1016/j.immuni.2017.04.008
   Belkaid Y, 2014, CELL, V157, P121, DOI 10.1016/j.cell.2014.03.011
   Bik EM, 2006, P NATL ACAD SCI USA, V103, P732, DOI 10.1073/pnas.0506655103
   Blaser MJ, 2018, CELL, V172, P1173, DOI 10.1016/j.cell.2018.02.040
   Bober JR, 2018, ANNU REV BIOMED ENG, V20, P277, DOI 10.1146/annurev-bioeng-062117-121019
   Bordenstein SR, 2015, PLOS BIOL, V13, DOI 10.1371/journal.pbio.1002226
   Canani RB, 2011, WORLD J GASTROENTERO, V17, P1519, DOI [10.3748/wjg.v17.i12.1519, 10.3748/wjg.v17.i12. 1519]
   Costello EK, 2012, SCIENCE, V336, P1255, DOI 10.1126/science.1224203
   De Almeida CV, 2019, WORLD J GASTROENTERO, V25, P151, DOI 10.3748/wjg.v25.i2.151
   Deplancke B, 2001, AM J CLIN NUTR, V73, p1131S
   Dominguez-Bello MG, 2019, GUT, V68, P1108, DOI 10.1136/gutjnl-2018-317503
   Eberl G, 2010, MUCOSAL IMMUNOL, V3, P450, DOI 10.1038/mi.2010.20
   Fayle TM, 2015, TRENDS ECOL EVOL, V30, P334, DOI 10.1016/j.tree.2015.03.010
   Fuentes S, 2016, ADV EXP MED BIOL, V902, P143, DOI 10.1007/978-3-319-31248-4_10
   Gibson SB, 2019, FRONT MICROBIOL, V10, DOI 10.3389/fmicb.2019.02537
   Gilbert LA, 2013, CELL, V154, P442, DOI 10.1016/j.cell.2013.06.044
   Gilbert SF, 2015, NAT REV GENET, V16, P611, DOI 10.1038/nrg3982
   Gopalakrishnan V, 2018, SCIENCE, V359, P97, DOI 10.1126/science.aan4236
   Gopalakrishnan V, 2018, CANCER CELL, V33, P570, DOI 10.1016/j.ccell.2018.03.015
   Hajam IA, 2017, EXP MOL MED, V49, DOI 10.1038/emm.2017.172
   Hanski C, 1999, J PATHOL, V188, P304, DOI 10.1002/(SICI)1096-9896(199907)188:3<304::AID-PATH375>3.0.CO;2-A
   HAREL J, 1993, VET MICROBIOL, V38, P139, DOI 10.1016/0378-1135(93)90081-H
   Iizasa H, 2015, WORLD J GASTROENTERO, V21, P11450, DOI 10.3748/wjg.v21.i40.11450
   Johnson KVA, 2018, NAT REV MICROBIOL, V16, P647, DOI 10.1038/s41579-018-0014-3
   Kabat AM, 2014, TRENDS IMMUNOL, V35, P507, DOI 10.1016/j.it.2014.07.010
   Landry BP, 2017, MICROBIOL SPECTR, V5, DOI 10.1128/microbiolspec.BAD-0020-2017
   Laute-Caly DL, 2019, SCI REP-UK, V9, DOI 10.1038/s41598-018-36926-8
   Makkawi S, 2018, NEUROL-NEUROIMMUNOL, V5, DOI 10.1212/NXI.0000000000000459
   Maldonado-Contreras A, 2011, ISME J, V5, P574, DOI 10.1038/ismej.2010.149
   Mandrioli J, 2019, FRONT NEUROL, V10, DOI 10.3389/fneur.2019.01021
   McGranahan N, 2017, CELL, V168, P613, DOI 10.1016/j.cell.2017.01.018
   McQuade JL, 2019, LANCET ONCOL, V20, pE77, DOI 10.1016/S1470-2045(18)30952-5
   Mortha A, 2014, SCIENCE, V343, P1477, DOI 10.1126/science.1249288
   Nicholson JK, 2012, SCIENCE, V336, P1262, DOI 10.1126/science.1223813
   Ouwerkerk JP, 2013, BEST PRACT RES CL GA, V27, P25, DOI 10.1016/j.bpg.2013.03.001
   Pagliai G, 2020, EUR J NUTR, V59, P2011, DOI 10.1007/s00394-019-02050-0
   Pitt JM, 2016, CANCER RES, V76, P4602, DOI 10.1158/0008-5472.CAN-16-0448
   Pradeu T, 2012, LIMITS SELF IMMUNOLO, P1
   Prasetyanti PR, 2017, MOL CANCER, V16, DOI 10.1186/s12943-017-0600-4
   Ramachandran G, 2019, PHILOS T R SOC LON B, V374, P1772
   Rees Tobias, 2018, PLOS BIOL, V16, P1
   Rooks MG, 2016, NAT REV IMMUNOL, V16, P341, DOI 10.1038/nri.2016.42
   Routy B, 2018, NAT REV CLIN ONCOL, V15, P382, DOI 10.1038/s41571-018-0006-2
   Routy B, 2018, SCIENCE, V359, P91, DOI 10.1126/science.aan3706
   Schreiber RD, 2011, SCIENCE, V331, P1565, DOI 10.1126/science.1203486
   Schroeder B, 2016, NAT MED, V22, P1079, DOI 10.1038/nm.4185
   Sivan A, 2015, SCIENCE, V350, P1084, DOI 10.1126/science.aac4255
   Takiishi T, 2017, DIABETES, V66, P448, DOI 10.2337/db15-1625
   TRABUCCHI E, 1986, INT J TISSUE REACT, V8, P79
   Vesely MD, 2011, ANNU REV IMMUNOL, V29, P235, DOI 10.1146/annurev-immunol-031210-101324
   Vetizou M, 2015, SCIENCE, V350, P1079, DOI 10.1126/science.aad1329
   Wells JE, 2000, APPL ENVIRON MICROB, V66, P1107, DOI 10.1128/AEM.66.3.1107-1113.2000
   Yang YP, 2015, J CLIN INVEST, V125, P3335, DOI 10.1172/JCI83871
   Zitvogel L, 2017, NAT REV MICROBIOL, V15, P465, DOI 10.1038/nrmicro.2017.44
   Zmora N, 2016, CELL HOST MICROBE, V19, P12, DOI 10.1016/j.chom.2015.12.016
NR 59
TC 5
Z9 5
U1 0
U2 0
PU FUTURE MEDICINE LTD
PI LONDON
PA UNITEC HOUSE, 3RD FLOOR, 2 ALBERT PLACE, FINCHLEY CENTRAL, LONDON, N3
   1QB, ENGLAND
SN 1750-743X
EI 1750-7448
J9 IMMUNOTHERAPY-UK
JI Immunotherapy
PD APR
PY 2020
VL 12
IS 6
BP 407
EP 416
DI 10.2217/imt-2019-0192
PG 10
WC Immunology
WE Science Citation Index Expanded (SCI-EXPANDED)
SC Immunology
GA NC6RB
UT WOS:000561343500007
PM 32266849
DA 2022-07-15
ER

PT J
AU Wu, JQ
   Wu, YZ
   Chen, Y
   Liu, MY
   Yu, HY
   Zhang, Y
   Wang, T
AF Wu, Jiaqi
   Wu, Yuzheng
   Chen, Yue
   Liu, Mengyang
   Yu, Haiyang
   Zhang, Yi
   Wang, Tao
TI Desmethylbellidifolin Attenuates Dextran Sulfate Sodium-Induced Colitis:
   Impact on Intestinal Barrier, Intestinal Inflammation and Gut Microbiota
SO PLANTA MEDICA
LA English
DT Article; Early Access
DE desmethylbellidifolin; Gentianella acuta; Gentianaceae; ulcerative
   colitis
ID INDUCED ULCERATIVE-COLITIS; INDUCED MOUSE MODELS; CROHNS-DISEASE;
   BOWEL-DISEASE; INDUCTION; MICE
AB Ulcerative colitis has been recognized as a chronic inflammatory disease predominantly disturbing the colon and rectum. Clinically, the aminosalicylates, steroids, immunosuppressants, and biological drugs are generally used for the treatment of ulcerative colitis at different stages of disease progression. However, the therapeutic efficacy of these drugs does not satisfy the patients due to the frequent drug resistance. Herein, we reported the anti-ulcerative colitis activity of desmethylbellidifolin, a xanthone isolated from Gentianella acuta , in dextran sulfate sodium-induced colitis in mice. C57BL/6 mice were treated with 2% dextran sulfate sodium in drinking water to induce acute colitis. Desmethylbellidifolin or balsalazide sodium was orally administrated once a day. Biological samples were collected for immunohistological analysis, intestinal barrier function evaluation, cytokine measurement, and gut microbiota analysis. The results revealed that desmethylbellidifolin alleviated colon shortening and body weight loss in dextran sulfate sodium-induced mice. The disease activity index was also lowered by desmethylbellidifolin after 9 days of treatment. Furthermore, desmethylbellidifolin remarkably ameliorated colonic inflammation through suppressing the expression of interleukin-6 and tumor necrosis factor- alpha . The intestinal epithelial barrier was strengthened by desmethylbellidifolin through increasing levels of occludin, ZO-1, and claudins. In addition, desmethylbellidifolin modulated the gut dysbiosis induced by dextran sulfate sodium. These findings suggested that desmethylbellidifolin effectively improved experimental ulcerative colitis, at least partly, through maintaining intestinal barrier integrity, inhibiting proinflammatory cytokines, and modulating dysregulated gut microbiota.
C1 [Wu, Jiaqi; Wu, Yuzheng; Liu, Mengyang; Yu, Haiyang; Zhang, Yi; Wang, Tao] Tianjin Univ Tradit Chinese Med, State Key Lab Component Based Chinese Med, Tianjin, Peoples R China.
   [Wu, Yuzheng; Chen, Yue; Liu, Mengyang; Zhang, Yi; Wang, Tao] Tianjin Univ Tradit Chinese Med, Inst Tradit Chinese Med, 10 Poyanghu Rd, Tianjin 301617, Peoples R China.
RP Zhang, Y; Wang, T (通讯作者)，Tianjin Univ Tradit Chinese Med, Inst Tradit Chinese Med, 10 Poyanghu Rd, Tianjin 301617, Peoples R China.
EM zhwwxzh@tjutcm.edu.cn; wangtao@tjutcm.edu.cn
FU National Natural Science Foundation of China [82074118]; Important Drug
   Development Fund, Ministry of Science and Technology of China
   [2018ZX09735-002]
FX This work was supported by the National Natural Science Foundation of
   China (No. 82074118), Important Drug Development Fund, Ministry of
   Science and Technology of China (2018ZX09735-002). We are very grateful
   to Dan Wang for her advice on microbiota analysis. Our thanks also go to
   Qian Chen and Ruixia Bao for their effort in collecting medical herbs
   and for their advice on statistical analysis.
CR Ahmed J, 2013, INT J SURG, V11, P1131, DOI 10.1016/j.ijsu.2013.08.019
   Andoh A, 2011, J GASTROENTEROL, V46, P479, DOI 10.1007/s00535-010-0368-4
   Aye A, 2020, INT IMMUNOPHARMACOL, V78, DOI 10.1016/j.intimp.2019.106061
   Camilleri M, 2012, NEUROGASTROENT MOTIL, V24, P503, DOI 10.1111/j.1365-2982.2012.01921.x
   Cani PD, 2009, GUT, V58, P1091, DOI 10.1136/gut.2008.165886
   Cao SY, 2019, CHIN J NAT MEDICINES, V17, P81, DOI 10.1016/S1875-5364(19)30012-3
   Dou W, 2014, INT IMMUNOPHARMACOL, V23, P170, DOI 10.1016/j.intimp.2014.08.025
   Eribe ERK, 2017, J ORAL MICROBIOL, V9, P1, DOI 10.1080/20002297.2017.1368848
   Gori M, 2020, ANTIOXIDANTS-BASEL, V9, DOI 10.3390/antiox9050417
   Gren ST, 2016, INFLAMM BOWEL DIS, V22, P1992, DOI 10.1097/MIB.0000000000000824
   Guan QD, 2019, J IMMUNOL RES, V2019, DOI 10.1155/2019/7247238
   Guo SS, 2021, FRONT PHARMACOL, V12, DOI 10.3389/fphar.2021.632569
   GYDE S, 1982, GASTROENTEROLOGY, V83, P36
   He W, 2019, EUR J PHARMACOL, V857, DOI 10.1016/j.ejphar.2019.172456
   HOFSTAD T, 1979, MICROBIOL REV, V43, P103, DOI 10.1128/MMBR.43.1.103-115.1979
   Hu XJ, 2020, AMB EXPRESS, V10, DOI 10.1186/s13568-020-01114-3
   Johansson MEV, 2014, GUT, V63, P281, DOI 10.1136/gutjnl-2012-303207
   Kang MS, 2017, SEMIN IMMUNOL, V32, P3, DOI 10.1016/j.smim.2017.04.003
   Kou FS, 2020, MEDICINE, V99, DOI 10.1097/MD.0000000000021903
   Lambe DW., 1980, ANAEROBIC BACTERIA, P141
   Liu H, 2020, J DIGEST DIS, V21, P385, DOI 10.1111/1751-2980.12909
   Liu YX, 2016, FITOTERAPIA, V113, P164, DOI 10.1016/j.fitote.2016.08.001
   Lu NH, 2017, INT IMMUNOPHARMACOL, V46, P163, DOI 10.1016/j.intimp.2017.01.001
   Miladiyah I, 2018, DRUG DES DEV THER, V12, P149, DOI 10.2147/DDDT.S149973
   Mishima Y, 2020, J GASTROENTEROL, V55, P4, DOI 10.1007/s00535-019-01618-1
   Ng SC, 2017, LANCET, V390, P2769, DOI 10.1016/S0140-6736(17)32448-0
   Ni YJ, 2019, FRONT PHARMACOL, V10, DOI 10.3389/fphar.2019.01104
   Oh SY, 2014, INT J MOL MED, V33, P333, DOI 10.3892/ijmm.2013.1569
   OKAYASU I, 1990, GASTROENTEROLOGY, V98, P694, DOI 10.1016/0016-5085(90)90290-H
   [庞宇航 Pang Yuhang], 2018, [中草药, Chinese Traditional and Herbal Drugs], V49, P5468
   Perse M, 2012, J BIOMED BIOTECHNOL, DOI 10.1155/2012/718617
   Reinisch W, 1999, AM J GASTROENTEROL, V94, P2156
   Rhee KJ, 2009, INFECT IMMUN, V77, P1708, DOI 10.1128/IAI.00814-08
   Rocco A, 2014, WORLD J GASTROENTERO, V20, P14652, DOI 10.3748/wjg.v20.i40.14652
   Singh UP, 2016, CYTOKINE, V77, P44, DOI 10.1016/j.cyto.2015.10.008
   Ungaro R, 2017, LANCET, V389, P1756, DOI 10.1016/S0140-6736(16)32126-2
   Vila AV, 2018, SCI TRANSL MED, V10, DOI 10.1126/scitranslmed.aap8914
   Wang WY, 2018, NAT PROD RES, V32, P1769, DOI 10.1080/14786419.2017.1402315
   Wirtz S, 2007, NAT PROTOC, V2, P541, DOI 10.1038/nprot.2007.41
   Wirtz S, 2017, NAT PROTOC, V12, P1295, DOI 10.1038/nprot.2017.044
NR 40
TC 1
Z9 1
U1 8
U2 21
PU GEORG THIEME VERLAG KG
PI STUTTGART
PA RUDIGERSTR 14, D-70469 STUTTGART, GERMANY
SN 0032-0943
EI 1439-0221
J9 PLANTA MED
JI Planta Med.
DI 10.1055/a-1506-3476
EA JUN 2021
PG 11
WC Plant Sciences; Chemistry, Medicinal; Integrative & Complementary
   Medicine; Pharmacology & Pharmacy
WE Science Citation Index Expanded (SCI-EXPANDED)
SC Plant Sciences; Pharmacology & Pharmacy; Integrative & Complementary
   Medicine
GA SN7LN
UT WOS:000658468800001
PM 34098585
DA 2022-07-15
ER

PT J
AU Gao, XY
   Xie, QH
   Liu, L
   Kong, P
   Sheng, J
   Xiang, HY
AF Gao, Xiaoyu
   Xie, Qiuhong
   Liu, Ling
   Kong, Ping
   Sheng, Jun
   Xiang, Hongyu
TI Metabolic adaptation to the aqueous leaf extract of Moringa oleifera
   Lam.-supplemented diet is related to the modulation of gut microbiota in
   mice
SO APPLIED MICROBIOLOGY AND BIOTECHNOLOGY
LA English
DT Article
DE Moringa oleifera Lam.; LPS; Inflammatory; Intestinal homeostasis; AMPs;
   Sutterella; Faecalibacterium prausnitzii; segmented filamentous bacteria
ID SEGMENTED FILAMENTOUS BACTERIA; INTESTINAL MICROBIOTA;
   ULCERATIVE-COLITIS; FATTY-ACIDS; HUMAN FECES; LEAVES; PHYTOCHEMICALS;
   COLONIZATION; POLYPHENOLS; EXPRESSION
AB The aqueous leaf extract of Moringa oleifera Lam. (LM-A) is reported to have many health beneficial bioactivities and no obvious toxicity, but have mild adverse effects. Little is known about the mechanism of these reported adverse effects. Notably, there has been no report about the influence of LM-A on intestinal microecology. In this study, animal experiments were performed to explore the relationships between metabolic adaptation to an LM-A-supplemented diet and gut microbiota changes. After 8-week feeding with normal chow diet, the body weight of mice entered a stable period, and one of the group received daily doses of 750-mg/kg body weight LM-A by gavage for 4 weeks (assigned as LM); the other group received the vehicle (assigned as NCD). The liver weight to body weight ratio was enhanced, and the ceca were enlarged in the LM group compared with the NCD group. LM-A-supplemented-diet mice elicited a uniform metabolic adaptation, including slightly influenced fasting glucose and blood lipid profiles, significantly reduced liver triglycerides content, enhanced serum lipopolysaccharide level, activated inflammatory responses in the intestine and liver, compromised gut barrier function, and broken intestinal homeostasis. Many metabolic changes in mice were significantly correlated with altered specific gut bacteria. Changes in Firmicutes, Eubacterium rectale/Clostridium coccoides group, Faecalibacterium prausnitzii, Akkermansia muciniphila, segmented filamentous bacteria, Enterococcus spp., and Sutterella spp. may play an important role in the process of host metabolic adaptation to LM-A administration. Our research provides an explanation of the adverse effects of LM-A administration on normal adult individuals in the perspective of microecology.
C1 [Gao, Xiaoyu; Xie, Qiuhong; Liu, Ling; Kong, Ping; Xiang, Hongyu] Jilin Univ, Sch Life Sci, Changchun 130012, Jilin, Peoples R China.
   [Xie, Qiuhong; Liu, Ling; Kong, Ping; Xiang, Hongyu] Jilin Univ, Sch Life Sci, Natl Engn Lab AIDS Vaccine, Changchun 130012, Jilin, Peoples R China.
   [Xie, Qiuhong; Liu, Ling; Kong, Ping; Xiang, Hongyu] Jilin Univ, Key Lab Mol Enzymol & Engn, Minist Educ, Sch Life Sci, Changchun 130012, Jilin, Peoples R China.
   [Gao, Xiaoyu] Puer Inst Pu Er Tea, Puer 665000, Yunnan, Peoples R China.
   [Sheng, Jun] Yunnan Agr Univ, Minist Educ, Key Lab Pu Er Tea Sci, Kunming 650201, Yunnan, Peoples R China.
RP Xiang, HY (通讯作者)，Jilin Univ, Sch Life Sci, Changchun 130012, Jilin, Peoples R China.; Xiang, HY (通讯作者)，Jilin Univ, Sch Life Sci, Natl Engn Lab AIDS Vaccine, Changchun 130012, Jilin, Peoples R China.; Xiang, HY (通讯作者)，Jilin Univ, Key Lab Mol Enzymol & Engn, Minist Educ, Sch Life Sci, Changchun 130012, Jilin, Peoples R China.; Sheng, J (通讯作者)，Yunnan Agr Univ, Minist Educ, Key Lab Pu Er Tea Sci, Kunming 650201, Yunnan, Peoples R China.
EM Shengj@ynau.edu.cn; hyxiang@jlu.edu.cn
FU Jilin Province Science and Technology Institute of China [20140203001YY,
   20140203024NY, 20150204076NY]; Jilin Province Development and Reform
   Commission of China [2014Y080, 2015Y051]
FX The work was funded by Jilin Province Science and Technology Institute
   of China (No. 20140203001YY, Nos. 20140203024NY and 20150204076NY) and
   Jilin Province Development and Reform Commission of China (No. 2014Y080
   and No. 2015Y051).
CR Abbas AK, 2016, BASIC IMMUNOLOGY
   Adedapo AA, 2009, J MED PLANTS RES, V3, P586
   Amaglo NK, 2010, FOOD CHEM, V122, P1047, DOI 10.1016/j.foodchem.2010.03.073
   Asiedu-Gyekye IJ, 2014, J TOXICOL-US, V2014, DOI 10.1155/2014/786979
   Aslam M.F., 2005, ASIAN J PLANT SCI, V4, P417, DOI [DOI 10.3923/AJPS.2005.417.421, 10.3923/ajps.2005.417.421]
   Attene-Ramos MS, 2010, ENVIRON MOL MUTAGEN, V51, P304, DOI 10.1002/em.20546
   Awodele O, 2012, J ETHNOPHARMACOL, V139, P330, DOI 10.1016/j.jep.2011.10.008
   Ayabe T, 2000, NAT IMMUNOL, V1, P113, DOI 10.1038/77783
   Bennett RN, 2003, J AGR FOOD CHEM, V51, P3546, DOI 10.1021/jf0211480
   Bergstrom KSB, 2010, PLOS PATHOG, V6, DOI 10.1371/journal.ppat.1000902
   Biagi E, 2014, PLOS ONE, V9, DOI 10.1371/journal.pone.0112023
   Birchenough GMH, 2016, SCIENCE, V352, P1535, DOI 10.1126/science.aaf7419
   Teixeira EMB, 2014, FOOD CHEM, V147, P51, DOI 10.1016/j.foodchem.2013.09.135
   Croswell A, 2009, INFECT IMMUN, V77, P2741, DOI 10.1128/IAI.00006-09
   Deng WK, 2014, PLOS ONE, V9, DOI 10.1371/journal.pone.0111988
   Derrien M, 2017, MICROB PATHOGENESIS, V106, P171, DOI 10.1016/j.micpath.2016.02.005
   Duda-Chodak A, 2015, EUR J NUTR, V54, P325, DOI 10.1007/s00394-015-0852-y
   Elshaer D, 2017, SEMIN CELL DEV BIOL, V61, P51, DOI 10.1016/j.semcdb.2016.08.018
   Fahey JW., 2005, TREES LIFE J, V1, P1, DOI 10.1201/9781420039078.ch12
   Frank DN, 2007, P NATL ACAD SCI USA, V104, P13780, DOI 10.1073/pnas.0706625104
   Gaboriau-Routhiau V, 2009, IMMUNITY, V31, P677, DOI 10.1016/j.immuni.2009.08.020
   Gallo RL, 2012, NAT REV IMMUNOL, V12, P503, DOI 10.1038/nri3228
   Gill SR, 2006, SCIENCE, V312, P1355, DOI 10.1126/science.1124234
   Goyal B. R., 2007, Natural Product Radiance, V6, P347
   Guha M, 2001, CELL SIGNAL, V13, P85, DOI 10.1016/S0898-6568(00)00149-2
   Han J, 2015, ANAL CHIM ACTA, V854, P86, DOI 10.1016/j.aca.2014.11.015
   Hiippala K, 2016, FRONT MICROBIOL, V7, DOI 10.3389/fmicb.2016.01706
   Hooper LV, 2001, SCIENCE, V292, P1115, DOI 10.1126/science.1058709
   Ivanov II, 2009, CELL, V139, P485, DOI 10.1016/j.cell.2009.09.033
   Jia WJ, 2012, FEMS IMMUNOL MED MIC, V65, P55, DOI 10.1111/j.1574-695X.2012.00935.x
   Johansson MEV, 2011, P NATL ACAD SCI USA, V108, P4659, DOI 10.1073/pnas.1006451107
   Kasolo JN, 2010, J MED PLANTS RES, V4, P753
   Kaunitz J, 2015, F1000 RES, V4, DOI 10.12688/f1000research.6456.1
   Keilbaugh SA, 2005, GUT, V54, P623, DOI 10.1136/gut.2004.056028
   Kelly D, 2005, TRENDS IMMUNOL, V26, P326, DOI 10.1016/j.it.2005.04.008
   Koboziev I, 2014, FREE RADICAL BIO MED, V68, P122, DOI 10.1016/j.freeradbiomed.2013.11.008
   Lako J, 2007, FOOD CHEM, V101, P1727, DOI 10.1016/j.foodchem.2006.01.031
   Lavelle A, 2015, GUT, V64, P1553, DOI 10.1136/gutjnl-2014-307873
   Lim MY, 2017, GUT, V66, P1031, DOI 10.1136/gutjnl-2015-311326
   Lupp C, 2007, CELL HOST MICROBE, V2, P119, DOI 10.1016/j.chom.2007.06.010
   Mazmanian SK, 2008, NATURE, V453, P620, DOI 10.1038/nature07008
   Mbikay M, 2012, FRONT PHARMACOL, V3, DOI 10.3389/fphar.2012.00024
   McOrist AL, 2001, J CLIN MICROBIOL, V39, P1577, DOI 10.1128/JCM.39.4.1577-1579.2001
   Million M, 2013, CLIN MICROBIOL INFEC, V19, P305, DOI 10.1111/1469-0691.12172
   Miwa H, 2002, ANAL CHIM ACTA, V465, P237, DOI 10.1016/S0003-2670(01)01582-3
   Morgan XC, 2012, GENOME BIOL, V13, DOI 10.1186/gb-2012-13-9-r79
   Mukhopadhya I, 2012, NAT REV GASTRO HEPAT, V9, P219, DOI 10.1038/nrgastro.2012.14
   O'Hara AM, 2006, EMBO REP, V7, P688, DOI 10.1038/sj.embor.7400731
   Okugawa S, 2003, AM J PHYSIOL-CELL PH, V285, pC399, DOI 10.1152/ajpcell.00026.2003
   Qiu XY, 2013, J CROHNS COLITIS, V7, pE558, DOI 10.1016/j.crohns.2013.04.002
   Roopchand DE, 2015, DIABETES, V64, P2847, DOI 10.2337/db14-1916
   Round JL, 2009, NAT REV IMMUNOL, V9, P313, DOI 10.1038/nri2515
   Rowan F, 2010, DIS COLON RECTUM, V53, P1530, DOI 10.1007/DCR.0b013e3181f1e620
   Samonte VA, 2004, CRIT CARE MED, V32, P2267, DOI 10.1097/01.CCM.0000145579.66001.05
   Schnupf P, 2013, SEMIN IMMUNOL, V25, P342, DOI 10.1016/j.smim.2013.09.001
   Scott KP, 2013, PHARMACOL RES, V69, P52, DOI 10.1016/j.phrs.2012.10.020
   Shih MC, 2011, INT J MOL SCI, V12, P6077, DOI 10.3390/ijms12096077
   Shin NR, 2015, TRENDS BIOTECHNOL, V33, P496, DOI 10.1016/j.tibtech.2015.06.011
   Sokol H, 2008, P NATL ACAD SCI USA, V105, P16731, DOI 10.1073/pnas.0804812105
   Vermeiren J, 2012, FEMS MICROBIOL ECOL, V79, P685, DOI 10.1111/j.1574-6941.2011.01252.x
   Wang L, 2013, MOL AUTISM, V4, DOI 10.1186/2040-2392-4-42
   Xia JG, 2011, NAT PROTOC, V6, P743, DOI 10.1038/nprot.2011.319
   Xu Y, 2013, APPL MICROBIOL BIOT, V97, P9647, DOI 10.1007/s00253-013-5187-0
NR 63
TC 4
Z9 4
U1 1
U2 42
PU SPRINGER
PI NEW YORK
PA ONE NEW YORK PLAZA, SUITE 4600, NEW YORK, NY, UNITED STATES
SN 0175-7598
EI 1432-0614
J9 APPL MICROBIOL BIOT
JI Appl. Microbiol. Biotechnol.
PD JUN
PY 2017
VL 101
IS 12
BP 5115
EP 5130
DI 10.1007/s00253-017-8233-5
PG 16
WC Biotechnology & Applied Microbiology
WE Science Citation Index Expanded (SCI-EXPANDED)
SC Biotechnology & Applied Microbiology
GA EW7RN
UT WOS:000402712300024
PM 28382453
DA 2022-07-15
ER

PT J
AU Sankarasubramanian, J
   Ahmad, R
   Avuthu, N
   Singh, AB
   Guda, C
AF Sankarasubramanian, Jagadesan
   Ahmad, Rizwan
   Avuthu, Nagavardhini
   Singh, Amar B.
   Guda, Chittibabu
TI Gut Microbiota and Metabolic Specificity in Ulcerative Colitis and
   Crohn's Disease
SO FRONTIERS IN MEDICINE
LA English
DT Article
DE gut microbiome; metabolism; ulcerative colitis; Crohn&apos; s disease;
   prognosis
ID INFLAMMATORY-BOWEL-DISEASE; RISK
AB Background: Inflammatory bowel disease (IBD) represents multifactorial chronic inflammatory conditions in the gastrointestinal tract and includes Crohn's disease (CD) and ulcerative colitis (UC). Despite similarities in pathobiology and disease symptoms, UC and CD represent distinct diseases and exhibit diverse therapeutic responses. While studies have now confirmed that IBD is associated with dramatic changes in the gut microbiota, specific changes in the gut microbiome and associated metabolic effects on the host due to CD and UC are less well-understood.
   Methods: To address this knowledge gap, we performed an extensive unbiased meta-analysis of the gut microbiome data from five different IBD patient cohorts from five different countries using QIIME2, DIAMOND, and STAMP bioinformatics platforms. In-silico profiling of the metabolic pathways and community metabolic modeling were carried out to identify disease-specific association of the metabolic fluxes and signaling pathways.
   Results: Our results demonstrated a highly conserved gut microbiota community between healthy individuals and IBD patients at higher phylogenetic levels. However, at or below the order level in the taxonomic rank, we found significant disease-specific alterations. Similarly, we identified differential enrichment of the metabolic pathways in CD and UC, which included enriched pathways related to amino acid and glycan biosynthesis and metabolism, in addition to other metabolic pathways.
   Conclusions: In conclusion, this study highlights the prospects of harnessing the gut microbiota to improve understanding of the etiology of CD and UC and to develop novel prognostic, and therapeutic approaches.
C1 [Sankarasubramanian, Jagadesan; Avuthu, Nagavardhini; Guda, Chittibabu] Univ Nebraska Med Ctr, Dept Genet Cell Biol & Anat, Omaha, NE 68198 USA.
   [Ahmad, Rizwan; Singh, Amar B.] Univ Nebraska Med Ctr, Dept Biochem & Mol Biol, Omaha, NE 68198 USA.
   [Singh, Amar B.] VA Nebraska Western Iowa Hlth Care Syst, Omaha, NE 68105 USA.
RP Guda, C (通讯作者)，Univ Nebraska Med Ctr, Dept Genet Cell Biol & Anat, Omaha, NE 68198 USA.; Singh, AB (通讯作者)，Univ Nebraska Med Ctr, Dept Biochem & Mol Biol, Omaha, NE 68198 USA.; Singh, AB (通讯作者)，VA Nebraska Western Iowa Hlth Care Syst, Omaha, NE 68105 USA.
EM amar.singh@unmc.edu; babu.guda@unmc.edu
RI Sankarasubramanian, Jagadesan/I-9692-2018
OI Sankarasubramanian, Jagadesan/0000-0002-9936-6082
FU Chronic HIV infection and Aging in NeuroAIDS (CHAIN) award from the
   National Institutes of Health [5P30MH062261]; Nebraska Research
   Initiative; NIH [5P20GM103427, 5P30CA036727]; Veterans Affairs Office of
   Research and Development [BX002761B];  [DK124095]
FX This work has been partly supported by the Chronic HIV infection and
   Aging in NeuroAIDS (CHAIN) award from the National Institutes of Health
   (5P30MH062261) to CG. Bioinformatics and Systems Biology Core facility
   is partly supported by Nebraska Research Initiative and NIH awards
   (5P20GM103427 and 5P30CA036727) to CG and RO1 award (DK124095) and
   Veterans Affairs Office of Research and Development Award BX002761B to
   AS.
CR Agren J, 2012, PLOS ONE, V7, DOI 10.1371/journal.pone.0039107
   Ananthakrishnan AN, 2015, NAT REV GASTRO HEPAT, V12, P205, DOI 10.1038/nrgastro.2015.34
   Ananthakrishnan AN, 2009, GASTROENTEROL CLIN N, V38, P711, DOI 10.1016/j.gtc.2009.07.003
   Arkin AP, 2018, NAT BIOTECHNOL, V36, P566, DOI 10.1038/nbt.4163
   Baumgart DC, 2007, LANCET, V369, P1627, DOI 10.1016/S0140-6736(07)60750-8
   Baumgart DC, 2007, LANCET, V369, P1641, DOI 10.1016/S0140-6736(07)60751-X
   Baumgart DC, 2012, LANCET, V380, P1590, DOI 10.1016/S0140-6736(12)60026-9
   Bernstein CN, 2007, INFLAMM BOWEL DIS, V13, P759, DOI 10.1002/ibd.20089
   Bernstein CN, 2004, J CLIN MICROBIOL, V42, P1129, DOI 10.1128/JCM.42.3.1129-1135.2004
   Bolyen E, 2019, NAT BIOTECHNOL, V37, P852, DOI 10.1038/s41587-019-0209-9
   Buchfink B, 2015, NAT METHODS, V12, P59, DOI 10.1038/nmeth.3176
   Conway JR, 2017, BIOINFORMATICS, V33, P2938, DOI 10.1093/bioinformatics/btx364
   Correa RO, 2016, CLIN TRANSL IMMUNOL, V5, DOI 10.1038/cti.2016.17
   Forbes JD, 2018, MICROBIOME, V6, DOI 10.1186/s40168-018-0603-4
   Franzosa EA, 2019, NAT MICROBIOL, V4, P293, DOI 10.1038/s41564-018-0306-4
   Gevers D, 2014, CELL HOST MICROBE, V15, P382, DOI 10.1016/j.chom.2014.02.005
   Gradel KO, 2009, GASTROENTEROLOGY, V137, P495, DOI 10.1053/j.gastro.2009.04.001
   Gray LR, 2014, CELL MOL LIFE SCI, V71, P2577, DOI 10.1007/s00018-013-1539-2
   Hall AB, 2017, GENOME MED, V9, DOI 10.1186/s13073-017-0490-5
   Harris RA, 2016, J IMMUNOL RES, V2016, DOI 10.1155/2016/9170162
   He C, 2019, WORLD J GASTROENTERO, V25, P2204, DOI 10.3748/wjg.v25.i18.2204
   Huson DH, 2016, PLOS COMPUT BIOL, V12, DOI 10.1371/journal.pcbi.1004957
   Khan I, 2019, PATHOGENS, V8, DOI 10.3390/pathogens8030126
   Li E, 2012, PLOS ONE, V7, DOI 10.1371/journal.pone.0026284
   Lloyd-Price J, 2019, NATURE, V569, P655, DOI 10.1038/s41586-019-1237-9
   Martin R, 2017, FRONT MICROBIOL, V8, DOI 10.3389/fmicb.2017.01226
   McDonald D, 2012, ISME J, V6, P610, DOI 10.1038/ismej.2011.139
   Norman JM, 2015, CELL, V160, P447, DOI 10.1016/j.cell.2015.01.002
   Oksanen J., 2015, PACKAGE VEGANVERSION
   Parks DH, 2014, BIOINFORMATICS, V30, P3123, DOI 10.1093/bioinformatics/btu494
   Pascal V, 2017, GUT, V66, P813, DOI 10.1136/gutjnl-2016-313235
   Podolsky DK, 2002, NEW ENGL J MED, V347, P417, DOI 10.1056/NEJMra0804647
   Qiu ZB, 2017, INDIAN J MICROBIOL, V57, P307, DOI 10.1007/s12088-017-0652-6
   Rooks MG, 2016, NAT REV IMMUNOL, V16, P341, DOI 10.1038/nri.2016.42
   Schirmer M, 2018, NAT MICROBIOL, V3, P337, DOI 10.1038/s41564-017-0089-z
   Scoville EA, 2018, METABOLOMICS, V14, DOI 10.1007/s11306-017-1311-y
   Sokol H, 2008, P NATL ACAD SCI USA, V105, P16731, DOI 10.1073/pnas.0804812105
   Sokol H, 2008, INFLAMM BOWEL DIS, V14, P858, DOI 10.1002/ibd.20392
   Sokol H, 2010, CURR OPIN GASTROEN, V26, P327, DOI 10.1097/MOG.0b013e328339536b
   Sun Y, 2019, SCI REP-UK, V9, DOI 10.1038/s41598-018-37143-z
   Tettelin H, 2005, P NATL ACAD SCI USA, V102, P13950, DOI 10.1073/pnas.0506758102
   Weng YJ, 2019, J DIGEST DIS, V20, P447, DOI 10.1111/1751-2980.12795
   Yutin N, 2013, ENVIRON MICROBIOL, V15, P2631, DOI 10.1111/1462-2920.12173
NR 43
TC 18
Z9 18
U1 4
U2 9
PU FRONTIERS MEDIA SA
PI LAUSANNE
PA AVENUE DU TRIBUNAL FEDERAL 34, LAUSANNE, CH-1015, SWITZERLAND
EI 2296-858X
J9 FRONT MED-LAUSANNE
JI Front. Med.
PD NOV 27
PY 2020
VL 7
AR 606298
DI 10.3389/fmed.2020.606298
PG 15
WC Medicine, General & Internal
WE Science Citation Index Expanded (SCI-EXPANDED)
SC General & Internal Medicine
GA PC9CC
UT WOS:000597294400001
PM 33330572
OA Green Published, gold
DA 2022-07-15
ER

PT J
AU Okumura, R
   Takeda, K
AF Okumura, Ryu
   Takeda, Kiyoshi
TI Roles of intestinal epithelial cells in the maintenance of gut
   homeostasis
SO EXPERIMENTAL AND MOLECULAR MEDICINE
LA English
DT Review
ID INFLAMMATORY-BOWEL-DISEASE; FACTOR SPI-B; ANTIMICROBIAL PEPTIDES;
   CROHNS-DISEASE; SUSCEPTIBILITY LOCI; ULCERATIVE-COLITIS; ADAPTIVE
   IMMUNITY; TYPE-2 IMMUNITY; GOBLET CELL; TUFT CELLS
AB The intestine is a unique organ inhabited by a tremendous number of microorganisms. Intestinal epithelial cells greatly contribute to the maintenance of the symbiotic relationship between gut microbiota and the host by constructing mucosal barriers, secreting various immunological mediators and delivering bacterial antigens. Mucosal barriers, including physical barriers and chemical barriers, spatially segregate gut microbiota and the host immune system to avoid unnecessary immune responses to gut microbes, leading to the intestinal inflammation. In addition, various immunological mediators, including cytokines and chemokines, secreted from intestinal epithelial cells stimulated by gut microbiota modulate host immune responses, maintaining a well-balanced relationship between gut microbes and the host immune system. Therefore, impairment of the innate immune functions of intestinal epithelial cells is associated with intestinal inflammation.
C1 [Okumura, Ryu; Takeda, Kiyoshi] Osaka Univ, Lab Immune Regulat, Dept Microbiol & Immunol, Grad Sch Med,WPI Immunol Frontier Res Ctr, 2-2 Yamadaoka, Suita, Osaka 5650871, Japan.
RP Takeda, K (通讯作者)，Osaka Univ, Lab Immune Regulat, Dept Microbiol & Immunol, Grad Sch Med,WPI Immunol Frontier Res Ctr, 2-2 Yamadaoka, Suita, Osaka 5650871, Japan.
EM ktakeda@ongene.med.osaka-u.ac.jp
OI Takeda, Kiyoshi/0000-0002-1778-6332
CR Anderson CA, 2011, NAT GENET, V43, P246, DOI 10.1038/ng.764
   Atarashi K, 2008, NATURE, V455, P808, DOI 10.1038/nature07240
   Atarashi K, 2015, CELL, V163, P367, DOI 10.1016/j.cell.2015.08.058
   Ayabe T, 2000, NAT IMMUNOL, V1, P113, DOI 10.1038/77783
   Bailey MT, 2010, INFECT IMMUN, V78, P1509, DOI 10.1128/IAI.00862-09
   Bhinder G, 2014, INFECT IMMUN, V82, P3753, DOI 10.1128/IAI.02045-14
   Biswas A, 2010, P NATL ACAD SCI USA, V107, P14739, DOI 10.1073/pnas.1003363107
   Brogden KA, 2005, NAT REV MICROBIOL, V3, P238, DOI 10.1038/nrmicro1098
   Capaldo CT, 2012, MUCOSAL IMMUNOL, V5, P681, DOI 10.1038/mi.2012.41
   Cash HL, 2006, SCIENCE, V313, P1126, DOI 10.1126/science.1127119
   Cunliffe RN, 2004, J LEUKOCYTE BIOL, V75, P49, DOI 10.1189/jlb.0503249
   Desai MS, 2016, CELL, V167, P1339, DOI 10.1016/j.cell.2016.10.043
   Duan LH, 2012, MOL MED, V18, P753, DOI 10.2119/molmed.2011.00428
   Elinav E, 2011, CELL, V145, P745, DOI 10.1016/j.cell.2011.04.022
   Franke A, 2010, NAT GENET, V42, P1118, DOI 10.1038/ng.717
   Frantz AL, 2012, MUCOSAL IMMUNOL, V5, P501, DOI 10.1038/mi.2012.23
   Fujisaka S, 2016, J CLIN INVEST, V126, P4430, DOI 10.1172/JCI86674
   Furusawa Y, 2013, NATURE, V504, P446, DOI 10.1038/nature12721
   Gerbe F, 2016, NATURE, V529, P226, DOI 10.1038/nature16527
   Gewirtz AT, 2001, J IMMUNOL, V167, P1882, DOI 10.4049/jimmunol.167.4.1882
   Goto Y, 2015, CURR OPIN RHEUMATOL, V27, P388, DOI 10.1097/BOR.0000000000000192
   Goto Y, 2014, SCIENCE, V345, P1310, DOI 10.1126/science.1254009
   Hase K, 2009, NATURE, V462, P226, DOI 10.1038/nature08529
   He B, 2007, IMMUNITY, V26, P812, DOI 10.1016/j.immuni.2007.04.014
   Heller F, 2008, MUCOSAL IMMUNOL, V1, pS58, DOI 10.1038/mi.2008.46
   Heller F, 2005, GASTROENTEROLOGY, V129, P550, DOI 10.1053/j.gastro.2005.05.002
   Howitt MR, 2016, SCIENCE, V351, P1329, DOI 10.1126/science.aaf1648
   Hugot JP, 2001, NATURE, V411, P599, DOI 10.1038/35079107
   Humphreys NE, 2008, J IMMUNOL, V180, P2443, DOI 10.4049/jimmunol.180.4.2443
   Ivanov II, 2009, CELL, V139, P485, DOI 10.1016/j.cell.2009.09.033
   Jager S, 2013, LANGENBECK ARCH SURG, V398, P1, DOI 10.1007/s00423-012-1030-9
   Johansson MEV, 2008, P NATL ACAD SCI USA, V105, P15064, DOI 10.1073/pnas.0803124105
   Jostins L, 2012, NATURE, V491, P119, DOI 10.1038/nature11582
   Kanaya T, 2012, NAT IMMUNOL, V13, P729, DOI 10.1038/ni.2352
   Kim Young S, 2010, Curr Gastroenterol Rep, V12, P319, DOI 10.1007/s11894-010-0131-2
   Kobayashi KS, 2005, SCIENCE, V307, P731, DOI 10.1126/science.1104911
   Kuhn KA, 2014, PLOS ONE, V9, DOI 10.1371/journal.pone.0114195
   Kusu T, 2013, J IMMUNOL, V190, P774, DOI 10.4049/jimmunol.1103067
   Li QX, 2011, CELL IMMUNOL, V272, P53, DOI 10.1016/j.cellimm.2011.09.007
   Liang SC, 2006, J EXP MED, V203, P2271, DOI 10.1084/jem.20061308
   Liu JZ, 2015, NAT GENET, V47, P979, DOI 10.1038/ng.3359
   Luyer MD, 2005, J EXP MED, V202, P1023, DOI 10.1084/jem.20042397
   Mabbott NA, 2013, MUCOSAL IMMUNOL, V6, P666, DOI 10.1038/mi.2013.30
   Molodecky NA, 2012, GASTROENTEROLOGY, V142, P46, DOI 10.1053/j.gastro.2011.10.001
   Moro K, 2010, NATURE, V463, P540, DOI 10.1038/nature08636
   Mukherjee S, 2014, NATURE, V505, P103, DOI 10.1038/nature12729
   Nenci A, 2007, NATURE, V446, P557, DOI 10.1038/nature05698
   Ogura Y, 2001, NATURE, V411, P603, DOI 10.1038/35079114
   Ohno H, 2010, GUT MICROBES, V1, P407, DOI 10.4161/gmic.1.6.14078
   Okumura R, 2016, NATURE, V532, P117, DOI 10.1038/nature17406
   Pham TAN, 2014, CELL HOST MICROBE, V16, P504, DOI 10.1016/j.chom.2014.08.017
   Pickard JM, 2014, NATURE, V514, P638, DOI 10.1038/nature13823
   Price AE, 2010, P NATL ACAD SCI USA, V107, P11489, DOI 10.1073/pnas.1003988107
   Pull SL, 2005, P NATL ACAD SCI USA, V102, P99, DOI 10.1073/pnas.0405979102
   Saia RS, 2014, MEDIAT INFLAMM, V2014, DOI 10.1155/2014/896029
   Sano T, 2015, CELL, V163, P381, DOI 10.1016/j.cell.2015.08.061
   Sato S, 2013, MUCOSAL IMMUNOL, V6, P838, DOI 10.1038/mi.2012.122
   Schiering C, 2014, NATURE, V513, P564, DOI 10.1038/nature13577
   Seno H, 2009, P NATL ACAD SCI USA, V106, P256, DOI 10.1073/pnas.0803343106
   Shan MM, 2013, SCIENCE, V342, P447, DOI 10.1126/science.1237910
   Shimada Y, 2013, PLOS ONE, V8, DOI 10.1371/journal.pone.0070995
   Shimotoyodome A, 2000, COMP BIOCHEM PHYS A, V125, P525, DOI 10.1016/S1095-6433(00)00183-5
   Singh P, 2015, MICROBIOME, V3, DOI 10.1186/s40168-015-0109-2
   Takahashi D, 2011, GASTROENTEROLOGY, V141, P621, DOI 10.1053/j.gastro.2011.04.056
   Tanaka H, 2015, GUT, V64, P1529, DOI 10.1136/gutjnl-2014-308419
   Taylor BC, 2009, J EXP MED, V206, P655, DOI 10.1084/jem.20081499
   Thaiss CA, 2014, CELL, V159, P514, DOI 10.1016/j.cell.2014.09.048
   Theriot CM, 2014, NAT COMMUN, V5, DOI 10.1038/ncomms4114
   Vaishnava S, 2011, SCIENCE, V334, P255, DOI 10.1126/science.1209791
   Van der Sluis M, 2006, GASTROENTEROLOGY, V131, P117, DOI 10.1053/j.gastro.2006.04.020
   Venkatesh M, 2014, IMMUNITY, V41, P296, DOI 10.1016/j.immuni.2014.06.014
   von Moltke J, 2016, NATURE, V529, P221, DOI 10.1038/nature16161
   Wilson CL, 1999, SCIENCE, V286, P113, DOI 10.1126/science.286.5437.113
   Wlodarska M, 2014, CELL, V156, P1045, DOI 10.1016/j.cell.2014.01.026
   Worthington JJ, 2015, BIOCHEM SOC T, V43, P727, DOI 10.1042/BST20150090
   Yu YM, 2003, AM J PHYSIOL-GASTR L, V285, pG282, DOI 10.1152/ajpgi.00503.2002
   Zenewicz LA, 2008, IMMUNITY, V29, P947, DOI 10.1016/j.immuni.2008.11.003
   Zhang JG, 2014, INT IMMUNOPHARMACOL, V20, P307, DOI 10.1016/j.intimp.2014.03.013
   Zhang JG, 2011, IMMUNOPHARM IMMUNOT, V33, P157, DOI 10.3109/08923973.2010.491079
   Zhang M, 2016, WORLD J GASTROENTERO, V22, P8905, DOI 10.3748/wjg.v22.i40.8905
NR 80
TC 253
Z9 263
U1 38
U2 106
PU NATURE PUBLISHING GROUP
PI NEW YORK
PA 75 VARICK ST, 9TH FLR, NEW YORK, NY 10013-1917 USA
SN 1226-3613
EI 2092-6413
J9 EXP MOL MED
JI Exp. Mol. Med.
PD MAY
PY 2017
VL 49
AR e338
DI 10.1038/emm.2017.20
PG 8
WC Biochemistry & Molecular Biology; Medicine, Research & Experimental
WE Science Citation Index Expanded (SCI-EXPANDED)
SC Biochemistry & Molecular Biology; Research & Experimental Medicine
GA EY7HD
UT WOS:000404159600012
PM 28546564
OA gold, Green Published
HC Y
HP N
DA 2022-07-15
ER

PT J
AU Solano-Aguilar, GI
   Jang, S
   Lakshman, S
   Gupta, R
   Beshah, E
   Sikaroodi, M
   Vinyard, B
   Molokin, A
   Gillevet, PM
   Urban, JF
AF Solano-Aguilar, Gloria I.
   Jang, Saebyeol
   Lakshman, Sukla
   Gupta, Richi
   Beshah, Ethiopia
   Sikaroodi, Masoumeh
   Vinyard, Bryan
   Molokin, Aleksey
   Gillevet, Patrick M.
   Urban, Joseph F., Jr.
TI The Effect of Dietary Mushroom Agaricus bisporus on Intestinal
   Microbiota Composition and Host Immunological Function
SO NUTRIENTS
LA English
DT Article
DE mushroom; microbiome; immune response; macrophage; 16S rDNA
ID WHITE BUTTON MUSHROOMS; GUT MICROBIOTA; ULCERATIVE-COLITIS;
   IMMUNOMODULATORY PROPERTIES; MEDICINAL MUSHROOMS; GENE-EXPRESSION;
   BLAZEI MURILL; INFECTION; OBESITY; HEALTH
AB A study was designed to determine the potential prebiotic effect of dietary mushrooms on the host immune response, and intestinal microbiota composition and function. Thirty-one six-week-old pigs were fed a pig grower diet alone or supplemented with either three or six servings of freeze-dried white button (WB)-mushrooms for six weeks. Host immune response was evaluated in peripheral blood mononuclear cells (PBMC), and alveolar macrophages (AM) after stimulation with Salmonella typhymurium-Lipopolysaccharide (LPS). Isolated DNA from fecal and proximal colon contents were used for 16S rDNA taxonomic analysis and linear discriminant analysis effect size (LEfSe) to determine bacterial abundance and metabolic function. Pigs gained weight with no difference in body composition or intestinal permeability. Feeding mushrooms reduced LPS-induced IL-1 beta gene expression in AM (P < 0.05) with no change in LPS-stimulated PBMC or the intestinal mucosa transcriptome. LEfSe indicated increases in Lachnospiraceae, Ruminococcaceae within the order Clostridiales with a shift in bacterial carbohydrate metabolism and biosynthesis of secondary metabolites in the mushroom-fed pigs. These results suggested that feeding WB mushrooms significantly reduced the LPS-induced inflammatory response in AM and positively modulated the host microbiota metabolism by increasing the abundance of Clostridiales taxa that are associated with improved intestinal health.
C1 [Solano-Aguilar, Gloria I.; Jang, Saebyeol; Lakshman, Sukla; Beshah, Ethiopia; Molokin, Aleksey; Urban, Joseph F., Jr.] ARS, Diet Genom & Immunol Lab, Beltsville Human Nutr Res Ctr, USDA,Northeast Area, Beltsville, MD 20705 USA.
   [Gupta, Richi; Sikaroodi, Masoumeh; Gillevet, Patrick M.] George Mason Univ, Microbiome Anal Ctr, Sci & Technol Campus, Manassas, VA 20108 USA.
   [Vinyard, Bryan] ARS, Stat Grp, USDA, Northeast Area, Beltsville, MD 20705 USA.
RP Solano-Aguilar, GI (通讯作者)，ARS, Diet Genom & Immunol Lab, Beltsville Human Nutr Res Ctr, USDA,Northeast Area, Beltsville, MD 20705 USA.
EM Gloria.SolanoAguilar@ars.usda.gov; newbyeol@gmail.com;
   Sukla.Lakshman@ars.usda.gov; rgupta11@masonlive.gmu.edu;
   Ethiopia.Beshah@ars.usda.gov; msikaroo@gmu.edu;
   Bryan.Vinyard@ars.usda.gov; Aleksey.Molokin@ars.usda.gov;
   pgilleve@gmu.edu; Joe.Urban@ars.usda.gov
OI Molokin, Aleksey/0000-0002-4571-7641
FU USDA project [8040-51530-056-00]; Mushroom Council [58-8040-5-018]
FX This research was funded by USDA project 8040-51530-056-00 and a
   Reimbursable Cooperative Agreement (58-8040-5-018) with the Mushroom
   Council.
CR Amirullah NA, 2018, FOOD RES INT, V105, P517, DOI 10.1016/j.foodres.2017.11.023
   Backhed F, 2005, SCIENCE, V307, P1915, DOI 10.1126/science.1104816
   Baumler AJ, 2016, NATURE, V535, P85, DOI 10.1038/nature18849
   Benjamini Y, 2001, BEHAV BRAIN RES, V125, P279, DOI 10.1016/S0166-4328(01)00297-2
   Caz V, 2015, J AGR FOOD CHEM, V63, P7371, DOI 10.1021/acs.jafc.5b02942
   Chan GCF, 2009, J HEMATOL ONCOL, V2, DOI 10.1186/1756-8722-2-25
   Chang CJ, 2018, INT J OBESITY, V42, P231, DOI 10.1038/ijo.2017.149
   Chang CJ, 2015, NAT COMMUN, V6, DOI [10.1038/ncomms8489, 10.1038/ncomms8216]
   Charepalli V, 2017, CANCER PREV RES, V10, P442, DOI 10.1158/1940-6207.CAPR-17-0010
   Chassard C, 2012, INT J SYST EVOL MICR, V62, P138, DOI 10.1099/ijs.0.027375-0
   Clemente JC, 2012, CELL, V148, P1258, DOI 10.1016/j.cell.2012.01.035
   Dawson HD, 2005, INFECT IMMUN, V73, P1116, DOI 10.1128/IAI.73.2.1116-1128.2005
   De Rodas B, 2018, J ANIM SCI, V96, P1778, DOI 10.1093/jas/sky109
   Delzenne NM, 2011, ANNU REV NUTR, V31, P15, DOI 10.1146/annurev-nutr-072610-145146
   Devriese S, 2017, J CROHNS COLITIS, V11, P229, DOI 10.1093/ecco-jcc/jjw142
   Ditamo Y, 2016, FOOD FUNCT, V7, P262, DOI [10.1039/c5fo00360a, 10.1039/C5FO00360A]
   Duque GA, 2014, FRONT IMMUNOL, V5, P1, DOI 10.3389/fimmu.2014.00491
   Eeckhaut V, 2013, GUT, V62, P1745, DOI 10.1136/gutjnl-2012-303611
   Elsayed EA, 2014, MEDIAT INFLAMM, V2014, DOI 10.1155/2014/805841
   Feeney MJ, 2014, J NUTR, V144, p1128S, DOI 10.3945/jn.114.190728
   Forland DT, 2011, SCAND J IMMUNOL, V73, P66, DOI 10.1111/j.1365-3083.2010.02477.x
   Friedman M, 2016, FOODS, V5, DOI 10.3390/foods5040080
   Garthoff LH, 2002, FOOD CHEM TOXICOL, V40, P487, DOI 10.1016/S0278-6915(01)00120-X
   Gonzalez LM, 2015, TRANSL RES, V166, P12, DOI 10.1016/j.trsl.2015.01.004
   Hamer HM, 2008, ALIMENT PHARM THER, V27, P104, DOI 10.1111/j.1365-2036.2007.03562.x
   Huang XJ, 2015, FOOD FUNCT, V6, P3205, DOI [10.1039/C5FO00678C, 10.1039/c5fo00678c]
   Jang S, 2017, NUTRIENTS, V9, DOI 10.3390/nu9101113
   Jeong SC, 2010, NUTR RES, V30, P49, DOI 10.1016/j.nutres.2009.12.003
   Kang DJ, 2016, CLIN TRANSL GASTROEN, V7, DOI 10.1038/ctg.2016.44
   Kang S, 2010, INFLAMM BOWEL DIS, V16, P2034, DOI 10.1002/ibd.21319
   Komura DL, 2010, BIORESOURCE TECHNOL, V101, P6192, DOI 10.1016/j.biortech.2010.01.142
   Kovatcheva-Datchary P, 2015, CELL METAB, V22, P971, DOI 10.1016/j.cmet.2015.10.001
   Kramer A, 2014, BIOINFORMATICS, V30, P523, DOI 10.1093/bioinformatics/btt703
   Lammers KM, 2008, GASTROENTEROLOGY, V135, P194, DOI 10.1053/j.gastro.2008.03.023
   Langille MGI, 2013, NAT BIOTECHNOL, V31, P814, DOI 10.1038/nbt.2676
   Le Floc'h N, 2014, ANIMAL, V8, P1632, DOI 10.1017/S1751731114001608
   Lee GH, 2013, INT J SYST EVOL MICR, V63, P1942, DOI 10.1099/ijs.0.041749-0
   Liu Y, 2018, INT J BIOL MACROMOL, V118, P1488, DOI 10.1016/j.ijbiomac.2018.06.179
   Lozupone C, 2005, APPL ENVIRON MICROB, V71, P8228, DOI 10.1128/AEM.71.12.8228-8235.2005
   Lu CC, 2016, INNATE IMMUN-LONDON, V22, P522, DOI 10.1177/1753425916661402
   Lv LX, 2016, ENVIRON MICROBIOL, V18, P2272, DOI 10.1111/1462-2920.13401
   Markowitz VM, 2012, NUCLEIC ACIDS RES, V40, pD115, DOI 10.1093/nar/gkr1044
   Martel J, 2017, TRENDS PHARMACOL SCI, V38, P967, DOI 10.1016/j.tips.2017.07.006
   Meehan CJ, 2014, GENOME BIOL EVOL, V6, P703, DOI 10.1093/gbe/evu050
   Mitchell AD, 1998, J ANIM SCI, V76, P2392
   Myint H, 2018, BENEF MICROBES, V9, P963, DOI [10.3920/BM2017.0174, 10.3920/bm2017.0174]
   Pang XY, 2007, ISME J, V1, P156, DOI 10.1038/ismej.2007.23
   Prieto I, 2018, PLOS ONE, V13, DOI 10.1371/journal.pone.0190368
   Ren ZH, 2008, J NUTR, V138, P544, DOI 10.1093/jn/138.3.544
   Robinson MD, 2010, BIOINFORMATICS, V26, P139, DOI 10.1093/bioinformatics/btp616
   Schwartz B, 2014, ANN TRANSL MED, V2, DOI 10.3978/j.issn.2305-5839.2014.01.03
   Segata N, 2011, GENOME BIOL, V12, DOI 10.1186/gb-2011-12-6-r60
   Sikaroodi M, 2012, BIOTECHNIQUES, V53, P381, DOI 10.2144/000113967
   Smiderle FR, 2011, BMC COMPLEM ALTERN M, V11, DOI 10.1186/1472-6882-11-58
   Smith PM, 2013, SCIENCE, V341, P569, DOI 10.1126/science.1241165
   Solano GI, 1998, CAN J VET RES, V62, P251
   Solano-Aguilar GI, 2001, DEV COMP IMMUNOL, V25, P245, DOI 10.1016/S0145-305X(00)00053-7
   Solano-Aguilar G, 2016, PLOS ONE, V11, DOI 10.1371/journal.pone.0147426
   Solano-Aguilar GI, 2018, CURR DEV NUTR, V2, DOI 10.1093/cdn/nzy011
   Therkelsen SP, 2016, SCAND J IMMUNOL, V84, P323, DOI 10.1111/sji.12476
   Therkelsen SP, 2016, PLOS ONE, V11, DOI 10.1371/journal.pone.0159288
   Tian Y, 2018, J FUNCT FOODS, V45, P223, DOI 10.1016/j.jff.2018.04.008
   Togo A. H., 2016, New Microbes and New Infections, V13, P15, DOI 10.1016/j.nmni.2016.05.015
   Turnbaugh PJ, 2006, NATURE, V444, P1027, DOI 10.1038/nature05414
   Varshney J, 2013, J NUTR, V143, P526, DOI 10.3945/jn.112.171355
   Vazquez-Baeza Y, 2013, GIGASCIENCE, V2, DOI 10.1186/2047-217X-2-16
   Vital M, 2014, MBIO, V5, DOI 10.1128/mBio.00889-14
   Walker AW, 2011, ISME J, V5, P220, DOI 10.1038/ISMEJ.2010.118
   Wang JP, 2014, J NUTR, V144, P98, DOI 10.3945/jn.113.185165
   Wang M, 2015, ILAR J, V56, P63, DOI 10.1093/ilar/ilv006
   Wang YF, 2018, INT J BIOL MACROMOL, V108, P300, DOI 10.1016/j.ijbiomac.2017.12.025
   Wasser SP, 2017, INT J MED MUSHROOMS, V19, P279, DOI [10.1615/IntJMedMushrooms.v19.i4.10, 10.1615/intjmedmushrooms.v19.i4.10]
   Xiao L, 2016, NAT MICROBIOL, V1, DOI [10.1038/nmicrobiol.2016.161, 10.1038/NMICROBIOL.2016.161]
   Xu YM, 2013, BRIT J NUTR, V109, P1052, DOI 10.1017/S0007114512002735
   Yu SH, 2009, BMC IMMUNOL, V10, DOI 10.1186/1471-2172-10-12
   Zhao WJ, 2015, PLOS ONE, V10, DOI 10.1371/journal.pone.0117441
NR 76
TC 13
Z9 13
U1 6
U2 27
PU MDPI
PI BASEL
PA ST ALBAN-ANLAGE 66, CH-4052 BASEL, SWITZERLAND
EI 2072-6643
J9 NUTRIENTS
JI Nutrients
PD NOV
PY 2018
VL 10
IS 11
AR 1721
DI 10.3390/nu10111721
PG 16
WC Nutrition & Dietetics
WE Science Citation Index Expanded (SCI-EXPANDED)
SC Nutrition & Dietetics
GA HC1GH
UT WOS:000451547700159
PM 30424006
OA Green Published, gold, Green Submitted
DA 2022-07-15
ER

PT J
AU Kim, S
   Lee, JY
   Shin, SG
   Kim, JK
   Silwal, P
   Kim, YJ
   Shin, NR
   Kim, PS
   Won, M
   Lee, SH
   Kim, SY
   Sasai, M
   Yamamoto, M
   Kim, JM
   Bae, JW
   Jo, EK
AF Kim, Sup
   Lee, June-Young
   Shin, Seul Gi
   Kim, Jin Kyung
   Silwal, Prashanta
   Kim, Young Jae
   Shin, Na-Ri
   Kim, Pil Soo
   Won, Minho
   Lee, Sang-Hee
   Kim, Soo Yeon
   Sasai, Miwa
   Yamamoto, Masahiro
   Kim, Jin-Man
   Bae, Jin-Woo
   Jo, Eun-Kyeong
TI ESRRA (estrogen related receptor alpha) is a critical regulator of
   intestinal homeostasis through activation of autophagic flux via gut
   microbiota
SO AUTOPHAGY
LA English
DT Article
DE autophagy; colitis; esrra; gut; inflammation; inflammatory bowel
   diseases; microbiome; transcription factor EB; ulcerative colitis
AB The orphan nuclear receptor ESRRA (estrogen related receptor alpha) is critical in mitochondrial biogenesis and macroautophagy/autophagy function; however, the roles of ESRRA in intestinal function remain uncharacterized. Herein we identified that ESRRA acts as a key regulator of intestinal homeostasis by amelioration of colonic inflammation through activation of autophagic flux and control of host gut microbiota. Esrra-deficient mice presented with increased susceptibility to dextran sodium sulfate (DSS)-induced colitis with upregulation of intestinal inflammation. In addition, esrra-null mice had depressed AMP-activated protein kinase phosphorylation (AMPK), lower levels of TFEB (transcription factor EB), and accumulation of SQSTM1/p62 (sequestosome 1) with defective mitochondria in intestinal tissues. Esrra-deficient mice showed distinct gut microbiota composition and significantly higher microbial diversity than wild-type (WT) mice. Cohousing or fecal microbiota transplantation from WT mice to Esrra-deficient mice ameliorated DSS-induced colitis severity. Importantly, patients with ulcerative colitis (UC) had significantly decreased ESRRA expression in intestinal mucosal tissues that correlated with disease activity, suggesting clinical relevance of ESRRA in UC. Taken together, our results show that ESRRA contributes to intestinal homeostasis through autophagy activation and gut microbiota control to protect the host from detrimental inflammation and dysfunctional mitochondria.
C1 [Kim, Sup] Chungnam Natl Univ Hosp, Dept Radiat Oncol, Daejeon, South Korea.
   [Lee, June-Young; Kim, Pil Soo; Bae, Jin-Woo] Kyung Hee Univ, Dept Life & Nanopharmaceut Sci, Seoul 02447, South Korea.
   [Lee, June-Young; Kim, Pil Soo; Bae, Jin-Woo] Kyung Hee Univ, Dept Biol, Seoul 02447, South Korea.
   [Shin, Seul Gi; Kim, Jin Kyung; Silwal, Prashanta; Kim, Young Jae; Jo, Eun-Kyeong] Chungnam Natl Univ, Dept Microbiol, Sch Med, Daejeon 35015, South Korea.
   [Shin, Seul Gi; Kim, Jin Kyung; Silwal, Prashanta; Kim, Young Jae; Kim, Jin-Man; Jo, Eun-Kyeong] Chungnam Natl Univ, Infect Control Convergence Res Ctr, Sch Med, Daejeon, South Korea.
   [Shin, Na-Ri] Korea Res Inst Biosci & Biotechnol, Korean Collect Type Cultures, Biol Resource Ctr, Jeongeup, South Korea.
   [Won, Minho] Korea Res Inst Biosci & Biotechnol KRIBB, Biotechnol Proc Engn Ctr, Chungcheongbuk Do, South Korea.
   [Lee, Sang-Hee] Korea Basic Sci Inst, Ctr Res Equipment, Chungbuk, South Korea.
   [Kim, Soo Yeon] Korea Inst Oriental Med, Future Med Div, Daejeon, South Korea.
   [Sasai, Miwa; Yamamoto, Masahiro] Res Inst Microbial Dis, Dept Immunoparasitol, Osaka, Japan.
   [Sasai, Miwa; Yamamoto, Masahiro] Osaka Univ, Lab Immunoparasitol, WPI Immunol Frontier Res Ctr, Suita, Osaka, Japan.
   [Kim, Jin-Man] Chungnam Natl Univ, Pathol, Sch Med, Daejeon, South Korea.
   [Kim, Jin-Man] Chungnam Natl Univ, Dept Med Sci, Sch Med, Daejeon, South Korea.
RP Bae, JW (通讯作者)，Kyung Hee Univ, Dept Life & Nanopharmaceut Sci, Seoul 02447, South Korea.; Bae, JW (通讯作者)，Kyung Hee Univ, Dept Biol, Seoul 02447, South Korea.; Jo, EK (通讯作者)，Chungnam Natl Univ, Dept Microbiol, Sch Med, Daejeon 35015, South Korea.; Jo, EK (通讯作者)，Chungnam Natl Univ, Infect Signaling Network Res Ctr, Sch Med, Daejeon 35015, South Korea.
EM baejw@khu.ac.kr; hayoungj@cnu.ac.kr
RI Kim, Pil Soo/AAM-8478-2021; Lee, Juneyoung/ABE-9746-2021; Silwal,
   Prashanta/AGC-8166-2022
OI Lee, Juneyoung/0000-0002-6793-6108; Silwal,
   Prashanta/0000-0002-8332-024X; Sasai, Miwa/0000-0001-6440-3958; Won,
   Minho/0000-0002-5873-5216
FU Mid-Career Researcher Program [NRF-2020R1A2C3012797]; Korea government
   (MSIT) [NRF-2018R1A5A1025077]; National Research Foundation of
   Korea(NRF) - Korea government(MSIT) [2017R1A5A2015385]; Japan Program
   for Infectious Diseases Research & Infrastructure from Agency for
   Medical Research and Development (AMED) [JP20wm0325010]; Ministry of
   Education, Culture, Sports, Science and Technology of Japan [20H05571]; 
   [2015K2A2A6002008]
FX This work was supported by a grant from the Mid-Career Researcher
   Program (NRF-2020R1A2C3012797); the Korea government (MSIT)
   (NRF-2018R1A5A1025077); the National Research Foundation of Korea(NRF)
   grant funded by the Korea government(MSIT) (No. 2017R1A5A2015385); the
   framework of international cooperation program managed by National
   Research Foundation of Korea(Grant Number:2015K2A2A6002008); Japan
   Program for Infectious Diseases Research & Infrastructure
   (JP20wm0325010) from Agency for Medical Research and Development (AMED)
   and Grant-in-Aid for Transformative Research Areas (B) (20H05571) from
   Ministry of Education, Culture, Sports, Science and Technology of Japan.
CR Anderson CA, 2011, NAT GENET, V43, P246, DOI 10.1038/ng.764
   Angelidou I, 2018, J IMMUNOL, V200, P3950, DOI 10.4049/jimmunol.1701643
   Arthur JC, 2012, SCIENCE, V338, P120, DOI 10.1126/science.1224820
   Bardet PL, 2006, TRENDS ENDOCRIN MET, V17, P166, DOI 10.1016/j.tem.2006.03.005
   Basso PJ, 2019, FRONT PHARMACOL, V9, DOI 10.3389/fphar.2018.01571
   Berg DJ, 1996, J CLIN INVEST, V98, P1010, DOI 10.1172/JCI118861
   Berry D, 2012, ISME J, V6, P2091, DOI 10.1038/ismej.2012.39
   Boismenu R, 2000, J LEUKOCYTE BIOL, V67, P267, DOI 10.1002/jlb.67.3.267
   Bordon Y, 2019, NAT REV IMMUNOL, V19, P350, DOI 10.1038/s41577-019-0175-y
   Boyapati RK, 2018, INFLAMM BOWEL DIS, V24, P2113, DOI 10.1093/ibd/izy095
   Caruso R, 2019, SCI IMMUNOL, V4, DOI 10.1126/sciimmunol.aaw4341
   Casaburi I, 2018, FRONT ENDOCRINOL, V9, DOI 10.3389/fendo.2018.00525
   Chu HT, 2016, SCIENCE, V352, P1116, DOI 10.1126/science.aad9948
   Cole JR, 2014, NUCLEIC ACIDS RES, V42, pD633, DOI 10.1093/nar/gkt1244
   Contijoch EJ, 2019, ELIFE, V8, DOI 10.7554/eLife.40553
   Danese S, 2007, GUT, V56, P855, DOI 10.1136/gut.2006.114314
   De Fazio L, 2014, WORLD J GASTROENTERO, V20, P2051, DOI 10.3748/wjg.v20.i8.2051
   Deguchi Y, 2006, ONCOL REP, V16, P699
   Delday M, 2019, INFLAMM BOWEL DIS, V25, P85, DOI 10.1093/ibd/izy281
   Eichele DD, 2017, WORLD J GASTROENTERO, V23, P6016, DOI 10.3748/wjg.v23.i33.6016
   El Aidy S, 2014, BENEF MICROBES, V5, P67, DOI 10.3920/BM2013.0018
   Fritz T, 2011, GUT, V60, P1580, DOI 10.1136/gut.2009.206466
   Galvez EJC, 2017, CELL REP, V21, P3914, DOI 10.1016/j.celrep.2017.12.027
   Giguere V, 2002, TRENDS ENDOCRIN MET, V13, P220, DOI 10.1016/S1043-2760(02)00592-1
   GIGUERE V, 1988, NATURE, V331, P91, DOI 10.1038/331091a0
   Giguere V, 2008, ENDOCR REV, V29, P677, DOI 10.1210/er.2008-0017
   Gupta J., 2014, BIOPROTOC, V4, pe1289, DOI [10.21769/BioProtoc.1289, DOI 10.21769/BIOPROTOC.1289]
   Haberman Y, 2019, NAT COMMUN, V10, DOI 10.1038/s41467-018-07841-3
   Han J, 2014, INFLAMM BOWEL DIS, V20, P2405, DOI 10.1097/MIB.0000000000000180
   He X, 2017, PLOS PATHOG, V13, DOI 10.1371/journal.ppat.1006347
   Horard B, 2003, J MOL ENDOCRINOL, V31, P349, DOI 10.1677/jme.0.0310349
   Huss JM, 2015, BBA-MOL BASIS DIS, V1852, P1912, DOI 10.1016/j.bbadis.2015.06.016
   Iida T, 2017, WORLD J GASTROENTERO, V23, P1944, DOI 10.3748/wjg.v23.i11.1944
   Ke P, 2017, FRONT IMMUNOL, V7, DOI 10.3389/fimmu.2016.00695
   Khan I, 2019, PATHOGENS, V8, DOI 10.3390/pathogens8030126
   Kim DS, 2018, FRONT IMMUNOL, V9, DOI 10.3389/fimmu.2018.01525
   Kim JK, 2018, NAT COMMUN, V9, DOI 10.1038/s41467-018-06487-5
   Kim JK, 2017, AUTOPHAGY, V13, P423, DOI 10.1080/15548627.2016.1241922
   Kim SY, 2018, AUTOPHAGY, V14, P152, DOI 10.1080/15548627.2017.1339001
   Kim S, 2019, CELLS-BASEL, V8, DOI 10.3390/cells8010077
   Kostic AD, 2014, GASTROENTEROLOGY, V146, P1489, DOI 10.1053/j.gastro.2014.02.009
   Lee HY, 2016, AUTOPHAGY, V12, P1390, DOI 10.1080/15548627.2016.1184799
   Li F, 2015, CELL SIGNAL, V27, P860, DOI 10.1016/j.cellsig.2015.01.014
   Li Y, 2019, NAT COMMUN, V10, P1492, DOI 10.1038/s41467-019-09525-y
   Liu M, 2019, NAT COMMUN, V10, DOI 10.1038/s41467-019-12573-z
   Ma XL, 2018, FRONT IMMUNOL, V9, DOI 10.3389/fimmu.2018.00987
   Mehto S, 2019, MOL CELL, V73, P429, DOI 10.1016/j.molcel.2018.11.018
   Modica S, 2010, GASTROENTEROLOGY, V138, P636, DOI 10.1053/j.gastro.2009.09.060
   Motulsky HJ, 2006, BMC BIOINFORMATICS, V7, DOI 10.1186/1471-2105-7-123
   Murano T, 2017, SCI REP-UK, V7, DOI 10.1038/s41598-017-14370-4
   Muzes G, 2013, WORLD J GASTROENTERO, V19, P4447, DOI 10.3748/wjg.v19.i28.4447
   Neff CP, 2016, CELL HOST MICROBE, V20, P535, DOI 10.1016/j.chom.2016.09.002
   Novak EA, 2015, FRONT CELL DEV BIOL, V3, DOI 10.3389/fcell.2015.00062
   Nunberg M, 2018, MSYSTEMS, V3, DOI 10.1128/mSystems.00213-17
   Palmieri M, 2011, HUM MOL GENET, V20, P3852, DOI 10.1093/hmg/ddr306
   Venegas DP, 2019, FRONT IMMUNOL, V10, DOI 10.3389/fimmu.2019.00277
   Pavel M, 2018, NAT COMMUN, V9, DOI 10.1038/s41467-018-05388-x
   Planell N, 2013, GUT, V62, P967, DOI 10.1136/gutjnl-2012-303333
   Richard ML, 2019, NAT REV GASTRO HEPAT, V16, P331, DOI 10.1038/s41575-019-0121-2
   Roy U, 2017, CELL REP, V21, P994, DOI 10.1016/j.celrep.2017.09.097
   Salatino S, 2016, MOL ENDOCRINOL, V30, P809, DOI 10.1210/me.2016-1036
   Santoru ML, 2017, SCI REP-UK, V7, DOI 10.1038/s41598-017-10034-5
   Scarpulla RC, 2012, TRENDS ENDOCRIN MET, V23, P459, DOI 10.1016/j.tem.2012.06.006
   Schwab C, 2014, ISME J, V8, P1101, DOI 10.1038/ismej.2013.223
   Sladek R, 1997, GENOMICS, V45, P320, DOI 10.1006/geno.1997.4939
   Sonoda J, 2007, GENE DEV, V21, P1909, DOI 10.1101/gad.1553007
   Suh HW, 2017, CURR MED CHEM, V24, P898, DOI 10.2174/0929867323666161202151856
   Sun XF, 2016, CELL DISCOV, V2, DOI 10.1038/celldisc.2016.24
   Tang C, 2018, NAT IMMUNOL, V19, P755, DOI 10.1038/s41590-018-0134-y
   Toubai T, 2019, NAT MICROBIOL, V4, P800, DOI 10.1038/s41564-019-0373-1
   Waidmann M, 2003, GASTROENTEROLOGY, V125, P162, DOI 10.1016/S0016-5085(03)00672-3
   Wang Q, 2007, APPL ENVIRON MICROB, V73, P5261, DOI 10.1128/AEM.00062-07
   West NR, 2017, NAT MED, V23, P579, DOI 10.1038/nm.4307
   Williams MA, 2019, FRONT IMMUNOL, V10, DOI 10.3389/fimmu.2019.01091
   Willy PJ, 2004, P NATL ACAD SCI USA, V101, P8912, DOI 10.1073/pnas.0401420101
   Woo CY, 2019, DIABETES METAB J, V43, P247, DOI 10.4093/dmj.2018.0221
   Wu MN, 2018, INT J MOL SCI, V19, DOI 10.3390/ijms19092809
   Xia H, 2019, FRONT ENDOCRINOL, V10, DOI 10.3389/fendo.2019.00206
   Xia Y, 2019, AUTOPHAGY, V15, P960, DOI 10.1080/15548627.2019.1569916
   Xu Y, 2020, AUTOPHAGY, V16, P3, DOI 10.1080/15548627.2019.1603547
   Yang YZ, 2017, GASTROENTEROLOGY, V152, P851, DOI 10.1053/j.gastro.2016.11.018
   Yoshida N, 2018, CIRCULATION, V138, P2486, DOI 10.1161/CIRCULATIONAHA.118.033714
   Yu TC, 2017, CELL, V170, P548, DOI 10.1016/j.cell.2017.07.008
   Yuk JM, 2015, IMMUNITY, V43, P80, DOI 10.1016/j.immuni.2015.07.003
   Zhang YG, 2020, P NATL ACAD SCI USA, V117, P3083, DOI 10.1073/pnas.1912774117
   Zhang Y, 2018, EUR J HUM GENET, V26, P265, DOI 10.1038/s41431-017-0041-y
NR 86
TC 7
Z9 7
U1 2
U2 16
PU TAYLOR & FRANCIS INC
PI PHILADELPHIA
PA 530 WALNUT STREET, STE 850, PHILADELPHIA, PA 19106 USA
SN 1554-8627
EI 1554-8635
J9 AUTOPHAGY
JI Autophagy
PD OCT 3
PY 2021
VL 17
IS 10
BP 2856
EP 2875
DI 10.1080/15548627.2020.1847460
EA DEC 2020
PG 20
WC Cell Biology
WE Science Citation Index Expanded (SCI-EXPANDED)
SC Cell Biology
GA WG7FR
UT WOS:000598596800001
PM 33172329
OA Green Published
DA 2022-07-15
ER

PT J
AU Fehily, SR
   Basnayake, C
   Wright, EK
   Kamm, MA
AF Fehily, Sasha R.
   Basnayake, Chamara
   Wright, Emily K.
   Kamm, Michael A.
TI The gut microbiota and gut disease
SO INTERNAL MEDICINE JOURNAL
LA English
DT Article
DE microbiome; microbiota; gastrointestinal diseases; inflammatory bowel
   disease; faecal microbiota transplantation
ID IRRITABLE-BOWEL-SYNDROME; ACTIVE ULCERATIVE-COLITIS; CROHNS-DISEASE;
   CELIAC-DISEASE; TRANSPLANTATION; PROBIOTICS; THERAPY; REMISSION;
   BACTERIUM; DIFFICILE
AB The gut microbiota has a key role in the maintenance of good health, and in the pathogenesis of gastrointestinal diseases. These conditions include the inflammatory bowel diseases, colorectal cancer, coeliac disease and metabolic liver disease. Although the nature of the microbial disturbance in these conditions has not been fully characterised, this has not prevented the development of microbially based therapies. Microbial-changing therapies may address newly recognised pathophysiological contributors of disease and have the potential to replace or supplement standard therapies. Antibiotics play a role in initial Clostridiodes difficile disease and some specific inflammatory disorders. Probiotics have a more limited proven role. Faecal microbiota transplantation is of proven therapeutic benefit in recurrent C. difficile disease and ulcerative colitis. We review the current literature for microbiota-targeted therapies in gut disorders.
C1 [Fehily, Sasha R.; Basnayake, Chamara; Wright, Emily K.; Kamm, Michael A.] Univ Melbourne, St Vincents Hosp, Dept Gastroenterol, Melbourne, Vic, Australia.
   [Fehily, Sasha R.; Basnayake, Chamara; Wright, Emily K.; Kamm, Michael A.] Univ Melbourne, Dept Med, Melbourne, Vic, Australia.
RP Kamm, MA (通讯作者)，St Vincents Hosp, Melbourne, Vic 3065, Australia.
EM mkamm@unimelb.edu.au
OI Kamm, Michael/0000-0003-3319-7199
FU National Health and Medical Research Council; Clinical investigator
   grant; Postgraduate scholarship Funding Source: Medline; Leona M. and
   Harry B. Helmsley Charitable Trust Funding Source: Medline
CR Akobeng AK, 2020, EUR J NUTR, V59, P3369, DOI 10.1007/s00394-020-02324-y
   Behr MA, 2008, LANCET INFECT DIS, V8, P344, DOI 10.1016/S1473-3099(08)70104-X
   Benjamin JL, 2011, GUT, V60, P923, DOI 10.1136/gut.2010.232025
   BERNSTEIN LH, 1980, GASTROENTEROLOGY, V79, P357
   Bhattacharyya Sumit, 2017, Nutr Healthy Aging, V4, P181, DOI 10.3233/NHA-170023
   Chassaing B, 2015, NATURE, V519, P92, DOI 10.1038/nature14232
   Chelimo C, 2020, JAMA NETW OPEN, V3, DOI 10.1001/jamanetworkopen.2019.17577
   Cho JM, 2020, MAYO CLIN PROC, V95, P758, DOI 10.1016/j.mayocp.2019.08.006
   Claytor JD, 2020, CURR OPIN CLIN NUTR, V23, P355, DOI 10.1097/MCO.0000000000000676
   Costello SP, 2019, JAMA-J AM MED ASSOC, V321, P156, DOI 10.1001/jama.2018.20046
   Crovesy L, 2020, EUR J CLIN NUTR, V74, P1251, DOI 10.1038/s41430-020-0607-6
   Davies NK, 2019, SURG OBES RELAT DIS, V15, P656, DOI 10.1016/j.soard.2019.01.033
   DeFilipp Z, 2019, NEW ENGL J MED, V381, P2043, DOI 10.1056/NEJMoa1910437
   DeGruttola AK, 2016, INFLAMM BOWEL DIS, V22, P1137, DOI 10.1097/MIB.0000000000000750
   Distrutti E, 2016, WORLD J GASTROENTERO, V22, P2219, DOI 10.3748/wjg.v22.i7.2219
   Duan RQ, 2019, CLIN TRANSL GASTROEN, V10, DOI 10.14309/ctg.0000000000000012
   El-Salhy M, 2020, GUT, V69, P859, DOI 10.1136/gutjnl-2019-319630
   Fong WN, 2020, ONCOGENE, V39, P4925, DOI 10.1038/s41388-020-1341-1
   Forster SC, 2019, NAT BIOTECHNOL, V37, P186, DOI 10.1038/s41587-018-0009-7
   Gatti S, 2017, NUTRIENTS, V9, DOI 10.3390/nu9080832
   Gevers D, 2014, CELL HOST MICROBE, V15, P382, DOI 10.1016/j.chom.2014.02.005
   Halfvarson J, 2017, NAT MICROBIOL, V2, DOI 10.1038/nmicrobiol.2017.4
   Halkjaer SI, 2018, GUT, V67, P2107, DOI 10.1136/gutjnl-2018-316434
   Henn MR, 2021, GASTROENTEROLOGY, V160, P115, DOI 10.1053/j.gastro.2020.07.048
   Hui WJ, 2019, PLOS ONE, V14, DOI 10.1371/journal.pone.0210016
   Kamm MA, 2020, J GASTROEN HEPATOL, V35, P6, DOI 10.1111/jgh.14976
   Levine A, 2019, GASTROENTEROLOGY, V157, P440, DOI 10.1053/j.gastro.2019.04.021
   Limketkai BN, 2019, COCHRANE DB SYST REV, DOI 10.1002/14651858.CD012839.pub2
   Little R, 2020, WORLD J GASTROENTERO, V26, P2768, DOI 10.3748/wjg.v26.i21.2768
   Loayza JJJ, 2019, GASTROENTEROLOGY, V156, pS684
   McGovern DPB, 2015, GASTROENTEROLOGY, V149, P1163, DOI 10.1053/j.gastro.2015.08.001
   Rodriguez JM, 2015, MICROB ECOL HEALTH D, V26, DOI 10.3402/mehd.v26.26050
   Moayyedi P, 2015, GASTROENTEROLOGY, V149, P102, DOI 10.1053/j.gastro.2015.04.001
   Moazzen S., 2020, CRIT REV FOOD SCI, V61, P1
   Mooser C, 2019, GUT, V68, P1353, DOI 10.1136/gutjnl-2019-318487
   Mottawea W, 2016, NAT COMMUN, V7, DOI 10.1038/ncomms13419
   Ng SC, 2009, INFLAMM BOWEL DIS, V15, P300, DOI 10.1002/ibd.20602
   Nobili V, 2019, ADV EXP MED BIOL, V1125, P85, DOI 10.1007/5584_2018_318
   O'Keeffe M, 2018, NEUROGASTROENT MOTIL, V30, DOI 10.1111/nmo.13154
   Oka A, 2020, DIGEST DIS SCI, V65, P757, DOI 10.1007/s10620-020-06090-z
   Paramsothy S, 2019, GASTROENTEROLOGY, V156, P1440, DOI 10.1053/j.gastro.2018.12.001
   Paramsothy S, 2017, LANCET, V389, P1218, DOI 10.1016/S0140-6736(17)30182-4
   Pascal V, 2017, GUT, V66, P813, DOI 10.1136/gutjnl-2016-313235
   Pes GM, 2019, ANN MED, V51, P1, DOI 10.1080/07853890.2019.1569254
   Pimentel M, 2011, NEW ENGL J MED, V364, P22, DOI 10.1056/NEJMoa1004409
   Piovani D, 2019, GASTROENTEROLOGY, V157, P647, DOI 10.1053/j.gastro.2019.04.016
   Rath HC, 1999, INFECT IMMUN, V67, P2969, DOI 10.1128/IAI.67.6.2969-2974.1999
   Rossen NG, 2015, GASTROENTEROLOGY, V149, P110, DOI 10.1053/j.gastro.2015.03.045
   Round JL, 2009, NAT REV IMMUNOL, V9, P313, DOI 10.1038/nri2515
   Rutgeerts P., 1992, GASTROENTEROLOGY, V102
   Seiler CL, 2020, AM J GASTROENTEROL, V115, P1584, DOI 10.14309/ajg.0000000000000749
   Selby W, 2007, GASTROENTEROLOGY, V132, P2313, DOI 10.1053/j.gastro.2007.03.031
   Sellon RK, 1998, INFECT IMMUN, V66, P5224, DOI 10.1128/IAI.66.11.5224-5231.1998
   Shah A, 2019, SEMIN LIVER DIS, V39, P432, DOI 10.1055/s-0039-1688501
   Shanahan F, 2017, GUT, V66, P1709, DOI 10.1136/gutjnl-2017-313872
   Shin JY, 2016, INTEST RES, V14, P83, DOI 10.5217/ir.2016.14.1.83
   Singh R, 2018, GASTROENTEROL CLIN N, V47, P107, DOI 10.1016/j.gtc.2017.10.003
   Sokol H, 2020, MICROBIOME, V8, DOI 10.1186/s40168-020-0792-5
   Sood A, 2019, J CROHNS COLITIS, V13, P1311, DOI 10.1093/ecco-jcc/jjz060
   Van Limbergen J, 2020, J CROHNS COLITIS, V14, pS019
   van Nood E, 2013, NEW ENGL J MED, V368, P407, DOI 10.1056/NEJMoa1205037
   Wacklin P, 2014, AM J GASTROENTEROL, V109, P1933, DOI 10.1038/ajg.2014.355
   Wang SA, 2016, PLOS ONE, V11, DOI 10.1371/journal.pone.0161174
   Wang WL, 2015, WORLD J GASTROENTERO, V21, P803, DOI 10.3748/wjg.v21.i3.803
   White LS, 2018, MED J AUSTRALIA, V209, P312, DOI 10.5694/mja17.01067
   Winston JA, 2016, ANAEROBE, V41, P44, DOI 10.1016/j.anaerobe.2016.05.003
   Wirbel J, 2019, NAT MED, V25, P679, DOI 10.1038/s41591-019-0406-6
   Xu DB, 2019, AM J GASTROENTEROL, V114, P1043, DOI 10.14309/ajg.0000000000000198
   Yang ZY, 2020, DIGEST DIS SCI, V65, P150, DOI 10.1007/s10620-019-05751-y
   Zhang JW, 2021, GASTROENTEROLOGY, V160, P317, DOI 10.1053/j.gastro.2020.09.036
   Zhang ZX, 2019, NUTRIENTS, V11, DOI 10.3390/nu11102291
NR 71
TC 1
Z9 1
U1 11
U2 14
PU WILEY
PI HOBOKEN
PA 111 RIVER ST, HOBOKEN 07030-5774, NJ USA
SN 1444-0903
EI 1445-5994
J9 INTERN MED J
JI Intern. Med. J.
PD OCT
PY 2021
VL 51
IS 10
BP 1594
EP 1604
DI 10.1111/imj.15520
PG 11
WC Medicine, General & Internal
WE Science Citation Index Expanded (SCI-EXPANDED)
SC General & Internal Medicine
GA WI1YJ
UT WOS:000708163600005
PM 34664371
OA Bronze
DA 2022-07-15
ER

PT J
AU Cappello, F
   Rappa, F
   Canepa, F
   Carini, F
   Mazzola, M
   Tomasello, G
   Bonaventura, G
   Giuliana, G
   Leone, A
   Saguto, D
   Scalia, F
   Bucchieri, F
   Fucarino, A
   Campisi, G
AF Cappello, Francesco
   Rappa, Francesca
   Canepa, Federica
   Carini, Francesco
   Mazzola, Margherita
   Tomasello, Giovanni
   Bonaventura, Giuseppe
   Giuliana, Giovanna
   Leone, Angelo
   Saguto, Dario
   Scalia, Federica
   Bucchieri, Fabio
   Fucarino, Alberto
   Campisi, Giuseppina
TI Probiotics Can Cure Oral Aphthous-Like Ulcers in Inflammatory Bowel
   Disease Patients: A Review of the Literature and a Working Hypothesis
SO INTERNATIONAL JOURNAL OF MOLECULAR SCIENCES
LA English
DT Review
DE microbiota; muco-microbiotic layer; dysbiosis; inflammatory bowel
   diseases; aphthous-like ulcers; probiotics
ID MEDIUM-TERM CULTURE; ULCERATIVE-COLITIS; GUT MICROBIOTA; EXTRAINTESTINAL
   MANIFESTATIONS; 3-DIMENSIONAL MODEL; IMMUNE-RESPONSES; DYSBIOSIS;
   CROHNS; DEFICIENCIES; PATHOGENESIS
AB Dysbiosis has been associated with the onset of several chronic autoimmune or inflammatory pathologies (e.g., inflammatory bowel diseases-IBD), because of its primary role in the establishment of a chronic inflammatory process leading to tissue damage. Inflammatory bowel diseases can even involve areas far away from the gut, such as the extraintestinal manifestations involving the oral cavity with the onset of aphthous-like ulcers (ALU). Studies carried out on animal models have shown that intestinal dysbiosis may be related to the development of autoimmune diseases, even if the mechanisms involved are not yet well known. The aim of this paper is to verify the hypothesis that in inflammatory bowel diseases patients, aphthous-like ulcers are the result of the concomitance of intestinal dysbiosis and other events, e.g., the microtraumas, occurring in the oral mucosa, and that ex adiuvantibus therapy with probiotics can be employed to modify the natural course of the aphthous-like ulcers.
C1 [Cappello, Francesco; Rappa, Francesca; Carini, Francesco; Mazzola, Margherita; Tomasello, Giovanni; Bonaventura, Giuseppe; Leone, Angelo; Saguto, Dario; Scalia, Federica; Bucchieri, Fabio; Fucarino, Alberto] Univ Palermo, Dept Biomed & Neurosci & Adv Diagnost, I-90127 Palermo, Italy.
   [Cappello, Francesco] Euromediterranean Inst Sci & Technol IEMEST, I-90139 Palermo, Italy.
   [Canepa, Federica; Giuliana, Giovanna; Campisi, Giuseppina] Univ Palermo, Sect Oral Med, Dept Surg Oncol & Stomatol Disciplines, I-90127 Palermo, Italy.
RP Fucarino, A (通讯作者)，Univ Palermo, Dept Biomed & Neurosci & Adv Diagnost, I-90127 Palermo, Italy.
EM francesco.cappello@unipa.it; francyrappa@hotmail.com;
   francesco.carini@unipa.it; canepafederica86@gmail.com;
   margheritamazzola@hotmail.it; giovanni.tomasello@unipa.it;
   giuseppe.bonaventura@unipa.it; giovanna.giuliana@unipa.it;
   angelo.leone@unipa.it; dariosaguto@gmail.com; scalia.fede@gmail.com;
   fabio.bucchieri@unipa.it; fucaro1984@gmail.com;
   giuseppina.campisi@unipa.it
RI Francesca, Rappa/ADW-8431-2022; Cappello, Francesco/F-9153-2012
OI rappa, francesca/0000-0001-6610-5268; carini,
   francesco/0000-0001-9442-1671; BUCCHIERI, Fabio/0000-0002-0209-8668;
   TOMASELLO, GIOVANNI/0000-0002-3071-822X; Scalia,
   Federica/0000-0001-9948-9712; Cappello, Francesco/0000-0001-9288-1148;
   Saguto, Dario/0000-0001-7254-9818; fucarino, alberto/0000-0001-8958-525X
FU University of Palermo, Italy; Euro-Mediterranean Institute of Science
   and Technology
FX This paper was supported by grants from the University of Palermo, Italy
   (FCap and GC) and the Euro-Mediterranean Institute of Science and
   Technology (FCap).
CR Al-Sadi R, 2009, FRONT BIOSCI-LANDMRK, V14, P2765, DOI 10.2741/3413
   Alawi Faizan, 2005, Dent Clin North Am, V49, P203
   Arweiler NB, 2016, ADV EXP MED BIOL, V902, P45, DOI 10.1007/978-3-319-31248-4_4
   Bankvall M, 2014, J ORAL MICROBIOL, V6, DOI 10.3402/jom.v6.25739
   Bellavia M, 2013, MED MICROBIOL IMMUN, V202, P393, DOI 10.1007/s00430-013-0305-2
   BEST WR, 1976, GASTROENTEROLOGY, V70, P439
   Bucchieri F, 2012, CURR PHARM DESIGN, V18, P5421, DOI 10.2174/138161212803307482
   Caglar E, 2005, ORAL DIS, V11, P131, DOI 10.1111/j.1601-0825.2005.01109.x
   Campisi G, 2012, CURR PHARM DESIGN, V18, P5411, DOI 10.2174/138161212803307536
   Cappello F, 2008, CANCER BIOL THER, V7, P801, DOI 10.4161/cbt.7.6.6281
   Cappello F, 2019, FRONT PHARMACOL, V10, DOI 10.3389/fphar.2019.00026
   Cappello F, 2009, PLOS PATHOG, V5, DOI 10.1371/journal.ppat.1000552
   Caruso Bavisotto C., 2013, EUROMEDITERRANEAN BI, V8, DOI [10.3269/1970-5492.2013.8.22, DOI 10.3269/1970-5492.2013.8.22]
   Chen BD, 2017, J AUTOIMMUN, V83, P31, DOI 10.1016/j.jaut.2017.03.009
   Compilato D, 2010, J EUR ACAD DERMATOL, V24, P667, DOI 10.1111/j.1468-3083.2009.03482.x
   Curtis MA, 2011, CELL HOST MICROBE, V10, P302, DOI 10.1016/j.chom.2011.09.008
   Di Felice V, 2005, CELL MOL LIFE SCI, V62, P4, DOI 10.1007/s00018-004-4367-6
   Hevia A, 2014, MBIO, V5, DOI 10.1128/mBio.01548-14
   Hijazi K, 2015, J DENT RES, V94, p87S, DOI 10.1177/0022034514565458
   Honda K, 2016, NATURE, V535, P75, DOI 10.1038/nature18848
   Jurge S, 2006, ORAL DIS, V12, P1, DOI 10.1111/j.1601-0825.2005.01143.x
   Kim YJ, 2016, BMC MICROBIOL, V16, DOI 10.1186/s12866-016-0673-z
   Kuhn KA, 2014, RHEUM DIS CLIN N AM, V40, P711, DOI 10.1016/j.rdc.2014.07.013
   MACKENZIE IC, 1983, J ORAL PATHOL MED, V12, P389, DOI 10.1111/j.1600-0714.1983.tb00353.x
   Muhvic-Urek M, 2016, WORLD J GASTROENTERO, V22, P5655, DOI 10.3748/wjg.v22.i25.5655
   Nielsen OH, 2018, NUTRIENTS, V10, DOI 10.3390/nu10010082
   Pellicer Z, 2012, ANN GASTROENTEROL, V25, P21
   Petersen C, 2014, CELL MICROBIOL, V16, P1024, DOI 10.1111/cmi.12308
   Reid G, 2011, NAT REV MICROBIOL, V9, P27, DOI 10.1038/nrmicro2473
   Ribaldone DG, 2019, MINERVA GASTROENTERO, V65, P309, DOI 10.23736/S1121-421X.19.02577-7
   Roselli M, 2009, INFLAMM BOWEL DIS, V15, P1526, DOI 10.1002/ibd.20961
   Rothfuss KS, 2006, WORLD J GASTROENTERO, V12, P4819
   Round JL, 2009, NAT REV IMMUNOL, V9, P313, DOI 10.1038/nri2515
   Said HS, 2014, DNA RES, V21, P15, DOI 10.1093/dnares/dst037
   Schmehl K, 2000, INT J COLORECTAL DIS, V15, P39, DOI 10.1007/s003840050006
   Schoultz I, 2019, CELLS-BASEL, V8, DOI 10.3390/cells8020193
   Singh R, 2019, NAT COMMUN, V10, DOI 10.1038/s41467-018-07859-7
   Slebioda Z, 2013, POSTEP DERM ALERGOL, V30, P96, DOI 10.5114/pdia.2013.34158
   Standring S., 2005, ABDOMEN PELVIS
   Sternberg S., 1992, HISTOLOGY PATHOLOGIS, P199
   Sun A, 2015, J ORAL PATHOL MED, V44, P300, DOI 10.1111/jop.12241
   Tan CXW, 2016, BRIT DENT J, V221, P794, DOI 10.1038/sj.bdj.2016.954
   Taylor J., 2018, BMJ BEST PRACT
   Thrash B, 2013, J AM ACAD DERMATOL, V68, DOI 10.1016/j.jaad.2012.10.037
   Tomasello G, 2017, J BIOL REG HOMEOS AG, V31, P245
   Tomasello G, 2016, BIOMED PAP, V160, P461, DOI 10.5507/bp.2016.052
   Trost LB, 2005, POSTGRAD MED J, V81, P580, DOI 10.1136/pgmj.2004.031633
   Veloso FT, 1996, J CLIN GASTROENTEROL, V23, P29, DOI 10.1097/00004836-199607000-00009
   Yang LJ, 2016, INT J MOL SCI, V17, DOI [10.3390/ijms17122126, 10.3390/ijms17030403]
   Yu YYR, 2017, SEMIN PEDIATR SURG, V26, P349, DOI 10.1053/j.sempedsurg.2017.10.003
   Zocco D, 2014, FRONT ONCOL, V4, DOI 10.3389/fonc.2014.00267
NR 51
TC 5
Z9 5
U1 1
U2 6
PU MDPI
PI BASEL
PA ST ALBAN-ANLAGE 66, CH-4052 BASEL, SWITZERLAND
EI 1422-0067
J9 INT J MOL SCI
JI Int. J. Mol. Sci.
PD OCT 2
PY 2019
VL 20
IS 20
AR 5026
DI 10.3390/ijms20205026
PG 12
WC Biochemistry & Molecular Biology; Chemistry, Multidisciplinary
WE Science Citation Index Expanded (SCI-EXPANDED)
SC Biochemistry & Molecular Biology; Chemistry
GA JQ3AZ
UT WOS:000498822800058
PM 31614427
OA Green Published, gold
DA 2022-07-15
ER

PT J
AU Govers, C
   Kasikci, MB
   van der Sluis, AA
   Mes, JJ
AF Govers, Coen
   Kasikci, Muzeyyen Berkel
   van der Sluis, Addie A.
   Mes, Jurriaan J.
TI Review of the health effects of berries and their phytochemicals on the
   digestive and immune systems
SO NUTRITION REVIEWS
LA English
DT Review
DE berry; digestive system; immune system; in vivo; phytochemicals
ID HELICOBACTER-PYLORI INFECTION; CRANBERRY PROANTHOCYANIDINS IMPROVE;
   VITAMIN-C SUPPLEMENTATION; BLACK-RASPBERRIES; GUT MICROBIOTA;
   DOUBLE-BLIND; IN-VITRO; ASCORBIC-ACID; WOLFBERRY FORMULATION;
   ULCERATIVE-COLITIS
AB Berries are generally considered beneficial to health. This health-promoting potential has mainly been ascribed to berries' phytochemical and vitamin content, and little attention has been paid to the potential benefits of berries for the digestive tract, despite this being the first point of contact. In vivo studies that described the health effects of berries on individual parts of the digestive tract (ie, the mouth, esophagus, stomach, small and large intestine, microbiome, and immune system) were reviewed. Immune effects were included because a large part of the immune system is located in the intestine. Beneficial health effects were mainly observed for whole berry extracts, not individual berry components. These effects ranged from support of the immune system and beneficial microbiota to reduction in the number and size of premalignant and malignant lesions. These results demonstrate the potency of berries and suggest berries can serve as a strong adjuvant to established treatments or therapies for a variety of gastrointestinal and immune- related illnesses.
C1 [Govers, Coen; Kasikci, Muzeyyen Berkel; van der Sluis, Addie A.; Mes, Jurriaan J.] Wageningen Univ & Res, Wageningen Food & Biobased Res, Wageningen, Netherlands.
   [Kasikci, Muzeyyen Berkel] Celal Bayar Univ, Dept Food Engn, Fac Engn, Manisa, Turkey.
RP Mes, JJ (通讯作者)，Bornse Weilanden 9, NL-6708 WG Wageningen, Netherlands.
EM jurriaan.mes@wur.nl
RI berkel, müzeyyen/AAB-3109-2021
FU EU berry project under the European Union's Seventh Framework Programme
   [KBBE-2010-4 265942]
FX This review was written as part of the EU berry project under the
   European Union's Seventh Framework Programme grant application
   KBBE-2010-4 265942 and the Dutch Horticultural Trade Board.
CR Abe LT, 2012, J SCI FOOD AGR, V92, P1679, DOI 10.1002/jsfa.5531
   AGUWA CN, 1985, ARCH TOXICOL, V56, P212, DOI 10.1007/BF00333430
   Amagase H, 2009, J MED FOOD, V12, P1159, DOI 10.1089/jmf.2008.0300
   Anhe FF, 2015, GUT, V64, P872, DOI 10.1136/gutjnl-2014-307142
   Arumugam M, 2011, NATURE, V473, P174, DOI 10.1038/nature09944
   Barclay AW, 2008, AM J CLIN NUTR, V87, P627, DOI 10.1093/ajcn/87.3.627
   Basu A, 2010, NUTR REV, V68, P168, DOI 10.1111/j.1753-4887.2010.00273.x
   Biedermann L, 2012, GASTROENTEROLOGY, V142, pS350
   Bobe G, 2010, BRIT J CANCER, V103, P1453, DOI 10.1038/sj.bjc.6605915
   Bobe G, 2006, J AGR FOOD CHEM, V54, P9322, DOI 10.1021/jf0612169
   Bonelli L, 2013, J GASTROENTEROL, V48, P698, DOI 10.1007/s00535-012-0691-z
   Boomgaarden I, 2010, BRIT J NUTR, V104, P336, DOI 10.1017/S0007114510000711
   Brown JC, 2011, J APPL MICROBIOL, V110, P139, DOI 10.1111/j.1365-2672.2010.04870.x
   Burger O, 2002, CRIT REV FOOD SCI, V42, P279, DOI 10.1080/10408390209351916
   Burger O, 2000, FEMS IMMUNOL MED MIC, V29, P295, DOI 10.1016/S0928-8244(00)00220-0
   Carlton PS, 2001, CARCINOGENESIS, V22, P441, DOI 10.1093/carcin/22.3.441
   Chen T, 2006, CANCER RES, V66, P2853, DOI 10.1158/0008-5472.CAN-05-3279
   Chen T, 2012, CANCER PREV RES, V5, P41, DOI 10.1158/1940-6207.CAPR-11-0469
   Comalada M, 2005, EUR J IMMUNOL, V35, P584, DOI 10.1002/eji.200425778
   Cui LL, 2016, NUTRIENTS, V8, DOI 10.3390/nu8060350
   Djuric Z, 2012, NUTR CANCER, V64, P351, DOI 10.1080/01635581.2012.658950
   Drewnowski A, 2007, EPIDEMIOL REV, V29, P160, DOI 10.1093/epirev/mxm011
   EFSA J., 2011, EFSA J, V9, P2207, DOI [10.2903/j.efsa.2011.2207, DOI 10.2903/J.EFSA.2011.2207]
   EFSA J., 2010, EFSA J, V8, P1813, DOI [10.2903/j.efsa.2010.1813, DOI 10.2903/J.EFSA.2010.1813]
   EFSA J., 2009, EFSA J, V7, P1254, DOI [10.2903/j.efsa.2009.1254, DOI 10.2903/J.EFSA.2009.1254]
   Ehala S, 2005, J AGR FOOD CHEM, V53, P6484, DOI 10.1021/jf050397w
   Espley RV, 2014, J NUTR, V144, P146, DOI 10.3945/jn.113.182659
   Ferguson PJ, 2006, NUTR CANCER, V56, P86, DOI 10.1207/s15327914nc5601_12
   Georgiev V, 2014, NUTRIENTS, V6, P391, DOI 10.3390/nu6010391
   Gleeson M, 2007, J APPL PHYSIOL, V103, P693, DOI 10.1152/japplphysiol.00008.2007
   Goldszmid RS, 2015, CANCER IMMUNOL RES, V3, P103, DOI 10.1158/2326-6066.CIR-14-0225
   Gotteland M, 2008, NUTRITION, V24, P421, DOI 10.1016/j.nut.2008.01.007
   Heinz SA, 2010, BRIT J NUTR, V104, P849, DOI 10.1017/S000711451000156X
   Henson D, 2008, INT J SPORTS MED, V29, P856, DOI 10.1055/s-2007-989424
   Hong F, 2004, J IMMUNOL, V173, P797, DOI 10.4049/jimmunol.173.2.797
   Huang YW, 2016, MOL CARCINOGEN, V55, P1867, DOI 10.1002/mc.22435
   Jabri MA, 2016, PHARM BIOL, V54, P1575, DOI 10.3109/13880209.2015.1107748
   Jung JH, 2012, NUTR RES PRACT, V6, P301, DOI 10.4162/nrp.2012.6.4.301
   Kang SY, 2003, CANCER LETT, V194, P13, DOI 10.1016/S0304-3940(02)00583-9
   Kaulmann A, 2016, OXID MED CELL LONGEV, V2016, DOI 10.1155/2016/9346470
   Kim Chang H, 2014, Immune Netw, V14, P277, DOI 10.4110/in.2014.14.6.277
   Kim DS, 2005, EUR J EPIDEMIOL, V20, P67, DOI 10.1007/s10654-004-1027-y
   Kim EK, 2016, FOOD FUNCT, V7, P3677, DOI 10.1039/c6fo00901h
   Knobloch TJ, 2016, CANCER PREV RES, V9, P159, DOI 10.1158/1940-6207.CAPR-15-0187
   Kolouchova-Hanzlikova I, 2004, FOOD CHEM, V87, P151, DOI 10.1016/j.foodchem.2004.01.028
   Kresty LA, 2016, ONCOTARGET
   Kresty LA, 2015, ONCOTARGET, V6, P33438, DOI 10.18632/oncotarget.5586
   Kristo AS, 2016, ANTIOXIDANTS-BASEL, V5, DOI 10.3390/antiox5040037
   Kurgvietiene L, 2016, MEDICINA-LITHUANIA, V52, P148, DOI 10.1016/j.medici.2016.03.003
   Lacombe A, 2013, PLOS ONE, V8, DOI 10.1371/journal.pone.0067497
   Lang PO, 2012, CLIN INTERV AGING, V7, P55, DOI 10.2147/CIA.S25215
   Larrosa M, 2009, MOL NUTR FOOD RES, V53, P1044, DOI 10.1002/mnfr.200800446
   Lee SYH, 2006, FREE RADICAL BIO MED, V40, P323, DOI 10.1016/j.freeradbiomed.2005.08.031
   Leoz ML, 2015, APPL CLIN GENET, V8, P95, DOI 10.2147/TACG.S51484
   Liu RH, 2004, J NUTR, V134, p3479S, DOI 10.1093/jn/134.12.3479S
   Lodi G, 2006, COCHRANE DB SYST REV, DOI 10.1002/14651858.CD001829.pub3
   Lopez-Carrillo L, 2004, EUR J CANCER, V40, P1752, DOI 10.1016/j.ejca.2004.04.025
   Lunet N, 2006, NUTR CANCER, V55, P71, DOI 10.1207/s15327914nc5501_9
   Mallery SR, 2008, CANCER RES, V68, P4945, DOI 10.1158/0008-5472.CAN-08-0568
   McAlindon ME, 1996, GUT, V38, P518, DOI 10.1136/gut.38.4.518
   Mentor-Marcel RA, 2012, NUTR CANCER, V64, P820, DOI 10.1080/01635581.2012.697597
   Mertz C, 2007, J AGR FOOD CHEM, V55, P8616, DOI 10.1021/jf071475d
   MIYAWAKI T, 1987, J CLIN IMMUNOL, V7, P277, DOI 10.1007/BF00915548
   Modiano Nir, 2007, Ther Clin Risk Manag, V3, P1035
   Molan AL, 2009, WORLD J MICROB BIOT, V25, P1243, DOI 10.1007/s11274-009-0011-9
   Molan AL, 2014, PHYTOTHER RES, V28, P416, DOI 10.1002/ptr.5009
   Nagao T, 2015, INT J CANCER, V136, P1708, DOI 10.1002/ijc.29156
   Nantz MP, 2013, NUTR J, V12, DOI 10.1186/1475-2891-12-161
   Nedrud JG, 1997, CURR OPIN GASTROEN, V13, P71, DOI 10.1097/00001574-199701000-00013
   Neto CC, 2007, J NUTR, V137, p186S, DOI 10.1093/jn/137.1.186S
   Neto CC, 2006, J SCI FOOD AGR, V86, P18, DOI 10.1002/jsfa.2347
   Nguyen Anthony V, 2009, Cancer Manag Res, V1, P25
   Nickel T, 2011, EUR J NUTR, V50, P163, DOI 10.1007/s00394-010-0125-8
   Nieman DC, 2007, MED SCI SPORT EXER, V39, P1561, DOI 10.1249/mss.0b013e318076b566
   Nieman DC, 1997, INT J SPORT NUTR, V7, P173, DOI 10.1123/ijsn.7.3.173
   Nieman DC, 2002, J APPL PHYSIOL, V92, P1970, DOI 10.1152/japplphysiol.00961.2001
   Osman N, 2008, DIGEST DIS SCI, V53, P2464, DOI 10.1007/s10620-007-0174-x
   Pagliaro B, 2015, BIOMED RES INT, V2015, DOI 10.1155/2015/918069
   Papathanasopoulos A, 2010, GASTROENTEROLOGY, V138, P65, DOI 10.1053/j.gastro.2009.11.045
   Paturi G, 2012, NUTRITION, V28, P324, DOI 10.1016/j.nut.2011.07.018
   Peek RM, 2006, J PATHOL, V208, P233, DOI 10.1002/path.1868
   Peiffer DS, 2016, CANCER IMMUNOL RES, V4, P72, DOI 10.1158/2326-6066.CIR-15-0091
   Pellegrini P, 2006, CANCER BIOTHER RADIO, V21, P443, DOI 10.1089/cbr.2006.21.443
   Pierre JF, 2014, JPEN-PARENTER ENTER, V38, P107, DOI 10.1177/0148607112473654
   Pierre JF, 2013, JPEN-PARENTER ENTER, V37, P401, DOI 10.1177/0148607112463076
   Puglisi MJ, 2008, LIPIDS HEALTH DIS, V7, DOI 10.1186/1476-511X-7-14
   Puupponen-Pimia R, 2013, MOL NUTR FOOD RES, V57, P2258, DOI 10.1002/mnfr.201300280
   Rimando AM, 2004, J AGR FOOD CHEM, V52, P4713, DOI 10.1021/jf040095e
   Rodriguez-Mateos A, 2012, J AGR FOOD CHEM, V60, P5772, DOI 10.1021/jf203812w
   Rogier R, 2015, J IMMUNOL RES, V2015, DOI 10.1155/2015/527696
   Rossi M, 2007, CANCER EPIDEM BIOMAR, V16, P1621, DOI 10.1158/1055-9965.EPI-07-0168
   Rossi M, 2007, INT J CANCER, V120, P1560, DOI 10.1002/ijc.22499
   Roth S, 2016, PLOS ONE, V11, DOI 10.1371/journal.pone.0154817
   Rowe CA, 2011, J MED FOOD, V14, P69, DOI 10.1089/jmf.2010.0055
   Rozza AL, 2012, EVID-BASED COMPL ALT, V2012, DOI 10.1155/2012/708156
   Rupasinghe HPV, 2016, PHARMACOL THERAPEUT, V165, P153, DOI 10.1016/j.pharmthera.2016.06.005
   Scalbert A, 2000, J NUTR, V130, p2073S, DOI 10.1093/jn/130.8.2073S
   Sender R, 2016, CELL, V164, P337, DOI 10.1016/j.cell.2016.01.013
   Shankar E, 2016, SEMIN CANCER BIOL, V40-41, P82, DOI 10.1016/j.semcancer.2016.04.002
   Shimoyama AT, 2013, N-S ARCH PHARMACOL, V386, P5, DOI 10.1007/s00210-012-0807-2
   Shmuely H, 2007, MOL NUTR FOOD RES, V51, P746, DOI 10.1002/mnfr.200600281
   Shoemaker AR, 1997, BBA-REV CANCER, V1332, pF25, DOI 10.1016/S0304-419X(96)00041-8
   Shumway BS, 2008, CLIN CANCER RES, V14, P2421, DOI 10.1158/1078-0432.CCR-07-4096
   Siegel RL, 2015, CA-CANCER J CLIN, V65, P339, DOI 10.3322/caac.21292
   Singh CK, 2015, ANN NY ACAD SCI, V1348, P150, DOI 10.1111/nyas.12798
   Singh CK, 2015, BBA-MOL BASIS DIS, V1852, P1178, DOI 10.1016/j.bbadis.2014.11.004
   Slavin JL, 2012, ADV NUTR, V3, P506, DOI 10.3945/an.112.002154
   Snoeck HW, 2013, CURR OPIN HEMATOL, V20, P355, DOI 10.1097/MOH.0b013e3283623c77
   Song MY, 2015, NUTR RES, V35, P655, DOI 10.1016/j.nutres.2015.05.001
   Sorice A, 2014, MINI-REV MED CHEM, V14, P444, DOI 10.2174/1389557514666140428112602
   Spormann TM, 2008, CANCER EPIDEM BIOMAR, V17, P3372, DOI 10.1158/1055-9965.EPI-08-0364
   Stoner GD, 2007, SEMIN CANCER BIOL, V17, P403, DOI 10.1016/j.semcancer.2007.05.001
   Stoner GD, 2010, PHARM RES-DORDR, V27, P1138, DOI 10.1007/s11095-010-0102-1
   Tabak M, 2003, FEMS MICROBIOL LETT, V224, P247, DOI 10.1016/S0378-1097(03)00439-7
   Tsuda T, 2016, ANTIOXIDANTS-BASEL, V5, DOI 10.3390/antiox5020013
   Tzounis X, 2011, AM J CLIN NUTR, V93, P62, DOI 10.3945/ajcn.110.000075
   Velazquez C, 2012, J ETHNOPHARMACOL, V143, P716, DOI 10.1016/j.jep.2012.07.039
   Vendrame S, 2016, ANTIOXIDANTS-BASEL, V5, DOI 10.3390/antiox5040034
   Vendrame S, 2011, J AGR FOOD CHEM, V59, P12815, DOI 10.1021/jf2028686
   Vidal K, 2012, REJUV RES, V15, P89, DOI 10.1089/rej.2011.1241
   Vidal K, 2010, REJUV RES, V13, P47, DOI 10.1089/rej.2009.0895
   Wada L, 2002, J AGR FOOD CHEM, V50, P3495, DOI 10.1021/jf011405l
   Waldum HL, 2015, DIGEST DIS SCI, V60, P1522, DOI 10.1007/s10620-014-3468-9
   Wang LS, 2014, CANCER PREV RES, V7, P666, DOI 10.1158/1940-6207.CAPR-14-0052
   Wang LS, 2011, MOL CARCINOGEN, V50, P291, DOI 10.1002/mc.20634
   Wang LS, 2011, CLIN CANCER RES, V17, P598, DOI 10.1158/1078-0432.CCR-10-1260
   Wang LS, 2009, CANCER PREV RES, V2, P84, DOI 10.1158/1940-6207.CAPR-08-0155
   Wang LS, 2010, J AGR FOOD CHEM, V58, P3992, DOI 10.1021/jf9030635
   Weiss EI, 2004, FEMS MICROBIOL LETT, V232, P89, DOI 10.1016/S0378-1097(04)00035-7
   Widen C, 2015, INT J MOL SCI, V16, P10665, DOI 10.3390/ijms160510665
   Yang J, 2013, CRIT REV FOOD SCI, V53, P1202, DOI 10.1080/10408398.2012.692408
   Yashiro M, 2014, WORLD J GASTROENTERO, V20, P16389, DOI 10.3748/wjg.v20.i44.16389
   Younus H, 2016, INT J HEALTH SCI-IJH, V10, P261
   Yuan JS, 2012, REJUV RES, V15, P507, DOI 10.1089/rej.2012.1321
   Zeevi D, 2015, CELL, V163, P1079, DOI 10.1016/j.cell.2015.11.001
   Zhang H, 2013, J OTOLARYNGOL-HEAD N, V42, DOI 10.1186/1916-0216-42-30
   Zhang L, 2005, HELICOBACTER, V10, P139, DOI 10.1111/j.1523-5378.2005.00301.x
   Zulueta A, 2015, WORLD J GASTROENTERO, V21, P10636, DOI 10.3748/wjg.v21.i37.10636
   Zunino SJ, 2014, BRIT J NUTR, V112, P369, DOI 10.1017/S0007114514000890
NR 139
TC 17
Z9 17
U1 6
U2 52
PU OXFORD UNIV PRESS INC
PI CARY
PA JOURNALS DEPT, 2001 EVANS RD, CARY, NC 27513 USA
SN 0029-6643
EI 1753-4887
J9 NUTR REV
JI Nutr. Rev.
PD JAN
PY 2018
VL 76
IS 1
BP 29
EP 46
DI 10.1093/nutrit/nux039
PG 18
WC Nutrition & Dietetics
WE Science Citation Index Expanded (SCI-EXPANDED)
SC Nutrition & Dietetics
GA FU4PU
UT WOS:000423835800003
PM 29087531
DA 2022-07-15
ER

PT J
AU Raftery, AL
   Tsantikos, E
   Harris, NL
   Hibbs, ML
AF Raftery, April L.
   Tsantikos, Evelyn
   Harris, Nicola L.
   Hibbs, Margaret L.
TI Links Between Inflammatory Bowel Disease and Chronic Obstructive
   Pulmonary Disease
SO FRONTIERS IN IMMUNOLOGY
LA English
DT Review
DE inflammatory bowel disease; Crohn's disease metabolites; chronic
   obstructive pulmonary disease; microbial dysbiosis; gut-lung axis
ID FECAL MICROBIOTA TRANSPLANTATION; CHAIN FATTY-ACIDS; INTERLEUKIN
   10-DEFICIENT MICE; CAUSE-SPECIFIC MORTALITY; ACTIVE CROHNS-DISEASE;
   DIETARY FIBER; GUT MICROBIOTA; ULCERATIVE-COLITIS; ESCHERICHIA-COLI;
   INTESTINAL MICROBIOTA
AB Inflammatory bowel disease (IBD) and chronic obstructive pulmonary disease (COPD) are chronic inflammatory diseases of the gastrointestinal and respiratory tracts, respectively. These mucosal tissues bear commonalities in embryology, structure and physiology. Inherent similarities in immune responses at the two sites, as well as overlapping environmental risk factors, help to explain the increase in prevalence of IBD amongst COPD patients. Over the past decade, a tremendous amount of research has been conducted to define the microbiological makeup of the intestine, known as the intestinal microbiota, and determine its contribution to health and disease. Intestinal microbial dysbiosis is now known to be associated with IBD where it impacts upon intestinal epithelial barrier integrity and leads to augmented immune responses and the perpetuation of chronic inflammation. While much less is known about the lung microbiota, like the intestine, it has its own distinct, diverse microflora, with dysbiosis being reported in respiratory disease settings such as COPD. Recent research has begun to delineate the interaction or crosstalk between the lung and the intestine and how this may influence, or be influenced by, the microbiota. It is now known that microbial products and metabolites can be transferred from the intestine to the lung via the bloodstream, providing a mechanism for communication. While recent studies indicate that intestinal microbiota can influence respiratory health, intestinal dysbiosis in COPD has not yet been described although it is anticipated since factors that lead to dysbiosis are similarly associated with COPD. This review will focus on the gut-lung axis in the context of IBD and COPD, highlighting the role of environmental and genetic factors and the impact of microbial dysbiosis on chronic inflammation in the intestinal tract and lung.
C1 [Raftery, April L.; Tsantikos, Evelyn; Harris, Nicola L.; Hibbs, Margaret L.] Monash Univ, Cent Clin Sch, Dept Immunol & Pathol, Melbourne, Vic, Australia.
RP Hibbs, ML (通讯作者)，Monash Univ, Cent Clin Sch, Dept Immunol & Pathol, Melbourne, Vic, Australia.
EM Margaret.Hibbs@monash.edu
RI Tsantikos, Evelyn/H-8337-2014
OI Tsantikos, Evelyn/0000-0002-3841-3674
FU National Health and Medical Research Council of Australia [APP1147267,
   APP1141208, APP1140313]; Australia Government; National Health and
   Medical Research Council (NHMRC) of Australia
FX This work was supported by grant funding from the National Health and
   Medical Research Council of Australia (APP1147267 to MH, APP1141208 to
   MH, and ET and APP1140313 to NH). AR was supported by a scholarship from
   the Australia Government administered by Monash University. NH is
   supported by a National Health and Medical Research Council (NHMRC) of
   Australia SRF-B fellowship.
CR Abrahamsson TR, 2014, CLIN EXP ALLERGY, V44, P842, DOI 10.1111/cea.12253
   Al Nabhani Z, 2016, J CROHNS COLITIS, V10, P1428, DOI 10.1093/ecco-jcc/jjw095
   Allais L, 2016, ENVIRON MICROBIOL, V18, P1352, DOI 10.1111/1462-2920.12934
   Altshuler DM, 2010, NATURE, V467, P52, DOI 10.1038/nature09298
   Ananthakrishnan AN, 2015, NAT REV GASTRO HEPAT, V12, P205, DOI 10.1038/nrgastro.2015.34
   Ananthakrishnan AN, 2013, GASTROENTEROLOGY, V145, P970, DOI 10.1053/j.gastro.2013.07.050
   Anderson JL, 2012, ALIMENT PHARM THER, V36, P503, DOI 10.1111/j.1365-2036.2012.05220.x
   Anthonisen NR, 2005, ANN INTERN MED, V142, P233, DOI 10.7326/0003-4819-142-4-200502150-00005
   Arnold GL, 2002, INFLAMM BOWEL DIS, V8, P10, DOI 10.1097/00054725-200201000-00002
   Bamias G, 2002, J IMMUNOL, V169, P5308, DOI 10.4049/jimmunol.169.9.5308
   Barnes PJ, 2016, J ALLERGY CLIN IMMUN, V138, P16, DOI 10.1016/j.jaci.2016.05.011
   Beck JM, 2012, TRANSL RES, V160, P258, DOI 10.1016/j.trsl.2012.02.005
   Benjamin JL, 2012, INFLAMM BOWEL DIS, V18, P1092, DOI 10.1002/ibd.21864
   Berkowitz L, 2019, FRONT IMMUNOL, V10, DOI 10.3389/fimmu.2019.02289
   Bernasconi E, 2016, AM J RESP CRIT CARE, V194, P1252, DOI 10.1164/rccm.201512-2424OC
   Bernstein CN, 2012, GUT, V61, P622, DOI 10.1136/gutjnl-2011-301397
   Biedermann L, 2014, INFLAMM BOWEL DIS, V20, P1496, DOI 10.1097/MIB.0000000000000129
   Biedermann L, 2013, PLOS ONE, V8, DOI 10.1371/journal.pone.0059260
   Biswas A, 2010, P NATL ACAD SCI USA, V107, P14739, DOI 10.1073/pnas.1003363107
   Black PN, 2005, CHEST, V128, P3792, DOI 10.1378/chest.128.6.3792
   Borger JG, 2019, FRONT IMMUNOL, V10, DOI 10.3389/fimmu.2019.01597
   Borody TJ, 2003, J CLIN GASTROENTEROL, V37, P42, DOI 10.1097/00004836-200307000-00012
   Brant SR, 2007, AM J GASTROENTEROL, V102, P313, DOI 10.1111/j.1572-0241.2006.00926.x
   Brassard P, 2015, EUR RESPIR J, V45, P962, DOI 10.1183/09031936.00079414
   Breitbart M, 2003, J BACTERIOL, V185, P6220, DOI 10.1128/JB.185.20.6220-6223.2003
   Breuer RI, 1997, GUT, V40, P485, DOI 10.1136/gut.40.4.485
   Buning C, 2004, ALIMENT PHARM THER, V19, P1073, DOI 10.1111/j.1365-2036.2004.01967.x
   Butler LM, 2004, AM J RESP CRIT CARE, V170, P279, DOI 10.1164/rccm.200306-789OC
   Cadwell K, 2008, NATURE, V456, P259, DOI 10.1038/nature07416
   Caramori G, 2016, SEMIN IMMUNOPATHOL, V38, P497, DOI 10.1007/s00281-016-0561-5
   Caruso R, 2019, SCI IMMUNOL, V4, DOI 10.1126/sciimmunol.aaw4341
   Celik F, 2006, CLIN NUTR, V25, P955, DOI 10.1016/j.clnu.2006.04.006
   Chapman-Kiddell CA, 2010, INFLAMM BOWEL DIS, V16, P137, DOI 10.1002/ibd.20968
   Charlson ES, 2012, AM J RESP CRIT CARE, V186, P536, DOI 10.1164/rccm.201204-0693OC
   Chen LW, 2011, SHOCK, V36, P67, DOI 10.1097/SHK.0b013e3182184ee7
   Collins SM, 2012, NAT REV MICROBIOL, V10, P735, DOI 10.1038/nrmicro2876
   Cosnes J, 1999, ALIMENT PHARM THERAP, V13, P1403
   Cosnes J, 2001, GASTROENTEROLOGY, V120, P1093, DOI 10.1053/gast.2001.23231
   Cottone M, 2008, DIGEST LIVER DIS, V40, pS247, DOI 10.1016/S1590-8658(08)60533-2
   Craven M, 2012, PLOS ONE, V7, DOI 10.1371/journal.pone.0041594
   De Preter V, 2015, GUT, V64, P447, DOI 10.1136/gutjnl-2013-306423
   Dickson RP, 2016, NAT MICROBIOL, V1, DOI [10.1038/NMICROBIOL.2016.113, 10.1038/nmicrobiol.2016.113]
   Dobranowski PA, 2019, GUT MICROBES, V10, P578, DOI 10.1080/19490976.2018.1560767
   Duerkop BA, 2012, P NATL ACAD SCI USA, V109, P17621, DOI 10.1073/pnas.1206136109
   Duricova D, 2010, INFLAMM BOWEL DIS, V16, P347, DOI 10.1002/ibd.21007
   Ekbom A, 2008, LUNG, V186, P167, DOI 10.1007/s00408-008-9080-z
   Balcells ME, 2019, MICROB PATHOGENESIS, V131, P158, DOI 10.1016/j.micpath.2019.03.041
   Erb-Downward JR, 2011, PLOS ONE, V6, DOI 10.1371/journal.pone.0016384
   Frank DN, 2007, P NATL ACAD SCI USA, V104, P13780, DOI 10.1073/pnas.0706625104
   Friedrich M, 2019, IMMUNITY, V50, P992, DOI 10.1016/j.immuni.2019.03.017
   Gajendran M, 2018, DM-DIS MON, V64, P20, DOI 10.1016/j.disamonth.2017.07.001
   Garcia-Nunez M, 2014, J CLIN MICROBIOL, V52, P4217, DOI 10.1128/JCM.01967-14
   Gauguet S, 2015, INFECT IMMUN, V83, P4003, DOI 10.1128/IAI.00037-15
   Gazouli M, 2010, WORLD J GASTROENTERO, V16, P1753, DOI 10.3748/wjg.v16.i14.1753
   Gill SR, 2006, SCIENCE, V312, P1355, DOI 10.1126/science.1124234
   Girosi D, 2006, PAEDIATR RESPIR REV, V7, pS235, DOI 10.1016/j.prrv.2006.04.192
   Glasser AL, 2001, INFECT IMMUN, V69, P5529, DOI 10.1128/IAI.69.9.5529-5537.2001
   Greenberg GR, 2004, INFLAMM BOWEL DIS, V10, P318, DOI 10.1097/00054725-200405000-00021
   Guo B, 2012, ALIMENT PHARM THER, V35, P865, DOI 10.1111/j.1365-2036.2012.05033.x
   Hansen R, 2012, AM J GASTROENTEROL, V107, P1913, DOI 10.1038/ajg.2012.335
   Hassan V, MED J MALAYSIA, V68, P34, DOI [10.1371/journal.pone.0132036, DOI 10.1371/JOURNAL.PONE.0132036]
   Head Kathleen A, 2003, Altern Med Rev, V8, P247
   Herath SC, 2018, COCHRANE DB SYST REV, DOI 10.1002/14651858.CD009764.pub3
   Hidalgo-Cantabrana C, 2019, BRIT J DERMATOL, V181, P1287, DOI 10.1111/bjd.17931
   Hirayama F, 2009, PREV MED, V49, P184, DOI 10.1016/j.ypmed.2009.06.010
   HOVE H, 1995, DIGEST DIS SCI, V40, P1372, DOI 10.1007/BF02065554
   Hua X, 2016, EBIOMEDICINE, V3, P172, DOI 10.1016/j.ebiom.2015.11.038
   Huang YJ, 2014, J CLIN MICROBIOL, V52, P2813, DOI 10.1128/JCM.00035-14
   Hugot JP, 2001, NATURE, V411, P599, DOI 10.1038/35079107
   Hviid A, 2011, GUT, V60, P49, DOI 10.1136/gut.2010.219683
   James GDR, 2013, PRIM CARE RESP J, V22, P271, DOI 10.4104/pcrj.2013.00061
   Janssen CEI, 2012, J ALLERGY CLIN IMMUN, V129, P1076, DOI 10.1016/j.jaci.2012.02.004
   Janssens W, 2010, THORAX, V65, P215, DOI 10.1136/thx.2009.120659
   Jernberg C, 2013, ISME J, V7, P456, DOI 10.1038/ismej.2012.91
   Jess T, 2006, GUT, V55, P1248, DOI 10.1136/gut.2005.079350
   Ji XQ, 2016, ANN THORAC MED, V11, P249, DOI 10.4103/1817-1737.191877
   Jin DP, 2015, CLIN THER, V37, P996, DOI 10.1016/j.clinthera.2015.04.004
   Joossens M, 2012, GUT, V61, P958, DOI 10.1136/gutjnl-2011-300413
   Joossens M, 2011, GUT, V60, P631, DOI 10.1136/gut.2010.223263
   Jostins L, 2012, NATURE, V491, P119, DOI 10.1038/nature11582
   Kang S, 2010, INFLAMM BOWEL DIS, V16, P2034, DOI 10.1002/ibd.21319
   Kanhere M, 2018, J CLIN ENDOCR METAB, V103, P564, DOI 10.1210/jc.2017-01983
   Kanner RE, 2001, AM J RESP CRIT CARE, V164, P358, DOI 10.1164/ajrccm.164.3.2010017
   KAUFMAN A, 1990, ANN ALLERGY, V65, P367
   Keely S, 2012, MUCOSAL IMMUNOL, V5, P7, DOI 10.1038/mi.2011.55
   Khor B, 2011, NATURE, V474, P307, DOI 10.1038/nature10209
   Kim M, 2019, FRONT IMMUNOL, V10, DOI 10.3389/fimmu.2019.00075
   Kim SC, 2005, GASTROENTEROLOGY, V128, P891, DOI 10.1053/j.gastro.2005.02.009
   Kovarik JJ, 2011, EUR J CLIN INVEST, V41, P291, DOI 10.1111/j.1365-2362.2010.02407.x
   Kump PK, 2013, INFLAMM BOWEL DIS, V19, P2155, DOI 10.1097/MIB.0b013e31829ea325
   Lamprecht B, 2011, CHEST, V139, P752, DOI 10.1378/chest.10-1253
   Laue J, 2015, NPJ PRIM CARE RESP M, V25, DOI 10.1038/npjpcrm.2015.2
   Lee J, 2019, WORLD J GASTROENTERO, V25, P6354, DOI 10.3748/wjg.v25.i42.6354
   Li X, 2017, FRONT IMMUNOL, V8, DOI 10.3389/fimmu.2017.01882
   LINDBERG E, 1992, GUT, V33, P779, DOI 10.1136/gut.33.6.779
   LINDELL G, 1993, SCAND J GASTROENTERO, V28, P487, DOI 10.3109/00365529309098254
   Liu PT, 2006, SCIENCE, V311, P1770, DOI 10.1126/science.1123933
   Machiels K, 2014, GUT, V63, P1275, DOI 10.1136/gutjnl-2013-304833
   Maeda Y, 2016, ARTHRITIS RHEUMATOL, V68, P2646, DOI 10.1002/art.39783
   Maharshak N, 2013, GUT MICROBES, V4, P316, DOI 10.4161/gmic.25486
   Mahid SS, 2006, MAYO CLIN PROC, V81, P1462, DOI 10.4065/81.11.1462
   MAIN J, 1988, BRIT MED J, V297, P1105, DOI 10.1136/bmj.297.6656.1105
   Manichanh C, 2006, GUT, V55, P205, DOI 10.1136/gut.2005.073817
   Manzel A, 2014, CURR ALLERGY ASTHM R, V14, DOI 10.1007/s11882-013-0404-6
   Marino E, 2017, NAT IMMUNOL, V18, P552, DOI 10.1038/ni.3713
   Marjanovic N, 2011, PHARMACOL RES, V63, P389, DOI 10.1016/j.phrs.2011.02.001
   Martinez-Medina M, 2006, INFLAMM BOWEL DIS, V12, P1136, DOI 10.1097/01.mib.0000235828.09305.0c
   Martinez-Medina M, 2014, GUT, V63, P116, DOI 10.1136/gutjnl-2012-304119
   Martini E, 2017, CELL MOL GASTROENTER, V4, P33, DOI 10.1016/j.jcmgh.2017.03.007
   Martinsen EMH, 2019, EUR RESPIR J, V54, DOI 10.1183/13993003.congress-2019.OA1601
   Maynard CL, 2012, NATURE, V489, P231, DOI 10.1038/nature11551
   McGovern DPB, 2010, HUM MOL GENET, V19, P3468, DOI 10.1093/hmg/ddq248
   McKenzie C, 2017, IMMUNOL REV, V278, P277, DOI 10.1111/imr.12556
   McManus TE, 2008, EUR RESPIR J, V31, P1221, DOI 10.1183/09031936.00107507
   Meconi S, 2007, CELL MICROBIOL, V9, P1252, DOI 10.1111/j.1462-5822.2006.00868.x
   Millares L, 2014, EUR J CLIN MICROBIOL, V33, P1101, DOI 10.1007/s10096-013-2044-0
   Minot S, 2011, GENOME RES, V21, P1616, DOI 10.1101/gr.122705.111
   Morris A, 2013, AM J RESP CRIT CARE, V187, P1067, DOI 10.1164/rccm.201210-1913OC
   Mukhopadhya I, 2012, NAT REV GASTRO HEPAT, V9, P219, DOI 10.1038/nrgastro.2012.14
   Murray CJL, 2013, NEW ENGL J MED, V369, P448, DOI 10.1056/NEJMra1201534
   Murthy A, 2014, NATURE, V506, P456, DOI 10.1038/nature13044
   Nakanishi Y, 2015, MUCOSAL IMMUNOL, V8, P152, DOI 10.1038/mi.2014.53
   Nappo F, 2002, J AM COLL CARDIOL, V39, P1145, DOI 10.1016/S0735-1097(02)01741-2
   Nath KD, 2014, INT J CHRONIC OBSTR, V9, P51, DOI 10.2147/COPD.S53590
   Norman JM, 2015, CELL, V160, P447, DOI 10.1016/j.cell.2015.01.002
   Office of the Surgeon General (US); Office on Smoking and Health (US), 2004, HLTH CONS SMOK REP S
   Ogura Y, 2003, GUT, V52, P1591, DOI 10.1136/gut.52.11.1591
   Okazaki T, 2008, INFLAMM BOWEL DIS, V14, P1528, DOI 10.1002/ibd.20512
   Ooi JH, 2013, J NUTR, V143, P1679, DOI 10.3945/jn.113.180794
   Palmer C, 2007, PLOS BIOL, V5, P1556, DOI 10.1371/journal.pbio.0050177
   Paramsothy S, 2017, J CROHNS COLITIS, V11, P1180, DOI 10.1093/ecco-jcc/jjx063
   Paramsothy S, 2017, LANCET, V389, P1218, DOI 10.1016/S0140-6736(17)30182-4
   Parpaleix A, 2017, J ALLERGY CLIN IMMUN, V140, P1754, DOI 10.1016/j.jaci.2017.07.038
   Pendyala S, 2012, GASTROENTEROLOGY, V142, P1100, DOI 10.1053/j.gastro.2012.01.034
   Peterson DA, 2008, CELL HOST MICROBE, V3, P417, DOI 10.1016/j.chom.2008.05.001
   Picco MF, 2003, AM J GASTROENTEROL, V98, P363, DOI 10.1016/S0002-9270(02)05908-7
   Pickard JM, 2017, IMMUNOL REV, V279, P70, DOI 10.1111/imr.12567
   Prager M, 2016, INFLAMM BOWEL DIS, V22, P2356, DOI 10.1097/MIB.0000000000000910
   Prosberg M, 2016, SCAND J GASTROENTERO, V51, P1407, DOI 10.1080/00365521.2016.1216587
   Puhan MA, 2008, BMC MED, V6, DOI 10.1186/1741-7015-6-28
   Qin JJ, 2010, NATURE, V464, P59, DOI 10.1038/nature08821
   Rahimi R, 2007, DIGEST DIS SCI, V52, P2920, DOI 10.1007/s10620-007-9760-1
   Reyes A, 2010, NATURE, V466, P334, DOI 10.1038/nature09199
   Roberts CL, 2010, GUT, V59, P1331, DOI 10.1136/gut.2009.195370
   Rodriguez-Cabezas ME, 2003, CLIN NUTR, V22, P463, DOI 10.1016/S0261-5614(03)00045-1
   Rodriguez-Cabezas ME, 2002, J NUTR, V132, P3263, DOI 10.1093/jn/132.11.3263
   Rogler G, 2007, J CROHNS COLITIS, V1, P53, DOI 10.1016/j.crohns.2007.08.008
   Rossen NG, 2015, GASTROENTEROLOGY, V149, P110, DOI 10.1053/j.gastro.2015.03.045
   RUTGEERTS P, 1995, GASTROENTEROLOGY, V108, P1617, DOI 10.1016/0016-5085(95)90121-3
   Rutten EPA, 2014, CHEST, V145, P245, DOI 10.1378/chest.13-0584
   Samuelson DR, 2016, EXP LUNG RES, V42, P425, DOI 10.1080/01902148.2016.1258442
   Sanna S, 2019, NAT GENET, V51, P600, DOI 10.1038/s41588-019-0350-x
   Savin Z, 2018, ARCH MICROBIOL, V200, P677, DOI 10.1007/s00203-018-1506-2
   Schaffler H, 2018, J DIGEST DIS, V19, P225, DOI 10.1111/1751-2980.12591
   Schuijt TJ, 2016, GUT, V65, P575, DOI 10.1136/gutjnl-2015-309728
   Seiderer J, 2006, SCAND J GASTROENTERO, V41, P1421, DOI 10.1080/00365520600703900
   Shahinas D, 2012, MBIO, V3, DOI 10.1128/mBio.00338-12
   Shaw SY, 2010, AM J GASTROENTEROL, V105, P2687, DOI 10.1038/ajg.2010.398
   Siddiqui FM, 2018, CURR OPIN PULM MED, V24, P199, DOI 10.1097/MCP.0000000000000452
   Sokol H, 2017, GUT, V66, P1039, DOI [10.1136/gutjnl-2015-310746, 10.1136/gutjnl-20]
   Sprooten RTM, 2018, RESPIRATION, V95, P334, DOI 10.1159/000485935
   Steinhart AH, 2002, GASTROENTEROLOGY, V123, P33, DOI 10.1053/gast.2002.34225
   Su J, 2015, PLOS ONE, V10, DOI 10.1371/journal.pone.0130736
   Sun Z, 2020, KAOHSIUNG J MED SCI, V36, P107, DOI 10.1002/kjm2.12147
   Sundar IK, 2011, BIOCHEM BIOPH RES CO, V406, P127, DOI 10.1016/j.bbrc.2011.02.011
   SUTHERLAND LR, 1990, GASTROENTEROLOGY, V98, P1123, DOI 10.1016/0016-5085(90)90324-T
   Sze MA, 2014, PLOS ONE, V9, DOI 10.1371/journal.pone.0111228
   Tabak C, 2001, CLIN EXP ALLERGY, V31, P747, DOI 10.1046/j.1365-2222.2001.01064.x
   Tan DBA, 2016, CELL MOL IMMUNOL, V13, P551, DOI 10.1038/cmi.2015.4
   Thibault R, 2007, GASTROENTEROLOGY, V133, P1916, DOI 10.1053/j.gastro.2007.08.041
   Toivonen L, 2018, PEDIAT ALLERG IMM-UK, V29, P877, DOI 10.1111/pai.12977
   Townsend CM, 2019, COCHRANE DB SYST REV, DOI 10.1002/14651858.CD012730.pub2
   Trompette A, 2018, IMMUNITY, V48, P992, DOI 10.1016/j.immuni.2018.04.022
   Trompette A, 2014, NAT MED, V20, P159, DOI 10.1038/nm.3444
   Turnbaugh PJ, 2008, CELL HOST MICROBE, V3, P213, DOI 10.1016/j.chom.2008.02.015
   Ungaro R, 2014, AM J GASTROENTEROL, V109, P1728, DOI 10.1038/ajg.2014.246
   Unger MM, 2016, PARKINSONISM RELAT D, V32, P66, DOI 10.1016/j.parkreldis.2016.08.019
   Utokaparch S, 2014, COPD, V11, P197, DOI 10.3109/15412555.2013.836166
   van der Heide F, 2009, INFLAMM BOWEL DIS, V15, P1199, DOI 10.1002/ibd.20884
   van Oostrom AJHHM, 2003, J LIPID RES, V44, P576, DOI 10.1194/jlr.M200419-JLR200
   Varraso R, 2010, AM J EPIDEMIOL, V171, P776, DOI 10.1093/aje/kwp455
   Vestbo J, 1996, AM J RESP CRIT CARE, V153, P1530, DOI 10.1164/ajrccm.153.5.8630597
   Vutcovici M, 2016, WORLD J GASTROENTERO, V22, P7735, DOI 10.3748/wjg.v22.i34.7735
   Vutcovici M, 2016, EUR RESPIR J, V47, P1357, DOI 10.1183/13993003.01945-2015
   Wagner J, 2013, INFLAMM BOWEL DIS, V19, P1598, DOI 10.1097/MIB.0b013e318292477c
   Wald ELAF, 2014, RESPIROLOGY, V19, P176, DOI 10.1111/resp.12229
   Wang F, 2015, INFECT DIS-NOR, V47, P597, DOI 10.3109/00365548.2014.989539
   Wang H, 2012, WORLD J GASTROENTERO, V18, P2180, DOI 10.3748/wjg.v18.i18.2180
   Wang Z, 2016, EUR RESPIR J, V47, P1082, DOI 10.1183/13993003.01406-2015
   Watson L, 2002, EUR RESPIR J, V20, P313, DOI 10.1183/09031936.02.00256402
   Wehkamp J, 2004, GUT, V53, P1658, DOI 10.1136/gut.2003.032805
   Willner D, 2009, PLOS ONE, V4, DOI 10.1371/journal.pone.0007370
   Wu GD, 2011, SCIENCE, V334, P105, DOI 10.1126/science.1208344
   Wu SP, 2015, GUT, V64, P1082, DOI 10.1136/gutjnl-2014-307436
   Yazdanyar S, 2010, J INTERN MED, V267, P228, DOI 10.1111/j.1365-2796.2009.02137.x
   Young JC, 2015, AM J TRANSPLANT, V15, P200, DOI 10.1111/ajt.13031
   Zhang SC, 2017, FRONT CELL INFECT MI, V7, DOI 10.3389/fcimb.2017.00051
   Zuo LG, 2014, J CROHNS COLITIS, V8, P1710, DOI 10.1016/j.crohns.2014.08.008
NR 198
TC 19
Z9 21
U1 4
U2 17
PU FRONTIERS MEDIA SA
PI LAUSANNE
PA AVENUE DU TRIBUNAL FEDERAL 34, LAUSANNE, CH-1015, SWITZERLAND
SN 1664-3224
J9 FRONT IMMUNOL
JI Front. Immunol.
PD SEP 11
PY 2020
VL 11
AR 2144
DI 10.3389/fimmu.2020.02144
PG 15
WC Immunology
WE Science Citation Index Expanded (SCI-EXPANDED)
SC Immunology
GA NX7YP
UT WOS:000575922000001
PM 33042125
OA gold, Green Published
DA 2022-07-15
ER

PT J
AU Chen, JF
   Luo, DD
   Lin, YS
   Liu, YH
   Wu, JZ
   Yi, XQ
   Wu, Y
   Zhang, Q
   Gao, CJ
   Cai, J
   Su, ZR
AF Chen, Jin-Fen
   Luo, Dan-Dan
   Lin, Yin-Si
   Liu, Yu-Hong
   Wu, Jia-Zhen
   Yi, Xiao-Qing
   Wu, Yan
   Zhang, Qian
   Gao, Chang-Jun
   Cai, Jian
   Su, Zi-Ren
TI Aqueous extract of Bruguiera gymnorrhiza leaves protects against dextran
   sulfate sodium induced ulcerative colitis in mice via suppressing
   NF-kappa B activation and modulating intestinal microbiota
SO JOURNAL OF ETHNOPHARMACOLOGY
LA English
DT Article
DE Bruguiera gymnorrhiza; Ulcerative colitis; Dextran sulfate sodium;
   NF-kappa B; Intestinal microbiota
ID INFLAMMATORY-BOWEL-DISEASE; OXIDE SYNTHASE EXPRESSION; OXIDATIVE STRESS;
   PATHOGENESIS; GLUTATHIONE; METABOLITES; THERAPIES; CYTOKINES; FLAVONE;
   OXYGEN
AB Ethnopharmacological relevance: Ulcerative colitis (UC) is tightly associated with inflammation response and oxidative stress. As a folk medicine applied in treatment of diarrhea, Bruguiera gymnorrhiza also possesses anti-inflammatory and anti-oxidative activities, which indicated that B. gymnorrhiza may exert anti-colitis effect.
   Aim of the study: To investigate effect and mechanism of B. gymnorrhiza on experimental UC.
   Materials and methods: Aqueous extract of B. gymnorrhiza leaves (ABL) was used for investigation in the present study. Murine UC was established through access to 3% dextran sulfate sodium (DSS) for 7 days. Meanwhile, mice accepted treatment with ABL (25, 50, 100 mg/kg) or sulfasalazine (200 mg/kg) once daily. On the last day, disease activity index (DAI) including body weight loss, fecal character and degree of bloody diarrhea was evaluated, colon segments were obtained for length measurement and further analysis and feces were collected for intestinal microbiota analysis.
   Results: ABL ameliorated DAI scores, colon length shortening and histopathological damage in DSS-induced colitis mice obviously. SOD activity, levels of MDA and GSH altered by colitis were restored remarkably after ABL treatment. ABL inhibited increases in levels of colonic COX-2, iNOS, TNF-alpha, IL-6, IL-10, IL-4, IL-10 and IL-11 in colitis mice. Moreover, ABL prominently suppressed NF-kappa B p65 and I kappa B phosphorylation and down-regulated mRNA levels of COX-2, iNOS, TNF-alpha, IL-6 and IL-1 beta elevated by colitis. As shown in microbiota analysis, ABL modulated composition of intestinal microbiota of colitis mice.
   Conclusion: ABL exhibited protective effect against DSS-induced ulcerative colitis through suppressing NF-kappa B activation and modulating intestinal microbiota.
C1 [Chen, Jin-Fen; Luo, Dan-Dan; Lin, Yin-Si; Liu, Yu-Hong; Wu, Jia-Zhen; Su, Zi-Ren] Guangzhou Univ Chinese Med, Math Engn Acad Chinese Med, Guangdong Prov Key Lab New Drug Dev & Res Chinese, Guangzhou 510006, Peoples R China.
   [Yi, Xiao-Qing; Wu, Yan; Zhang, Qian; Gao, Chang-Jun; Cai, Jian] Guangdong Acad Forestry, 233 Guangshan First Rd, Guangzhou 510520, Peoples R China.
   [Zhang, Qian; Gao, Chang-Jun; Cai, Jian] Guangdong Prov Key Lab Silviculture Protect & Uti, Guangzhou 510520, Peoples R China.
   [Su, Zi-Ren] Guangzhou Med Univ, Dongguan Math Engn Acad Chinese Med, Dongguan 523808, Peoples R China.
RP Cai, J (通讯作者)，Guangdong Acad Forestry, 233 Guangshan First Rd, Guangzhou 510520, Peoples R China.; Su, ZR (通讯作者)，Guangzhou Univ Chinese Med, Math Engn Acad Chinese Med, Guangdong Prov Key Lab New Drug Dev & Res Chinese, Guangzhou Higher Educ Mega Ctr, 232 Waihuandong Rd, Guangzhou 510006, Peoples R China.
EM chenjf36@126.com; luodandan1123@163.com; lys2432519239@163.com;
   liuyuhong@gzucm.edu.cn; zhen3305@126.com; 465980167@qq.com;
   iy860814@sina.com; zhang7610@163.com; gaochangjun015@163.com;
   caijian@sinogaf.cn; suziren@gzucm.edu.cn
RI Liu, Yuhong/AAT-9680-2021; Liu, Yuhong/Y-4597-2019
OI Liu, Yuhong/0000-0001-8070-6369
FU National Key R&D Program of China [2017YFC0506200]; Guangdong Forestry
   science and technology innovation program [2016KJCX026]; Science and
   Technology Development Special Project of Guangdong Province
   [2017A050506044]; Guangdong Provincial Department of Education Feature
   Innovation Project [2016KTSCX018]; Science and Technology Project of
   Guangzhou [201704030028]
FX This work was supported by grants from National Key R&D Program of China
   (No.2017YFC0506200), Guangdong Forestry science and technology
   innovation program (No.2016KJCX026), Science and Technology Development
   Special Project of Guangdong Province (No.2017A050506044), Guangdong
   Provincial Department of Education Feature Innovation Project
   (No.2016KTSCX018), Science and Technology Project of Guangzhou
   (No.201704030028).
CR Ahmed F, 2007, Oriental Pharmacy and Experimental Medicine, V7, P280
   Aktan F, 2004, LIFE SCI, V75, P639, DOI 10.1016/j.lfs.2003.10.042
   Ananthakrishnan AN, 2015, NAT REV GASTRO HEPAT, V12, P205, DOI 10.1038/nrgastro.2015.34
   Atreya I, 2008, J INTERN MED, V263, P591, DOI 10.1111/j.1365-2796.2008.01953.x
   Ballatori N, 2009, BIOL CHEM, V390, P191, DOI 10.1515/BC.2009.033
   Bandaranayake W. M., 2002, Wetlands Ecology and Management, V10, P421, DOI 10.1023/A:1021397624349
   Barik R, 2016, INDIAN J PHARMACOL, V48, P304, DOI 10.4103/0253-7613.182890
   Chen ML, 2016, INFLAMM BOWEL DIS, V22, P1157, DOI 10.1097/MIB.0000000000000714
   Clemente JC, 2012, CELL, V148, P1258, DOI 10.1016/j.cell.2012.01.035
   COOPER HS, 1993, LAB INVEST, V69, P238
   Dagli U, 1997, INFLAMM BOWEL DIS, V3, P260, DOI 10.1002/ibd.3780030404
   Engel MA, 2012, CLIN CHEM LAB MED, V50, P1229, DOI 10.1515/cclm-2011-0831
   Engel MA, 2010, J GASTROENTEROL, V45, P571, DOI 10.1007/s00535-010-0219-3
   Eom T, 2018, J MICROBIOL, V56, P189, DOI 10.1007/s12275-018-8049-8
   George S, 2005, J AGR FOOD CHEM, V53, P1370, DOI 10.1021/jf048396b
   Giannelli V, 2014, WORLD J GASTROENTERO, V20, P16795, DOI 10.3748/wjg.v20.i45.16795
   Glocker EO, 2011, ANN NY ACAD SCI, V1246, P102, DOI 10.1111/j.1749-6632.2011.06339.x
   Guan H.S., 2009, CHINESE OCEAN MATERI
   Hall AB, 2017, GENOME MED, V9, DOI 10.1186/s13073-017-0490-5
   Hiippala K, 2018, NUTRIENTS, V10, DOI 10.3390/nu10080988
   Homhual S, 2006, PLANTA MED, V72, P255, DOI 10.1055/s-2005-873171
   Huang T. K., 2001, COMPENDIUM MODERN MA
   Kaplan GG, 2017, GASTROENTEROLOGY, V152, P313, DOI 10.1053/j.gastro.2016.10.020
   Kaser A, 2010, ANNU REV IMMUNOL, V28, P573, DOI 10.1146/annurev-immunol-030409-101225
   Kaur H., 2011, PHYTOCHEMICAL SCREEN
   Kim JH, 2006, BIOCHEM PHARMACOL, V71, P1198, DOI 10.1016/j.bcp.2005.12.031
   Kim WK, 2004, NEUROPHARMACOLOGY, V47, P243, DOI 10.1016/j.neuropharm.2004.03.019
   Langmead L, 2006, ALIMENT PHARM THER, V23, P341, DOI 10.1111/j.1365-2036.2006.02761.x
   Lee SM, 2014, PHYTOTHER RES, V28, P1893, DOI 10.1002/ptr.5203
   Li J., 2014, PLOS ONE, V9, P13
   LihBrody L, 1996, DIGEST DIS SCI, V41, P2078, DOI 10.1007/BF02093613
   Lin L, 2017, BMC IMMUNOL, V18, DOI 10.1186/s12865-016-0187-3
   Liu ST, 2014, FRONT PHYSIOL, V4, DOI 10.3389/fphys.2013.00416
   Lopez D, 2018, ASIAN PAC J TROP MED, V11, P32, DOI 10.4103/1995-7645.223531
   MARTENSSON J, 1990, P NATL ACAD SCI USA, V87, P1715, DOI 10.1073/pnas.87.5.1715
   Mukhopadhya I, 2012, NAT REV GASTRO HEPAT, V9, P219, DOI 10.1038/nrgastro.2012.14
   Neurath MF, 2017, NAT REV GASTRO HEPAT, V14, P269, DOI 10.1038/nrgastro.2016.208
   Neurath MF, 2014, NAT REV IMMUNOL, V14, P329, DOI 10.1038/nri3661
   Oliveira AA, 2018, BIOMETALS, V31, P571, DOI 10.1007/s10534-018-0106-6
   Ormerod KL, 2016, MICROBIOME, V4, DOI 10.1186/s40168-016-0181-2
   Panyadee A, 2015, PHYTOCHEM LETT, V11, P215, DOI 10.1016/j.phytol.2014.12.021
   Pavlick KP, 2002, FREE RADICAL BIO MED, V33, P311, DOI 10.1016/S0891-5849(02)00853-5
   Pithadia AB, 2011, PHARMACOL REP, V63, P629, DOI 10.1016/S1734-1140(11)70575-8
   Polinska B, 2009, POSTEP HIG MED DOSW, V63, P389
   Randhawa PK, 2014, KOREAN J PHYSIOL PHA, V18, P279, DOI 10.4196/kjpp.2014.18.4.279
   REINECKER HC, 1993, CLIN EXP IMMUNOL, V94, P174
   Rezaie A, 2007, DIGEST DIS SCI, V52, P2015, DOI 10.1007/s10620-006-9622-2
   Sabzeyary-Ghahfarokhi M, 2018, BMC IMMUNOL, V19, DOI 10.1186/s12865-018-0257-9
   Sartor RB, 2006, NAT CLIN PRACT GASTR, V3, P390, DOI 10.1038/ncpgasthep0528
   Teixeira RSS, 2012, CARBOHYD RES, V363, P33, DOI 10.1016/j.carres.2012.09.024
   Stewenius J, 1996, DIS COLON RECTUM, V39, P1019, DOI 10.1007/BF02054693
   Sur Tapas Kumar, 2016, J Basic Clin Pharm, V7, P75, DOI 10.4103/0976-0105.183262
   Tak PP, 2001, J CLIN INVEST, V107, P7, DOI 10.1172/JCI11830
   Vakkala M, 2000, CLIN CANCER RES, V6, P2408
   Wu J, 2008, NAT PROD REP, V25, P955, DOI 10.1039/b807365a
   Wu P, 2015, CELL BIOCHEM BIOPHYS, V72, P103, DOI 10.1007/s12013-014-0413-7
   Zhang YJ, 2018, IND CROP PROD, V117, P118, DOI 10.1016/j.indcrop.2018.02.079
   Zhao CQ, 2016, INDIAN J MICROBIOL, V56, P498, DOI 10.1007/s12088-016-0602-8
   Zhou YH, 2006, MEDIAT INFLAMM, V2006, DOI 10.1155/MI/2006/92642
NR 59
TC 5
Z9 6
U1 7
U2 41
PU ELSEVIER IRELAND LTD
PI CLARE
PA ELSEVIER HOUSE, BROOKVALE PLAZA, EAST PARK SHANNON, CO, CLARE, 00000,
   IRELAND
SN 0378-8741
EI 1872-7573
J9 J ETHNOPHARMACOL
JI J. Ethnopharmacol.
PD APR 6
PY 2020
VL 251
AR 112554
DI 10.1016/j.jep.2020.112554
PG 13
WC Plant Sciences; Chemistry, Medicinal; Integrative & Complementary
   Medicine; Pharmacology & Pharmacy
WE Science Citation Index Expanded (SCI-EXPANDED)
SC Plant Sciences; Pharmacology & Pharmacy; Integrative & Complementary
   Medicine
GA KN9VS
UT WOS:000515196000030
PM 31923541
DA 2022-07-15
ER

PT J
AU Su, FQ
   Luo, Y
   Yu, J
   Shi, JM
   Zhao, YM
   Yan, MN
   Huang, H
   Tan, YM
AF Su, Fengqin
   Luo, Yi
   Yu, Jian
   Shi, Jimin
   Zhao, Yanmin
   Yan, Mengni
   Huang, He
   Tan, Yamin
TI Tandem fecal microbiota transplantation cycles in an allogeneic
   hematopoietic stem cell transplant recipient targeting
   carbapenem-resistant Enterobacteriaceae colonization: a case report and
   literature review
SO EUROPEAN JOURNAL OF MEDICAL RESEARCH
LA English
DT Review
DE Carbapenem-resistant Enterobacteriaceae colonization; Fecal microbiota
   transplantation; Gut microbiota; Hematopoietic stem cell
   transplantation; Multidrug-resistant bacteria
ID CLOSTRIDIUM-DIFFICILE INFECTION; KLEBSIELLA-PNEUMONIAE; INTESTINAL
   MICROBIOTA; GUT COLONIZATION; GASTROINTESTINAL COLONIZATION;
   ANTIBIOTIC-TREATMENT; ULCERATIVE-COLITIS; PEDIATRIC-PATIENTS; CLINICAL
   IMPACT; ORAL GENTAMICIN
AB Background Due to limited antibiotic options, carbapenem-resistant Enterobacteriaceae (CRE) infections are associated with high non-relapse mortality after allogeneic hematopoietic stem cell transplantation (allo-HSCT). Also, intestinal CRE colonization is a risk factor for subsequent CRE infection. Several clinical studies have reported successful fecal microbiota transplantation (FMT) for the gut decontamination of a variety of multidrug-resistant bacteria (MDRB), even in immunosuppressed patients. Similarly, other studies have also indicated that multiple FMTs may increase or lead to successful therapeutic outcomes. Case presentation We report CRE colonization in an allo-HSCT patient with recurrent CRE infections, and its successful eradication using tandem FMT cycles at 488 days after allo-HSCT. We also performed a comprehensive microbiota analysis. No acute or delayed adverse events (AEs) were observed. The patient remained clinically stable with CRE-negative stool culture at 26-month follow-up. Our analyses also showed some gut microbiota reconstruction. We also reviewed the current literature on decolonization strategies for CRE. Conclusions CRE colonization led to a high no-relapse mortality after allo-HSCT; however, well-established decolonization strategies are currently lacking. The successful decolonization of this patient suggests that multiple FMT cycles may be potential options for CRE decolonization.
C1 [Su, Fengqin; Luo, Yi; Yu, Jian; Shi, Jimin; Zhao, Yanmin; Yan, Mengni; Huang, He; Tan, Yamin] Zhejiang Univ, Sch Med, Affiliated Hosp 1, Bone Marrow Transplantat Ctr, 79 Qingchun Rd, Hangzhou 310003, Peoples R China.
   [Su, Fengqin; Luo, Yi; Yu, Jian; Shi, Jimin; Zhao, Yanmin; Yan, Mengni; Huang, He] Zhejiang Univ, Inst Hematol, Hangzhou, Zhejiang, Peoples R China.
   [Tan, Yamin] Chinese Acad Sci, Zhejiang Canc Hosp, Inst Basic Med & Canc IBMC, Hematol Dept,Canc Hosp Univ, 1 Banshan East Rd, Hangzhou 310022, Zhejiang, Peoples R China.
RP Tan, YM (通讯作者)，Chinese Acad Sci, Zhejiang Canc Hosp, Inst Basic Med & Canc IBMC, Hematol Dept,Canc Hosp Univ, 1 Banshan East Rd, Hangzhou 310022, Zhejiang, Peoples R China.
EM yamin0001@126.com
FU National Natural Science Foundation of China [81670169]; Medical Science
   and Technology Project of Zhejiang Province [2010KYA075]
FX This work was funded in part by the National Natural Science Foundation
   of China (81670169) and Medical Science and Technology Project of
   Zhejiang Province (2010KYA075).
CR Ahmadi S, 2020, JCI INSIGHT, V5, DOI 10.1172/jci.insight.132055
   Alagna L, 2020, INT J MOL SCI, V21, DOI 10.3390/ijms21165619
   Allegretti JR, 2019, LANCET, V394, P420, DOI 10.1016/S0140-6736(19)31266-8
   Bar-Yoseph H, 2016, J ANTIMICROB CHEMOTH, V71, P2729, DOI 10.1093/jac/dkw221
   Battipaglia G, 2019, HAEMATOLOGICA, V104, P1682, DOI 10.3324/haematol.2018.198549
   Biagi E, 2015, BONE MARROW TRANSPL, V50, P992, DOI 10.1038/bmt.2015.16
   Bilinski J, 2021, AM J HEMATOL, V96, pE88, DOI 10.1002/ajh.26077
   Bilinski J, 2017, CLIN INFECT DIS, V65, P364, DOI 10.1093/cid/cix252
   Bilinski J, 2016, BIOL BLOOD MARROW TR, V22, P1087, DOI 10.1016/j.bbmt.2016.02.009
   Bluestone H, 2018, J PEDIAT INF DIS SOC, V7, pE6, DOI 10.1093/jpids/pix076
   Cammarota G, 2017, GUT, V66, P569, DOI 10.1136/gutjnl-2016-313017
   Costello EK, 2009, SCIENCE, V326, P1694, DOI 10.1126/science.1177486
   Costello SP, 2019, JAMA-J AM MED ASSOC, V321, P156, DOI 10.1001/jama.2018.20046
   Crum-Cianflone NF, 2015, J CLIN MICROBIOL, V53, P1986, DOI 10.1128/JCM.00820-15
   Cui BT, 2015, J TRANSL MED, V13, DOI 10.1186/s12967-015-0646-2
   Davido B, 2017, J HOSP INFECT, V95, P433, DOI 10.1016/j.jhin.2017.02.001
   Davido B, 2018, ANTIMICROB RESIST IN, V7, DOI 10.1186/s13756-018-0390-5
   DeFilipp Z, 2019, NEW ENGL J MED, V381, P2043, DOI 10.1056/NEJMoa1910437
   DeFilipp Z, 2018, BLOOD ADV, V2, P745, DOI 10.1182/bloodadvances.2018017731
   Dinh A, 2018, J HOSP INFECT, V99, P481, DOI 10.1016/j.jhin.2018.02.018
   Doki N, 2017, ANN HEMATOL, V96, P1517, DOI 10.1007/s00277-017-3069-8
   El-Salhy M, 2020, GUT, V69, P859, DOI 10.1136/gutjnl-2019-319630
   Feldman N, 2013, CLIN MICROBIOL INFEC, V19, pE190, DOI 10.1111/1469-0691.12099
   Fischer M, 2017, GUT MICROBES, V8, P289, DOI 10.1080/19490976.2016.1273998
   Girmenia C, 2015, BONE MARROW TRANSPL, V50, P282, DOI 10.1038/bmt.2014.231
   Haifer C, 2020, GUT, V69, P801, DOI 10.1136/gutjnl-2019-320260
   Halaby T, 2013, ANTIMICROB AGENTS CH, V57, P3224, DOI 10.1128/AAC.02634-12
   Hourigan SK, 2019, OPEN FORUM INFECT DI, V6, DOI 10.1093/ofid/ofz379
   Ianiro G, 2018, ALIMENT PHARM THER, V48, P152, DOI 10.1111/apt.14816
   Innes AJ, 2017, BONE MARROW TRANSPL, V52, P1452, DOI 10.1038/bmt.2017.151
   Johnsen PH, 2018, LANCET GASTROENTEROL, V3, P17, DOI 10.1016/S2468-1253(17)30338-2
   Kaito S, 2018, BLOOD ADV, V2, P3097, DOI 10.1182/bloodadvances.2018024968
   Kakihana K, 2016, BLOOD, V128, P2083, DOI 10.1182/blood-2016-05-717652
   Kim S, 2017, IMMUNOL REV, V279, P90, DOI 10.1111/imr.12563
   Lambelet P, 2017, NEW MICROBIOL, V40, P161
   Langdon A, 2021, GENOME MED, V13, DOI 10.1186/s13073-021-00843-9
   Lee CH, 2014, EUR J CLIN MICROBIOL, V33, P1425, DOI 10.1007/s10096-014-2088-9
   Lee JJ, 2021, MICROORGANISMS, V9, DOI 10.3390/microorganisms9020352
   Lee YJ, 2017, J INFECT DIS, V215, P1117, DOI 10.1093/infdis/jix011
   Li YT, 2016, ALIMENT PHARM THER, V43, P445, DOI 10.1111/apt.13492
   Mandalia A, 2016, INT J COLORECTAL DIS, V31, P1059, DOI 10.1007/s00384-015-2396-2
   Manges AR, 2016, INFECT DIS-NOR, V48, P587, DOI 10.1080/23744235.2016.1177199
   Mao D, 2020, MEDICINE, V99, DOI 10.1097/MD.0000000000022129
   Marcella C, 2021, ALIMENT PHARM THER, V53, P33, DOI 10.1111/apt.16148
   McDonald LC, 2018, CLIN INFECT DIS, V66, pE1, DOI [10.1093/cid/cix1085, 10.1093/cid/ciy149]
   Merli P, 2020, HAEMATOLOGICA, V105, P2686, DOI 10.3324/haematol.2019.244210
   Millan B, 2016, CLIN INFECT DIS, V62, P1479, DOI 10.1093/cid/ciw185
   Moss EL, 2017, PLOS ONE, V12, DOI 10.1371/journal.pone.0182585
   Nagpal R, 2018, SCI REP-UK, V8, DOI 10.1038/s41598-018-30114-4
   O'Grady NP, 2002, CLIN INFECT DIS, V35, P1281, DOI 10.1086/344188
   Oostdijk EAN, 2010, AM J RESP CRIT CARE, V181, P452, DOI 10.1164/rccm.200908-1210OC
   Oren I, 2013, AM J INFECT CONTROL, V41, P1167, DOI 10.1016/j.ajic.2013.04.018
   Pagano L, 2014, EMERG INFECT DIS, V20, P1235, DOI 10.3201/eid2007.130094
   Paramsothy S, 2017, LANCET, V389, P1218, DOI 10.1016/S0140-6736(17)30182-4
   Pickard JM, 2017, IMMUNOL REV, V279, P70, DOI 10.1111/imr.12567
   Qi XF, 2018, FRONT IMMUNOL, V9, DOI 10.3389/fimmu.2018.02195
   Rinninella E, 2019, MICROORGANISMS, V7, DOI 10.3390/microorganisms7010014
   Saidani N, 2019, INT J ANTIMICROB AG, V53, P355, DOI 10.1016/j.ijantimicag.2018.11.014
   Saidel-Odes L, 2012, INFECT CONT HOSP EP, V33, P14, DOI 10.1086/663206
   Samet A, 2013, EUR J CLIN MICROBIOL, V32, P1393, DOI 10.1007/s10096-013-1886-9
   Shogbesan O, 2018, CAN J GASTROENTEROL, V2018, DOI 10.1155/2018/1394379
   Shono Y, 2018, NAT REV CANCER, V18, P283, DOI 10.1038/nrc.2018.10
   Sohn KM, 2016, INFECT CONT HOSP EP, V37, P1519, DOI 10.1017/ice.2016.229
   Spindelboeck W, 2017, HAEMATOLOGICA, V102, pE210, DOI 10.3324/haematol.2016.154351
   Staffas A, 2017, BLOOD, V129, P927, DOI 10.1182/blood-2016-09-691394
   Stoma I, 2021, CLIN INFECT DIS, V73, DOI 10.1093/cid/ciaa068
   Tamburini FB, 2018, NAT MED, V24, P1809, DOI 10.1038/s41591-018-0202-8
   Taur Y, 2018, SCI TRANSL MED, V10, DOI 10.1126/scitranslmed.aap9489
   Taur Y, 2014, BLOOD, V124, P1174, DOI 10.1182/blood-2014-02-554725
   Trecarichi EM, 2016, AM J HEMATOL, V91, P1076, DOI 10.1002/ajh.24489
   Ubeda C, 2010, J CLIN INVEST, V120, P4332, DOI 10.1172/JCI43918
   van Nood E, 2013, NEW ENGL J MED, V368, P407, DOI 10.1056/NEJMoa1205037
   Webb BJ, 2016, TRANSPL INFECT DIS, V18, P628, DOI 10.1111/tid.12550
   Zhang T, 2020, PROTEIN CELL, V11, P251, DOI 10.1007/s13238-019-00684-8
   Zuckerman T, 2011, BONE MARROW TRANSPL, V46, P1226, DOI 10.1038/bmt.2010.279
NR 76
TC 3
Z9 3
U1 1
U2 4
PU BMC
PI LONDON
PA CAMPUS, 4 CRINAN ST, LONDON N1 9XW, ENGLAND
SN 0949-2321
EI 2047-783X
J9 EUR J MED RES
JI Eur. J. Med. Res.
PD APR 28
PY 2021
VL 26
IS 1
AR 37
DI 10.1186/s40001-021-00508-8
PG 13
WC Medicine, Research & Experimental
WE Science Citation Index Expanded (SCI-EXPANDED)
SC Research & Experimental Medicine
GA RU6CR
UT WOS:000645234600001
PM 33910622
OA gold, Green Published
DA 2022-07-15
ER

PT J
AU Zhong, YB
   Kang, ZP
   Wang, MX
   Long, J
   Wang, HY
   Huang, JQ
   Wei, SY
   Zhou, W
   Zhao, HM
   Liu, DY
AF Zhong, You-Bao
   Kang, Zeng-Ping
   Wang, Meng-Xue
   Long, Jian
   Wang, Hai-Yan
   Huang, Jia-Qi
   Wei, Si-Yi
   Zhou, Wen
   Zhao, Hai-Mei
   Liu, Duan-Yong
TI Curcumin ameliorated dextran sulfate sodium-induced colitis via
   regulating the homeostasis of DCs and Treg and improving the composition
   of the gut microbiota
SO JOURNAL OF FUNCTIONAL FOODS
LA English
DT Article
DE Curcumin; Inflammatory bowel disease; Dendritic cell; Treg; Gut
   microbiota
ID SIGNAL-TRANSDUCTION PATHWAYS; T-CELL RESPONSES; DENDRITIC CELL;
   ULCERATIVE-COLITIS; PD-1 PATHWAY; IBD; KINASE; PATHOGENESIS; INDUCTION;
   INSIGHTS
AB Abnormal dendritic cells (DCs) and Treg cell polarisation and dysbiosis of the intestinal flora are typical features of the pathogenesis of inflammatory bowel disease (IBD). The natural compound curcumin has good anti-inflammatory properties. However, it is unclear whether curcumin effectively ameliorates IBD by regulating the homeostasis of DCs, Treg and gut microbiota. In this study, mice colitis induced by dextran sulfate sodium was orally administrated with curcumin (100 mg/kg/day) for 7 days. Consequently, the index of colonic weight significantly decreased, and body weight, colonic weight, colonic length and colonic tissue injury improved significantly; the percentage of Treg increased significantly, inflammatory DCs and pro-inflammatory cytokines decreased significantly, and the composition of gut microbiota were improved. In addition, curcumin inhibited the activation of PI3K/Akt signaling pathway in colitis mice. These data suggested that curcumin ameliorated colitis by regulating DCs, Treg and gut microbiota, and the underlying mechanism is related to PI3K/Akt pathway inhibition.
C1 [Zhong, You-Bao] Jiangxi Univ Tradit Chinese Med, Lab Anim Sci & Technol Ctr, Nanchang 330004, Jiangxi, Peoples R China.
   [Zhong, You-Bao; Kang, Zeng-Ping; Wang, Meng-Xue; Long, Jian; Huang, Jia-Qi; Wei, Si-Yi] Jiangxi Univ Tradit Chinese Med, Grad Sch, Nanchang 330004, Jiangxi, Peoples R China.
   [Zhong, You-Bao] Jiangxi Univ Tradit Chinese Med, Key Lab Anim Model TCM Syndromes Depress, Nanchang 330004, Jiangxi, Peoples R China.
   [Wang, Hai-Yan; Zhou, Wen; Liu, Duan-Yong] Jiangxi Univ Tradit Chinese Med, Formula Pattern Res Ctr, Nanchang 330004, Jiangxi, Peoples R China.
   [Zhao, Hai-Mei] Jiangxi Univ Tradit Chinese Med, Coll Chinese Med, Nanchang 330004, Jiangxi, Peoples R China.
   [Liu, Duan-Yong] Jiangxi Univ Tradit Chinese Med, Sci & Technol Coll, Nanchang 330004, Jiangxi, Peoples R China.
RP Zhao, HM; Liu, DY (通讯作者)，Jiangxi Univ Tradit Chinese Med, 1689 Meiling Rd, Nanchang 330004, Jiangxi, Peoples R China.
EM haimei79@163.com; liuduanyong@163.com
RI Zhong, You-Bao/ABC-6136-2021
FU National Natural Science Foundation of China [82060799, 81860792,
   81760838, 81760808]; Natural Science Foundation of Jiangxi Province
   [20202ACBL206026, 20202ACBL206028, 20202BABL216062, 20192ACB20015,
   20192BAB215050, 20181BAB205082]; Education Department of Jiangxi
   Province [GJJ201261, GJJ190646, GJJ196047, GJJ196049]; Science and
   Technology Plan Project of Jiangxi Provincial Health and Health
   Commission [202110121]; Young Talents Project [1141900603]
FX This study was supported by the National Natural Science Foundation of
   China (Grant Nos. 82060799, 81860792, 81760838, and 81760808), Natural
   Science Foundation of Jiangxi Province (Grant Nos. 20202ACBL206026,
   20202ACBL206028, 20202BABL216062, 20192ACB20015, 20192BAB215050, and
   20181BAB205082), and Education Department of Jiangxi Province (Grant
   Nos. GJJ201261, GJJ190646, GJJ196047 and GJJ196049), and Science and
   Technology Plan Project of Jiangxi Provincial Health and Health
   Commission (Grant No. 202110121), and 1050 Young Talents Project (Grant
   No. 1141900603).
CR Amarnath S, 2011, SCI TRANSL MED, V3, DOI 10.1126/scitranslmed.3003130
   Ardeshna KM, 2000, BLOOD, V96, P1039, DOI 10.1182/blood.V96.3.1039.015k04_1039_1046
   Baliga MS, 2012, FOOD FUNCT, V3, P1109, DOI 10.1039/c2fo30097d
   Bevivino G, 2018, EXPERT REV GASTROENT, V12, P907, DOI 10.1080/17474124.2018.1503053
   Borren NZ, 2019, NAT REV GASTRO HEPAT, V16, P247, DOI 10.1038/s41575-018-0091-9
   Chen F, 2020, FRONT PHYSIOL, V11, DOI 10.3389/fphys.2020.00801
   Cheng HY, 2019, MICROORGANISMS, V7, DOI 10.3390/microorganisms7120583
   Cho HW, 2020, J MICROBIOL BIOTECHN, V30, P1640, DOI 10.4014/jmb.2006.06034
   Chu FF, 2004, CANCER RES, V64, P962, DOI 10.1158/0008-5472.CAN-03-2272
   Coelho MR, 2020, NUTRIENTS, V12, DOI 10.3390/nu12082296
   Cong YZ, 2002, J IMMUNOL, V169, P6112, DOI 10.4049/jimmunol.169.11.6112
   Denning TL, 2011, J IMMUNOL, V187, P733, DOI 10.4049/jimmunol.1002701
   Dhodapkar MV, 2001, J EXP MED, V193, P233, DOI 10.1084/jem.193.2.233
   Di Sabatino A, 2015, AUTOIMMUN REV, V14, P1161, DOI 10.1016/j.autrev.2015.08.004
   Dieleman LA, 1998, CLIN EXP IMMUNOL, V114, P385
   Dong HD, 2003, J CLIN INVEST, V111, P363, DOI 10.1172/JCI200316015
   Duraiswamy J, 2013, CANCER RES, V73, P6900, DOI 10.1158/0008-5472.CAN-13-1550
   Francisco LM, 2010, IMMUNOL REV, V236, P219, DOI 10.1111/j.1600-065X.2010.00923.x
   Gao L, 2020, FOOD CHEM TOXICOL, V137, DOI 10.1016/j.fct.2020.111177
   Gionchetti P, 2003, GASTROENTEROLOGY, V124, P1202, DOI 10.1016/S0016-5085(03)00171-9
   Goulart RD, 2020, EXPERT REV GASTROENT, V14, P1171, DOI 10.1080/17474124.2020.1808460
   Grainger JR, 2010, IMMUNOL REV, V234, P305, DOI 10.1111/j.0105-2896.2009.00880.x
   Guilliams M, 2010, BLOOD, V115, P1958, DOI 10.1182/blood-2009-09-245274
   Hawiger D, 2001, J EXP MED, V194, P769, DOI 10.1084/jem.194.6.769
   Hofmeyer KA, 2011, J BIOMED BIOTECHNOL, DOI 10.1155/2011/451694
   Hu L, 2020, FREE RADICAL BIO MED, V152, P609, DOI 10.1016/j.freeradbiomed.2019.12.002
   Huynh A, 2015, NAT IMMUNOL, V16, P188, DOI 10.1038/ni.3077
   Iliev ID, 2009, MUCOSAL IMMUNOL, V2, P340, DOI 10.1038/mi.2009.13
   Imhann F, 2018, GUT, V67, P108, DOI 10.1136/gutjnl-2016-312135
   Ivanov II, 2009, CELL, V139, P485, DOI 10.1016/j.cell.2009.09.033
   Jacobs JFM, 2009, NEURO-ONCOLOGY, V11, P394, DOI 10.1215/15228517-2008-104
   Jiang XJ, 2019, MOL CANCER, V18, DOI 10.1186/s12943-018-0928-4
   Jonuleit H, 2000, J EXP MED, V192, P1213, DOI 10.1084/jem.192.9.1213
   Kamikozuru K, 2009, CLIN EXP IMMUNOL, V156, P320, DOI 10.1111/j.1365-2249.2009.03904.x
   Kelsen JR, 2017, CURR ALLERGY ASTHM R, V17, DOI 10.1007/s11882-017-0724-z
   Kerdiles YM, 2010, IMMUNITY, V33, P890, DOI 10.1016/j.immuni.2010.12.002
   Kucharzik T, 2006, INFLAMM BOWEL DIS, V12, P1068, DOI 10.1097/01.mib.0000235827.21778.d5
   Kuipers H, 2006, EUR J IMMUNOL, V36, P2472, DOI 10.1002/eji.200635978
   Laine A, 2015, J IMMUNOL, V195, P1791, DOI 10.4049/jimmunol.1500849
   Lammers KM, 2002, AM J GASTROENTEROL, V97, P1182, DOI 10.1111/j.1572-0241.2002.05693.x
   Le Berre C, 2020, EXPERT OPIN BIOL TH, V20, P363, DOI 10.1080/14712598.2019.1666101
   Li AL, 2020, MICROBIOL IMMUNOL, V64, P23, DOI 10.1111/1348-0421.12749
   Linskens RK, 2001, SCAND J GASTROENTERO, V36, P29, DOI 10.1080/003655201753265082
   Liu JL, 2020, LIFE SCI, V263, DOI 10.1016/j.lfs.2020.118587
   Lynch SV, 2016, NEW ENGL J MED, V375, P2369, DOI 10.1056/NEJMra1600266
   Mahnke K, 2003, BLOOD, V101, P4862, DOI 10.1182/blood-2002-10-3229
   Mohammadnia-Afrouzi M, 2015, AUTOIMMUNITY, V48, P556, DOI 10.3109/08916934.2015.1070835
   Mottet C, 2003, J IMMUNOL, V170, P3939, DOI 10.4049/jimmunol.170.8.3939
   Mura C, 2011, INT J PHARMACEUT, V416, P145, DOI 10.1016/j.ijpharm.2011.06.025
   Ni J, 2017, NAT REV GASTRO HEPAT, V14, P573, DOI 10.1038/nrgastro.2017.88
   Paramsothy S, 2017, LANCET, V389, P1218, DOI 10.1016/S0140-6736(17)30182-4
   Park D, 2006, NAT BIOTECHNOL, V24, P1581, DOI 10.1038/nbt1262
   Pollizzi KN, 2015, TRENDS IMMUNOL, V36, P13, DOI 10.1016/j.it.2014.11.005
   Pulendran B, 2008, CURR OPIN IMMUNOL, V20, P61, DOI 10.1016/j.coi.2007.10.009
   Pulendran B, 2010, NAT IMMUNOL, V11, P647, DOI 10.1038/ni.1894
   Putignani L, 2016, INFLAMM BOWEL DIS, V22, P487, DOI 10.1097/MIB.0000000000000602
   Rath HC, 1996, J CLIN INVEST, V98, P945, DOI 10.1172/JCI118878
   Rescigno M, 2009, J CLIN INVEST, V119, P2441, DOI 10.1172/JCI39134
   Salem F, 2019, UNITED EUR GASTROENT, V7, P1008, DOI 10.1177/2050640619867555
   Shrestha S, 2015, NAT IMMUNOL, V16, P178, DOI 10.1038/ni.3076
   Solano-Galvez Sandra Georgina, 2018, Med Sci (Basel), V6, DOI 10.3390/medsci6040088
   Steinman RM, 2007, NATURE, V449, P419, DOI 10.1038/nature06175
   Stone EL, 2015, IMMUNITY, V42, P239, DOI 10.1016/j.immuni.2015.01.017
   Turnbaugh PJ, 2006, NATURE, V444, P1027, DOI 10.1038/nature05414
   Voskens CJ, 2017, INFLAMM BOWEL DIS, V23, P348, DOI 10.1097/MIB.0000000000001192
   Wang YH, 2019, NAT MED, V25, P188, DOI 10.1038/s41591-018-0305-2
   Wang YQ, 2018, IMMUNOPHARM IMMUNOT, V40, P476, DOI 10.1080/08923973.2018.1469145
   Wu MN, 2019, PHARMACOL RES, V150, DOI 10.1016/j.phrs.2019.104489
   Yu QG, 2004, J IMMUNOL, V172, P6047, DOI 10.4049/jimmunol.172.10.6047
   Yuan ZW, 2020, BIOMED PHARMACOTHER, V121, DOI 10.1016/j.biopha.2019.109638
   Zeeff SB, 2016, INFLAMM BOWEL DIS, V22, P1296, DOI 10.1097/MIB.0000000000000758
   Zhang LZ, 2019, MOL MED REP, V19, P3053, DOI 10.3892/mmr.2019.9974
   Zhao HM, 2016, FRONT PHARMACOL, V7, DOI 10.3389/fphar.2016.00455
   Zhao HM, 2016, WORLD J GASTROENTERO, V22, P5374, DOI 10.3748/wjg.v22.i23.5374
   Zhong YB, 2021, FRONT PHARMACOL, V11, DOI 10.3389/fphar.2020.630244
NR 75
TC 5
Z9 5
U1 15
U2 26
PU ELSEVIER
PI AMSTERDAM
PA RADARWEG 29, 1043 NX AMSTERDAM, NETHERLANDS
SN 1756-4646
EI 2214-9414
J9 J FUNCT FOODS
JI J. Funct. Food.
PD NOV
PY 2021
VL 86
AR 104716
DI 10.1016/j.jff.2021.104716
EA SEP 2021
PG 14
WC Food Science & Technology; Nutrition & Dietetics
WE Science Citation Index Expanded (SCI-EXPANDED)
SC Food Science & Technology; Nutrition & Dietetics
GA WB4VA
UT WOS:000703570000005
OA gold
DA 2022-07-15
ER

PT J
AU Zakerska-Banaszak, O
   Tomczak, H
   Gabryel, M
   Baturo, A
   Wolko, L
   Michalak, M
   Malinska, N
   Mankowska-Wierzbicka, D
   Eder, P
   Dobrowolska, A
   Slomski, R
   Skrzypczak-Zielinska, M
AF Zakerska-Banaszak, Oliwia
   Tomczak, Hanna
   Gabryel, Marcin
   Baturo, Alina
   Wolko, Lukasz
   Michalak, Michal
   Malinska, Natalia
   Mankowska-Wierzbicka, Dorota
   Eder, Piotr
   Dobrowolska, Agnieszka
   Slomski, Ryszard
   Skrzypczak-Zielinska, Marzena
TI Dysbiosis of gut microbiota in Polish patients with ulcerative colitis:
   a pilot study
SO SCIENTIFIC REPORTS
LA English
DT Article
ID INFLAMMATORY-BOWEL-DISEASE; FECAL MICROBIOTA; PATHOGENESIS; MECHANISMS;
   DIVERSITY; GENETICS; SHIFTS
AB Ulcerative colitis (UC) is a chronic immune-mediated disorder, whose etiology is not fully understood and for which no effective treatment is available. Recently, research has focused on the dysbiosis of gut microbiome in UC. However, the results so far remain inconsistent and insufficient to understand the microbial component in UC pathogenesis. In this study, we determine specific changes in the gut microbial profile in Polish UC patients compared to healthy subjects for the first time. Using 16S rRNA gene-based analysis we have described the intestinal microbial community in a group of 20 individuals (10 UC patients and 10 controls). Our results after multiple hypothesis testing correction demonstrated substantially lower gut microbiome diversity in UC cases compared to the controls and considerable differences at the phylum level, as well as among 13 bacterial families and 20 bacterial genera (p<0.05). UC samples were more abundant in Proteobacteria (8.42%), Actinobacteria (6.89%) and Candidate Division TM7 (2.88%) than those of healthy volunteers (2.57%, 2.29% and 0.012%, respectively). On the other hand, Bacteroidetes and Verrucomicrobia were presented at a lower level in UC relative to the controls (14% and 0% vs 27.97% and 4.47%, respectively). In conclusion, our results show a reduced gut microbial diversity in Polish UC patients, a reduction of taxa with an anti-inflammatory impact and an increased abundance of potentially pathogenic bacteria.
C1 [Zakerska-Banaszak, Oliwia; Slomski, Ryszard; Skrzypczak-Zielinska, Marzena] Polish Acad Sci, Inst Human Genet, Strzeszynska 32, PL-60479 Poznan, Poland.
   [Tomczak, Hanna; Malinska, Natalia] Poznan Univ Med Sci, Cent Microbiol Lab, H Swiecicki Clin Hosp, Poznan, Poland.
   [Tomczak, Hanna] Poznan Univ Med Sci, Dept Dermatol & Venereol, Poznan, Poland.
   [Gabryel, Marcin; Baturo, Alina; Mankowska-Wierzbicka, Dorota; Eder, Piotr; Dobrowolska, Agnieszka] Poznan Univ Med Sci, Dept Gastroenterol Dietet & Internal Dis, Poznan, Poland.
   [Wolko, Lukasz] Univ Life Sci, Dept Biochem & Biotechnol, Poznan, Poland.
   [Michalak, Michal] Poznan Univ Med Sci, Dept Comp Sci & Stat, Poznan, Poland.
RP Zakerska-Banaszak, O (通讯作者)，Polish Acad Sci, Inst Human Genet, Strzeszynska 32, PL-60479 Poznan, Poland.
EM o.zakerska.banaszak@gmail.com
RI Slomski, Ryszard/AGR-6196-2022
OI Slomski, Ryszard/0000-0001-5601-7002; Zakerska-Banaszak,
   Oliwia/0000-0002-2223-3767; Wolko, Lukasz/0000-0002-3626-4388
FU Poznan University of Medical Sciences, Poznan, Poland
   [502-01-222-38-000]
FX This study was supported by Grant (Number 502-01-222-38-000) for young
   scientists from Poznan University of Medical Sciences, Poznan, Poland.
CR Alam MT, 2020, GUT PATHOG, V12, DOI 10.1186/s13099-019-0341-6
   Arumugam M, 2011, NATURE, V473, P174, DOI 10.1038/nature09944
   Bajer L, 2017, WORLD J GASTROENTERO, V23, P4548, DOI 10.3748/wjg.v23.i25.4548
   Bienenstock J, 2015, NUTR REV, V73, P28, DOI 10.1093/nutrit/nuv019
   Butto LF, 2016, INT J MED MICROBIOL, V306, P302, DOI 10.1016/j.ijmm.2016.02.010
   Cai L, 2013, PLOS ONE, V8, DOI 10.1371/journal.pone.0053649
   Casen C, 2015, ALIMENT PHARM THER, V42, P71, DOI 10.1111/apt.13236
   Clooney AG, 2021, GUT, V70, P499, DOI 10.1136/gutjnl-2020-321106
   Dorofeyev AE, 2013, GASTROENT RES PRACT, V2013, DOI 10.1155/2013/431231
   Eckburg PB, 2005, SCIENCE, V308, P1635, DOI 10.1126/science.1110591
   Flint HJ, 2012, NAT REV GASTRO HEPAT, V9, P577, DOI 10.1038/nrgastro.2012.156
   Forbes JD, 2018, MICROBIOME, V6, DOI 10.1186/s40168-018-0603-4
   Frank DN, 2007, P NATL ACAD SCI USA, V104, P13780, DOI 10.1073/pnas.0706625104
   Fuentes S, 2017, ISME J, V11, P1877, DOI 10.1038/ismej.2017.44
   Gkouskou KK, 2014, FRONT CELL INFECT MI, V4, DOI 10.3389/fcimb.2014.00028
   Gozd-Barszczewska A., 2019, J PRECLINICAL CLIN R, V13, P37, DOI [10.26444/jpccr/105532, DOI 10.26444/JPCCR/105532]
   Gozd-Barszczewska A, 2017, ANN AGR ENV MED, V24, P416, DOI 10.26444/aaem/75456
   Guo XY, 2020, J DIGEST DIS, V21, P147, DOI 10.1111/1751-2980.12849
   Habens F, 2005, APOPTOSIS, V10, P481, DOI 10.1007/s10495-005-1877-0
   Human Microbiome Project Consortium, 2012, Nature, V486, P207, DOI 10.1038/nature11234
   Alvarez-Mercado AI, 2019, MICROORGANISMS, V7, DOI 10.3390/microorganisms7030068
   Kang CS, 2013, PLOS ONE, V8, DOI 10.1371/journal.pone.0076520
   Kaplan GG, 2015, NAT REV GASTRO HEPAT, V12, P720, DOI 10.1038/nrgastro.2015.150
   Khan I, 2019, PATHOGENS, V8, DOI 10.3390/pathogens8030126
   Khor B, 2011, NATURE, V474, P307, DOI 10.1038/nature10209
   Kim MH, 2013, GASTROENTEROLOGY, V145, P396, DOI 10.1053/j.gastro.2013.04.056
   Kummen M, 2017, GUT, V66, P611, DOI 10.1136/gutjnl-2015-310500
   Mankowska-Wierzbicka D, 2020, BIOMEDICINES, V8, DOI 10.3390/biomedicines8080268
   McGovern DPB, 2015, GASTROENTEROLOGY, V149, P1163, DOI 10.1053/j.gastro.2015.08.001
   Mohajeri MH, 2018, EUR J NUTR, V57, pS1, DOI 10.1007/s00394-018-1703-4
   Ananthakrishnan Ashwin N, 2013, Gastroenterol Hepatol (N Y), V9, P367
   Mozdiak E, 2015, BMJ-BRIT MED J, V351, DOI 10.1136/bmj.h4416
   Nagao-Kitamoto H, 2017, IMMUNE NETW, V17, P1, DOI 10.4110/in.2017.17.1.1
   Nemoto H, 2012, DIGEST DIS SCI, V57, P2955, DOI 10.1007/s10620-012-2236-y
   Ng SC, 2017, LANCET, V390, P2769, DOI 10.1016/S0140-6736(17)32448-0
   Nishida A, 2018, CLIN J GASTROENTEROL, V11, P1, DOI 10.1007/s12328-017-0813-5
   Nugent SG, 2001, GUT, V48, P571, DOI 10.1136/gut.48.4.571
   Oleskin Alexander V., 2016, Microbial Ecology in Health and Disease, V27, P30971, DOI 10.3402/mehd.v27.30971
   Pittayanon R, 2020, GASTROENTEROLOGY, V158, P930, DOI 10.1053/j.gastro.2019.11.294
   Quast Christian, 2013, Nucleic Acids Res, V41, pD590, DOI 10.1093/nar/gks1219
   Quevrain E, 2016, GUT, V65, P415, DOI 10.1136/gutjnl-2014-307649
   Rhen T, 2005, NEW ENGL J MED, V353, P1711, DOI 10.1056/NEJMra050541
   Rinninella E, 2019, MICROORGANISMS, V7, DOI 10.3390/microorganisms7010014
   Santoru ML, 2017, SCI REP-UK, V7, DOI 10.1038/s41598-017-10034-5
   Sartor RB, 2006, NAT CLIN PRACT GASTR, V3, P390, DOI 10.1038/ncpgasthep0528
   Sheehan D, 2015, J GASTROENTEROL, V50, P495, DOI 10.1007/s00535-015-1064-1
   Takeshita K, 2016, INFLAMM BOWEL DIS, V22, P2802, DOI 10.1097/MIB.0000000000000972
   Ungaro R, 2017, LANCET, V389, P1756, DOI 10.1016/S0140-6736(16)32126-2
   van Dieren JM, 2006, INFLAMM BOWEL DIS, V12, P311, DOI 10.1097/01.MIB.0000209787.19952.53
   Walker AW, 2011, BMC MICROBIOL, V11, DOI 10.1186/1471-2180-11-7
   Zhang ML, 2007, J CLIN MICROBIOL, V45, P496, DOI 10.1128/JCM.01720-06
   Zhang SL, 2017, FRONT IMMUNOL, V8, DOI 10.3389/fimmu.2017.01674
NR 52
TC 15
Z9 14
U1 4
U2 6
PU NATURE PORTFOLIO
PI BERLIN
PA HEIDELBERGER PLATZ 3, BERLIN, 14197, GERMANY
SN 2045-2322
J9 SCI REP-UK
JI Sci Rep
PD JAN 25
PY 2021
VL 11
IS 1
AR 2166
DI 10.1038/s41598-021-81628-3
PG 13
WC Multidisciplinary Sciences
WE Science Citation Index Expanded (SCI-EXPANDED)
SC Science & Technology - Other Topics
GA XT0RS
UT WOS:000733305200003
PM 33495479
OA Green Published, gold
DA 2022-07-15
ER

PT J
AU Zhang, ZC
   Shen, P
   Liu, JX
   Gu, C
   Lu, XJ
   Li, YX
   Cao, YG
   Liu, B
   Fu, YH
   Zhang, NS
AF Zhang, Zecai
   Shen, Peng
   Liu, Jiuxi
   Gu, Cong
   Lu, Xiaojie
   Li, Yanxin
   Cao, Yongguo
   Liu, Bo
   Fu, Yunhe
   Zhang, Naisheng
TI In Vivo Study of the Efficacy of the Essential Oil of Zanthoxylum
   bungeanum Pericarp in Dextran Sulfate Sodium-Induced Murine Experimental
   Colitis
SO JOURNAL OF AGRICULTURAL AND FOOD CHEMISTRY
LA English
DT Article
DE essential oil; Zanthoxylum bungeanum pericarp; colitis; inflammation;
   ZO-1; intestinal microbiota
ID INFLAMMATORY-BOWEL-DISEASE; ACTIVATED-RECEPTOR-GAMMA; INTESTINAL
   EPITHELIAL-CELLS; MYRIACANTHUM VAR. PUBESCENS; TNBS-INDUCED COLITIS;
   PPAR-GAMMA; MICE; RATS; DSS; PATHOGENESIS
AB The purpose of this study was to investigate the protective effects and mechanisms of the essential oil of Zanthoxylum bungeanum pericarp (ZBEO) on dextran sulfate sodium (DSS)-induced experimental colitis in mice. ZBEO decreased DSS-induced body weight loss, the disease activity index, colon length shortening, colonic pathological damage, and myeloperoxidase activities. The production of pro-inflammatory mediators was significantly alleviated by ZBEO. Further mechanistic analysis showed that ZBEO inhibited inflammation by regulating NF-kappa B and PPAR gamma pathways. ZBEO also inhibited NLRP3 activation in colitis in mice. Furthermore, ZBEO contributed to the maintenance of tight junction architecture by regulating the expression of zonula occludens-1 during colitis. Surprisingly, treatment with ZBEO increased levels of the commensal bacteria containing Lactobacillus and Bifidobacteria but reduced Escherichia coli levels in the feces of mice. These results suggested that supplementation with ZBEO might provide a new dietary strategy for the prevention of ulcerative colitis.
C1 [Zhang, Zecai; Shen, Peng; Liu, Jiuxi; Gu, Cong; Lu, Xiaojie; Li, Yanxin; Cao, Yongguo; Liu, Bo; Fu, Yunhe; Zhang, Naisheng] Jilin Univ, Coll Vet Med, Changchun 130062, Peoples R China.
RP Fu, YH; Zhang, NS (通讯作者)，Jilin Univ, Coll Vet Med, Changchun 130062, Peoples R China.
EM fuyunhesky@sina.com; zhangns@jlu.edu.cn
FU Key Project of Chinese National Programs for Research and Development
   [2016YFD0501009]; National Natural Science Foundation of China
   [31472248, 31572582]
FX This work was supported by the Key Project of Chinese National Programs
   for Research and Development (2016YFD0501009) and the National Natural
   Science Foundation of China (31472248 and 31572582).
CR Alex P, 2009, INFLAMM BOWEL DIS, V15, P341, DOI 10.1002/ibd.20753
   Bashashati M, 2015, CURR DRUG TARGETS, V16, P199, DOI 10.2174/1389450116666150120104012
   Bauer C, 2010, GUT, V59, P1192, DOI 10.1136/gut.2009.197822
   Boeck P, 2005, ARCH PHARM, V338, P87, DOI 10.1002/ardp.200400929
   Braus NA, 2009, CLIN IMMUNOL, V132, P1, DOI 10.1016/j.clim.2009.02.006
   Celinski K, 2011, J PHYSIOL PHARMACOL, V62, P347
   Coskun M, 2017, TRENDS PHARMACOL SCI, V38, P127, DOI 10.1016/j.tips.2016.10.014
   Cosnes J, 2011, GASTROENTEROLOGY, V140, P1785, DOI 10.1053/j.gastro.2011.01.055
   Desreumaux P, 2001, J EXP MED, V193, P827, DOI 10.1084/jem.193.7.827
   Dieleman LA, 2004, CLIN EXP IMMUNOL, V136, P30, DOI 10.1111/j.1365-2249.2004.02410.x
   Dieleman LA, 1998, CLIN EXP IMMUNOL, V114, P385
   Dinarello CA, 2009, ANNU REV IMMUNOL, V27, P519, DOI 10.1146/annurev.immunol.021908.132612
   Dubuquoy L, 2006, GUT, V55, P1341, DOI 10.1136/gut.2006.093484
   Dworzanski T, 2010, J PHYSIOL PHARMACOL, V61, P683
   Franchi L, 2009, NAT IMMUNOL, V10, P241, DOI 10.1038/ni.1703
   Fukuda T, 2016, J AGR FOOD CHEM, V64, P4227, DOI 10.1021/acs.jafc.6b00665
   Garside P, 1999, CLIN EXP IMMUNOL, V118, P337
   Gerova VA, 2011, WORLD J GASTROENTERO, V17, P2211, DOI [10.3748/wjg.v17.i17., 10.3748/wjg.v17.i17.2211]
   Gong Y, 2016, J INTERF CYTOK RES, V36, P75, DOI 10.1089/jir.2015.0030
   Guleria S, 2013, SCI WORLD J, DOI 10.1155/2013/790580
   Hakansson A, 2015, CLIN EXP MED, V15, P107, DOI 10.1007/s10238-013-0270-5
   Hart PH, 2000, INFLAMM RES, V49, P619, DOI 10.1007/s000110050639
   Ji KL, 2016, PHYTOMEDICINE, V23, P883, DOI 10.1016/j.phymed.2016.05.006
   Kawachiya T, 2005, INT J MOL MED, V15, P417
   Kennedy-Feitosa E, 2016, PULM PHARMACOL THER, V41, P11, DOI 10.1016/j.pupt.2016.09.004
   Khor B, 2011, NATURE, V474, P307, DOI 10.1038/nature10209
   Kim DH, 2017, IMMUNE NETW, V17, P25, DOI 10.4110/in.2017.17.1.25
   Kim H, 2017, J NUTR BIOCHEM, V43, P107, DOI 10.1016/j.jnutbio.2017.02.005
   Kobayashi Y, 2015, J AGR FOOD CHEM, V63, P6041, DOI 10.1021/acs.jafc.5b01682
   Kucharzik T, 2001, AM J PATHOL, V159, P2001, DOI 10.1016/S0002-9440(10)63051-9
   Lan Y, 2014, J ZHEJIANG UNIV-SC B, V15, P153, DOI 10.1631/jzus.B1300230
   Laukoetter MG, 2006, CURR OPIN GASTROEN, V22, P85, DOI 10.1097/01.mog.0000203864.48255.4f
   Li R, 2014, J ETHNOPHARMACOL, V158, P43, DOI 10.1016/j.jep.2014.10.006
   Liu YZ, 2010, FITOTERAPIA, V81, P108, DOI 10.1016/j.fitote.2009.08.005
   Lu A, 2014, CELL, V156, P1193, DOI 10.1016/j.cell.2014.02.008
   Matsuoka K, 2015, INTEST RES, V13, P219, DOI 10.5217/ir.2015.13.3.219
   Matsuoka K, 2015, SEMIN IMMUNOPATHOL, V37, P47, DOI 10.1007/s00281-014-0454-4
   Mine Y, 2015, J AGR FOOD CHEM, V63, P10437, DOI 10.1021/acs.jafc.5b03812
   Mine Y, 2015, J AGR FOOD CHEM, V63, P9987, DOI 10.1021/acs.jafc.5b03749
   Nakajima A, 2001, GASTROENTEROLOGY, V120, P460, DOI 10.1053/gast.2001.21191
   Paik SY, 2005, BIOL PHARM BULL, V28, P802, DOI 10.1248/bpb.28.802
   Park MJ, 2010, J MICROBIOL, V48, P496, DOI 10.1007/s12275-010-9327-2
   Patwardhan B, 2005, EVID-BASED COMPL ALT, V2, P465, DOI 10.1093/ecam/neh140
   Rand TG, 2010, ARCH TOXICOL, V84, P205, DOI 10.1007/s00204-009-0481-4
   Ruyssers NE, 2009, INFLAMM BOWEL DIS, V15, P491, DOI 10.1002/ibd.20787
   Santos FA, 2004, FOOD CHEM TOXICOL, V42, P579, DOI 10.1016/j.fct.2003.11.001
   Shah YM, 2007, AM J PHYSIOL-GASTR L, V292, pG657, DOI 10.1152/ajpgi.00381.2006
   Su CG, 1999, J CLIN INVEST, V104, P383, DOI 10.1172/JCI7145
   Wu QF, 2012, J ETHNOPHARMACOL, V139, P668, DOI 10.1016/j.jep.2011.11.056
   Yadav PN, 2003, J PHARMACOL EXP THER, V305, P925, DOI 10.1124/jpet.103.049171
   Zhang J, 2014, MUCOSAL IMMUNOL, V7, P1139, DOI 10.1038/mi.2014.1
NR 51
TC 27
Z9 31
U1 4
U2 77
PU AMER CHEMICAL SOC
PI WASHINGTON
PA 1155 16TH ST, NW, WASHINGTON, DC 20036 USA
SN 0021-8561
EI 1520-5118
J9 J AGR FOOD CHEM
JI J. Agric. Food Chem.
PD APR 26
PY 2017
VL 65
IS 16
BP 3312
EP 3320
DI 10.1021/acs.jafc.7b01323
PG 9
WC Agriculture, Multidisciplinary; Chemistry, Applied; Food Science &
   Technology
WE Science Citation Index Expanded (SCI-EXPANDED)
SC Agriculture; Chemistry; Food Science & Technology
GA ET5JZ
UT WOS:000400321300008
PM 28368613
DA 2022-07-15
ER

PT J
AU Li, XY
   Shen, J
   Ran, ZH
AF Li, Xinyang
   Shen, Jun
   Ran, Zhihua
TI Crosstalk between the gut and the liver via susceptibility loci: Novel
   advances in inflammatory bowel disease and autoimmune liver disease
SO CLINICAL IMMUNOLOGY
LA English
DT Review
DE Inflammatory bowel disease; Autoimmune liver disease; Pathogenesis;
   Susceptibility loci
ID PRIMARY SCLEROSING CHOLANGITIS; PRIMARY BILIARY-CIRRHOSIS; GENOME-WIDE
   ASSOCIATION; TOLL-LIKE RECEPTORS; HELPER TYPE 17; EXTRAINTESTINAL
   MANIFESTATIONS; ULCERATIVE-COLITIS; CROHNS-DISEASE; INTESTINAL
   MICROBIOTA; EPITHELIAL-CELLS
AB Inflammatory bowel disease (IBD) is an autoimmune disorder characterized by chronic, relapsing intestinal inflammation. Autoimmune liver disease (AILD) may be involved in IBD as an extra-intestinal manifestation (EIM). Epidemiologic and anatomic evidence have demonstrated an intimate crosstalk between the gut and the liver. In this review, we briefly introduced nine groups of susceptibility loci shared by inflammatory bowel and autoimmune liver disease for the first time. The genome-wide association studies (GWAS) evidence of pathways involving crosstalk between the gut and the liver is clarified and explained. It has been found that HNF4-alpha, GPR35, MST1R, CARD9, IL2/1L21/1L2R, BACH2, TNFRSFI4, MAdCAM-1, and FUT2 are the genes involved in tight junction formation, macrophage function, T helper cell or T-reg cell cycle and function, TNF secretion, lymphocyte homing or intestinal dysbiosis, respectively. The intimate crosstalk between the gut and liver in immunity is also highlighted and discussed in this review. (C) 2016 Elsevier Inc. All rights reserved.
C1 [Li, Xinyang; Shen, Jun; Ran, Zhihua] Shanghai Jiao Tong Univ, State Key Lab Oncogenes & Related Genes,Sch Med, Key Lab Gastroenterol & Hepatol,Div Gastroenterol, Minist Hlth,Shanghai Canc Inst,Shanghai Inst Dige, 160 Pu Jian Ave, Shanghai 200127, Peoples R China.
RP Shen, J (通讯作者)，Shanghai Jiao Tong Univ, State Key Lab Oncogenes & Related Genes,Sch Med, Key Lab Gastroenterol & Hepatol,Div Gastroenterol, Minist Hlth,Shanghai Canc Inst,Shanghai Inst Dige, 160 Pu Jian Ave, Shanghai 200127, Peoples R China.
EM shenjun66666@sina.cn
OI Shen, Jun/0000-0001-7206-1847
FU National Key Technology Research and Development Program of China
   [2012BA106B03]; National Science Foundation of China [81370508,
   81470820]
FX This work was supported by grants from the National Key Technology
   Research and Development Program of China (No. 2012BA106B03), and the
   National Science Foundation of China (No. 81370508 and No. 81470820).
CR Abraham C, 2009, NEW ENGL J MED, V361, P2066, DOI 10.1056/NEJMra0804647
   Babeu JP, 2014, WORLD J GASTROENTERO, V20, P22, DOI 10.3748/wjg.v20.i1.22
   Bamias G, 2016, TRANSL RES, V167, P104, DOI 10.1016/j.trsl.2015.09.002
   Barth MC, 2009, J BIOL CHEM, V284, P19189, DOI 10.1074/jbc.M109.024042
   Benson JM, 2011, MABS-AUSTIN, V3, P535, DOI 10.4161/mabs.3.6.17815
   Bertin J, 2000, J BIOL CHEM, V275, P41082, DOI 10.1074/jbc.C000726200
   Bonder CS, 2005, IMMUNITY, V23, P153, DOI 10.1016/j.immuni.2005.06.007
   Cario E, 2010, INFLAMM BOWEL DIS, V16, P1583, DOI 10.1002/ibd.21282
   Cattin AL, 2009, MOL CELL BIOL, V29, P6294, DOI 10.1128/MCB.00939-09
   Chapman R, 2008, WORLD J GASTROENTERO, V14, P3350, DOI 10.3748/wjg.14.3350
   Clahsen T, 2015, CLIN IMMUNOL, V156, P74, DOI 10.1016/j.clim.2014.11.005
   Compare D, 2012, NUTR METAB CARDIOVAS, V22, P471, DOI 10.1016/j.numecd.2012.02.007
   Danese S, 2012, GUT, V61, P918, DOI 10.1136/gutjnl-2011-300904
   Darsigny M, 2009, PLOS ONE, V4, DOI 10.1371/journal.pone.0007609
   DeFilippis EM, 2015, DIGEST DIS SCI, V60, P2873, DOI 10.1007/s10620-015-3699-4
   Desjardins M, 2013, CURR OPIN ALLERGY CL, V13, P639, DOI 10.1097/ACI.0000000000000009
   Ellinghaus D, 2013, HEPATOLOGY, V58, P1074, DOI 10.1002/hep.25977
   Fallarini S, 2010, BIOCHEM BIOPH RES CO, V398, P420, DOI 10.1016/j.bbrc.2010.06.091
   Farkkila M, 2004, HEPATOLOGY, V40, P1379, DOI 10.1002/hep.20457
   Fava F, 2011, WORLD J GASTROENTERO, V17, P557, DOI 10.3748/wjg.v17.i5.557
   Folseraas T, 2015, CLIN REV ALLERG IMMU, V48, P154, DOI 10.1007/s12016-014-8417-z
   Folseraas T, 2012, J HEPATOL, V57, P366, DOI 10.1016/j.jhep.2012.03.031
   Frank DN, 2007, P NATL ACAD SCI USA, V104, P13780, DOI 10.1073/pnas.0706625104
   Franks Isobel, 2011, Nat Rev Gastroenterol Hepatol, V9, P2, DOI 10.1038/nrgastro.2011.237
   Goodridge HS, 2009, J IMMUNOL, V182, P1146, DOI 10.4049/jimmunol.182.2.1146
   Gorlatova N, 2011, PLOS ONE, V6, DOI 10.1371/journal.pone.0027269
   Grant AJ, 2001, HEPATOLOGY, V33, P1065, DOI 10.1053/jhep.2001.24231
   Gunewardena S, 2015, GENOM DATA, V5, P126, DOI 10.1016/j.gdata.2015.05.037
   Halliday JS, 2012, J CROHNS COLITIS, V6, P174, DOI 10.1016/j.crohns.2011.07.015
   Hampton DD, 2008, CLIN IMMUNOL, V128, P287, DOI 10.1016/j.clim.2008.06.011
   Han P, 2004, J IMMUNOL, V172, P5931, DOI 10.4049/jimmunol.172.10.5931
   He XX, 2016, SCI REP-UK, V6, DOI 10.1038/srep28370
   Heneghan A. F., 2013, JAK STAT, V2, DOI DOI 10.4161/JKST.25530
   Hsieh CC, 2015, WORLD J GASTROENTERO, V21, P11887, DOI 10.3748/wjg.v21.i42.11887
   Hsu W, 2009, HEPATOLOGY, V49, P133, DOI 10.1002/hep.22591
   Hsu YMS, 2007, NAT IMMUNOL, V8, P198, DOI 10.1038/ni1426
   Izzo R, 2016, EXPERT OPIN INV DRUG, V25, P991, DOI 10.1080/13543784.2016.1189900
   Janse M, 2011, HEPATOLOGY, V53, P1977, DOI 10.1002/hep.24307
   Ji KL, 2016, PHYTOMEDICINE, V23, P883, DOI 10.1016/j.phymed.2016.05.006
   Jin Y, 2015, WORLD J GASTROENTERO, V21, P6352, DOI 10.3748/wjg.v21.i20.6352
   Jostins L, 2012, NATURE, V491, P119, DOI 10.1038/nature11582
   Katt J, 2013, HEPATOLOGY, V58, P1084, DOI 10.1002/hep.26447
   Khan N, 2015, MEDIAT INFLAMM, V2015, DOI 10.1155/2015/219843
   Kim DJ, 2012, CLIN IMMUNOL, V144, P190, DOI 10.1016/j.clim.2012.06.009
   Kim EH, 2014, J IMMUNOL, V192, P985, DOI 10.4049/jimmunol.1302378
   Koga H, 2002, INT J MOL MED, V9, P621
   Koropatkin NM, 2012, NAT REV MICROBIOL, V10, P323, DOI 10.1038/nrmicro2746
   Kuhl AA, 2015, FRONT IMMUNOL, V6, DOI 10.3389/fimmu.2015.00613
   Kummen M, 2013, BEST PRACT RES CL GA, V27, P531, DOI 10.1016/j.bpg.2013.06.013
   Levine J, 2014, CURR PROB PEDIATR AD, V44, P322, DOI 10.1016/j.cppeds.2014.10.001
   Liaskou E, 2011, HEPATOLOGY, V53, P661, DOI 10.1002/hep.24085
   Lima Carla Andrade, 2015, World J Gastrointest Pathophysiol, V6, P210, DOI 10.4291/wjgp.v6.i4.210
   Liu JZ, 2013, NAT GENET, V45, P670, DOI 10.1038/ng.2616
   Liu LM, 2015, PLOS ONE, V10, DOI 10.1371/journal.pone.0121383
   Loddo I, 2015, FRONT IMMUNOL, V6, DOI 10.3389/fimmu.2015.00551
   Loftus EV, 2005, GUT, V54, P91, DOI 10.1136/gut.2004.046615
   Ma HD, 2015, AUTOIMMUN REV, V14, P183, DOI 10.1016/j.autrev.2014.10.013
   Mann ER, 2014, WORLD J GASTROENTERO, V20, P9653, DOI 10.3748/wjg.v20.i29.9653
   Maravillas-Montero JL, 2015, J IMMUNOL, V194, P29, DOI 10.4049/jimmunol.1401704
   Mencin A, 2009, GUT, V58, P704, DOI 10.1136/gut.2008.156307
   Mijac DD, 2010, EUR J INTERN MED, V21, P315, DOI 10.1016/j.ejim.2010.04.012
   Mizoguchi A., 2015, J PATHOL
   Monteleone G, 2005, GASTROENTEROLOGY, V128, P687, DOI 10.1053/j.gastro.2004.12.042
   Mowat AM, 2011, J INNATE IMMUN, V3, P550, DOI 10.1159/000329099
   Muto A, 2010, EMBO J, V29, P4048, DOI 10.1038/emboj.2010.257
   Navaneethan U, 2014, GASTROENTEROL REP, V2, P193, DOI 10.1093/gastro/gou036
   Neuberger J, 2004, LIVER TRANSPLANT, V10, P488, DOI 10.1002/lt.20123
   Nielsen OH, 2015, MEDICINE, V94, DOI 10.1097/MD.0000000000000963
   O'Toole A, 2012, CLIN GASTROENTEROL H, V10, P439, DOI 10.1016/j.cgh.2011.11.010
   Okada Y, 2006, GUT, V55, P681, DOI 10.1136/gut.2005.070490
   Okada Y, 2013, J LEUKOCYTE BIOL, V94, P473, DOI 10.1189/jlb.0212104
   Okamoto R., 2015, J GASTROENTEROL
   Paluszkiewicz P, 2009, AMINO ACIDS, V37, P637, DOI 10.1007/s00726-008-0183-x
   Parviz F, 2003, NAT GENET, V34, P292, DOI 10.1038/ng1175
   Rajilic-Stojanovic M, 2011, GASTROENTEROLOGY, V141, P1792, DOI 10.1053/j.gastro.2011.07.043
   Rong G, 2009, CLIN EXP IMMUNOL, V156, P217, DOI 10.1111/j.1365-2249.2009.03898.x
   Sands BE, 2014, DIGEST DIS, V32, P74, DOI 10.1159/000367832
   Seki E, 2012, J PHYSIOL-LONDON, V590, P447, DOI 10.1113/jphysiol.2011.219691
   Shahidi N, 2016, THER ADV GASTROENTER, V9, P330, DOI 10.1177/1756283X16635081
   Shelton E, 2015, ALIMENT PHARM THER, V41, P972, DOI 10.1111/apt.13159
   Shore DM, 2015, FRONT PHARMACOL, V6, DOI 10.3389/fphar.2015.00069
   Silveira MG, 2009, AM J GASTROENTEROL, V104, P83, DOI 10.1038/ajg.2008.14
   Simon EG, 2016, EXPERT OPIN BIOL TH, V16, P1065, DOI 10.1080/14712598.2016.1205582
   Simon EG, 2016, THER ADV GASTROENTER, V9, P26, DOI 10.1177/1756283X15618130
   Son G, 2010, GASTROENT RES PRACT, V2010, DOI 10.1155/2010/453563
   Steinberg MW, 2011, IMMUNOL REV, V244, P169, DOI 10.1111/j.1600-065X.2011.01064.x
   Strober W, 2007, J CLIN INVEST, V117, P514, DOI 10.1172/JCI30587
   Tabibian JH, 2013, BIOMED RES INT, V2013, DOI 10.1155/2013/389537
   Tabibian JH, 2014, AM J THER
   Tong M, 2014, ISME J, V8, P2193, DOI 10.1038/ismej.2014.64
   Trikudanathan G, 2012, DRUGS, V72, P2333, DOI 10.2165/11638120-000000000-00000
   Trivedi PJ, 2012, CLIN RES HEPATOL GAS, V36, P420, DOI 10.1016/j.clinre.2011.10.007
   Tsukumo S, 2013, P NATL ACAD SCI USA, V110, P10735, DOI 10.1073/pnas.1306691110
   van Sommeren S, 2014, INFLAMM BOWEL DIS, V20, P987, DOI 10.1097/MIB.0000000000000032
   Vavricka SR, 2015, INFLAMM BOWEL DIS, V21, P1982, DOI 10.1097/MIB.0000000000000392
   Vavricka SR, 2015, INFLAMM BOWEL DIS, V21, P1794, DOI 10.1097/MIB.0000000000000429
   Wacklin P, 2014, PLOS ONE, V9, DOI 10.1371/journal.pone.0094863
   Wagh PK, 2012, ENDOCRINOLOGY, V153, P2735, DOI 10.1210/en.2011-1543
   Waltz SE, 2001, J CLIN INVEST, V108, P567, DOI 10.1172/JCI200111881
   Wang JH, 2006, J BIOL CHEM, V281, P22021, DOI 10.1074/jbc.M603503200
   Williamson KD, 2015, BRIT MED BULL, V114, P53, DOI 10.1093/bmb/ldv019
   Wils P, 2016, CLIN GASTROENTEROL H, V14, P242, DOI 10.1016/j.cgh.2015.09.018
   Yamanouchi J, 2007, NAT GENET, V39, P329, DOI 10.1038/ng1958
   Zhernakova A, 2008, AM J HUM GENET, V82, P1202, DOI 10.1016/j.ajhg.2008.03.016
NR 104
TC 8
Z9 10
U1 0
U2 8
PU ACADEMIC PRESS INC ELSEVIER SCIENCE
PI SAN DIEGO
PA 525 B ST, STE 1900, SAN DIEGO, CA 92101-4495 USA
SN 1521-6616
EI 1521-7035
J9 CLIN IMMUNOL
JI Clin. Immunol.
PD FEB
PY 2017
VL 175
BP 115
EP 123
DI 10.1016/j.clim.2016.10.006
PG 9
WC Immunology
WE Science Citation Index Expanded (SCI-EXPANDED)
SC Immunology
GA EN4FG
UT WOS:000395962800015
PM 27777084
OA Bronze
DA 2022-07-15
ER

PT J
AU Yeom, Y
   Kim, BS
   Kim, SJ
   Kim, Y
AF Yeom, Yiseul
   Kim, Bong-Soo
   Kim, Se-Jae
   Kim, Yuri
TI Sasa quelpaertensis leaf extract regulates microbial dysbiosis by
   modulating the composition and diversity of the microbiota in dextran
   sulfate sodium-induced colitis mice
SO BMC COMPLEMENTARY AND ALTERNATIVE MEDICINE
LA English
DT Article
DE Sasa quelpaertensis leaf extract; Inflammatory bowel disease; Dextran
   sulfate sodium; Gut microbiota
ID INFLAMMATORY-BOWEL-DISEASE; GUT MICROBIOTA; INTESTINAL MICROBIOTA;
   ULCERATIVE-COLITIS; FECAL MICROBIOTA; IN-VITRO; ACID; PATHOGENESIS;
   COMMUNITIES; POLYPHENOLS
AB Background: Inflammatory bowel diseases (IBD) are related to a dysfunction of the mucosal immune system and they result from complex interactions between genetics and environmental factors, including lifestyle, diet, and the gut microbiome. Therefore, the effect of Sasa quelpaertensis leaf extract (SQE) on gut microbiota in a dextran sulfate sodium (DSS)-induced colitis mouse model was investigated with pyrosequencing of fecal samples.
   Methods: Three groups of animals were examined: i) a control group, ii) a group that was received 2.5% DSS in their drinking water for 7 days, followed by 7 days of untreated water, and then another 7 days of 2.5% DSS in their drinking water, and iii) a group that was presupplemented with SQE (300 mg/kg body weight) by gavage for two weeks prior to the same DSS treatment schedule described in ii.
   Results: SQE supplementation alleviated disease activity scores and shortened colon length compared to the other two groups. In the DSS group, the proportion of Bacteroidetes increased, whereas that the proportion of Firmicutes was decreased compared to the control group. SQE supplementation recovered the proportions of Firmicutes and Bacteroidetes back to control levels. Moreover, the diversity of microbiota in the SQE supplementation group higher than that of the DSS group.
   Conclusion: SQE was found to protect mice from microbial dysbiosis associated with colitis by modulating the microbial composition and diversity of the microbiota present. These results provide valuable insight into microbiota-food component interactions in IBD.
C1 [Yeom, Yiseul; Kim, Yuri] Ewha Womans Univ, Dept Nutr Sci & Food Management, Seoul 03760, South Korea.
   [Kim, Bong-Soo] Hallym Univ, Dept Life Sci, Chunchon 24252, Gangwon Do, South Korea.
   [Kim, Se-Jae] Jeju Natl Univ, Dept Biol, Jejusi 63243, Jeju, South Korea.
RP Kim, Y (通讯作者)，Ewha Womans Univ, Dept Nutr Sci & Food Management, Seoul 03760, South Korea.
EM yuri.kim@ewha.ac.kr
RI Kim, Bong-Soo/L-4779-2013
OI Kim, Bong-Soo/0000-0003-1243-8280
FU "Cooperative Research Program for Agriculture Science & Technology
   Development" Rural Development Administration, Republic of Korea
   [PJ009777]; Brain Korea 21 Plus [22A20130012143]
FX This work was supported by the "Cooperative Research Program for
   Agriculture Science & Technology Development (Project No, PJ009777)"
   Rural Development Administration, Republic of Korea; and the Brain Korea
   21 Plus (Project No. 22A20130012143).
CR Arab HH, 2014, PLOS ONE, V9, DOI 10.1371/journal.pone.0097193
   Atarashi K, 2013, NATURE, V500, P232, DOI 10.1038/nature12331
   Berry D, 2012, ISME J, V6, P2091, DOI 10.1038/ismej.2012.39
   Boeing H, 2012, EUR J NUTR, V51, P637, DOI 10.1007/s00394-012-0380-y
   Casellas F, 1998, INFLAMM BOWEL DIS, V4, P1
   Clemente JC, 2012, CELL, V148, P1258, DOI 10.1016/j.cell.2012.01.035
   Cueva C, 2013, FEMS MICROBIOL ECOL, V83, P792, DOI 10.1111/1574-6941.12037
   Duenas M, 2015, BIOMED RES INT, V2015, DOI 10.1155/2015/850902
   Ebinuma H, 2012, METHODS MOL BIOL, V847, P379, DOI 10.1007/978-1-61779-558-9_30
   Edgar RC, 2011, BIOINFORMATICS, V27, P2194, DOI 10.1093/bioinformatics/btr381
   Frank DN, 2007, P NATL ACAD SCI USA, V104, P13780, DOI 10.1073/pnas.0706625104
   Galland L, 2014, J MED FOOD, V17, P1261, DOI 10.1089/jmf.2014.7000
   Gkouskou KK, 2014, FRONT CELL INFECT MI, V4, DOI 10.3389/fcimb.2014.00028
   Grider JR, 2007, AM J PHYSIOL-GASTR L, V292, pG429, DOI 10.1152/ajpgi.00376.2006
   Hamady M, 2010, ISME J, V4, P17, DOI 10.1038/ismej.2009.97
   Hooper LV, 2012, SCIENCE, V336, P1268, DOI 10.1126/science.1223490
   Hur KY, 2015, DIABETES METAB J, V39, P198, DOI 10.4093/dmj.2015.39.3.198
   Jeon YS, 2013, CURR MICROBIOL, V67, P557, DOI 10.1007/s00284-013-0401-y
   Kang SW, 2013, FOOD CHEM TOXICOL, V59, P380, DOI 10.1016/j.fct.2013.06.033
   Karlsson F, 2013, DIABETES, V62, P3341, DOI 10.2337/db13-0844
   Keyashian K, 2012, EXPERT REV CLIN IMMU, V8, P303, DOI [10.1586/ECI.12.13, 10.1586/eci.12.13]
   Kim JH, 2013, BIOSCI BIOTECH BIOCH, V77, P1595, DOI 10.1271/bbb.130167
   Kim KM, 2015, NUTR RES PRACT, V9, P3, DOI 10.4162/nrp.2015.9.1.3
   Kim KM, 2014, NUTR RES, V34, P894, DOI 10.1016/j.nutres.2014.09.002
   Kim OS, 2012, INT J SYST EVOL MICR, V62, P716, DOI 10.1099/ijs.0.038075-0
   Louis P, 2014, NAT REV MICROBIOL, V12, P661, DOI 10.1038/nrmicro3344
   Lupp C, 2007, CELL HOST MICROBE, V2, P119, DOI 10.1016/j.chom.2007.06.010
   Malar DS, 2014, CURR PHARM BIOTECHNO, V15, P330, DOI 10.2174/1389201015666140813122703
   Martinez C, 2008, AM J GASTROENTEROL, V103, P643, DOI 10.1111/j.1572-0241.2007.01592.x
   Min SJ, 2015, INT J MOL SCI, V16, P9976, DOI 10.3390/ijms16059976
   Morgan XC, 2012, GENOME BIOL, V13, DOI 10.1186/gb-2012-13-9-r79
   Nell S, 2010, NAT REV MICROBIOL, V8, P564, DOI 10.1038/nrmicro2403
   Osada T, 2008, J GASTROEN HEPATOL, V23, pS262, DOI 10.1111/j.1440-1746.2008.05413.x
   Ott SJ, 2008, J CLIN MICROBIOL, V46, P3510, DOI 10.1128/JCM.01512-08
   Penders J, 2006, PEDIATRICS, V118, P511, DOI 10.1542/peds.2005-2824
   Peterson DA, 2008, CELL HOST MICROBE, V3, P417, DOI 10.1016/j.chom.2008.05.001
   Rastmanesh R, 2011, CHEM-BIOL INTERACT, V189, P1, DOI 10.1016/j.cbi.2010.10.002
   Reichardt N, 2014, ISME J, V8, P1323, DOI 10.1038/ismej.2014.14
   Ridlon JM, 2006, J LIPID RES, V47, P241, DOI 10.1194/jlr.R500013-JLR200
   Rosillo MA, 2011, BIOCHEM PHARMACOL, V82, P737, DOI 10.1016/j.bcp.2011.06.043
   Samuel BS, 2008, P NATL ACAD SCI USA, V105, P16767, DOI 10.1073/pnas.0808567105
   Sanchez-Fidalgo S, 2013, J NUTR BIOCHEM, V24, P1401, DOI 10.1016/j.jnutbio.2012.11.008
   Sartor RB, 2008, GASTROENTEROLOGY, V134, P577, DOI 10.1053/j.gastro.2007.11.059
   Sartor RB, 2004, GASTROENTEROLOGY, V126, P1620, DOI 10.1053/j.gastro.2004.03.024
   Sartor RB, 2012, AM J GASTROENTEROL S, V1, P15, DOI DOI 10.1038/AJGSUP.2012.4
   SAVAGE DC, 1977, ANNU REV MICROBIOL, V31, P107, DOI 10.1146/annurev.mi.31.100177.000543
   Schloss PD, 2009, APPL ENVIRON MICROB, V75, P7537, DOI 10.1128/AEM.01541-09
   Selinger CP, 2012, INFLAMM BOWEL DIS, V18, P1566, DOI 10.1002/ibd.22871
   Selma MV, 2009, J AGR FOOD CHEM, V57, P6485, DOI 10.1021/jf902107d
   Nguyen TLA, 2015, DIS MODEL MECH, V8, P1, DOI 10.1242/dmm.017400
   Tremaroli V, 2012, NATURE, V489, P242, DOI 10.1038/nature11552
   Trompette A, 2014, NAT MED, V20, P159, DOI 10.1038/nm.3444
   Turnbaugh PJ, 2007, NATURE, V449, P804, DOI 10.1038/nature06244
   Ussar S, 2015, CELL METAB, V22, P516, DOI 10.1016/j.cmet.2015.07.007
   Walker AW, 2011, BMC MICROBIOL, V11, DOI 10.1186/1471-2180-11-7
   Williamson G, 2005, AM J CLIN NUTR, V81, p243S, DOI [10.1093/ajcn/81.1.230S, 10.1093/ajcn/81.1.243S]
   Winter SE, 2013, EMBO REP, V14, P319, DOI 10.1038/embor.2013.27
   Wohlgemuth S, 2009, ENVIRON MICROBIOL, V11, P1562, DOI 10.1111/j.1462-2920.2009.01883.x
   Yeom Yiseul, 2015, J Cancer Prev, V20, P136, DOI 10.15430/JCP.2015.20.2.136
NR 59
TC 28
Z9 30
U1 1
U2 19
PU BMC
PI LONDON
PA CAMPUS, 4 CRINAN ST, LONDON N1 9XW, ENGLAND
SN 1472-6882
J9 BMC COMPLEM ALTERN M
JI BMC Complement. Altern. Med.
PD NOV 25
PY 2016
VL 16
AR 481
DI 10.1186/s12906-016-1456-7
PG 11
WC Integrative & Complementary Medicine
WE Science Citation Index Expanded (SCI-EXPANDED)
SC Integrative & Complementary Medicine
GA ED0NM
UT WOS:000388539200001
PM 27884149
OA gold, Green Published
DA 2022-07-15
ER

PT S
AU Guarner, F
AF Guarner, F.
BE Calder, PC
   Yaqoob, P
TI Impacts of prebiotics on the immune system and inflammation
SO DIET, IMMUNITY AND INFLAMMATION
SE Woodhead Publishing Series in Food Science Technology and Nutrition
LA English
DT Article; Book Chapter
DE galacto-oligosaccharides; immune system; intestinal inflammation;
   inulin; metabolic syndrome; oligofructose; short-chain fatty acids
ID CHAIN FATTY-ACIDS; OLIGOFRUCTOSE-ENRICHED INULIN; HUMAN COLONIC
   MICROBIOTA; FRUCTO-OLIGOSACCHARIDES; CROHNS-DISEASE; GUT MICROBIOTA;
   GALACTO-OLIGOSACCHARIDES; ULCERATIVE-COLITIS; DIETARY MODULATION; FECAL
   MICROBIOTA
AB The human gut is the natural habitat for a diverse and dynamic microbial ecosystem having an important impact on health and disease. Unabsorbed portions of food are a major nutritional source for these microbial communities. Prebiotics are non-digestible food ingredients that are selectively fermented in the gut resulting in specific changes in the composition or activity of the gastrointestinal microbiota, thus conferring benefits upon host health. Inulin-type fructans and galacto-oligosaccharides are the most extensively studied prebiotics. They are fermented in the colon to short-chain fatty acids, and selectively stimulate the growth of bifidobacteria. These changes have an impact on the mucosal and systemic immune system and are correlated with a series of health benefits reviewed in this chapter.
C1 Univ Hosp Vall dHebron, Digest Syst Res Unit, Barcelona 08035, Spain.
RP Guarner, F (通讯作者)，Univ Hosp Vall dHebron, Digest Syst Res Unit, Passeig Vall dHebron 119-129, Barcelona 08035, Spain.
EM fguarnera@medynet.com
RI Guarner, Francisco/ABF-1192-2020
OI Guarner, Francisco/0000-0002-4051-0836
CR Bakker-Zierikzee AM, 2006, PEDIAT ALLERG IMM-UK, V17, P134, DOI 10.1111/j.1399-3038.2005.00370.x
   Benjamin JL, 2010, GUT, V59
   Bode L, 2009, NUTR REV, V67, pS183, DOI 10.1111/j.1753-4887.2009.00239.x
   Borriello SP, 2003, CLIN INFECT DIS, V36, P775, DOI 10.1086/368080
   Borruel N, 2002, GUT, V51, P659, DOI 10.1136/gut.51.5.659
   Borruel N, 2003, AM J GASTROENTEROL, V98, P865, DOI [10.1016/S0002-9270(03)00048-0, 10.1111/j.1572-0241.2003.07384.x]
   Bruzzese E, 2009, CLIN NUTR, V28, P156, DOI 10.1016/j.clnu.2009.01.008
   Cani PD, 2007, DIABETOLOGIA, V50, P2374, DOI 10.1007/s00125-007-0791-0
   Cani PD, 2009, GUT, V58, P1091, DOI 10.1136/gut.2008.165886
   Cani PD, 2007, DIABETES, V56, P1761, DOI 10.2337/db06-1491
   Cani PD, 2009, CURR OPIN PHARMACOL, V9, P737, DOI 10.1016/j.coph.2009.06.016
   Carol M, 2006, J LEUKOCYTE BIOL, V79, P917, DOI 10.1189/jlb.0405188
   Casellas F, 2007, ALIMENT PHARM THER, V25, P1061, DOI 10.1111/j.1365-2036.2007.03288.x
   Cherbut C, 2003, P NUTR SOC, V62, P95, DOI 10.1079/PNS2002213
   Cherbut C, 2003, J NUTR, V133, P21, DOI 10.1093/jn/133.1.21
   Coppa GV, 2004, J CLIN GASTROENTEROL, V38, pS80, DOI 10.1097/01.mcg.0000128926.14285.25
   Cummings JH, 2004, EUR J NUTR, V43, P118, DOI 10.1007/s00394-004-1205-4
   CUMMINGS JH, 1981, GUT, V22, P763, DOI 10.1136/gut.22.9.763
   De Preter V, 2008, ALIMENT PHARM THER, V27, P504, DOI 10.1111/j.1365-2036.2007.03588.x
   De Preter V, 2007, AM J PHYSIOL-GASTR L, V292, pG358, DOI 10.1152/ajpgi.00052.2006
   Duggan C, 2003, AM J CLIN NUTR, V77, P937, DOI 10.1093/ajcn/77.4.937
   Egert M, 2006, TRENDS MICROBIOL, V14, P86, DOI 10.1016/j.tim.2005.12.007
   Erridge C, 2007, AM J CLIN NUTR, V86, P1286, DOI 10.1093/ajcn/86.5.1286
   Firmansyah A, 2001, J PEDIAT GASTROENTER, V31, pA521
   Flint HJ, 2008, NAT REV MICROBIOL, V6, P121, DOI 10.1038/nrmicro1817
   Foligne B, 2007, PLOS ONE, V2, DOI 10.1371/journal.pone.0000313
   Furrie E, 2005, GUT, V54, P242, DOI 10.1136/gut.2004.044834
   Gaboriau-Routhiau V, 2009, IMMUNITY, V31, P677, DOI 10.1016/j.immuni.2009.08.020
   Gibson G R, 2008, HDB PREBIOTICS
   Gibson GR, 2004, NUTR RES REV, V17, P259, DOI 10.1079/NRR200479
   GIBSON GR, 1995, GASTROENTEROLOGY, V108, P975, DOI 10.1016/0016-5085(95)90192-2
   GIBSON GR, 1995, J NUTR, V125, P1401, DOI 10.1093/jn/125.6.1401
   Guarner F, 2003, LANCET, V361, P512, DOI 10.1016/S0140-6736(03)12489-0
   Guarner F, 2006, NAT CLIN PRACT GASTR, V3, P275, DOI 10.1038/ncpgasthep0471
   Hart AL, 2004, GUT, V53, P1602, DOI 10.1136/gut.2003.037325
   Hoentjen F, 2005, INFLAMM BOWEL DIS, V11, P977, DOI 10.1097/01.MIB.0000183421.02316.d5
   Hooper LV, 2002, ANNU REV NUTR, V22, P283, DOI 10.1146/annurev.nutr.22.011602.092259
   Kalliomaki M, 2008, AM J CLIN NUTR, V87, P534, DOI 10.1093/ajcn/87.3.534
   Karaki SI, 2008, J MOL HISTOL, V39, P135, DOI 10.1007/s10735-007-9145-y
   Langlands SJ, 2004, GUT, V53, P1610, DOI 10.1136/gut.2003.037580
   Le Poul E, 2003, J BIOL CHEM, V278, P25481, DOI 10.1074/jbc.M301403200
   Levitt M. D., 1995, HUMAN COLONIC BACTER, P113
   Lewis S, 2005, CLIN GASTROENTEROL H, V3, P442, DOI 10.1016/S1542-3565(04)00677-9
   Ley RE, 2006, CELL, V124, P837, DOI 10.1016/j.cell.2006.02.017
   Llopis M, 2005, GUT, V54, P955, DOI 10.1136/gut.2004.056101
   Llopis M, 2009, INFLAMM BOWEL DIS, V15, P275, DOI 10.1002/ibd.20736
   Lomax AR, 2009, BRIT J NUTR, V101, P633, DOI 10.1017/S0007114508055608
   MACFARLANE GT, 1992, J APPL BACTERIOL, V72, P57, DOI 10.1111/j.1365-2672.1992.tb05187.x
   Madsen KL, 1999, GASTROENTEROLOGY, V116, P1107, DOI 10.1016/S0016-5085(99)70013-2
   Maslowski KM, 2009, NATURE, V461, P1282, DOI 10.1038/nature08530
   Metchnikoff E., 1907, PROLONGATION LIFE OP
   MITSUOKA T, 1987, NAHRUNG, V31, P427
   Moro G, 2006, ARCH DIS CHILD, V91, P814, DOI 10.1136/adc.2006.098251
   O'Hara AM, 2006, EMBO REP, V7, P688, DOI 10.1038/sj.embor.7400731
   Paineau D, 2008, BRIT J NUTR, V99, P311, DOI 10.1017/S000711450779894X
   Qin JJ, 2010, NATURE, V464, P59, DOI 10.1038/nature08821
   Roberfroid M.B., 2005, CRC MOD NUT, P359
   Roberfroid M, 2010, BRIT J NUTR, V104, pS1, DOI 10.1017/S0007114510003363
   Roller M, 2004, J NUTR, V134, P153, DOI 10.1093/jn/134.1.153
   Round JL, 2010, P NATL ACAD SCI USA, V107, P12204, DOI 10.1073/pnas.0909122107
   Round JL, 2009, NAT REV IMMUNOL, V9, P313, DOI 10.1038/nri2515
   Sanderson IR, 2007, J NUTR, V137, p2557S, DOI 10.1093/jn/137.11.2557S
   Sartor RB, 2008, GASTROENTEROLOGY, V134, P577, DOI 10.1053/j.gastro.2007.11.059
   Scholtens PAMJ, 2008, J NUTR, V138, P1141, DOI 10.1093/jn/138.6.1141
   Seifert S, 2007, J NUTR, V137, p2563S, DOI 10.1093/jn/137.11.2563S
   Silk DBA, 2009, ALIMENT PHARM THER, V29, P508, DOI 10.1111/j.1365-2036.2008.03911.x
   Spiller R, 2007, GUT, V56, P1770, DOI 10.1136/gut.2007.119446
   Strober W, 2007, J CLIN INVEST, V117, P514, DOI 10.1172/JCI30587
   van Hoffen E, 2009, ALLERGY, V64, P484, DOI 10.1111/j.1398-9995.2008.01765.x
   VANLOO J, 1995, CRIT REV FOOD SCI, V35, P525, DOI 10.1080/10408399509527714
   Videla S, 2001, AM J GASTROENTEROL, V96, P1486, DOI 10.1111/j.1572-0241.2001.03802.x
   Vulevic J, 2008, AM J CLIN NUTR, V88, P1438, DOI 10.3945/ajcn.2008.26242
   Waldram A, 2009, J PROTEOME RES, V8, P2361, DOI 10.1021/pr8009885
   Waligora-Dupriet AJ, 2007, INT J FOOD MICROBIOL, V113, P108, DOI 10.1016/j.ijfoodmicro.2006.07.009
   Welters CFM, 2002, DIS COLON RECTUM, V45, P621, DOI 10.1007/s10350-004-6257-2
   Williams EA, 2003, P NUTR SOC, V62, P107, DOI 10.1079/PNS2002230
   Yamanaka T, 2003, J IMMUNOL, V170, P816, DOI 10.4049/jimmunol.170.2.816
NR 77
TC 0
Z9 0
U1 0
U2 10
PU WOODHEAD PUBL LTD
PI CAMBRIDGE
PA OFFICERS MESS BUSINESS CENTRE, ROYSTON RD, CAMBRIDGE, DUXFORD, ENGLAND
SN 2042-8049
BN 978-0-85709-574-9; 978-0-85709-037-9
J9 WOODHEAD PUBL FOOD S
JI Woodhead Publ. Food Sci. Technol. Nutr.
PY 2013
VL 232
BP 292
EP 312
DI 10.1533/9780857095749.3.292
D2 10.1533/9780857095749
PG 21
WC Food Science & Technology; Immunology; Nutrition & Dietetics
WE Book Citation Index– Science (BKCI-S)
SC Food Science & Technology; Immunology; Nutrition & Dietetics
GA BA8FJ
UT WOS:000338037700011
DA 2022-07-15
ER

PT J
AU Shi, J
   Gao, F
   Zhang, J
AF Shi, Jin
   Gao, Feng
   Zhang, Jie
TI Effect of Combined Live Probiotics Alleviating the Gastrointestinal
   Symptoms of Functional Bowel Disorders
SO GASTROENTEROLOGY RESEARCH AND PRACTICE
LA English
DT Article
ID INTESTINAL BACTERIAL OVERGROWTH; GUT MICROBIOME CHANGES;
   ULCERATIVE-COLITIS; DOUBLE-BLIND; METAANALYSIS; OVERWEIGHT; ADULTS
AB Objective. Changes of the gut microbiota are related to the pathogenesis of functional bowel disorders (FBDs), and probiotic supplementation may be an effective treatment option. Therefore, we aimed to investigate the effect of combined live probiotics on the gastrointestinal symptoms of FBDs via altering the gut microbiota. Methods. Patients with the gastrointestinal symptoms of FBDs attending the Outpatient Department, from July to November 2019, were recruited. After the bowel preparation with polyethylene glycol electrolyte powder and colonoscopy, patients with normal result of colonoscopy were randomly divided into the probiotics group and control group. Patients in the probiotics group were prescribed with combined live Bacillus subtilis and Enterococcus faecium enteric-coated capsules for 4 weeks. Small intestinal bacteria overgrowth (SIBO) was measured by lactulose hydrogen breath test, and the microbial DNA was extracted from the fecal samples and the bacteria were classified by 16S rDNA gene amplicon sequencing. Results. Twenty-five patients of each group were recruited, and there was no significant difference between the probiotics and control groups on baseline gastrointestinal symptom rating scale (GSRS), positive rate of SIBO, and relative abundances of the gut microbiota at the phylum level. After 4 weeks of treatment, the values of the probiotics and control groups were as follows: GSRS1.4 +/- 1.4 and 3.6 +/- 1.6 and positive rate of SIBO 28.0% and 56.0%, respectively. The median relative abundances of the gut microbiota were 1.01% and 5.03% Actinobacteria and 43.80% and 35.17% Bacteroidetes at the phylum level; 0.76% and 3.29% Bifidobacterium, 0.13% and 0.89% Cillinsella, 0.03% and 0.01% Enterococcus, 0.18% and 0.36% Lachnospiraceae, 0.10% and 0.16% Ruminococcus torques group, 1.31% and 2.44% Blautia, and 0.83% and 2.02% Fusicatenibacterat the genus level (P<0.05), respectively. Conclusion. Combined live probiotic supplementation after the bowel preparation can alter the gut microbiota, decontaminate SIBO, and alleviate the gastrointestinal symptoms of FBDs. This trial is registered with ChiCTR1900026472.
C1 [Shi, Jin; Gao, Feng; Zhang, Jie] Capital Med Univ, Beijing Anzhen Hosp, Digest Dept, Beijing 100029, Peoples R China.
RP Zhang, J (通讯作者)，Capital Med Univ, Beijing Anzhen Hosp, Digest Dept, Beijing 100029, Peoples R China.
EM sjfjin@sohu.com; gaofeng4321@sina.com; zhangjie4155@sina.com
OI Feng, Gao/0000-0001-6368-9771; zhang, jie/0000-0003-1587-503X
FU Wu Yingkai Foundation for Medical Research and Development, Beijing
   [XD201907]
FX We thank all participants in this study and nurses Jun Yang, Jing Na Li,
   Dan Liu, and Rui Chang for their help in the examination of lactulose
   hydrogen breath test. This study was funded in full by the Wu Yingkai
   Foundation for Medical Research and Development, Beijing (grant numbers
   XD201907).
CR Bermudez-Brito M, 2012, ANN NUTR METAB, V61, P160, DOI 10.1159/000342079
   Bhattarai Y, 2017, AM J PHYSIOL-GASTR L, V312, pG52, DOI 10.1152/ajpgi.00338.2016
   Borchers AT, 2009, J GASTROENTEROL, V44, P26, DOI 10.1007/s00535-008-2296-0
   Borgeraas H, 2018, OBES REV, V19, P219, DOI 10.1111/obr.12626
   Chen HM, 2018, BMC GENOMICS, V19, DOI 10.1186/s12864-018-5285-6
   Choi CH, 2011, J CLIN GASTROENTEROL, V45, P679, DOI 10.1097/MCG.0b013e318204593e
   Deng XR, 2020, FRONT MED-LAUSANNE, V7, DOI 10.3389/fmed.2020.00073
   Drago L, 2016, EUR J GASTROEN HEPAT, V28, P532, DOI 10.1097/MEG.0000000000000581
   Fontana L, 2013, BRIT J NUTR, V109, pS35, DOI 10.1017/S0007114512004011
   Gao R, 2017, EUR J CLIN MICROBIOL, V36, P757, DOI 10.1007/s10096-016-2881-8
   Gatta L, 2017, ALIMENT PHARM THER, V45, P604, DOI 10.1111/apt.13928
   Ghoshal UC, 2014, EUR J GASTROEN HEPAT, V26, P753, DOI 10.1097/MEG.0000000000000122
   Guo LS, 2019, FRONT PHARMACOL, V9, DOI 10.3389/fphar.2018.01506
   Hassan C, 2019, ENDOSCOPY, V51, P775, DOI 10.1055/a-0959-0505
   Hills RD, 2019, NUTRIENTS, V11, DOI 10.3390/nu11071613
   Hod K, 2016, BEST PRACT RES CL GA, V30, P89, DOI 10.1016/j.bpg.2016.01.003
   Hungin APS, 2018, ALIMENT PHARM THER, V47, P1054, DOI 10.1111/apt.14539
   Jalanka J, 2015, GUT, V64, P1562, DOI 10.1136/gutjnl-2014-307240
   Ko CW, 2007, GASTROINTEST ENDOSC, V65, P648, DOI 10.1016/j.gie.2006.06.020
   Koide A, 2000, AM J GASTROENTEROL, V95, P1735
   Lee HJ, 2017, J NEUROGASTROENTEROL, V23, P9, DOI 10.5056/jnm16124
   Leventogiannis K, 2019, PROBIOTICS ANTIMICRO, V11, P627, DOI 10.1007/s12602-018-9401-3
   Negata N, 2019, SCI REP-UK, V9, DOI 10.1038/s41598-019-40182-9
   Newberry C, 2016, BIOMED RES INT, V2016, DOI 10.1155/2016/1064029
   Ng QX, 2018, J AFFECT DISORDERS, V228, P13, DOI 10.1016/j.jad.2017.11.063
   Nishida A, 2018, CLIN J GASTROENTEROL, V11, P1, DOI 10.1007/s12328-017-0813-5
   Oh B, 2016, HELICOBACTER, V21, P165, DOI 10.1111/hel.12270
   Rao SSC, 2019, CLIN TRANSL GASTROEN, V10, DOI 10.14309/ctg.0000000000000078
   Raskov H, 2016, GUT MICROBES, V7, P365, DOI 10.1080/19490976.2016.1218585
   Sohail G, 2018, WORLD J CLIN CASES, V6, P961, DOI 10.12998/wjcc.v6.i15.961
   Staudacher HM, 2016, P NUTR SOC, V75, P306, DOI 10.1017/S0029665116000021
   Suzuki T, 2017, DIGESTION, V95, P49, DOI 10.1159/000452361
   Tompkins TA, 2010, BENEF MICROBES, V1, P93, DOI 10.3920/BM2008.1005
   Wu CC, 2019, AM J CANCER RES, V9, P872
   Yang M, 2020, J GASTROEN HEPATOL, V35, P795, DOI 10.1111/jgh.14910
   Zhang HL, 2016, EXP THER MED, V12, P2554, DOI 10.3892/etm.2016.3686
   Zheng S, 2017, SCI REP-UK, V7, DOI 10.1038/s41598-017-15079-0
   Zhong CQ, 2017, J CLIN GASTROENTEROL, V51, P300, DOI 10.1097/MCG.0000000000000814
NR 38
TC 1
Z9 1
U1 2
U2 7
PU HINDAWI LTD
PI LONDON
PA ADAM HOUSE, 3RD FLR, 1 FITZROY SQ, LONDON, W1T 5HF, ENGLAND
SN 1687-6121
EI 1687-630X
J9 GASTROENT RES PRACT
JI Gastroenterol. Res. Pract.
PD SEP 17
PY 2020
VL 2020
AR 4181748
DI 10.1155/2020/4181748
PG 11
WC Gastroenterology & Hepatology
WE Science Citation Index Expanded (SCI-EXPANDED)
SC Gastroenterology & Hepatology
GA NY1BD
UT WOS:000576132600002
PM 33014039
OA Green Published, gold
DA 2022-07-15
ER

PT J
AU Rao, K
   Safdar, N
AF Rao, Krishna
   Safdar, Nasia
TI Fecal microbiota transplantation for the treatment of Clostridium
   difficile infection
SO JOURNAL OF HOSPITAL MEDICINE
LA English
DT Review
ID INTESTINAL MICROBIOTA; ULCERATIVE-COLITIS; HEALTH; BACTERIOTHERAPY;
   COLONIZATION; METAANALYSIS; VANCOMYCIN; EMERGENCE; ATTITUDES; THERAPY
AB Clostridium difficile, a major cause of healthcare-associated diarrhea due to perturbation of the normal gastrointestinal microbiome, is responsible for significant morbidity, mortality, and healthcare expenditures. The incidence and severity of C difficile infection (CDI) is increasing, and recurrent disease is common. Recurrent infection can be difficult to manage with conventional antibiotic therapy. Fecal microbiota transplantation (FMT), which involves instillation of stool from a healthy donor into the gastrointestinal tract of the patient, restores the gut microbiome to a healthy state. FMT has emerged as a promising new treatment for CDI. There are limited data on FMT for treatment of primary CDI, but FMT appears safe and effective for recurrent CDI. The safety and efficacy of FMT in patients with severe primary or severe recurrent CDI has not been established. Patients with inflammatory bowel disease (IBD) who undergo FMT for CDI may be at increased risk of IBD flare, and caution should be exercised with use of FMT in that population. The long-term safety of FMT is unknown; thus, rigorously conducted prospective studies are needed. Journal of Hospital Medicine 2016;11:56-61. (c) 2015 Society of Hospital Medicine
C1 [Rao, Krishna] Univ Michigan, Dept Internal Med, Div Infect Dis, Ann Arbor, MI 48109 USA.
   [Rao, Krishna] Vet Affairs Ann Arbor Healthcare Syst, Div Infect Dis, Ann Arbor, MI USA.
   [Safdar, Nasia] William S Middleton Mem Vet Adm Med Ctr, Madison, WI USA.
   [Safdar, Nasia] Univ Wisconsin, Sch Med & Publ Hlth, Infect Dis Sect, Dept Med, Madison, WI 53705 USA.
RP Safdar, N (通讯作者)，Univ Wisconsin, Infect Dis Sect, Dept Med, Sch Med & Publ Hlth,MFCB, 1685 Highland Ave, Madison, WI 53705 USA.
EM ns2@medicine.wisc.edu
OI Rao, A. Krishna/0000-0002-9213-7850
FU Claude D. Pepper Older Americans Independence Center [AG-024824];
   Michigan Institute for Clinical and Health Research [2UL1TR000433]; VA
   MERIT award; NATIONAL CENTER FOR ADVANCING TRANSLATIONAL SCIENCES
   [UL1TR000433] Funding Source: NIH RePORTER; NATIONAL INSTITUTE OF
   ALLERGY AND INFECTIOUS DISEASES [R21AI120599] Funding Source: NIH
   RePORTER; NATIONAL INSTITUTE ON AGING [P30AG024824, R03AG040669] Funding
   Source: NIH RePORTER; Veterans Affairs [I01CX000391] Funding Source: NIH
   RePORTER
FX K.R. is supported by grants from the Claude D. Pepper Older Americans
   Independence Center (grant number AG-024824) and the Michigan Institute
   for Clinical and Health Research (grant number 2UL1TR000433). N.S. is
   supported by a VA MERIT award. The contents of this article do not
   necessarily represent the views of the Department of Veterans Affairs.
   The funders had no role in study design, data collection and analysis,
   decision to publish, or preparation of the manuscript. The authors
   report no conflicts of interest.
CR Abou Chakra CN, 2014, PLOS ONE, V9, DOI 10.1371/journal.pone.0098400
   Angelberger S, 2013, AM J GASTROENTEROL, V108, P1620, DOI 10.1038/ajg.2013.257
   Bakken JS, 2013, ANAEROBE, V24, P20, DOI 10.1016/j.anaerobe.2013.08.007
   Bakken JS, 2011, CLIN GASTROENTEROL H, V9, P1044, DOI 10.1016/j.cgh.2011.08.014
   Bakken JS, 2009, ANAEROBE, V15, P285, DOI 10.1016/j.anaerobe.2009.09.007
   BARTLETT JG, 1978, NEW ENGL J MED, V298, P531, DOI 10.1056/NEJM197803092981003
   Borody TJ, 2004, J CLIN GASTROENTEROL, V38, P475, DOI 10.1097/01.mcg.0000128988.13808.dc
   Brandt LJ, 2012, AM J GASTROENTEROL, V107, P1079, DOI 10.1038/ajg.2012.60
   Britton RA, 2014, GASTROENTEROLOGY, V146, P1547, DOI 10.1053/j.gastro.2014.01.059
   Cammarota G, 2015, ALIMENT PHARM THER, V41, P835, DOI 10.1111/apt.13144
   Campbell RJ, 2009, INFECT CONT HOSP EP, V30, P526, DOI 10.1086/597507
   Centers for Disease Control and Prevention, VIT SIGNS MAK HLTH C
   Chang JY, 2008, J INFECT DIS, V197, P435, DOI 10.1086/525047
   Cohen SH, 2010, INFECT CONT HOSP EP, V31, P431, DOI 10.1086/651706
   Crook DW, 2012, CLIN INFECT DIS, V55, pS93, DOI 10.1093/cid/cis499
   De Leon LM, 2013, CLIN GASTROENTEROL H, V11, P1036, DOI 10.1016/j.cgh.2013.04.045
   Duke University, 2000, STOOL TRANSPL TREAT
   Dutta SK, 2014, CLIN GASTROENTEROL H, V12, P1572, DOI 10.1016/j.cgh.2013.12.032
   EISEMAN B, 1958, SURGERY, V44, P854
   Emanuelsson F, 2014, SCAND J INFECT DIS, V46, P89, DOI 10.3109/00365548.2013.858181
   Friedman-Moraco RJ, 2014, AM J TRANSPLANT, V14, P477, DOI 10.1111/ajt.12577
   Gallegos-Orozco J, 2011, REV GASTROENTEROL ME, V77, P40
   Gough E, 2011, CLIN INFECT DIS, V53, P994, DOI 10.1093/cid/cir632
   Hadassah Medical Organization, 2000, EFF SAF FEC MICR TRA
   Hamilton MJ, 2012, AM J GASTROENTEROL, V107, P761, DOI 10.1038/ajg.2011.482
   He M, 2013, NAT GENET, V45, P109, DOI 10.1038/ng.2478
   Huebner Elizabeth S, 2006, Gastroenterol Hepatol (N Y), V2, P203
   Kassam Z, 2013, AM J GASTROENTEROL, V108, P500, DOI 10.1038/ajg.2013.59
   Kassam Z, 2012, ARCH INTERN MED, V172, P191, DOI 10.1001/archinte.172.2.191
   Kelly CR, 2014, AM J GASTROENTEROL, V109, P1065, DOI 10.1038/ajg.2014.133
   Kuijper EJ, 2006, CLIN MICROBIOL INFEC, V12, P2, DOI 10.1111/j.1469-0691.2006.01580.x
   Kump PK, 2013, INFLAMM BOWEL DIS, V19, P2155, DOI 10.1097/MIB.0b013e31829ea325
   Kyne L, 2001, LANCET, V357, P189, DOI 10.1016/S0140-6736(00)03592-3
   Lagier JC, 2015, EUR J CLIN MICROBIOL, V34, P1597, DOI 10.1007/s10096-015-2394-x
   Lessa FC, 2015, NEW ENGL J MED, V372, P825, DOI [10.1056/NEJMoa1408913, 10.1056/NEJMc1505190]
   Lessa FC, 2012, CLIN INFECT DIS, V55, pS65, DOI 10.1093/cid/cis319
   Lofgren ET, 2014, INFECT CONT HOSP EP, V35, P18, DOI 10.1086/674394
   Louie TJ, 2013, J AM GERIATR SOC, V61, P222, DOI 10.1111/jgs.12090
   Neemann K, 2012, TRANSPL INFECT DIS, V14, pE161, DOI 10.1111/tid.12017
   Rao K, 2014, INFECT CONT HOSP EP, V35, P28, DOI 10.1086/674395
   Rebiotix Inc, 2000, MICR REST THER REC C
   Rossen NG, 2015, GASTROENTEROLOGY, V149, P110, DOI 10.1053/j.gastro.2015.03.045
   Sekirov I, 2010, PHYSIOL REV, V90, P859, DOI 10.1152/physrev.00045.2009
   Sha S, 2014, ALIMENT PHARM THER, V39, P1003, DOI 10.1111/apt.12699
   Silverman MS, 2010, CLIN GASTROENTEROL H, V8, P471, DOI 10.1016/j.cgh.2010.01.007
   Solari PR, 2014, CLIN INFECT DIS, V59, DOI 10.1093/cid/ciu278
   Tabak YP, 2013, INFECT CONT HOSP EP, V34, P588, DOI 10.1086/670621
   Tel-Aviv Sourasky Medical Center, 2000, TRANSPL FEC MICR CLO
   Theriot CM, 2014, NAT COMMUN, V5, DOI 10.1038/ncomms4114
   Trubiano JA, 2013, EUR J GASTROEN HEPAT, V25, P255, DOI 10.1097/MEG.0b013e32835b2da9
   U.S. Food and Drug Administration, GUID IND ENF POL REG
   University Health Network Toronto, 2000, OR VANC FOLL FEC TRA
   University Hospital Tuebingen, 2000, FEC MICR TRANSPL REC
   US Food and Drug Administration (FDA), GUID IND EN IN PRESS
   van Nood E, 2013, NEW ENGL J MED, V368, P407, DOI 10.1056/NEJMoa1205037
   VANDERWAAIJ D, 1971, J HYG-CAMB, V69, P405, DOI 10.1017/S0022172400021653
   VOLLAARD EJ, 1994, ANTIMICROB AGENTS CH, V38, P409, DOI 10.1128/AAC.38.3.409
   Yatsunenko T, 2012, NATURE, V486, P222, DOI 10.1038/nature11053
   You DM, 2008, ANN INTERN MED, V148, P632, DOI 10.7326/0003-4819-148-8-200804150-00024
   Youngster I, 2014, JAMA-J AM MED ASSOC, V312, P1772, DOI 10.1001/jama.2014.13875
   Youngster I, 2014, CLIN INFECT DIS, V58, P1515, DOI 10.1093/cid/ciu135
   Zhang FM, 2012, AM J GASTROENTEROL, V107, P1755, DOI 10.1038/ajg.2012.251
   Zimlichman E, 2013, JAMA INTERN MED, V173, P2039, DOI 10.1001/jamainternmed.2013.9763
   Zipursky JS, 2014, CAN J GASTROENTEROL, V28, P319, DOI 10.1155/2014/403828
   Zipursky JS, 2012, CLIN INFECT DIS, V55, P1652, DOI 10.1093/cid/cis809
NR 65
TC 40
Z9 42
U1 0
U2 26
PU FRONTLINE MEDICAL COMMUNICATIONS
PI THE WOODLANDS
PA WRIGHTS MEDIA, 2407 TIMBERLOCH PLACE, SUITE B, THE WOODLANDS, TX 77386
   USA
SN 1553-5592
EI 1553-5606
J9 J HOSP MED
JI J. Hosp. Med.
PD JAN
PY 2016
VL 11
IS 1
BP 56
EP 61
DI 10.1002/jhm.2449
PG 6
WC Medicine, General & Internal
WE Science Citation Index Expanded (SCI-EXPANDED)
SC General & Internal Medicine
GA DA3VR
UT WOS:000367728300009
PM 26344412
OA Green Accepted, Bronze
DA 2022-07-15
ER

PT J
AU Chen, HT
   Huang, HL
   Xu, HM
   Luo, QL
   He, J
   Li, YQ
   Zhou, YL
   Nie, YQ
   Zhou, YJ
AF Chen, Hui-Ting
   Huang, Hong-Li
   Xu, Hao-Ming
   Luo, Qing-Ling
   He, Jie
   Li, Yong-Qiang
   Zhou, You-Lian
   Nie, Yu-Qiang
   Zhou, Yong-Jian
TI Fecal microbiota transplantation ameliorates active ulcerative colitis
SO EXPERIMENTAL AND THERAPEUTIC MEDICINE
LA English
DT Article
DE fecal microbiota transplantation; ulcerative colitis; gut microbiota;
   colonoscopy; Faecalibacterium prausnitzii
ID INFLAMMATORY-BOWEL-DISEASE; FAECALIBACTERIUM-PRAUSNITZII; REMISSION;
   EPIDEMIOLOGY; MECHANISMS; COMMUNITY
AB Ulcerative colitis (UC) is a complex chronic pathological condition of the gut in which microbiota targeted treatment, such as fecal microbiota transplantation (FMT), has shown an encouraging effect. The aim of the present study was to investigate the efficacy and safety of FMT in patients with mild or moderate UC. A single-center, open-label study was designed, including 47 patients with mild or moderate active UC who received three treatments of fresh FMT via colonic transendoscopic enteral tubing within 1 week. The inflammatory bowel disease questionnaire, partial Mayo scores, colonoscopy, erythrocyte sedimentation rate, C-reactive protein level and procalcitoin values were used to assess the efficacy of FMT and alteration in gut microbiota was detected by 16S ribosomal RNA-sequencing. Before FMT, microbiota Faecalibacterium prausnitzii (F. prausnitzii) levels were significantly decreased in patients with UC compared with healthy donors (P<0.01). At 4 weeks post-FMT, F. prausnitzii levels were significantly increased (P<0.05), and the Mayo score was significantly decreased (1.91 +/- 1.07 at baseline vs. 4.02 +/- 1.47 at week 4; P<0.001) in patients with UC compared with healthy donors. Steroid-free clinical responses were reported in 37 patients (84.1%), and steroid-free clinical remission was achieved in 31 patients (70.5%) at week 4 post-FMT, however, steroid-free remission was not achieved in any patient. No adverse events were reported in 41 (93.2%) patients after FMT or during the 12-week follow-up. Shannon's diversity index and Chao1 estimator were also improved in patients with UC receiving FMT. In conclusion, the results of the present study suggested that FMT resulted in clinical remission in patients with mild to moderate UC, and that the remission may be associated with significant alterations to the intestinal microbiota of patients with UC. Furthermore, F. prausnitzii may serve as a diagnostic and therapeutic biomarker for the use of FMT in UC.
C1 [Chen, Hui-Ting; Huang, Hong-Li; Xu, Hao-Ming; Luo, Qing-Ling; He, Jie; Li, Yong-Qiang; Zhou, You-Lian; Nie, Yu-Qiang; Zhou, Yong-Jian] South China Univ Technol, Guangzhou Peoples Hosp 1, Sch Med, Dept Gastroenterol, Guangzhou 510180, Guangdong, Peoples R China.
   [Chen, Hui-Ting; Huang, Hong-Li; Xu, Hao-Ming; Luo, Qing-Ling; He, Jie; Li, Yong-Qiang; Zhou, You-Lian; Nie, Yu-Qiang; Zhou, Yong-Jian] Guangzhou Med Univ, Guangzhou Peoples Hosp 1, Guangzhou Digest Dis Ctr, Dept Gastroenterol, 1 Pan Fu Rd, Guangzhou 510180, Guangdong, Peoples R China.
RP Nie, YQ; Zhou, YJ (通讯作者)，Guangzhou Med Univ, Guangzhou Peoples Hosp 1, Guangzhou Digest Dis Ctr, Dept Gastroenterol, 1 Pan Fu Rd, Guangzhou 510180, Guangdong, Peoples R China.
EM eynieyuqiang@scut.edu.cn; yjzhou@gzhmu.edu.cn
FU Guangzhou General Science and Technology Project of Health and Family
   Planning [20181A011007, 20191A011001]; National Natural Science
   Foundation of China; NSFC [81871905]; Natural Science Foundation of
   Guangdong Province [2018A030313676]; Guangzhou Planned Project of
   Science and Technology [201707010275, 201904010132]
FX The present study was funded by the Guangzhou General Science and
   Technology Project of Health and Family Planning (grant nos.
   20181A011007 and 20191A011001), the National Natural Science Foundation
   of China (grant no. NSFC 81871905), the Natural Science Foundation of
   Guangdong Province (grant. no. 2018A030313676) and the Guangzhou Planned
   Project of Science and Technology (grant nos. 201707010275 and
   201904010132).
CR Allegretti JR, 2019, DIGEST DIS SCI, V64, P1672, DOI 10.1007/s10620-018-5396-6
   Bafeta A, 2017, ANN INTERN MED, V167, P34, DOI 10.7326/M16-2810
   Cammarota G, 2017, GUT, V66, P569, DOI 10.1136/gutjnl-2016-313017
   Cao YT, 2018, GASTROENT RES PRACT, V2018, DOI 10.1155/2018/5480961
   Caporaso JG, 2010, NAT METHODS, V7, P335, DOI 10.1038/nmeth.f.303
   Cold F, 2019, SCAND J GASTROENTERO, V54, P289, DOI 10.1080/00365521.2019.1585939
   Coskun M, 2017, TRENDS PHARMACOL SCI, V38, P127, DOI 10.1016/j.tips.2016.10.014
   Costello SP, 2017, ALIMENT PHARM THER, V46, P213, DOI 10.1111/apt.14173
   Costello SP, 2019, JAMA-J AM MED ASSOC, V321, P156, DOI 10.1001/jama.2018.20046
   Cui B, 2016, SCI REP-UK, V6, DOI 10.1038/srep36693
   Cui BT, 2015, J TRANSL MED, V13, DOI 10.1186/s12967-015-0646-2
   D'Haens GR, 2019, GASTROENTEROLOGY, V157, P624, DOI 10.1053/j.gastro.2019.04.053
   Duncan SH, 2002, INT J SYST EVOL MICR, V52, P2141, DOI [10.1099/ijs.0.02241-0, 10.1099/00207713-52-6-2141]
   Edgar RC, 2013, NAT METHODS, V10, P996, DOI [10.1038/NMETH.2604, 10.1038/nmeth.2604]
   EISEMAN B, 1958, SURGERY, V44, P854
   El-Salhy M, 2019, NUTRIENTS, V11, DOI 10.3390/nu11061415
   Falony G, 2016, SCIENCE, V352, P560, DOI 10.1126/science.aad3503
   Feagan BG, 2017, ALIMENT PHARM THER, V45, P264, DOI 10.1111/apt.13852
   Feuerstein JD, 2014, MAYO CLIN PROC, V89, P1553, DOI 10.1016/j.mayocp.2014.07.002
   Gordon H, 2014, J CROHNS COLITIS, V8, P256, DOI 10.1016/j.crohns.2013.10.007
   GUYATT G, 1989, GASTROENTEROLOGY, V96, P804, DOI 10.1016/0016-5085(89)90905-0
   Hamilton MJ, 2013, GUT MICROBES, V4, P125, DOI 10.4161/gmic.23571
   Hamilton MJ, 2012, AM J GASTROENTEROL, V107, P761, DOI 10.1038/ajg.2011.482
   Hassan C, 2013, ENDOSCOPY, V45, P142, DOI 10.1055/s-0032-1326186
   Hourigan SK, 2019, OPEN FORUM INFECT DI, V6, DOI 10.1093/ofid/ofz379
   Hui WJ, 2019, PLOS ONE, V14, DOI 10.1371/journal.pone.0210016
   Jackson B, 2018, EXPERT REV GASTROENT, V12, P1079, DOI 10.1080/17474124.2018.1530109
   Kaplan GG, 2015, NAT REV GASTRO HEPAT, V12, P720, DOI 10.1038/nrgastro.2015.150
   Kelly CR, 2015, GASTROENTEROLOGY, V149, P223, DOI 10.1053/j.gastro.2015.05.008
   Kostic AD, 2014, GASTROENTEROLOGY, V146, P1489, DOI 10.1053/j.gastro.2014.02.009
   Li N, 2019, Zhonghua Wei Chang Wai Ke Za Zhi, V22, P861, DOI 10.3760/cma.j.issn.1671-0274.2019.09.011
   Li Ning, 2017, Zhonghua Wei Chang Wai Ke Za Zhi, V20, P40
   Loftus EV, 2004, GASTROENTEROLOGY, V126, P1504, DOI 10.1053/j.gastro.2004.01.063
   Long CY, 2018, BMC GASTROENTEROL, V18, DOI 10.1186/s12876-018-0766-2
   Lopez-Siles M, 2017, ISME J, V11, P841, DOI 10.1038/ismej.2016.176
   Moayyedi P, 2015, GASTROENTEROLOGY, V149, P102, DOI 10.1053/j.gastro.2015.04.001
   Nishida A, 2017, J GASTROENTEROL, V52, P476, DOI 10.1007/s00535-016-1271-4
   Ott SJ, 2017, GASTROENTEROLOGY, V152, P799, DOI 10.1053/j.gastro.2016.11.010
   Paramsothy S, 2017, J CROHNS COLITIS, V11, P1180, DOI 10.1093/ecco-jcc/jjx063
   Paramsothy S, 2017, LANCET, V389, P1218, DOI 10.1016/S0140-6736(17)30182-4
   Paramsothy S, 2015, INFLAMM BOWEL DIS, V21, P1600, DOI 10.1097/MIB.0000000000000405
   Peng ZY, 2016, ENDOSC INT OPEN, V4, pE610, DOI 10.1055/s-0042-105205
   Qin JJ, 2010, NATURE, V464, P59, DOI 10.1038/nature08821
   Ramai D, 2019, ANN GASTROENTEROL, V32, P30, DOI 10.20524/aog.2018.0328
   Rossen NG, 2015, GASTROENTEROLOGY, V149, P110, DOI 10.1053/j.gastro.2015.03.045
   Sbahi H, 2016, BMJ OPEN GASTROENTER, V3, DOI 10.1136/bmjgast-2016-000087
   SCHROEDER KW, 1987, NEW ENGL J MED, V317, P1625, DOI 10.1056/NEJM198712243172603
   SCHWAN A, 1983, LANCET, V2, P845
   Shen ZH, 2018, WORLD J GASTROENTERO, V24, P5, DOI 10.3748/wjg.v24.i1.5
   Sood A, 2019, J CROHNS COLITIS, V13, P1311, DOI 10.1093/ecco-jcc/jjz060
   Takahashi K, 2016, DIGESTION, V93, P59, DOI 10.1159/000441768
   Tian Y, 2019, BMC GASTROENTEROL, V19, DOI 10.1186/s12876-019-1010-4
   Wang JW, 2019, KAOHSIUNG J MED SCI, V35, P566, DOI 10.1002/kjm2.12094
   White JR, 2009, PLOS COMPUT BIOL, V5, DOI 10.1371/journal.pcbi.1000352
   Zhang FM, 2019, CURR OPIN PHARMACOL, V49, P11, DOI 10.1016/j.coph.2019.04.004
   Zhou YL, 2018, MSYSTEMS, V3, DOI 10.1128/mSystems.00188-17
   Zhou YL, 2016, MEDICINE, V95, DOI 10.1097/MD.0000000000005019
NR 57
TC 18
Z9 18
U1 4
U2 11
PU SPANDIDOS PUBL LTD
PI ATHENS
PA POB 18179, ATHENS, 116 10, GREECE
SN 1792-0981
EI 1792-1015
J9 EXP THER MED
JI Exp. Ther. Med.
PD APR
PY 2020
VL 19
IS 4
BP 2650
EP 2660
DI 10.3892/etm.2020.8512
PG 11
WC Medicine, Research & Experimental
WE Science Citation Index Expanded (SCI-EXPANDED)
SC Research & Experimental Medicine
GA LA0HB
UT WOS:000523637100032
PM 32256746
OA Green Published, gold
DA 2022-07-15
ER

PT J
AU Gerhard, R
   Luc, B
   Michael, S
AF Gerhard, Rogler
   Luc, Biedermann
   Michael, Scharl
TI New insights into the pathophysiology of inflammatory bowel disease:
   microbiota, epigenetics and common signalling pathways
SO SWISS MEDICAL WEEKLY
LA English
DT Review
DE inflammatory bowel disease; Crohn's disease; ulcerative colitis;
   pathophysiology; microbiota; epigenetics; T cells; environment
ID ENVIRONMENTAL RISK-FACTORS; REGULATORY T-CELLS; ULCERATIVE-COLITIS;
   CROHNS-DISEASE; GUT MICROBIOTA; FECAL STREAM; AUTOIMMUNE; EPIDEMIOLOGY;
   INFLIXIMAB; GENE
AB The exact pathophysiology of inflammatory bowel disease (IBD) is still unknown. However, over the years important insights allowed the development of novel therapeutic approaches that are at the threshold of introduction into clinical practice, or at least in clinical trials. After being first described by Burrill B. Crohn, Crohn's disease, one of the two major forms of IBD, was perceived as an infectious disease. When the concept of autoimmune diseases was formulated, Crohn's disease and ulcerative colitis were thought to be members of this disease group. T cells certainly contribute to the chronification of the intestinal inflammation and targeting T cell migration has been introduced some years ago as a successful therapeutic approach in IBD. Despite the development of successful therapy based on this pathophysiological concept, IBD is no longer seen as a typical autoimmune disease. After the millennium, genome wide association studies on genetic variants and risk factors in these polygenetic diseases have told us a lot about pathogenetic pathways. However, genetic susceptibility explains only up to one third of the cases. Environmental factors also must play a role. Those environmental factors may "transfer" their disease-promoting potential into pathophysiological pathways with the intestinal microbiota as mediator. Hence, the intestinal microbiota has gained much attention as an important factor in disease development. Microbial factors, as well as other direct environmental influences, have been shown to affect epigenetic signatures, intestinal epithelial cells and the innate immune system, providing another important concept on how these diseases originate and can cause repeated flares at the same gut segments even after years of remission and after intermediate complete mucosal healing.
   Current pathophysiological concepts of IBD not only help us to better understand these diseases and develop new therapies. They also illustrate the evolution of basic scientific concepts over time and that sometimes partially or even largely abandoned concepts persistently influence out current thinking/clinical practice.
C1 [Gerhard, Rogler; Luc, Biedermann; Michael, Scharl] Univ Zurich, Univ Hosp Zurich, Dept Gastroenterol & Hepatol, Zurich, Switzerland.
RP Gerhard, R (通讯作者)，Univ Hosp Zurich, Dept Gastroenterol & Hepatol, Ramistr 100, CH-8091 Zurich, Switzerland.
EM ger-hard.rogler@usz.ch
FU Abbot; Abbvie; Ardeypharm; Augurix; Calypso; Essex/MSD; FALK;
   Flamentera; Novartis; Roche; Takeda; Tillots; UCB; Zeller; MSD; Vifor;
   Ferring; ThermoFisher; Pfizer; Janssen; Shire
FX No study sponsors had any involvement in study design, data collection,
   interpretation or writing of the manuscript. GR has consulted to Abbot,
   Abbvie, Augurix, Boehringer, Calypso, FALK, Ferring, Fisher, Genentech,
   Essex/MSD, Novartis, Pfizer, Phadia, Roche, UCB, Takeda, Tillots, Vifor,
   Vital Solutions and Zeller; received speaker's honoraria from Astra
   Zeneca, Abbott, Abbvie, FALK, MSD, Phadia, Tillots, UCB, and Vifor;
   received educational grants and research grants from Abbot, Abbvie,
   Ardeypharm, Augurix, Calypso, Essex/MSD, FALK, Flamentera, Novartis,
   Roche, Takeda, Tillots, UCB and Zeller. LB has received travel grants
   from MSD, Abbvie and Vifor and fees for consulting/advisory boards from
   MSD, Abbvie, Ferring, ThermoFisher, Takeda, Pfizer, Janssen, Shire and
   UCB. MS has received speaker's honoraria from FALK.
CR Abegunde AT, 2016, WORLD J GASTROENTERO, V22, P6296, DOI 10.3748/wjg.v22.i27.6296
   ADAMS AT, INFLAMM BOWEL DIS, V1, P21
   Adolph TE, 2012, DIGEST DIS, V30, P341, DOI 10.1159/000338121
   ANANTHAKRISHNAN AN, 2015, PUBMED, V34, P1038
   ANANTHAKRISHNAN AN, 2002, PUBMED
   Ananthakrishnan AN, 2015, INFLAMM BOWEL DIS, V21, P2311, DOI 10.1097/MIB.0000000000000501
   Ananthakrishnan AN, 2015, DIGEST DIS SCI, V60, P290, DOI 10.1007/s10620-014-3350-9
   Ananthakrishnan AN, 2014, GUT, V63, P776, DOI 10.1136/gutjnl-2013-305304
   Bach JF, 2002, NEW ENGL J MED, V347, P911, DOI 10.1056/NEJMra020100
   Beniwal-Patel P, 2015, J GASTROINTEST LIVER, V24, P274, DOI 10.15403/jgld.2014.1121.243.bwp
   BIEDERMANN L, 1971, PUBMED
   BIEDERMANN L, J CROHN S COLITIS, DOI DOI 10.1038/NRMICRO3255
   Biedermann L, 2014, INFLAMM BOWEL DIS, V20, P1496, DOI 10.1097/MIB.0000000000000129
   BRAEGGER CP, 2018, PUBMED, V35, DOI DOI 10.1097/MPG.0B013E318218BE35
   CADWELL K, 2010, PUBMED, V5, P9, DOI DOI 10.1016/J.CELL.2010.05.009
   Carbonnel F, 2009, GASTROEN CLIN BIOL, V33, pS145, DOI 10.1016/S0399-8320(09)73150-1
   CHAPUT N, ANN ONCOL, P1368, DOI DOI 10.1053/J.GASTRO.2004.01.063
   Chassaing B, 2015, NATURE, V519, P92, DOI 10.1038/nature14232
   CHOLAPRANEE A, 1997, PUBMED, V852
   Colombel JF, 2017, GUT, V66, P839, DOI 10.1136/gutjnl-2015-311079
   COSINROGER J, 2013, NAT COMMUN
   Cosnes J, 1996, GASTROENTEROLOGY, V110, P424, DOI 10.1053/gast.1996.v110.pm8566589
   COSNES J, 2001, GASTROENTEROLOGY, P1053
   COSNES J, 1959, PUBMED, DOI DOI 10.1159/000320395
   Cosnes J, 2016, PUBMED, V34, P72, DOI 10.1159/000442930
   COSNES J, PUBMED, V1046, P1365
   COSNES J, GASTROENTEROLOGY, P1785
   CROHN B B, 1946, J Omaha Midwest Clin Soc, V7, P77
   Crohn BB, 2000, MT SINAI J MED, V67, P263
   CROHN BB, 1949, NEW YORK STATE J MED, V49, P1808
   CROHN BB, 2002, PUBMED, V1016, P25
   Dam Aamir N, 2013, Gastroenterol Hepatol (N Y), V9, P711
   DAVENPORT CM, 1967, PUBMED, V1016, P201
   de Valliere C, 2015, AM J PHYSIOL-GASTR L, V309, pG475, DOI 10.1152/ajpgi.00408.2014
   de Valliere C, 2015, INFLAMM BOWEL DIS, V21, P1269, DOI 10.1097/MIB.0000000000000375
   Deretic V, 2011, IMMUNOL REV, V240, P92, DOI 10.1111/j.1600-065X.2010.00995.x
   Dethlefsen L, 2011, P NATL ACAD SCI USA, V108, P4554, DOI 10.1073/pnas.1000087107
   ELTZSCHIG HK, PUBMED, P852
   FEAGAN BG, N ENGL J MED, P1
   Fritz T, 2011, GUT, V60, P1580, DOI 10.1136/gut.2009.206466
   Fukumoto T, 2018, J DERMATOL, V45, pE1, DOI 10.1111/1346-8138.14034
   Geem D, 2015, INFLAMM BOWEL DIS, V21, P1409, DOI 10.1097/MIB.0000000000000343
   Geremia A, 2014, AUTOIMMUN REV, V13, P3, DOI 10.1016/j.autrev.2013.06.004
   GEVERS D, 2014, PUBMED, V2, P5
   GITLIN L, 1925, PUBMED, V2, DOI DOI 10.1097/MIB.0B013E318281F5A3
   Groux H, 1999, IMMUNOL TODAY, V20, P442, DOI 10.1016/S0167-5699(99)01510-8
   Halfvarson J, 2006, INFLAMM BOWEL DIS, V12, P925, DOI 10.1097/01.mib.0000228998.29466.ac
   HALL LJ, 2014, PUBMED, V8, P14
   Hampe J, 2001, LANCET, V357, P1925, DOI 10.1016/S0140-6736(00)05063-7
   HILLOCK NT, PUBMED, pE284
   HOFER U, 2010, PUBMED, V1038, P3255
   Hou JK, 2014, CLIN GASTROENTEROL H, V12, P1592, DOI 10.1016/j.cgh.2013.09.063
   Hsieh AH, 2016, CLIN DEV IMMUNOL, V2016
   HSIEH AH, 2016, PUBMED, P2016
   HTTP, 2010, PUBMED, V1093, P113
   HTTP, 1935, PUBMED, V2, P236
   HTTP, 2014, PUBMED, V9, P11
   HTTP, 2016, PUBMED
   HTTP, 2008, PUBMED, V607
   HTTP, 2017, PUBMED
   HTTP, 2013, PUBMED, V4, P7
   HTTP, 2014, PUBMED, P408
   HTTP, 1973, PUBMED
   HTTP, 1956, PUBMED, DOI DOI 10.1186/1471-230X-12-51
   HTTP, PUBMED, V8320, P3150
   HTTP, 2014, PUBMED, V10, P3
   HTTP, 2013, PUBMED, DOI DOI 10.1111/J.1600-065X.2010.00995.X
   HTTP, 2015, PUBMED, V12, P28
   HTTP, 2000, PUBMED, P205
   HTTP, 2015, PUBMED, V10, P5
   HTTP, 1959, PUBMED
   HTTP, 2016, PUBMED, V536, P238
   HTTP, PUBMED, V10, P1007
   HTTP, 2010, PUBMED, V1056, P100
   HTTP, 2000, PUBMED, P6296
   HTTP, 1938, PUBMED
   HTTP, 2013, PUBMED, V6, P4
   HTTP, PUBMED
   HTTP, PUBMED, V1111, P1600
   HTTP, 1950, PUBMED
   HTTP, PUBMED, V179
   HTTP, PUBMED, V10, P1080
   HTTP, 2010, PUBMED, V1172, P3669
   HTTP, 2010, PUBMED, V1111, P3363
   HTTP, 1971, PUBMED, V1308
   HTTP, 2000, PUBMED, P107
   HTTP, 2012, PUBMED, V127, P1038
   HTTP, PUBMED, V10, P1097
   HTTP, 2014, PUBMED, V4, P3
   HTTP, 2004, PUBMED
   HTTP, 2009, PUBMED
   HTTP, 2013, PUBMED, V9, P63
   HTTP, 2004, PUBMED, V1, P63
   Hubbard-Lucey VM, 2014, IMMUNITY, V41, P579, DOI 10.1016/j.immuni.2014.09.011
   Hugot JP, 2001, NATURE, V411, P599, DOI 10.1038/35079107
   Kaistha A, 2014, CURR PROB PEDIATR AD, V44, P328, DOI 10.1016/j.cppeds.2014.10.003
   Kanauchi O, 2005, CURR PHARM DESIGN, V11, P1047, DOI 10.2174/1381612053381675
   KAPLAN GG, 2012, PUBMED, V333, P1038
   Keren DF, 1997, CLIN LAB MED, V17, P465
   Knights D, 2013, GUT, V62, P1505, DOI 10.1136/gutjnl-2012-303954
   Kruis W, 2004, GUT, V53, P1617, DOI 10.1136/gut.2003.037747
   LATELLA G, 2014, PUBMED, V3, P8
   Lau Michelle Sy, 2016, World J Gastrointest Pharmacol Ther, V7, P107, DOI 10.4292/wjgpt.v7.i1.107
   Lau MS, 2016, PUBMED, V7, P107
   Lawrance IC, 2017, J CROHNS COLITIS, V11, P1491, DOI 10.1016/j.crohns.2014.09.008
   Lees CW, 2011, GUT, V60, P1739, DOI 10.1136/gut.2009.199679
   Lin ZW, 2012, DIGEST DIS SCI, V57, P3145, DOI 10.1007/s10620-012-2288-z
   LIU H, J IMMUNOL, V171, P5012
   LOFTUS EVJR, GASTROENTEROLOGY, V126, P1504
   Lukens JR, 2014, NATURE, V516, P246, DOI 10.1038/nature13788
   Mayne CG, 2013, INFLAMM BOWEL DIS, V19, P1772, DOI 10.1097/MIB.0b013e318281f5a3
   MCGOVERN DP, 1949, PUBMED, V6, P752
   Michail S, 2012, INFLAMM BOWEL DIS, V18, P1799, DOI 10.1002/ibd.22860
   Minor DR, 2009, CANCER BIOTHER RADIO, V24, P321, DOI 10.1089/cbr.2008.0607
   Molodecky N.A., 2010, PUBMED, V6, P339
   MOLODECKY NA, 2011, PUBMED, V10, P1
   Molodecky NA, 2012, GASTROENTEROLOGY, V142, P46, DOI 10.1053/j.gastro.2011.10.001
   Ananthakrishnan Ashwin N, 2013, Gastroenterol Hepatol (N Y), V9, P367
   Ng SC, 2017, LANCET, V390, P2769, DOI 10.1016/S0140-6736(17)32448-0
   Ng SC, 2016, INFLAMM BOWEL DIS, V22, P1954, DOI 10.1097/MIB.0000000000000846
   Ng SC, 2014, BEST PRACT RES CL GA, V28, P363, DOI 10.1016/j.bpg.2014.04.003
   Ng SC, 2013, GASTROENTEROLOGY, V145, P158, DOI 10.1053/j.gastro.2013.04.007
   NIMMO ER, PUBMED, P889, DOI DOI 10.1002/IBD.21912
   O'Toole Aoibhlinn, 2014, Curr Gastroenterol Rep, V16, P396, DOI 10.1007/s11894-014-0396-y
   OCONNOR A, THERAP ADV GASTROENT, V9, P457
   OGURA Y, 1938, PUBMED
   OYRI SF, COMP IMMUNOL MICROBI
   PALAZON A, 2014, PUBMED, V9, P8
   PEREZCOBAS AE, 2012, PUBMED
   PITTET V, 1959, PUBMED
   Rajca S, 2014, INFLAMM BOWEL DIS, V20, P978, DOI 10.1097/MIB.0000000000000036
   Rath HC, 2002, PATHOBIOLOGY, V70, P131, DOI 10.1159/000068144
   RAVI K, PUBMED, P1326
   Ray K., 2017, NAT REV GASTRO HEPAT, V14, P690, DOI DOI 10.1038/NRGAS-
   Rogler G, 2015, INFLAMM BOWEL DIS, V21, P400, DOI 10.1097/MIB.0000000000000229
   Ruiz PA, 2017, GUT, V66, P1216, DOI 10.1136/gutjnl-2015-310297
   SADLACK B, 1993, CELL, V75, P253, DOI 10.1016/0092-8674(93)80067-O
   Sadler T, 2016, CLIN EPIGENETICS, V8, DOI 10.1186/s13148-016-0193-6
   SAFRONEEVA E, ALIMENT PHARMACOL TH
   Sartor RB, 2005, GUT, V54, P896, DOI 10.1136/gut.2004.055889
   SCHARL M, 2010, PUBMED, V1177, DOI DOI 10.1159/000350954
   Scharl M, 2014, PUBMED, V5, P205, DOI 10.4291/wjgp.v5.i3.205
   Scharl Michael, 2014, World J Gastrointest Pathophysiol, V5, P205, DOI 10.4291/wjgp.v5.i3.205
   SHAH R, 2017, PUBMED, V9, P1182
   Shahidi N, 2016, EXPERT OPIN BIOL TH, V16, P129, DOI 10.1517/14712598.2016.1121231
   Sneller MC, 1997, BLOOD, V89, P1341, DOI 10.1182/blood.V89.4.1341
   SOON IS, 1971, PUBMED, V1186, P12
   Spalinger MR, 2017, AUTOPHAGY, V13, P1590, DOI 10.1080/15548627.2017.1341453
   Spalinger MR, 2016, J CLIN INVEST, V126, P1783, DOI 10.1172/JCI83669
   SPALINGER MR, 1971, PUBMED
   Stallmach A, 2016, PUBMED, V10, P165, DOI 10.1586/17474124.2016.1123618
   Targownik LE, 2012, AM J GASTROENTEROL, V107, P1228, DOI 10.1038/ajg.2012.127
   TYSK C, 1929, GUT, V7, P990
   Ukena SN, 2007, PLOS ONE, V2, DOI 10.1371/journal.pone.0001308
   Verschuren EC, 2016, CLIN GASTROENTEROL H, V14, P836, DOI 10.1016/j.cgh.2015.12.028
   Villanacci V, 2007, J CLIN GASTROENTEROL, V41, P491, DOI 10.1097/01.mcg.0000212638.44735.78
   VIND I, 1959, PUBMED, DOI DOI 10.1097/MIB.0000000000000129
   WANG MH, CURR OPIN GASTROENTE
   WANG Y, 2017, PUBMED, V10, P1093
   WATSON AJM, GASTROENTEROLOGY, V150, P1682
   WINSLET MC, 1994, GUT, V35, P236, DOI 10.1136/gut.35.2.236
   ZLOTOGORA J, 2007, PUBMED
NR 162
TC 20
Z9 21
U1 1
U2 14
PU E M H SWISS MEDICAL PUBLISHERS LTD
PI MUTTENZ
PA FARNSBURGERSTR 8, CH-4132 MUTTENZ, SWITZERLAND
SN 1424-7860
EI 1424-3997
J9 SWISS MED WKLY
JI Swiss Med. Wkly.
PD MAR 12
PY 2018
VL 148
AR w14599
DI 10.4414/smw.2018.14599
PG 8
WC Medicine, General & Internal
WE Science Citation Index Expanded (SCI-EXPANDED)
SC General & Internal Medicine
GA GO9DD
UT WOS:000440403500003
PM 29566254
OA gold, Green Accepted, Green Submitted
DA 2022-07-15
ER

PT J
AU Lee, KW
   Kim, M
   Lee, CH
AF Lee, Kyung Won
   Kim, Minseok
   Lee, Chang Hoon
TI Treatment of Dextran Sulfate Sodium-Induced Colitis with
   Mucosa-Associated Lymphoid Tissue Lymphoma Translocation 1 Inhibitor
   MI-2 Is Associated with Restoration of Gut Immune Function and the
   Microbiota
SO INFECTION AND IMMUNITY
LA English
DT Article
DE MALT1; MI-2; ulcerative colitis; inflammation; microbiome
ID COLORECTAL-CANCER; INFLAMMATION; APOPTOSIS; PREVENTION; DIVERSITY;
   DISRUPTS; PROMOTES; DISEASE
AB Disruption of the healthy intestinal microbiome and homeostasis of the intestinal immune system, which are closely interactive, are two key factors for ulcerative colitis. Here, we show that MI-2, a selective inhibitor of mucosa-associated lymphoid tissue lymphoma translocation-1 (MALT1), alleviated excessive inflammatory responses and was associated with restoration of healthy intestinal microbiome in mice suffering from dextran sulfate sodium (DSS)-induced colitis. We found that the diversity of intestinal microbiome of mice with DSS-induced colitis was significantly lower than that of healthy mice. However, MI-2 treatment in mice with DSS-induced colitis resulted in restored microbially diverse populations. To understand the possibility of the beneficial effect of the restored microbially diverse populations of MI-2-treated mice with DSS-induced colitis, we showed that inserting fecal microbiota from MI-2-treated mice with DSS-induced colitis and healthy control mice into mice with DSS-induced colitis could alleviate symptoms of colitis. The possibility of MI-2 treatment in DSS-induced colitis, associated with restoration of healthy microbially diverse populations in addition to reshaping host immune modulating capacity by reducing inflammatory cytokines (tumor necrosis factor alpha, interleukin-1 beta [IL-1 beta], IL-17 alpha, and IL-22), may be considered therapeutic for ulcerative colitis.
C1 [Lee, Kyung Won; Lee, Chang Hoon] Ctr Informat Based Drug Res Korea, Therapeut & Biotechnol Div, Daejeon, South Korea.
   [Lee, Kyung Won; Lee, Chang Hoon] Res Inst Chem Technol KRICT, Daejeon, South Korea.
   [Kim, Minseok] Chonnam Natl Univ, Coll Agr & Life Sci, Dept Anim Sci, Gwangju, South Korea.
   [Kim, Minseok] Natl Inst Anim Sci, Anim Nutr & Physiol Team, Wonju, South Korea.
RP Lee, CH (通讯作者)，Ctr Informat Based Drug Res Korea, Therapeut & Biotechnol Div, Daejeon, South Korea.; Lee, CH (通讯作者)，Res Inst Chem Technol KRICT, Daejeon, South Korea.
EM Lee2014@krict.re.kr
OI Lee, Chang Hoon/0000-0001-8953-9069
FU KRICT-NCC joint anticancer drug discovery program [SKO1807C51]; KRICT
   program [KK1803]
FX This work was supported by a grant from the KRICT-NCC joint anticancer
   drug discovery program (SKO1807C51) and a grant from the KRICT program
   (KK1803). C.H.L. designed the study and wrote the manuscript. C.H.L.,
   K.W.L., and M.K. performed the experiments. M.K. performed the
   microbiome analysis. All authors read and approved the final manuscript.
CR Afonina IS, 2015, FEBS J, V282, P3286, DOI 10.1111/febs.13325
   Bajer L, 2017, WORLD J GASTROENTERO, V23, P4548, DOI 10.3748/wjg.v23.i25.4548
   Benson AK, 2010, P NATL ACAD SCI USA, V107, P18933, DOI 10.1073/pnas.1007028107
   Caporaso JG, 2010, NAT METHODS, V7, P335, DOI 10.1038/nmeth.f.303
   Chang JY, 2008, J INFECT DIS, V197, P435, DOI 10.1086/525047
   Chassaing B, 2015, NATURE, V519, P92, DOI 10.1038/nature14232
   Chen L, 2017, NAT IMMUNOL, V18, P541, DOI 10.1038/ni.3690
   Dingemanse C, 2015, CARCINOGENESIS, V36, P1388, DOI 10.1093/carcin/bgv120
   Farrell RJ, 2002, LANCET, V359, P331, DOI 10.1016/S0140-6736(02)07499-8
   Fontan L, 2012, CANCER CELL, V22, P812, DOI 10.1016/j.ccr.2012.11.003
   Hibbing ME, 2010, NAT REV MICROBIOL, V8, P15, DOI 10.1038/nrmicro2259
   Kappelman MD, 2007, CLIN GASTROENTEROL H, V5, P1424, DOI 10.1016/j.cgh.2007.07.012
   Khailova L, 2010, AM J PHYSIOL-GASTR L, V299, pG1118, DOI 10.1152/ajpgi.00131.2010
   Laroui H, 2012, PLOS ONE, V7, DOI 10.1371/journal.pone.0032084
   Leong RWL, 2009, J GASTROEN HEPATOL, V24, P503, DOI 10.1111/j.1440-1746.2009.05790.x
   Li QT, 2017, FRONT IMMUNOL, V8, DOI 10.3389/fimmu.2017.00669
   Liang SC, 2006, J EXP MED, V203, P2271, DOI 10.1084/jem.20061308
   Lupp C, 2007, CELL HOST MICROBE, V2, P119, DOI 10.1016/j.chom.2007.06.010
   Magoc T, 2011, BIOINFORMATICS, V27, P2957, DOI 10.1093/bioinformatics/btr507
   Marchiando AM, 2011, GASTROENTEROLOGY, V140, P1208, DOI 10.1053/j.gastro.2011.01.004
   McGuckin MA, 2011, NAT REV MICROBIOL, V9, P265, DOI 10.1038/nrmicro2538
   National Research Council, 2011, GUIDE CARE USE LAB A
   Piguet PF, 1999, LAB INVEST, V79, P495
   Sheth P, 2007, AM J PHYSIOL-GASTR L, V293, pG308, DOI 10.1152/ajpgi.00582.2006
   Triantafillidis JK, 2009, ANTICANCER RES, V29, P2727
   Williams JM, 2013, DIS MODEL MECH, V6, P1388, DOI 10.1242/dmm.013284
   Wirtz S, 2007, NAT PROTOC, V2, P541, DOI 10.1038/nprot.2007.41
   Wu H, 2017, NAT MED, V23, P850, DOI 10.1038/nm.4345
   Yu JW, 2015, PLOS ONE, V10, DOI 10.1371/journal.pone.0127083
   Zhang Z, 2000, J COMPUT BIOL, V7, P203, DOI 10.1089/10665270050081478
NR 30
TC 12
Z9 12
U1 0
U2 7
PU AMER SOC MICROBIOLOGY
PI WASHINGTON
PA 1752 N ST NW, WASHINGTON, DC 20036-2904 USA
SN 0019-9567
EI 1098-5522
J9 INFECT IMMUN
JI Infect. Immun.
PD DEC
PY 2018
VL 86
IS 12
AR e00091-18
DI 10.1128/IAI.00091-18
PG 12
WC Immunology; Infectious Diseases
WE Science Citation Index Expanded (SCI-EXPANDED)
SC Immunology; Infectious Diseases
GA HA9NJ
UT WOS:000450630200001
PM 30249750
OA Green Published, hybrid
DA 2022-07-15
ER

PT J
AU Torres, J
   Palmela, C
   Brito, H
   Bao, X
   Ruiqi, H
   Moura-Santos, P
   da Silva, JP
   Oliveira, A
   Vieira, C
   Perez, K
   Itzkowitz, SH
   Colombel, JF
   Humbert, L
   Rainteau, D
   Cravo, M
   Rodrigues, CM
   Hu, J
AF Torres, J.
   Palmela, C.
   Brito, H.
   Bao, X.
   Ruiqi, H.
   Moura-Santos, P.
   da Silva, J. Pereira
   Oliveira, A.
   Vieira, C.
   Perez, K.
   Itzkowitz, S. H.
   Colombel, J. F.
   Humbert, L.
   Rainteau, D.
   Cravo, M.
   Rodrigues, C. M.
   Hu, J.
TI The gut microbiota, bile acids and their correlation in primary
   sclerosing cholangitis associated with inflammatory bowel disease
SO UNITED EUROPEAN GASTROENTEROLOGY JOURNAL
LA English
DT Article
DE Gut microbiota; bile acids; primary sclerosing cholangitis; inflammatory
   bowel disease
ID MUCOSA-ASSOCIATED MICROBIOTA; ULCERATIVE-COLITIS PATIENTS; INTESTINAL
   MICROBIOTA; LIVER-CIRRHOSIS; DYSBIOSIS; COMMUNITY; RISK; DYSMETABOLISM;
   METABOLISM; DYSPLASIA
AB Background: Patients with primary sclerosing cholangitis associated with inflammatory bowel disease (PSC-IBD) have a very high risk of developing colorectal neoplasia. Alterations in the gut microbiota and/or gut bile acids could account for the increase in this risk. However, no studies have yet investigated the net result of cholestasis and a potentially altered bile acid pool interacting with a dysbiotic gut flora in the inflamed colon of PSC-IBD.
   Aim: The aim of this study was to compare the gut microbiota and stool bile acid profiles, as well as and their correlation in patients with PSC-IBD and inflammatory bowel disease alone.
   Methods: Thirty patients with extensive colitis (15 with concomitant primary sclerosing cholangitis) were prospectively recruited and fresh stool samples were collected. The microbiota composition in stool was profiled using bacterial 16S rRNA sequencing. Stool bile acids were assessed by high-performance liquid chromatography tandem mass spectrometry.
   Results: The total stool bile acid pool was significantly reduced in PSC-IBD. Although no major differences were observed in the individual bile acid species in stool, their overall combination allowed a good separation between PSC-IBD and inflammatory bowel disease. Compared with inflammatory bowel disease alone, PSC-IBD patients demonstrated a different gut microbiota composition with enrichment in Ruminococcus and Fusobacterium genus compared with inflammatory bowel disease. At the operational taxonomic unit level major shifts were observed within the Firmicutes (73%) and Bacteroidetes phyla (17%). Specific microbiota-bile acid correlations were observed in PSC-IBD, where 12% of the operational taxonomic units strongly correlated with stool bile acids, compared with only 0.4% in non-PSC-IBD.
   Conclusions: Patients with PSC-IBD had distinct microbiota and microbiota-stool bile acid correlations as compared with inflammatory bowel disease. Whether these changes are associated with, or may predispose to, an increased risk of colorectal neoplasia needs to be further clarified.
C1 [Torres, J.; Palmela, C.; Cravo, M.] Hosp Beatriz Angelo, Surg Dept, Loures, Portugal.
   [Torres, J.; Itzkowitz, S. H.; Colombel, J. F.] Icahn Sch Med Mt Sinai, Div Gastroenterol, New York, NY 10029 USA.
   [Brito, H.; Rodrigues, C. M.] Univ Lisbon, Res Inst Med iMed ULisboa, Lisbon, Portugal.
   [Bao, X.; Hu, J.] Icahn Sch Med Mt Sinai, Dept Genet & Genom Sci, 14-20F,1425 Madison Ave, New York, NY 10029 USA.
   [Ruiqi, H.] Icahn Sch Med Mt Sinai, Dept Hlth Evidence & Policy, New York, NY 10029 USA.
   [Moura-Santos, P.] Hosp Santa Maria, Gastroenterol & Hepatol Div, Lisbon, Portugal.
   [da Silva, J. Pereira] Inst Portugues Oncol Lisboa, Dept Gastroenterol, Lisbon, Portugal.
   [Oliveira, A.] Hosp Prof Doutor Fernando Fonseca, Dept Gastroenterol, Amadora, Portugal.
   [Vieira, C.] Ctr Hosp Barreiro Montijo, Dept Gastroenterol, Lisbon, Portugal.
   [Perez, K.; Humbert, L.; Rainteau, D.] UPMC Univ Paris 06, Sorbonne Univ, INSERM ERL1157, Paris, France.
RP Hu, J (通讯作者)，Icahn Sch Med Mt Sinai, Dept Genet & Genom Sci, 14-20F,1425 Madison Ave, New York, NY 10029 USA.
EM Jianzhong.hu@mssm.edu
RI Rodrigues, Cecilia MP/M-3572-2013; Cravo, Marilia/AAI-4206-2020;
   iMed.ULisboa, CellFun/A-4244-2014
OI Rodrigues, Cecilia MP/0000-0002-4829-754X; Brito,
   Hugo/0000-0002-4520-7203
FU GEDII (Portuguese Group for the Study of Inflammatory Bowel Disease);
   National Institute of Health [NIDDK 1K01DK094986-01, NIDDK R03
   DK10648101]
FX This study was supported by funds from GEDII (Portuguese Group for the
   Study of Inflammatory Bowel Disease) (JT) and from the National
   Institute of Health (NIDDK 1K01DK094986-01(JH) and NIDDK R03
   DK10648101(JH)).
CR Ahn J, 2011, PLOS ONE, V6
   Bajaj JS, 2014, J HEPATOL, V60, P940, DOI 10.1016/j.jhep.2013.12.019
   Bernstein C, 2011, ARCH TOXICOL, V85, P863, DOI 10.1007/s00204-011-0648-7
   Bernstein H, 2005, MUTAT RES-REV MUTAT, V589, P47, DOI 10.1016/j.mrrev.2004.08.001
   Caporaso JG, 2010, NAT METHODS, V7, P335, DOI 10.1038/nmeth.f.303
   Chen YF, 2016, SCI REP-UK, V6, DOI 10.1038/srep34055
   Duboc H, 2014, DIGEST LIVER DIS, V46, P302, DOI 10.1016/j.dld.2013.10.021
   Duboc H, 2013, GUT, V62, P531, DOI 10.1136/gutjnl-2012-302578
   Eaton JE, 2015, ALIMENT PHARM THER, V41, P980, DOI 10.1111/apt.13154
   Eaton JE, 2013, GASTROENTEROLOGY, V145, P521, DOI 10.1053/j.gastro.2013.06.052
   FELDMANN D, 1983, CLIN CHEM, V29, P1694
   Folseraas T, 2016, CLIN LIVER DIS, V20, P79, DOI 10.1016/j.cld.2015.08.014
   Gerard P, 2014, PATHOGENS, V3, P14, DOI 10.3390/pathogens3010014
   Goldstone R, 2012, INFLAMM BOWEL DIS, V18, P832, DOI 10.1002/ibd.21809
   Hofmann AF, 2006, P NATL ACAD SCI USA, V103, P4333, DOI 10.1073/pnas.0600780103
   Hruz P, 2006, GUT, V55, P395, DOI 10.1136/gut.2005.067389
   Hu J, 2016, INFLAMM BOWEL DIS, V19, pS119
   Inagaki T, 2006, P NATL ACAD SCI USA, V103, P3920, DOI 10.1073/pnas.0509592103
   Islam KBMS, 2011, GASTROENTEROLOGY, V141, P1773, DOI 10.1053/j.gastro.2011.07.046
   Iwasawa K, 2017, GUT, V66, P1344, DOI 10.1136/gutjnl-2016-312533
   Jones ML, 2014, EXPERT OPIN BIOL TH, V14, P467, DOI 10.1517/14712598.2014.880420
   Kakiyama G, 2013, J HEPATOL, V58, P949, DOI 10.1016/j.jhep.2013.01.003
   Kevans D, 2016, J CROHNS COLITIS, V10, P330, DOI 10.1093/ecco-jcc/jjv204
   Kummen M, 2017, GUT, V66, P611, DOI 10.1136/gutjnl-2015-310500
   LABBE D, 1989, J CHROMATOGR-BIOMED, V490, P275, DOI 10.1016/S0378-4347(00)82785-1
   Lewis JD, 2008, INFLAMM BOWEL DIS, V14, P1660, DOI 10.1002/ibd.20520
   Loftus EV, 2005, GUT, V54, P91, DOI 10.1136/gut.2004.046615
   Lopes C, 2007, J AM DIET ASSOC, V107, P276, DOI 10.1016/j.jada.2006.11.008
   Lozupone CA, 2008, FEMS MICROBIOL REV, V32, P557, DOI 10.1111/j.1574-6976.2008.00111.x
   Lv LX, 2016, ENVIRON MICROBIOL, V18, P2272, DOI 10.1111/1462-2920.13401
   Madan JC, 2012, MBIO, V3, DOI 10.1128/mBio.00251-12
   Martinez-Augustin O, 2008, WORLD J GASTROENTERO, V14, P5630, DOI 10.3748/wjg.14.5630
   Masella AP, 2012, BMC BIOINFORMATICS, V13, DOI 10.1186/1471-2105-13-31
   Pavlidis P, 2015, ALIMENT PHARM THER, V42, P802, DOI 10.1111/apt.13333
   Quraishi MN, 2017, GUT, V66, P386, DOI 10.1136/gutjnl-2016-311915
   Ridlon JM, 2014, CURR OPIN GASTROEN, V30, P332, DOI 10.1097/MOG.0000000000000057
   Ridlon JM, 2006, J LIPID RES, V47, P241, DOI 10.1194/jlr.R500013-JLR200
   Rossen NG, 2015, J CROHNS COLITIS, V9, P342, DOI 10.1093/ecco-jcc/jju023
   Ruhlemann MC, 2017, GUT, V66, P753, DOI 10.1136/gutjnl-2016-312180
   Sabino J, 2016, GUT, V65, P1681, DOI 10.1136/gutjnl-2015-311004
   Sagar NM, 2015, GASTROENT RES PRACT, V2015, DOI 10.1155/2015/398585
   Segata N, 2011, GENOME BIOL, V12, DOI 10.1186/gb-2011-12-6-r60
   SETCHELL KDR, 1983, J LIPID RES, V24, P1085
   Shetty K, 1999, AM J GASTROENTEROL, V94, P1643
   Tabibian JH, 2016, HEPATOLOGY, V63, P185, DOI 10.1002/hep.27927
   Tabibian JH, 2014, SCAND J GASTROENTERO, V49, P901, DOI 10.3109/00365521.2014.913189
   Tabibian JH, 2013, BIOMED RES INT, V2013, DOI 10.1155/2013/389537
   Tong M, 2014, ISME J, V8, P2193, DOI 10.1038/ismej.2014.64
   Torres J, 2016, ALIMENT PHARM THER, V43, P790, DOI 10.1111/apt.13552
   Torres J, 2011, ALIMENT PHARM THER, V34, P497, DOI 10.1111/j.1365-2036.2011.04753.x
   Vermeire S, 2010, CLIN GASTROENTEROL H, V8, P357, DOI 10.1016/j.cgh.2010.01.001
   Vuitton L, 2016, GUT, V65, P1447, DOI 10.1136/gutjnl-2015-309903
   Wei X, 2013, BMC GASTROENTEROL, V13, DOI 10.1186/1471-230X-13-175
NR 53
TC 46
Z9 46
U1 4
U2 34
PU SAGE PUBLICATIONS INC
PI THOUSAND OAKS
PA 2455 TELLER RD, THOUSAND OAKS, CA 91320 USA
SN 2050-6406
EI 2050-6414
J9 UNITED EUR GASTROENT
JI United European Gastroenterol. J.
PD FEB
PY 2018
VL 6
IS 1
BP 112
EP 122
DI 10.1177/2050640617708953
PG 11
WC Gastroenterology & Hepatology
WE Science Citation Index Expanded (SCI-EXPANDED)
SC Gastroenterology & Hepatology
GA FT5KO
UT WOS:000423192600014
PM 29435321
OA Green Submitted, Green Published, Bronze
DA 2022-07-15
ER

PT J
AU Chassaing, B
   Ley, RE
   Gewirtz, AT
AF Chassaing, Benoit
   Ley, Ruth E.
   Gewirtz, Andrew T.
TI Intestinal Epithelial Cell Toll-like Receptor 5 Regulates the Intestinal
   Microbiota to Prevent Low-Grade Inflammation and Metabolic Syndrome in
   Mice
SO GASTROENTEROLOGY
LA English
DT Article
DE LPS; Mouse Model; IBD; Intestine
ID ULCERATIVE-COLITIS; GENE-EXPRESSION; DENDRITIC CELLS; GUT MICROBIOTA;
   DEFICIENT MICE; BOWEL-DISEASE; FLAGELLIN; BACTERIA; INNATE; TLR5
AB BACKGROUND & AIMS: Mice lacking the receptor Toll-like receptor 5 (TLR5-null mice), which recognizes flagellin, have an altered intestinal microbiota composition compared with wild-type mice; they develop low-grade inflammation and metabolic syndrome and are prone to colitis. The relative roles of intestinal epithelial cell (IEC) vs dendritic cell (DC) TLR5 in mediating these phenotypes are not clear; modification of intestinal microbiota composition has been reported to reflect animal husbandry practices rather than loss of TLR5. We generated mice with specific disruption of Tlr5 in IECs or DCs by using a breeding scheme that allows comparison with cohoused siblings as controls. METHODS: We generated C57BL/6 mice with LoxP sites flanking Tlr5. These mice were crossed with mice expressing Cre recombinase, regulated by the villin or CD11c promoters, to generate mice that lacked expression of TLR5 by IECs (TLR5(Delta IEC)) or DCs (TLR5(Delta DC)), respectively. Tlr5(fl/fl) siblings were used as controls. On weaning, mice were housed by sex and genotype or by sex only (genotypes cohoused). Mice were examined for basal phenotypes, including microbiota composition; we also analyzed responses to pathobiont challenge, administration of dextran sodium sulfate, and high-fat diets. RESULTS: Similar to previous findings from TLR5-null mice, TLR5(Delta IEC) mice had low-grade inflammation (mild splenomegaly, shortened colons, and increased fecal levels of lipocalin 2), metabolic syndrome, and an inability to clear pathobionts and were prone to developing colitis compared with their sibling controls under both housing conditions. Development of this inflammation in the TLR5(Delta IEC) mice was eliminated by administration of antibiotics and associated with alterations in localization of microbiota and levels of fecal lipopolysaccharide and flagellin. The composition of the microbiota clustered more closely according to genotype than housing. Loss of TLR5 from DCs did not associate with development of inflammation-associated phenotypes or alterations in the composition of the microbiota but resulted in complete loss of flagellin-induced production of interleukin-22. CONCLUSIONS: In mice, flagellin activation of TLR5 on DCs leads to production of interleukin-22. Expression of TLR5 on IECs regulates the composition and localization of the intestinal microbiota, preventing diseases associated with intestinal inflammation.
C1 [Chassaing, Benoit; Gewirtz, Andrew T.] Georgia State Univ, Ctr Inflammat Immun & Infect, Inst Biomed Sci, Atlanta, GA 30303 USA.
   [Ley, Ruth E.] Cornell Univ, Dept Microbiol, Ithaca, NY USA.
   [Ley, Ruth E.] Cornell Univ, Dept Mol Biol & Genet, Ithaca, NY USA.
RP Gewirtz, AT (通讯作者)，Georgia State Univ, Dept Biol, Inst Biomed Sci, Ctr Inflammat Immun & Infect, POB 4010, Atlanta, GA 30303 USA.
EM agewirtz@gsu.edu
RI Ley, Ruth E/M-8542-2014; Chassaing, Benoit/R-3819-2017
OI Ley, Ruth E/0000-0002-9087-1672; Chassaing, Benoit/0000-0002-4285-769X
FU National Institutes of Health [DK099071, DK083890]; Crohn's and Colitis
   Foundation of America; NATIONAL INSTITUTE OF DIABETES AND DIGESTIVE AND
   KIDNEY DISEASES [R01DK099071, R01DK083890] Funding Source: NIH RePORTER
FX Supported by National Institutes of Health grant DK099071 and DK083890.
   B.C. is a recipient of the Research Fellowship Award from the Crohn's
   and Colitis Foundation of America.
CR Bhatia M, 2012, SCIENTIFICA, V2012, DOI DOI 10.6064/2012/159680
   Caporaso JG, 2012, ISME J, V6, P1621, DOI 10.1038/ismej.2012.8
   Caporaso JG, 2010, NAT METHODS, V7, P335, DOI 10.1038/nmeth.f.303
   Caricilli AM, 2011, PLOS BIOL, V9, DOI 10.1371/journal.pbio.1001212
   Carvalho FA, 2012, MUCOSAL IMMUNOL, V5, P288, DOI 10.1038/mi.2012.8
   Carvalho FA, 2012, CELL HOST MICROBE, V12, P139, DOI 10.1016/j.chom.2012.07.004
   Carvalho FA, 2012, ANNU REV PHYSIOL, V74, P177, DOI 10.1146/annurev-physiol-020911-153330
   Carvalho FA, 2012, GUT, V61, P373, DOI 10.1136/gut.2011.240556
   Carvalho FA, 2009, J EXP MED, V206, P2179, DOI 10.1084/jem.20090741
   Castaneda FE, 2005, GASTROENTEROLOGY, V129, P1991, DOI 10.1053/j.gastro.2005.09.017
   Chassaing B, 2014, GUT, V63, P1069, DOI 10.1136/gutjnl-2013-304909
   Chassaing B, 2012, PLOS ONE, V7, DOI 10.1371/journal.pone.0044328
   Chassaing B, 2011, GASTROENTEROLOGY, V140, P1720, DOI 10.1053/j.gastro.2011.01.054
   Cullender TC, 2013, CELL HOST MICROBE, V14, P571, DOI 10.1016/j.chom.2013.10.009
   Edgar RC, 2010, BIOINFORMATICS, V26, P2460, DOI 10.1093/bioinformatics/btq461
   Elinav E, 2011, CELL, V145, P745, DOI 10.1016/j.cell.2011.04.022
   Gewirtz AT, 2006, AM J PHYSIOL-GASTR L, V290, pG1157, DOI 10.1152/ajpgi.00544.2005
   Gewirtz AT, 2001, J IMMUNOL, V167, P1882, DOI 10.4049/jimmunol.167.4.1882
   Gilbert JA, 2010, STAND GENOMIC SCI, V3, P249, DOI [10.4056/aigs.1443528, 10.4056/sigs.1433550]
   Hobert ME, 2002, J BIOL CHEM, V277, P51025, DOI 10.1074/jbc.M210466200
   Johansson MEV, 2012, METHODS MOL BIOL, V842, P229, DOI 10.1007/978-1-61779-513-8_13
   Johansson MEV, 2008, P NATL ACAD SCI USA, V105, P15064, DOI 10.1073/pnas.0803124105
   Joossens M, 2011, GUT, V60, P631, DOI 10.1136/gut.2010.223263
   Karsunky H, 2003, J EXP MED, V198, P305, DOI 10.1084/jem.20030323
   Kaser A, 2010, ANNU REV IMMUNOL, V28, P573, DOI 10.1146/annurev-immunol-030409-101225
   Kim N, 2007, CLIN IMMUNOL, V123, P30, DOI 10.1016/j.clim.2006.11.005
   Kinnebrew MA, 2012, IMMUNITY, V36, P276, DOI 10.1016/j.immuni.2011.12.011
   Lozupone C, 2005, APPL ENVIRON MICROB, V71, P8228, DOI 10.1128/AEM.71.12.8228-8235.2005
   Lucke K, 2006, J MED MICROBIOL, V55, P617, DOI 10.1099/jmm.0.46198-0
   McDonald D, 2012, ISME J, V6, P610, DOI 10.1038/ismej.2011.139
   Miller TW, 2012, J BIOL CHEM, V287, P4211, DOI 10.1074/jbc.M111.307819
   Png CW, 2010, AM J GASTROENTEROL, V105, P2420, DOI 10.1038/ajg.2010.281
   Price MN, 2009, MOL BIOL EVOL, V26, P1641, DOI 10.1093/molbev/msp077
   Rowan F, 2010, DIS COLON RECTUM, V53, P1530, DOI 10.1007/DCR.0b013e3181f1e620
   Sanders CJ, 2008, J IMMUNOL, V180, P7184, DOI 10.4049/jimmunol.180.11.7184
   Tibshirani R, 2002, P NATL ACAD SCI USA, V99, P6567, DOI 10.1073/pnas.082099299
   Ubeda C, 2012, J EXP MED, V209, P1445, DOI 10.1084/jem.20120504
   Uematsu S, 2006, NAT IMMUNOL, V7, P868, DOI 10.1038/ni1362
   Van Maele L, 2010, J IMMUNOL, V185, P1177, DOI 10.4049/jimmunol.1000115
   Vijay-Kumar M, 2007, J CLIN INVEST, V117, P3909, DOI 10.1172/JCI33084
   Vijay-Kumar M, 2010, SCIENCE, V328, P228, DOI 10.1126/science.1179721
NR 41
TC 156
Z9 166
U1 6
U2 71
PU W B SAUNDERS CO-ELSEVIER INC
PI PHILADELPHIA
PA 1600 JOHN F KENNEDY BOULEVARD, STE 1800, PHILADELPHIA, PA 19103-2899 USA
SN 0016-5085
EI 1528-0012
J9 GASTROENTEROLOGY
JI Gastroenterology
PD DEC
PY 2014
VL 147
IS 6
BP 1363
EP +
DI 10.1053/j.gastro.2014.08.033
PG 32
WC Gastroenterology & Hepatology
WE Science Citation Index Expanded (SCI-EXPANDED)
SC Gastroenterology & Hepatology
GA AU3PC
UT WOS:000345524800033
PM 25172014
OA Green Accepted
DA 2022-07-15
ER

PT J
AU Humbel, F
   Rieder, JH
   Franc, Y
   Juillerat, P
   Scharl, M
   Misselwitz, B
   Schreiner, P
   Begre, S
   Rogler, G
   von Kanel, R
   Yilmaz, B
   Biedermann, L
AF Humbel, Fabienne
   Rieder, Jessica Harrell
   Franc, Yannick
   Juillerat, Pascal
   Scharl, Michael
   Misselwitz, Benjamin
   Schreiner, Philipp
   Begre, Stefan
   Rogler, Gerhard
   von Kanel, Roland
   Yilmaz, Bahtiyar
   Biedermann, Luc
CA Swiss IBD Cohort Study Grp
TI Association of Alterations in Intestinal Microbiota With Impaired
   Psychological Function in Patients With Inflammatory Bowel Diseases in
   Remission
SO CLINICAL GASTROENTEROLOGY AND HEPATOLOGY
LA English
DT Article
DE Psychology; Bacteria; Gut-Brain Interactions; CD
ID PERCEIVED STRESS QUESTIONNAIRE; QUALITY-OF-LIFE; GUT-MICROBIOTA; FECAL
   MICROBIOTA; DEPRESSION; ANXIETY; HEALTH; BRAIN; VALIDITY; SYSTEM
AB BACKGROUND & AIMS: Depression and anxiety are frequent comorbidities with inflammatory bowel diseases (IBD). Alterations to the intestinal microbiome promote not only intestinal inflammation but also psychologic function. We studied the interactions between the composition of the intestinal microbiota and psychological outcomes in patients with IBD in Switzerland.
   METHODS: We performed a prospective study of psychological comorbidities and quality of life (QoL) in 171 participants in the Swiss IBD Cohort Study with IBD in remission. Participants complete the Hospital Anxiety and Depression Scale, Perceived Stress Questionnaire, the 36-Item Short Form Survey, and the IBD QoL Questionnaire. Microbes were collected from intestinal biopsies and analyzed by 16S rRNA high-throughput sequencing.
   RESULTS: Microbiomes of patients with higher perceived stress had significantly lower alpha diversity. Anxiety and depressive symptoms were significantly associated with beta diversity. We found a negative correlation between psychological distress and abundance of Clostridia, Bacilli, Bacteroidia, and Beta- and Gamma-proteobacteria. Psychological distress was also associated with decreases in operational taxonomic units from the lineages of Lachnospiraceae, Fusobacteriaceae, Ruminococcaceae, Veillonellaceae, Alcaligenaceae, Desulfovibrionaceae, and Bacteroidaceae families. The relative abundance of Bifidobacterium in patients with Crohn's disease and Desulfovibrio in patients with ulcerative colitis correlated with depression, whereas abundance of Sutterella, RF 32, and Lactococcus correlated with quality of life in patients with Crohn's disease.
   CONCLUSIONS: We identified correlations between the composition of the intestinal microbiota in patients with IBD and remission, psychological well-being, and QoL. Further studies should investigate how intestinal inflammation, the microbiome, and microbial metabolites affect psychological well-being and whether these components are mono- or bi-directionally linked.
C1 [Humbel, Fabienne; Scharl, Michael; Misselwitz, Benjamin; Schreiner, Philipp; Rogler, Gerhard; Biedermann, Luc] Univ Zurich, Dept Gastroenterol & Hepatol, Univ Zurich Hosp, Zurich, Switzerland.
   [Rieder, Jessica Harrell; Juillerat, Pascal; Misselwitz, Benjamin; Yilmaz, Bahtiyar] Univ Bern, Maurice Muller Labs, Dept Biomed Res, Inselspital, Bern, Switzerland.
   [Franc, Yannick] Univ Lausanne, Ctr Primary Care & Publ Hlth Unisante, Lausanne, Switzerland.
   [Juillerat, Pascal; Misselwitz, Benjamin] Univ Bern, Gastroenterol, Clin Visceral Surg & Med, Univ Hosp Bern, Bern, Switzerland.
   [Begre, Stefan] Univ Bern, Neurol, Dept Biomed Res, Univ Hosp Bern, Bern, Switzerland.
   [Begre, Stefan] ISFOM Inst Stress Dis & Stress Management, Zurich, Switzerland.
   [von Kanel, Roland] Univ Zurich, Dept Consultat Liaison Psychiat & Psychosomat Med, Univ Zurich Hosp, Zurich, Switzerland.
RP Biedermann, L (通讯作者)，Univ Hosp Zurich, Dept Gastroenterol & Hepatol, Raemistr 100, CH-8091 Zurich, Switzerland.; Yilmaz, B (通讯作者)，Univ Bern, Dept Biomed Res, Inselspital, Murtenstr 35, CH-3008 Bern, Switzerland.
EM Bahtiyar.yilmaz@dbmr.unibe.ch; luc.biedermann@usz.ch
RI Rieder, Jessica/AGN-3800-2022; von Känel, Roland/B-1811-2019;
   Misselwitz, Benjamin/L-7193-2016
OI Rieder, Jessica/0000-0001-8922-9925; von Känel,
   Roland/0000-0002-8929-5129; Misselwitz, Benjamin/0000-0002-8719-5175;
   Yilmaz, Bahtiyar/0000-0003-1888-9226; Juillerat,
   Pascal/0000-0002-0947-5235
FU Swiss National Science Foundation [33CS30-148422]; Novartis Stiftung fur
   Medizinisch-Biologische Forschung [19A013]
FX We thank all patients and the members of the Swiss IBD cohort study
   group. This research was supported by Swiss National Science Foundation
   for the Swiss IBD cohort (grant no. 33CS30-148422) to G.R. B.Y. was
   supported by Novartis Stiftung fur Medizinisch-Biologische Forschung
   (Projekt #19A013).
CR Biedermann L, 2013, PLOS ONE, V8, DOI 10.1371/journal.pone.0059260
   Bjelland I, 2002, J PSYCHOSOM RES, V52, P69, DOI 10.1016/S0022-3999(01)00296-3
   Bunevicius A, 2017, HEALTH QUAL LIFE OUT, V15, DOI 10.1186/s12955-017-0665-1
   Callahan Ben J, 2016, F1000Res, V5, P1492
   Camara RJA, 2012, INTERN MED J, V42, pE145, DOI 10.1111/j.1445-5994.2011.02472.x
   Camara RJA, 2011, INFLAMM BOWEL DIS, V17, P2358, DOI 10.1002/ibd.21623
   Camara RJA, 2009, DIGESTION, V80, P129, DOI 10.1159/000226087
   Cryan JF, 2012, NAT REV NEUROSCI, V13, P701, DOI 10.1038/nrn3346
   David LA, 2014, NATURE, V505, P559, DOI 10.1038/nature12820
   Edgar RC, 2010, BIOINFORMATICS, V26, P2460, DOI 10.1093/bioinformatics/btq461
   Falony G, 2016, SCIENCE, V352, P560, DOI 10.1126/science.aad3503
   GOOD IJ, 1953, BIOMETRIKA, V40, P237, DOI 10.2307/2333344
   Gracie DJ, 2018, GASTROENTEROLOGY, V154, P1635, DOI 10.1053/j.gastro.2018.01.027
   Harrell CR, 2013, WINT SIMUL C PROC, P2722, DOI 10.1109/WSC.2013.6721643
   Imhann F, 2018, GUT, V67, P108, DOI 10.1136/gutjnl-2016-312135
   Jiang HY, 2015, BRAIN BEHAV IMMUN, V48, P186, DOI 10.1016/j.bbi.2015.03.016
   Knowles SR, 2018, INFLAMM BOWEL DIS, V24, P742, DOI 10.1093/ibd/izx100
   Kocalevent RD, 2007, J PSYCHOSOM RES, V63, P71, DOI 10.1016/j.jpsychores.2007.02.010
   Levenstein S, 2000, AM J GASTROENTEROL, V95, P1213, DOI 10.1111/j.1572-0241.2000.02012.x
   LEVENSTEIN S, 1993, J PSYCHOSOM RES, V37, P19, DOI 10.1016/0022-3999(93)90120-5
   Liao JY, 2015, CATAL COMMUN, V67, P1, DOI 10.1016/j.catcom.2015.03.036
   Love MI, 2014, GENOME BIOL, V15, DOI 10.1186/s13059-014-0550-8
   Macpherson AJ, 2018, ANNU REV IMMUNOL, V36, P359, DOI 10.1146/annurev-immunol-042617-053238
   McMurdie PJ, 2013, PLOS ONE, V8, DOI 10.1371/journal.pone.0061217
   McMurdie PJ, 2012, BIOCOMPUT-PAC SYM, P235
   Mikocka-Walus A, 2016, CLIN GASTROENTEROL H, V14, P829, DOI 10.1016/j.cgh.2015.12.045
   Mikocka-Walus A, 2016, INFLAMM BOWEL DIS, V22, P752, DOI 10.1097/MIB.0000000000000620
   Miyoshi J, 2017, TRANSL RES, V179, P38, DOI 10.1016/j.trsl.2016.06.002
   Morgan XC, 2012, GENOME BIOL, V13, DOI 10.1186/gb-2012-13-9-r79
   Narula N, 2019, CLIN GASTROENTEROL H, V17, P411, DOI 10.1016/j.cgh.2018.06.015
   Naseribafrouei A, 2014, NEUROGASTROENT MOTIL, V26, P1155, DOI 10.1111/nmo.12378
   Neurath MF, 2014, NAT REV IMMUNOL, V14, P329, DOI 10.1038/nri3661
   Petra AI, 2015, CLIN THER, V37, P984, DOI 10.1016/j.clinthera.2015.04.002
   Pittet V, 2009, INT J EPIDEMIOL, V38, P922, DOI 10.1093/ije/dyn180
   Prosberg M, 2016, SCAND J GASTROENTERO, V51, P1407, DOI 10.1080/00365521.2016.1216587
   Reed PJ, 1998, HEALTH SERV RES, V33, P1361
   Rehman A, 2011, GUT, V60, P1354, DOI 10.1136/gut.2010.216259
   SNAITH RP, 1986, BRIT MED J, V292, P344, DOI 10.1136/bmj.292.6516.344
   Steenbergen L, 2015, BRAIN BEHAV IMMUN, V48, P258, DOI 10.1016/j.bbi.2015.04.003
   Swidsinski A, 2002, GASTROENTEROLOGY, V122, P44, DOI 10.1053/gast.2002.30294
   Tillisch K, 2013, GASTROENTEROLOGY, V144, P1394, DOI 10.1053/j.gastro.2013.02.043
   Uchimura Y, 2018, IMMUNITY, V49, P545, DOI 10.1016/j.immuni.2018.08.004
   Walker AW, 2011, BMC MICROBIOL, V11, DOI 10.1186/1471-2180-11-7
   WARE JE, 1992, MED CARE, V30, P473, DOI 10.1097/00005650-199206000-00002
   Whiteley AS, 2012, J MICROBIOL METH, V91, P80, DOI 10.1016/j.mimet.2012.07.008
   Yarandi SS, 2016, J NEUROGASTROENTEROL, V22, P201, DOI 10.5056/jnm15146
   Yilmaz B, 2019, NAT MED, V25, P323, DOI 10.1038/s41591-018-0308-z
   Yilmaz B, 2018, PLOS ONE, V13, DOI 10.1371/journal.pone.0199664
   Zampieri M, 2017, CURR OPIN CHEM BIOL, V36, P15, DOI 10.1016/j.cbpa.2016.12.006
NR 49
TC 22
Z9 24
U1 3
U2 37
PU ELSEVIER SCIENCE INC
PI NEW YORK
PA STE 800, 230 PARK AVE, NEW YORK, NY 10169 USA
SN 1542-3565
EI 1542-7714
J9 CLIN GASTROENTEROL H
JI Clin. Gastroenterol. Hepatol.
PD AUG
PY 2020
VL 18
IS 9
BP 2019
EP +
DI 10.1016/j.cgh.2019.09.022
PG 22
WC Gastroenterology & Hepatology
WE Science Citation Index Expanded (SCI-EXPANDED); Social Science Citation Index (SSCI)
SC Gastroenterology & Hepatology
GA MM5BY
UT WOS:000550173100026
PM 31546058
OA Green Accepted
DA 2022-07-15
ER

PT J
AU De Fazio, L
   Cavazza, E
   Spisni, E
   Strillacci, A
   Centanni, M
   Candela, M
   Pratico, C
   Campieri, M
   Ricci, C
   Valerii, MC
AF De Fazio, Luigia
   Cavazza, Elena
   Spisni, Enzo
   Strillacci, Antonio
   Centanni, Manuela
   Candela, Marco
   Pratico, Chiara
   Campieri, Massimo
   Ricci, Chiara
   Valerii, Maria Chiara
TI Longitudinal analysis of inflammation and microbiota dynamics in a model
   of mild chronic dextran sulfate sodium-induced colitis in mice
SO WORLD JOURNAL OF GASTROENTEROLOGY
LA English
DT Article
DE Colitis, Dysbiosis; Dextran sulfate sodium; Inflammation; Cyclooxygenase
   2
ID TNBS-INDUCED COLITIS; DSS-INDUCED COLITIS; GUT MICROBIOTA; INTESTINAL
   MICROBIOTA; ULCERATIVE-COLITIS; MURINE COLITIS; BOWEL-DISEASE;
   EXPRESSION; INTERLEUKIN-10; PATHOGENESIS
AB AIM: To characterize longitudinally the inflammation and the gut microbiota dynamics in a mouse model of dextran sulfate sodium (DSS)-induced colitis.
   METHODS: In animal models, the most common method used to trigger colitis is based on the oral ad-ministration of the sulfated polysaccharides DSS. The murine DSS colitis model has been widely adopted to induce severe acute, chronic or semi-chronic colitis, and has been validated as an important model for the translation of mice data to human inflammatory bowel disease (IBD). However, it is now clear that models characterized by mild intestinal damage are more accurate for studying the effects of therapeutic agents. For this reason, we have developed a murine model of mild colitis to study longitudinally the inflammation and microbiota dynamics during the intestinal repair processes, and to obtain data suitable to support the recovery of gut microbiota-host homeostasis.
   RESULTS: All plasma cytokines evaluated, except IL-17, began to increase (P < 0.05), after 7 d of DSS administration. IL-17 only began to increase 4 d after DSS withdrawal. IL-1 beta and IL-17 continue to increase during the recovery phase, even when clinical signs of colitis had disappeared. IL-6, IL-10 and IFN-gamma reached their maxima 4 d after DSS withdrawal and decreased during the late recovery phase. TNF alpha reached a peak (a three-fold increase, P < 0.05), after which it slightly decreased, only to increase again close to the end of the recovery phase. DSS administration induced profound and rapid changes in the mice gut microbiota. After 3 d of DSS administration, we observed a major reduction in Bacteroidetes/Prevotella and a corresponding increase in Bacillaceae, with respect to control mice. In particular, Bacteroidetes/Prevotella decreased from a relative abundance of 59.42%-33.05%, while Bacillaceae showed a concomitant increase from 2.77% to 10.52%. Gut microbiota rapidly shifted toward a healthy profile during the recovery phase and returned normal 4 d after DSS withdrawal. Cyclooxygenase 2 expression started to increase 4 d after DSS withdrawal (P < 0.05), when dysbiosis had recovered, and continued to increase during the recovery phase. Taken together, these data indicated that a chronic phase of intestinal inflammation, characterized by the absence of dysbiosis, could be obtained in mice using a single DSS cycle.
   CONCLUSION: Dysbiosis contributes to the local and systemic inflammation that occurs in the DSS model of colitis; however, chronic bowel inflammation is maintained even after recovery from dysbiosis. (C) 2014 Baishideng Publishing Group Co., Limited. All rights reserved.
C1 [De Fazio, Luigia; Cavazza, Elena; Spisni, Enzo; Strillacci, Antonio; Valerii, Maria Chiara] Univ Bologna, Dept Biol Geol & Environm Sci, Biol Unit, I-40126 Bologna, Italy.
   [Centanni, Manuela; Candela, Marco] Univ Bologna, Dept Pharm & Biotechnol, I-40126 Bologna, Italy.
   [Pratico, Chiara; Campieri, Massimo] Univ Bologna, Dept Med & Surg Sci, I-40138 Bologna, Italy.
   [Ricci, Chiara] Univ Brescia, Dept Clin & Expt Sci, I-25121 Brescia, Italy.
RP Spisni, E (通讯作者)，Univ Bologna, Dept Biol Geol & Environm Sci, Biol Unit, Via Selmi 3, I-40126 Bologna, Italy.
EM enzo.spisni@unibo.it
OI Campieri, Massimo/0000-0001-8782-4245; Strillacci,
   Antonio/0000-0001-8748-9168; SPISNI, ENZO/0000-0002-8525-2981
FU Xeda international, France
FX Supported by Xeda international, France
CR Alex P, 2009, INFLAMM BOWEL DIS, V15, P341, DOI 10.1002/ibd.20753
   Araki Y, 2012, ONCOL REP, V28, P1597, DOI 10.3892/or.2012.1969
   Bento AF, 2012, BIOCHEM PHARMACOL, V84, P1459, DOI 10.1016/j.bcp.2012.09.007
   Berry D, 2012, ISME J, V6, P2091, DOI 10.1038/ismej.2012.39
   Candela M, 2012, BMC MICROBIOL, V12, DOI 10.1186/1471-2180-12-95
   Candela M, 2010, BMC MICROBIOL, V10, DOI 10.1186/1471-2180-10-116
   Castiglioni B, 2004, APPL ENVIRON MICROB, V70, P7161, DOI 10.1128/AEM.70.12.7161-7172.2004
   Chen VL, 2013, GUT MICROBES, V5
   Coburn LA, 2012, PLOS ONE, V7, DOI 10.1371/journal.pone.0033546
   Consolandi C, 2006, BIOCONJUGATE CHEM, V17, P371, DOI 10.1021/bc050285a
   He Y, 2012, HEPATO-GASTROENTEROL, V59, P1809
   Ito R, 2008, BIOCHEM BIOPH RES CO, V377, P12, DOI 10.1016/j.bbrc.2008.09.019
   Kamada N, 2013, NAT REV IMMUNOL, V13, P321, DOI 10.1038/nri3430
   Kanneganti M, 2011, J BIOMED BIOTECHNOL, DOI 10.1155/2011/342637
   Kim DJ, 2012, CLIN IMMUNOL, V144, P190, DOI 10.1016/j.clim.2012.06.009
   Kitajima S, 2000, EXP ANIM TOKYO, V49, P9, DOI 10.1538/expanim.49.9
   Laroui H, 2012, PLOS ONE, V7, DOI 10.1371/journal.pone.0032084
   Lombardi VRM, 2012, J BIOMED BIOTECHNOL, DOI 10.1155/2012/826178
   Melgar S, 2003, CLIN EXP IMMUNOL, V134, P127, DOI 10.1046/j.1365-2249.2003.02268.x
   Melgar S, 2008, INT IMMUNOPHARMACOL, V8, P836, DOI 10.1016/j.intimp.2008.01.036
   Muzes G, 2012, WORLD J GASTROENTERO, V18, P5848, DOI 10.3748/wjg.v18.i41.5848
   Nagalingam NA, 2011, INFLAMM BOWEL DIS, V17, P917, DOI 10.1002/ibd.21462
   Nell S, 2010, NAT REV MICROBIOL, V8, P564, DOI 10.1038/nrmicro2403
   Perse M, 2012, J BIOMED BIOTECHNOL, DOI 10.1155/2012/718617
   Rath HC, 2001, INFECT IMMUN, V69, P2277, DOI 10.1128/IAI.69.4.2277-2285.2001
   Reimund JM, 1996, J CLIN IMMUNOL, V16, P144, DOI 10.1007/BF01540912
   Rose WA, 2012, BMC IMMUNOL, V13, DOI 10.1186/1471-2172-13-41
   Round JL, 2009, NAT REV IMMUNOL, V9, P313, DOI 10.1038/nri2515
   Samanta AK, 2012, J MICROBIOL, V50, P218, DOI 10.1007/s12275-012-1362-8
   SCHREIBER S, 1995, GASTROENTEROLOGY, V108, P1434, DOI 10.1016/0016-5085(95)90692-4
   Shen W, 2010, NEUROCHEM RES, V35, P940, DOI 10.1007/s11064-009-0091-9
   Tremaroli V, 2012, NATURE, V489, P242, DOI 10.1038/nature11552
   Vignali DAA, 2000, J IMMUNOL METHODS, V243, P243, DOI 10.1016/S0022-1759(00)00238-6
   Wirtz S, 2007, NAT PROTOC, V2, P541, DOI 10.1038/nprot.2007.41
   Zhang Z, 2006, INFLAMM BOWEL DIS, V12, P382, DOI 10.1097/01.MIB.0000218764.06959.91
NR 35
TC 47
Z9 47
U1 3
U2 34
PU BAISHIDENG PUBLISHING GROUP INC
PI PLEASANTON
PA 8226 REGENCY DR, PLEASANTON, CA 94588 USA
SN 1007-9327
EI 2219-2840
J9 WORLD J GASTROENTERO
JI World J. Gastroenterol.
PD FEB 28
PY 2014
VL 20
IS 8
BP 2051
EP 2061
DI 10.3748/wjg.v20.i8.2051
PG 11
WC Gastroenterology & Hepatology
WE Science Citation Index Expanded (SCI-EXPANDED)
SC Gastroenterology & Hepatology
GA AB7GP
UT WOS:000331957900017
PM 24587679
OA Green Published, hybrid
DA 2022-07-15
ER

PT J
AU Simon, H
   Vartanian, V
   Wong, MH
   Nakabeppu, Y
   Sharma, P
   Lloyd, RS
   Sampath, H
AF Simon, Holly
   Vartanian, Vladimir
   Wong, Melissa H.
   Nakabeppu, Yusaku
   Sharma, Priyanka
   Lloyd, R. Stephen
   Sampath, Harini
TI OGG1 deficiency alters the intestinal microbiome and increases
   intestinal inflammation in a mouse model
SO PLOS ONE
LA English
DT Article
ID 8-OXOGUANINE DNA GLYCOSYLASE; OXIDATIVELY DAMAGED DNA; GUT MICROBIOTA;
   ULCERATIVE-COLITIS; REPAIR ENZYME; SACCHAROMYCES-CEREVISIAE; SER326CYS
   POLYMORPHISM; SUBSTRATE-SPECIFICITY; MONONUCLEAR-CELLS; OBESITY
AB OGG1-deficient (Ogg1(-/-)) animals display increased propensity to age-induced and diet-induced metabolic diseases, including insulin resistance and fatty liver. Since the intestinal microbiome is increasingly understood to play a role in modulating host metabolic responses, we examined gut microbial composition in Ogg1(-/-) mice subjected to different nutritional challenges. Interestingly, Ogg1(-/-) mice had a markedly altered intestinal microbiome under both control-fed and hypercaloric diet conditions. Several microbial species that were increased in Ogg1(-/-) animals were associated with increased energy harvest, consistent with their propensity to high-fat diet induced weight gain. In addition, several pro-inflammatory microbes were increased in Ogg1(-/-) mice. Consistent with this observation, Ogg1(-/-) mice were significantly more sensitive to intestinal inflammation induced by acute exposure to dextran sulfate sodium. Taken together, these data indicate that in addition to their proclivity to obesity and metabolic disease, Ogg1(-/-) mice are prone to colonic inflammation. Further, these data point to alterations in the intestinal microbiome as potential mediators of the metabolic and intestinal inflammatory response in Ogg1(-/-) mice.
C1 [Simon, Holly] Oregon Hlth & Sci Univ, Inst Environm Hlth, Div Environm & Biomol Syst, Portland, OR 97201 USA.
   [Vartanian, Vladimir; Lloyd, R. Stephen] Oregon Hlth & Sci Univ, Oregon Inst Occupat Hlth Sci, Portland, OR 97201 USA.
   [Wong, Melissa H.] Oregon Hlth & Sci Univ, Dept Cell Dev & Canc Biol, Portland, OR 97201 USA.
   [Wong, Melissa H.; Lloyd, R. Stephen] Oregon Hlth & Sci Univ, Knight Canc Inst, Portland, OR 97201 USA.
   [Nakabeppu, Yusaku] Med Inst Bioregulat, Dept Immunobiol & Neurosci, Div Neurofunct Gen, Fukuoka, Kyushu, Japan.
   [Sharma, Priyanka; Sampath, Harini] Rutgers State Univ, Dept Nutr Sci, New Brunswick, NJ 08901 USA.
   [Sharma, Priyanka; Sampath, Harini] Rutgers State Univ, New Jersey Inst Food Nutr & Hlth, New Brunswick, NJ 08901 USA.
   [Lloyd, R. Stephen] Oregon Hlth & Sci Univ, Dept Mol & Med Genet, Portland, OR 97201 USA.
RP Sampath, H (通讯作者)，Rutgers State Univ, Dept Nutr Sci, New Brunswick, NJ 08901 USA.; Sampath, H (通讯作者)，Rutgers State Univ, New Jersey Inst Food Nutr & Hlth, New Brunswick, NJ 08901 USA.
EM harini.sampath@rutgers.edu
RI Sharma, Priyanka/ACA-6407-2022; Nakabeppu, Yusaku/A-8902-2011
OI Nakabeppu, Yusaku/0000-0002-6739-242X; Lloyd, R.
   Stephen/0000-0001-7273-372X
FU NIH [R01DK075974, DK100640, U24-DK092993]
FX The funders had no role in study design, data collection and analysis,
   decision to publish, or preparation of the manuscript. This research was
   supported by NIH grants R01DK075974 (to RSL), DK100640 (to HS), and
   U24-DK092993 (to the UC Davis Mouse Metabolic Phenotyping Center).
CR Aguilera-Aguirre L, 2015, FREE RADICAL BIO MED, V89, P20, DOI 10.1016/j.freeradbiomed.2015.07.007
   Al-Tassan N, 2002, NAT GENET, V30, P227, DOI 10.1038/ng828
   ALTSCHUL SF, 1990, J MOL BIOL, V215, P403, DOI 10.1006/jmbi.1990.9999
   Anderson MJ, 2003, ECOLOGY, V84, P511, DOI 10.1890/0012-9658(2003)084[0511:CAOPCA]2.0.CO;2
   Audebert M, 2000, NUCLEIC ACIDS RES, V28, P2672, DOI 10.1093/nar/28.14.2672
   Backhed F, 2004, P NATL ACAD SCI USA, V101, P15718, DOI 10.1073/pnas.0407076101
   Backhed F, 2007, P NATL ACAD SCI USA, V104, P979, DOI 10.1073/pnas.0605374104
   Bacsi A, 2013, DNA REPAIR, V12, P18, DOI 10.1016/j.dnarep.2012.10.002
   Blander JM, 2017, NAT IMMUNOL, V18, P851, DOI 10.1038/ni.3780
   BRAY JR, 1957, ECOL MONOGR, V27, P326, DOI 10.2307/1942268
   Calvo JA, 2012, J CLIN INVEST, V122, P2680, DOI 10.1172/JCI63338
   Cani PD, 2008, PATHOL BIOL, V56, P305, DOI 10.1016/j.patbio.2007.09.008
   Cani PD, 2009, GUT, V58, P1091, DOI 10.1136/gut.2008.165886
   Capone KA, 2011, J INVEST DERMATOL, V131, P2026, DOI 10.1038/jid.2011.168
   Caporaso JG, 2010, NAT METHODS, V7, P335, DOI 10.1038/nmeth.f.303
   Caporaso JG, 2010, BIOINFORMATICS, V26, P266, DOI 10.1093/bioinformatics/btp636
   Cardozo-Pelaez F, 2005, GENE EXPRESSION, V12, P315, DOI 10.3727/000000005783992007
   Casorelli I, 2010, PLOS ONE, V5, DOI 10.1371/journal.pone.0012070
   CHAO A, 1984, SCAND J STAT, V11, P265
   Chao A., 2005, SPECIES ESTIMATION A, V12, P1
   Chevillard S, 1998, ONCOGENE, V16, P3083, DOI 10.1038/sj.onc.1202096
   Coccia M, 2012, J EXP MED, V209, P1595, DOI 10.1084/jem.20111453
   Cole JR, 2009, NUCLEIC ACIDS RES, V37, pD141, DOI 10.1093/nar/gkn879
   Core Team R., 2013, R LANG ENV STAT COMP
   Daimon M, 2009, BIOCHEM BIOPH RES CO, V386, P26, DOI 10.1016/j.bbrc.2009.05.119
   David LA, 2014, NATURE, V505, P559, DOI 10.1038/nature12820
   Del Chierico F, 2017, HEPATOLOGY, V65, P451, DOI 10.1002/hep.28572
   DeSantis TZ, 2006, APPL ENVIRON MICROB, V72, P5069, DOI 10.1128/AEM.03006-05
   Dezor M, 2011, FOLIA NEUROPATHOL, V49, P123
   Dherin C, 1999, NUCLEIC ACIDS RES, V27, P4001, DOI 10.1093/nar/27.20.4001
   Dorszewska J, 2009, DNA CELL BIOL, V28, P579, DOI 10.1089/dna.2009.0926
   Dowd SE, 2008, BMC MICROBIOL, V8, DOI [10.1186/1471-2180-8-125, 10.1186/1471-2180-8-43]
   Dowd SF, 2008, FOODBORNE PATHOG DIS, V5, P459, DOI 10.1089/fpd.2008.0107
   Edgar RC, 2011, BIOINFORMATICS
   Edgar RC, 2010, BIOINFORMATICS, V26, P2460, DOI 10.1093/bioinformatics/btq461
   Elinav E, 2011, CELL, V145, P745, DOI 10.1016/j.cell.2011.04.022
   Eren AM, 2011, PLOS ONE, V6, DOI 10.1371/journal.pone.0026732
   FAITH DP, 1992, BIOL CONSERV, V61, P1, DOI 10.1016/0006-3207(92)91201-3
   Felsenstein Joseph, 2004, INFERRING PHYLOGENIE
   Fukae J, 2007, MITOCHONDRION, V7, P58, DOI 10.1016/j.mito.2006.12.002
   Gill SR, 2006, SCIENCE, V312, P1355, DOI 10.1126/science.1124234
   GOOD IJ, 1953, BIOMETRIKA, V40, P237, DOI 10.2307/2333344
   Hajas G, 2013, FREE RADICAL BIO MED, V61, P384, DOI 10.1016/j.freeradbiomed.2013.04.011
   Henao-Mejia J, 2012, NATURE, V482, P179, DOI 10.1038/nature10809
   Hildebrandt MA, 2009, GASTROENTEROLOGY, V137, P1716, DOI 10.1053/j.gastro.2009.08.042
   Iida T, 2002, ACTA NEUROPATHOL, V103, P20, DOI 10.1007/s004010100418
   Jaruga P, 2017, ENVIRON TOXICOL, V32, P2144, DOI 10.1002/tox.22427
   Jones S, 2002, HUM MOL GENET, V11, P2961, DOI 10.1093/hmg/11.23.2961
   Jost L, 2006, OIKOS, V113, P363, DOI 10.1111/j.2006.0030-1299.14714.x
   Karahalil B, 1998, NUCLEIC ACIDS RES, V26, P1228, DOI 10.1093/nar/26.5.1228
   Kidane D, 2014, CRIT REV BIOCHEM MOL, V49, P116, DOI 10.3109/10409238.2013.875514
   Kobayashi T., 2004, Journal of Allergy and Clinical Immunology, V113, pS172, DOI 10.1016/j.jaci.2004.01.053
   Komakula SSB, 2018, SCI REP-UK, V8, DOI 10.1038/s41598-018-33151-1
   Krzanowski W.J., 2000, PRINCIPLES MULTIVARI
   Krznaric Z, 2019, CURR OPIN CLIN NUTR, V22, P401, DOI 10.1097/MCO.0000000000000587
   Lea JC, 2017, PLOS ONE, V12, DOI 10.1371/journal.pone.0187515
   Liao J, 2008, MOL CARCINOGEN, V47, P638, DOI 10.1002/mc.20427
   Lipton L, 2003, CANCER RES, V63, P7595
   Lozupone C, 2005, APPL ENVIRON MICROB, V71, P8228, DOI 10.1128/AEM.71.12.8228-8235.2005
   Lu RZ, 1997, CURR BIOL, V7, P397, DOI 10.1016/S0960-9822(06)00187-4
   Luca F, 2018, TRENDS GENET, V34, P30, DOI 10.1016/j.tig.2017.10.001
   MAHIDA YR, 1989, GUT, V30, P835, DOI 10.1136/gut.30.6.835
   Mao GG, 2007, NUCLEIC ACIDS RES, V35, P2759, DOI 10.1093/nar/gkm189
   McAlindon ME, 1998, GUT, V42, P214, DOI 10.1136/gut.42.2.214
   McDonald D, 2012, ISME J, V6, P610, DOI 10.1038/ismej.2011.139
   Meira LB, 2008, J CLIN INVEST, V118, P2516, DOI 10.1172/JCI35073
   Morales-Ruiz T, 2003, BIOCHEMISTRY-US, V42, P3089, DOI 10.1021/bi027226u
   Moran CP, 2014, BEST PRACT RES CL GA, V28, P585, DOI 10.1016/j.bpg.2014.07.005
   Murphy EF, 2010, GUT, V59, P1635, DOI 10.1136/gut.2010.215665
   Musso G, 2011, ANNU REV MED, V62, P361, DOI 10.1146/annurev-med-012510-175505
   Nakabeppu Y, 2007, J NEUROSCI RES, V85, P919, DOI 10.1002/jnr.21191
   Nash HM, 1996, CURR BIOL, V6, P968, DOI 10.1016/S0960-9822(02)00641-3
   Neurath MF, 2008, MUCOSAL IMMUNOL, V1, pS28, DOI 10.1038/mi.2008.45
   Nunberg M, 2018, MSYSTEMS, V3, DOI 10.1128/mSystems.00213-17
   Okasaka T, 2009, J HUM GENET, V54, P739, DOI 10.1038/jhg.2009.108
   Pan L, 2016, J BIOL CHEM, V291, P25553, DOI 10.1074/jbc.M116.751453
   Paz-Elizur T, 2008, CANCER LETT, V266, P60, DOI 10.1016/j.canlet.2008.02.032
   Reeder J, 2010, NAT METHODS, V7, P668, DOI 10.1038/nmeth0910-668b
   REINECKER HC, 1993, CLIN EXP IMMUNOL, V94, P174
   Rooks MG, 2014, ISME J, V8, P1403, DOI 10.1038/ismej.2014.3
   Sakamoto K, 2007, CANCER RES, V67, P6599, DOI 10.1158/0008-5472.CAN-06-4802
   Sakumi K, 2003, CANCER RES, V63, P902
   Sampath H, 2019, DNA REPAIR, V81, DOI 10.1016/j.dnarep.2019.102667
   Sampath H, 2014, ENVIRON MOL MUTAGEN, V55, P689, DOI 10.1002/em.21886
   Sampath H, 2012, PLOS ONE, V7, DOI 10.1371/journal.pone.0051697
   Sampath H, 2011, AM J PHYSIOL-ENDOC M, V300, pE724, DOI 10.1152/ajpendo.00387.2010
   SATSANGI J, 1987, CLIN EXP IMMUNOL, V67, P594
   Schwiertz A, 2010, OBESITY, V18, P190, DOI 10.1038/oby.2009.167
   SHANNON CE, 1948, BELL SYST TECH J, V27, P623, DOI 10.1002/j.1538-7305.1948.tb00917.x
   Shao C, 2008, FREE RADICAL BIO MED, V45, P813, DOI 10.1016/j.freeradbiomed.2008.06.003
   SHARMA P, 2019, CELLS BASEL, V0008, DOI [DOI 10.3390/CELLS8020100, DOI 10.3390/cells8020100]
   Sheng ZJ, 2012, J CLIN INVEST, V122, P4344, DOI 10.1172/JCI65053
   Shouval DS, 2016, GASTROENTEROLOGY, V151, P1100, DOI 10.1053/j.gastro.2016.08.055
   Sieber OM, 2004, CANCER RES, V64, P8876, DOI 10.1158/0008-5472.CAN-04-2958
   SIMPSON EH, 1949, NATURE, V163, P688, DOI 10.1038/163688a0
   Stevceva L, 2000, GENES IMMUN, V1, P213, DOI 10.1038/sj.gene.6363654
   Swanson KS, 2011, ISME J, V5, P639, DOI 10.1038/ismej.2010.162
   Thameem F, 2010, HUM HERED, V70, P97, DOI 10.1159/000291964
   Touati E, 2006, HELICOBACTER, V11, P494, DOI 10.1111/j.1523-5378.2006.00442.x
   Tremaroli V, 2012, NATURE, V489, P242, DOI 10.1038/nature11552
   Turnbaugh PJ, 2006, NATURE, V444, P1027, DOI 10.1038/nature05414
   vanderKemp PA, 1996, P NATL ACAD SCI USA, V93, P5197, DOI 10.1073/pnas.93.11.5197
   Vartanian V, 2006, P NATL ACAD SCI USA, V103, P1864, DOI 10.1073/pnas.0507444103
   Visnes T, 2018, SCIENCE, V362, P834, DOI 10.1126/science.aar8048
   Walters WA, 2014, FEBS LETT, V588, P4223, DOI 10.1016/j.febslet.2014.09.039
   Wan Y, 2019, GUT, V68, P1417, DOI 10.1136/gutjnl-2018-317609
   Wang Q, 2007, APPL ENVIRON MICROB, V73, P5261, DOI 10.1128/AEM.00062-07
   ZAR JH, 1972, J AM STAT ASSOC, V67, P578, DOI 10.2307/2284441
   Zhao LP, 2013, NAT REV MICROBIOL, V11, P639, DOI 10.1038/nrmicro3089
NR 109
TC 8
Z9 9
U1 1
U2 5
PU PUBLIC LIBRARY SCIENCE
PI SAN FRANCISCO
PA 1160 BATTERY STREET, STE 100, SAN FRANCISCO, CA 94111 USA
SN 1932-6203
J9 PLOS ONE
JI PLoS One
PD JAN 14
PY 2020
VL 15
IS 1
AR e0227501
DI 10.1371/journal.pone.0227501
PG 23
WC Multidisciplinary Sciences
WE Science Citation Index Expanded (SCI-EXPANDED)
SC Science & Technology - Other Topics
GA LP5JP
UT WOS:000534354100025
PM 31935236
OA Green Published, gold
DA 2022-07-15
ER

PT J
AU Kataoka, K
AF Kataoka, Keiko
TI The intestinal microbiota and its role in human health and disease
SO JOURNAL OF MEDICAL INVESTIGATION
LA English
DT Review
DE intestinal microbiota; symbiotic relationship; ulcerative colitis;
   Bacteroides; organic acid
ID FRAGMENT-LENGTH-POLYMORPHISM; GERMINATED BARLEY FOODSTUFF; 16S
   RIBOSOMAL-RNA; FERMENTED BROWN RICE; HUMAN GUT MICROBIOME;
   ULCERATIVE-COLITIS; FECAL MICROBIOTA; ORAL SUPPLEMENTATION; BACTERIA;
   DIVERSITY
AB The role of the intestinal microbiota in human health is gaining more attention since clear changes in the composition of the intestinal bacteria or environment are seen in patients with inflammatory bowel disease, allergy, autoimmune disease, and some lifestyle-related illnesses. A healthy gut environment is regulated by the exquisite balance of intestinal microbiota, metabolites, and the host's immune system. Imbalance of these factors in genetically susceptible persons may promote a disease state. Manipulation of the intestinal microbiota with prebiotics, which can selectively stimulate growth of beneficial bacteria, might help to maintain a healthy intestinal environment or improve diseased one. In this review, analytical methods for identification of intestinal bacteria and an update on the correlation of the intestinal microbiota with human health and disease were discussed by introducing our recent studies to determine the prebiotic effects of a fiber-rich food in animal model and on healthy people and patients with ulcerative colitis (UC).
C1 [Kataoka, Keiko] Tokushima Univ, Inst Biomed Sci, Grad Sch, Dept Microbiol & Genet Anal, Tokushima, Japan.
RP Kataoka, K (通讯作者)，Tokushima Univ, Dept Microbiol & Genet Anal, Grad Sch, 3-18-15 Kuramoto, Tokushima 7708503, Japan.
CR Albenberg LG, 2014, GASTROENTEROLOGY, V146, P1564, DOI 10.1053/j.gastro.2014.01.058
   Andoh A, 2007, INFLAMM BOWEL DIS, V13, P955, DOI 10.1002/ibd.20151
   Atarashi K, 2011, SCIENCE, V331, P337, DOI 10.1126/science.1198469
   Bajaj JS, 2014, J HEPATOL, V60, P940, DOI 10.1016/j.jhep.2013.12.019
   Borody TJ, 2003, J CLIN GASTROENTEROL, V37, P42, DOI 10.1097/00004836-200307000-00012
   Buffie CG, 2013, NAT REV IMMUNOL, V13, P790, DOI 10.1038/nri3535
   Collado MC, 2012, GUT MICROBES, V3, P352, DOI 10.4161/gmic.21215
   Casellas F, 2007, ALIMENT PHARM THER, V25, P1061, DOI 10.1111/j.1365-2036.2007.03288.x
   Cerf-Bensussan N, 2010, NAT REV IMMUNOL, V10, P735, DOI 10.1038/nri2850
   Delzenne NM, 2011, CURR DIABETES REP, V11, P154, DOI 10.1007/s11892-011-0191-1
   Devaraj S, 2013, CLIN CHEM, V59, P617, DOI 10.1373/clinchem.2012.187617
   Duncan SH, 2004, BRIT J NUTR, V91, P915, DOI 10.1079/BJN20041150
   Duncan SH, 2004, APPL ENVIRON MICROB, V70, P5810, DOI 10.1128/AEM.70.10.5810-5817.2004
   Elson C. O., 1999, MUCOSAL IMMUNOLOGY, P1007
   Everard A, 2013, P NATL ACAD SCI USA, V110, P9066, DOI 10.1073/pnas.1219451110
   Faghfoori Z, 2014, HEALTH PROMOT PERSPE, V4, P116, DOI 10.5681/hpp.2014.015
   Faghfoori Z, 2011, ANN CLIN BIOCHEM, V48, P233, DOI 10.1258/acb.2010.010093
   Falony G, 2006, APPL ENVIRON MICROB, V72, P7835, DOI 10.1128/AEM.01296-06
   Fite A, 2004, GUT, V53, P523, DOI 10.1136/gut.2003.031245
   Foligne B, 2007, PLOS ONE, V2, DOI 10.1371/journal.pone.0000313
   Fritz T, 2011, GUT, V60, P1580, DOI 10.1136/gut.2009.206466
   Fujimori S, 2009, NUTRITION, V25, P520, DOI 10.1016/j.nut.2008.11.017
   Furusawa Y, 2013, NATURE, V504, P446, DOI 10.1038/nature12721
   Geier MS, 2007, INT J FOOD MICROBIOL, V115, P1, DOI 10.1016/j.ijfoodmicro.2006.10.006
   Hanai H, 2004, INT J MOL MED, V13, P643
   Hattori M, 2009, DNA RES, V16, P1, DOI 10.1093/dnares/dsn033
   Hayashi H, 2002, MICROBIOL IMMUNOL, V46, P535, DOI 10.1111/j.1348-0421.2002.tb02731.x
   Hildebrandt MA, 2009, GASTROENTEROLOGY, V137, P1716, DOI 10.1053/j.gastro.2009.08.042
   Hsiao EY, 2013, CELL, V155, P1451, DOI 10.1016/j.cell.2013.11.024
   Ishikawa H, 2011, DIGESTION, V84, P128, DOI 10.1159/000322977
   Jin JS, 2012, MICROBIOL IMMUNOL, V56, P729, DOI 10.1111/j.1348-0421.2012.00502.x
   Johansson MEV, 2014, GUT, V63, P281, DOI 10.1136/gutjnl-2012-303207
   Kanauchi O, 2003, INT J MOL MED, V12, P701
   Kanauchi O, 2001, J GASTROEN HEPATOL, V16, P160, DOI 10.1046/j.1440-1746.2001.02427.x
   Kataoka K, 2008, DIGEST DIS SCI, V53, P1601, DOI 10.1007/s10620-007-0063-3
   Kataoka K, 2007, ANAEROBE, V13, P220, DOI 10.1016/j.anaerobe.2007.07.001
   Kelly D, 2007, MUTAT RES-FUND MOL M, V622, P58, DOI 10.1016/j.mrfmmm.2007.03.011
   Khoruts A, 2010, J CLIN GASTROENTEROL, V44, P354, DOI 10.1097/MCG.0b013e3181c87e02
   Kibe R, 2004, FEMS MICROBIOL LETT, V235, P139, DOI [10.1016/j.femsle.2004.04.023, 10.1111/j.1574-6968.2004.tb09578.x]
   Koeth RA, 2013, NAT MED, V19, P576, DOI 10.1038/nm.3145
   Larsen N, 2010, PLOS ONE, V5, DOI 10.1371/journal.pone.0009085
   Layton A, 2006, APPL ENVIRON MICROB, V72, P4214, DOI 10.1128/AEM.01036-05
   Le Chatelier E, 2013, NATURE, V500, P541, DOI 10.1038/nature12506
   Manichanh C, 2006, GUT, V55, P205, DOI 10.1136/gut.2005.073817
   Martinez C, 2008, AM J GASTROENTEROL, V103, P643, DOI 10.1111/j.1572-0241.2007.01592.x
   Matsuda K, 2009, APPL ENVIRON MICROB, V75, P1961, DOI 10.1128/AEM.01843-08
   Matsuki T, 2002, APPL ENVIRON MICROB, V68, P5445, DOI 10.1128/AEM.68.11.5445-5451.2002
   Matsumoto M, 2005, J MICROBIOL METH, V61, P305, DOI 10.1016/j.mimet.2004.12.009
   MITSUOKA T, 1965, ZENTBL BAKTERIOLOG P, V195, P455
   Momose Y, 2009, J APPL MICROBIOL, V107, P2088, DOI 10.1111/j.1365-2672.2009.04431.x
   Morita H, 2007, MICROBES ENVIRON, V22, P214, DOI 10.1264/jsme2.22.214
   Mulder IE, 2009, BMC BIOL, V7, DOI 10.1186/1741-7007-7-79
   Nagashima K, 2003, APPL ENVIRON MICROB, V69, P1251, DOI 10.1128/AEM.69.2.1251-1262.2003
   Neish AS, 2009, GASTROENTEROLOGY, V136, P65, DOI 10.1053/j.gastro.2008.10.080
   Nemoto H, 2012, DIGEST DIS SCI, V57, P2955, DOI 10.1007/s10620-012-2236-y
   Nemoto H, 2011, J MED INVESTIG, V58, P235, DOI 10.2152/jmi.58.235
   Nishikawa J, 2009, SCAND J GASTROENTERO, V44, P180, DOI 10.1080/00365520802433231
   Okubo H, 2013, AM J PHYSIOL-GASTR L, V305, pG911, DOI 10.1152/ajpgi.00225.2013
   Qin JJ, 2012, NATURE, V490, P55, DOI 10.1038/nature11450
   Rajilic-Stojanovic M, 2014, FEMS MICROBIOL REV, V38, P996, DOI 10.1111/1574-6976.12075
   Rinttila T, 2004, J APPL MICROBIOL, V97, P1166, DOI 10.1111/j.1365-2672.2004.02409.x
   Round JL, 2010, J AUTOIMMUN, V34, pJ220, DOI 10.1016/j.jaut.2009.11.007
   Sakamoto M, 2003, MICROBIOL IMMUNOL, V47, P133, DOI 10.1111/j.1348-0421.2003.tb02796.x
   Sartor RB, 2008, GASTROENTEROLOGY, V134, P577, DOI 10.1053/j.gastro.2007.11.059
   Sartor RB, 2004, GASTROENTEROLOGY, V126, P1620, DOI 10.1053/j.gastro.2004.03.024
   Schnabl B, 2014, GASTROENTEROLOGY, V146, P1513, DOI 10.1053/j.gastro.2014.01.020
   Sheridan J, 2013, PLOS ONE, V8, DOI 10.1371/journal.pone.0061326
   Smith K, 2007, SEMIN IMMUNOL, V19, P59, DOI 10.1016/j.smim.2006.10.002
   Song YL, 2004, APPL ENVIRON MICROB, V70, P6459, DOI 10.1128/AEM.70.11.6459-6465.2004
   Sood A, 2009, CLIN GASTROENTEROL H, V7, P1202, DOI 10.1016/j.cgh.2009.07.016
   Strober W, 2011, MUCOSAL IMMUNOL, V4, P484, DOI 10.1038/mi.2011.29
   Suau A, 1999, APPL ENVIRON MICROB, V65, P4799
   Swidsinski A, 2009, J PHYSIOL PHARMACOL, V60, P61
   Takada T., 2015, Journal of Intestinal Microbiology, V29, P123
   Virgin HW, 2009, NAT IMMUNOL, V10, P461, DOI 10.1038/ni.1726
   Yamada T., 2015, Journal of Intestinal Microbiology, V29, P19
   ZHU H, 1993, NUCLEIC ACIDS RES, V21, P5279, DOI 10.1093/nar/21.22.5279
NR 77
TC 59
Z9 64
U1 5
U2 32
PU UNIV TOKUSHIMA SCH MEDICINE
PI TOKUSHIMA
PA 3-18-15, KURAMOTO-CHO, TOKUSHIMA, 00000, JAPAN
SN 1343-1420
EI 1349-6867
J9 J MED INVESTIG
JI J. Med. Investig.
PD FEB
PY 2016
VL 63
IS 1-2
BP 27
EP 37
DI 10.2152/jmi.63.27
PG 11
WC Medicine, Research & Experimental
WE Emerging Sources Citation Index (ESCI)
SC Research & Experimental Medicine
GA EY2QI
UT WOS:000403813900005
PM 27040049
OA gold
DA 2022-07-15
ER

PT J
AU Van den Abbeele, P
   Verstrepen, L
   Ghyselinck, J
   Albers, R
   Marzorati, M
   Mercenier, A
AF Van den Abbeele, Pieter
   Verstrepen, Lynn
   Ghyselinck, Jonas
   Albers, Ruud
   Marzorati, Massimo
   Mercenier, Annick
TI A Novel Non-Digestible, Carrot-Derived Polysaccharide (cRG-I)
   Selectively Modulates the Human Gut Microbiota while Promoting Gut
   Barrier Integrity: An Integrated In Vitro Approach
SO NUTRIENTS
LA English
DT Article
DE prebiotic; microbiome; SCFA; colon; bifidobacteria; pectin;
   rhamnogalacturonan; transepithelial electrical resistance (TEER)
ID REGULATORY T-CELLS; FAECALIBACTERIUM-PRAUSNITZII; ULCERATIVE-COLITIS;
   INDUCED APOPTOSIS; BUTYRATE; PROPIONATE; OLIGOSACCHARIDES;
   BIFIDOBACTERIA; QUANTIFICATION; METABOLISM
AB Modulation of the gut microbiome as a means to improve human health has recently gained increasing interest. In this study, it was investigated whether cRG-I, a carrot-derived pectic polysaccharide, enriched in rhamnogalacturonan-I (RG-I) classifies as a potential prebiotic ingredient using novel in vitro models. First, digestion methods involving alpha-amylase/brush border enzymes demonstrated the non-digestibility of cRG-I by host-derived enzymes versus digestible (starch/maltose) and non-digestible controls (inulin). Then, a recently developed short-term (48 h) colonic incubation strategy was applied and revealed that cRG-I fermentation increased levels of health-promoting short-chain fatty acids (SCFA; mainly acetate and propionate) and lactate comparable but not identical to the reference prebiotic inulin. Upon upgrading this fermentation model by inclusion of a simulated mucosal environment while applying quantitative 16S-targeted Illumina sequencing, cRG-I was additionally shown to specifically stimulate operational taxonomic units (OTUs) related to health-associated species such asBifidobacterium longum,Bifidobacterium adolescentis,Bacteroides dorei,Bacteroides ovatus,Roseburia hominis,Faecalibacterium prausnitzii, andEubacterium hallii. Finally, in a novel model to assess host-microbe interactions (Caco-2/peripheral blood mononuclear cells (PBMC) co-culture) fermented cRG-I increased barrier integrity while decreasing markers for inflammation. In conclusion, by using novel in vitro models, cRG-I was identified as a promising prebiotic candidate to proceed to clinical studies.
C1 [Van den Abbeele, Pieter; Verstrepen, Lynn; Ghyselinck, Jonas; Marzorati, Massimo] ProDigest BV, Technol Pk 82, B-9052 Ghent, Belgium.
   [Albers, Ruud; Mercenier, Annick] Nutrileads BV, Bronland 12-N, NL-6708 WH Wageningen, Netherlands.
   [Marzorati, Massimo] Univ Ghent, Ctr Microbial Ecol & Technol CMET, Coupure Links 653, B-9000 Ghent, Belgium.
RP Mercenier, A (通讯作者)，Nutrileads BV, Bronland 12-N, NL-6708 WH Wageningen, Netherlands.
EM Pieter.VandenAbbeele@prodigest.eu; lynn.verstrepen@prodigest.eu;
   Jonas.Ghyselinck@prodigest.eu; ruud.albers@nutrileads.com;
   massimo.marzorati@prodigest.eu; annick.mercenier@nutrileads.com
FU NutriLeads B.V., Wageningen, The Netherlands; European Union's Horizon
   2020 research and innovation programme [811592]; Eurostars [E!
   10574-NIMF]
FX The studies described in this manuscript were performed at the request
   of and were funded by NutriLeads B.V., Wageningen, The Netherlands. This
   project has received funding from the European Union's Horizon 2020
   research and innovation programme under grant agreements No 811592 and
   Eurostars E! 10574-NIMF.
CR Belenguer A, 2006, APPL ENVIRON MICROB, V72, P3593, DOI 10.1128/AEM.72.5.3593-3599.2006
   Bonnema AL, 2010, J AM DIET ASSOC, V110, P865, DOI 10.1016/j.jada.2010.03.025
   Boon N, 2003, APPL ENVIRON MICROB, V69, P1511, DOI 10.1128/AEM.69.3.1511-1520.2003
   Carlson JL, 2017, NUTRIENTS, V9, DOI 10.3390/nu9121361
   Chakaroun RM, 2020, NUTRIENTS, V12, DOI 10.3390/nu12041082
   Chen ML, 2016, INFLAMM BOWEL DIS, V22, P1157, DOI 10.1097/MIB.0000000000000714
   CLARK DP, 1989, FEMS MICROBIOL LETT, V63, P223, DOI 10.1111/j.1574-6968.1989.tb03398.x
   Coenen GJ, 2007, CARBOHYD POLYM, V70, P224, DOI 10.1016/j.carbpol.2007.04.007
   Cole JR, 2009, NUCLEIC ACIDS RES, V37, pD141, DOI 10.1093/nar/gkn879
   Collado MC, 2007, APPL ENVIRON MICROB, V73, P7767, DOI 10.1128/AEM.01477-07
   Daguet D, 2016, J FUNCT FOODS, V20, P369, DOI 10.1016/j.jff.2015.11.005
   De Vuyst L, 2014, J APPL MICROBIOL, V116, P477, DOI 10.1111/jam.12415
   De Weirdt R, 2010, FEMS MICROBIOL ECOL, V74, P601, DOI 10.1111/j.1574-6941.2010.00974.x
   Delzenne NM, 2002, CURR OPIN LIPIDOL, V13, P61, DOI 10.1097/00041433-200202000-00009
   Eckburg PB, 2005, SCIENCE, V308, P1635, DOI 10.1126/science.1110591
   Forgie AJ, 2019, FRONT IMMUNOL, V10, DOI 10.3389/fimmu.2019.01802
   Frank DN, 2007, P NATL ACAD SCI USA, V104, P13780, DOI 10.1073/pnas.0706625104
   Fukuda S, 2011, NATURE, V469, P543, DOI 10.1038/nature09646
   Furet JP, 2009, FEMS MICROBIOL ECOL, V68, P351, DOI 10.1111/j.1574-6941.2009.00671.x
   Furrie E, 2005, GUT, V54, P242, DOI 10.1136/gut.2004.044834
   Gibson GR, 2017, NAT REV GASTRO HEPAT, V14, P491, DOI 10.1038/nrgastro.2017.75
   Guo X, 2008, LETT APPL MICROBIOL, V47, P367, DOI 10.1111/j.1472-765X.2008.02408.x
   Hamer HM, 2012, AM J PHYSIOL-GASTR L, V302, pG1, DOI 10.1152/ajpgi.00048.2011
   Hiippala K, 2020, NUTRIENTS, V12, DOI 10.3390/nu12040935
   Hodoniczky J, 2012, FOOD CHEM, V132, P1951, DOI 10.1016/j.foodchem.2011.12.031
   Hong PY, 2011, PLOS ONE, V6, DOI 10.1371/journal.pone.0025042
   Hooper LV, 2002, ANNU REV NUTR, V22, P283, DOI 10.1146/annurev.nutr.22.011602.092259
   Hosseini E, 2011, NUTR REV, V69, P245, DOI 10.1111/j.1753-4887.2011.00388.x
   Ihekweazu FD, 2019, GUT MICROBES, V10, P504, DOI 10.1080/19490976.2018.1560753
   Jan G, 2002, CELL DEATH DIFFER, V9, P179, DOI 10.1038/sj.cdd.4400935
   Jonker D, 2020, FOOD CHEM TOXICOL, V139, DOI 10.1016/j.fct.2020.111243
   Kachrimanidou M, 2020, MICROORGANISMS, V8, DOI 10.3390/microorganisms8020200
   Kempski J, 2017, FRONT IMMUNOL, V8, DOI 10.3389/fimmu.2017.01373
   Kleiveland C.R., 2015, The impact of food bioactives on health, P161, DOI 10.1007/978-3-319-16104-4_15
   Klindworth A, 2013, NUCLEIC ACIDS RES, V41, DOI 10.1093/nar/gks808
   Kozich JJ, 2013, APPL ENVIRON MICROB, V79, P5112, DOI 10.1128/AEM.01043-13
   Kumar P, 2016, IMMUNITY, V44, P659, DOI 10.1016/j.immuni.2016.02.007
   Kurita-Ochiai T, 1999, INFECT IMMUN, V67, P22, DOI 10.1128/IAI.67.1.22-29.1999
   Li CJ, 2005, J ANIM SCI, V83, P89
   LIN YG, 1995, BRIT J NUTR, V74, P197, DOI 10.1079/BJN19950123
   Liu H, 2018, ADV NUTR, V9, P21, DOI 10.1093/advances/nmx009
   Louis P, 2017, ENVIRON MICROBIOL, V19, P29, DOI 10.1111/1462-2920.13589
   Machiels K, 2014, GUT, V63, P1275, DOI 10.1136/gutjnl-2013-304833
   Marzorati M., 2013, AGRO FOOD IND HI TEC, V23, P8
   Milani C, 2015, SCI REP-UK, V5, DOI 10.1038/srep15782
   Minekus M, 2014, FOOD FUNCT, V5, P1113, DOI 10.1039/c3fo60702j
   Moens F, 2016, INT J FOOD MICROBIOL, V231, P76, DOI 10.1016/j.ijfoodmicro.2016.05.015
   Monteagudo-Mera A, 2019, APPL MICROBIOL BIOT, V103, P6463, DOI 10.1007/s00253-019-09978-7
   Morotomi M, 2008, INT J SYST EVOL MICR, V58, P2716, DOI 10.1099/ijs.0.2008/000810-0
   Murai M, 2009, NAT IMMUNOL, V10, P1178, DOI 10.1038/ni.1791
   Nakano S, 2003, J FOOD PROTECT, V66, P1798, DOI 10.4315/0362-028X-66.10.1798
   NISHINA PM, 1990, J NUTR, V120, P668, DOI 10.1093/jn/120.7.668
   Patterson AM, 2017, FRONT IMMUNOL, V8, DOI 10.3389/fimmu.2017.01166
   Possemiers S, 2013, J AGR FOOD CHEM, V61, P9380, DOI 10.1021/jf402137r
   Props R, 2017, ISME J, V11, P584, DOI 10.1038/ismej.2016.117
   Qiu XY, 2013, J CROHNS COLITIS, V7, pE558, DOI 10.1016/j.crohns.2013.04.002
   Ramirez-Farias C, 2009, BRIT J NUTR, V101, P541, DOI 10.1017/S0007114508019880
   Rey FE, 2013, P NATL ACAD SCI USA, V110, P13582, DOI 10.1073/pnas.1312524110
   Rinninella E, 2019, MICROORGANISMS, V7, DOI 10.3390/microorganisms7010014
   Rinttila T, 2004, J APPL MICROBIOL, V97, P1166, DOI 10.1111/j.1365-2672.2004.02409.x
   Satsu H, 2006, EXP CELL RES, V312, P3909, DOI 10.1016/j.yexcr.2006.08.018
   Schloss PD, 2011, APPL ENVIRON MICROB, V77, P3219, DOI 10.1128/AEM.02810-10
   Scott KP, 2013, PHARMACOL RES, V69, P52, DOI 10.1016/j.phrs.2012.10.020
   Sears CL, 2009, CLIN MICROBIOL REV, V22, P349, DOI 10.1128/CMR.00053-08
   Shen XJ, 2010, GUT MICROBES, V1, P138, DOI 10.4161/gmic.1.3.12360
   Sokol H, 2009, INFLAMM BOWEL DIS, V15, P1183, DOI 10.1002/ibd.20903
   Sonnenburg ED, 2010, CELL, V141, P1241, DOI 10.1016/j.cell.2010.05.005
   Srutkova D, 2015, PLOS ONE, V10, DOI 10.1371/journal.pone.0134050
   Tilg H, 2014, GUT, V63, P1204, DOI 10.1136/gutjnl-2013-305799
   Timm DA, 2010, J MED FOOD, V13, P961, DOI 10.1089/jmf.2009.0135
   Udayappan S, 2016, NPJ BIOFILMS MICROBI, V2, DOI 10.1038/npjbiofilms.2016.9
   Van den Abbeele P, 2020, J AGR FOOD CHEM, V68, P13102, DOI 10.1021/acs.jafc.9b05085
   Van den Abbeele P, 2018, J AGR FOOD CHEM, V66, P1121, DOI 10.1021/acs.jafc.7b04611
   Van den Abbeele P, 2013, ISME J, V7, P949, DOI 10.1038/ismej.2012.158
   Wang Q, 2007, APPL ENVIRON MICROB, V73, P5261, DOI 10.1128/AEM.00062-07
   Wang YH, 2016, F1000RES, V5, pF1000, DOI [10.12688/f1000research.9497.1, DOI 10.12688/F1000RESEARCH.9497.1]
   Wang YW, 2010, APPL MICROBIOL BIOT, V88, P1333, DOI 10.1007/s00253-010-2921-8
   Weber TE, 2006, VET IMMUNOL IMMUNOP, V113, P139, DOI 10.1016/j.vetimm.2006.04.006
   Wei B, 2001, INFECT IMMUN, V69, P6044, DOI 10.1128/IAI.69.10.6044-6054.2001
   Willing BP, 2010, GASTROENTEROLOGY, V139, P1844, DOI 10.1053/j.gastro.2010.08.049
   Wu DM, 2020, CRIT REV FOOD SCI, V60, P2938, DOI 10.1080/10408398.2019.1672037
   Yoshida N, 2018, CIRCULATION, V138, P2486, DOI 10.1161/CIRCULATIONAHA.118.033714
   Yu R, 2019, NUTRIENTS, V11, DOI 10.3390/nu11040782
NR 83
TC 16
Z9 16
U1 4
U2 24
PU MDPI
PI BASEL
PA ST ALBAN-ANLAGE 66, CH-4052 BASEL, SWITZERLAND
EI 2072-6643
J9 NUTRIENTS
JI Nutrients
PD JUL
PY 2020
VL 12
IS 7
AR 1917
DI 10.3390/nu12071917
PG 21
WC Nutrition & Dietetics
WE Science Citation Index Expanded (SCI-EXPANDED)
SC Nutrition & Dietetics
GA MS4UV
UT WOS:000554274000001
PM 32610452
OA Green Published, gold
DA 2022-07-15
ER

PT J
AU Seo, S
   Shin, JS
   Lee, WS
   Rhee, YK
   Cho, CW
   Hong, HD
   Lee, KT
AF Seo, Seunghwan
   Shin, Ji-Sun
   Lee, Woo-Seok
   Rhee, Young Kyoung
   Cho, Chang-Won
   Hong, Hee-Do
   Lee, Kyung-Tae
TI Anti-colitis effect of Lactobacillus sakei K040706 via suppression of
   inflammatory responses in the dextran sulfate sodium-induced colitis
   mice model
SO JOURNAL OF FUNCTIONAL FOODS
LA English
DT Article
DE DSS; Inflammatory bowel disease; Lactobacillus sakei; NF-kappa B; STAT3;
   TLR4
ID NF-KAPPA-B; INDUCED ULCERATIVE-COLITIS; BOWEL-DISEASE; INTESTINAL
   INFLAMMATION; REACTIVE METABOLITES; ADHESION MOLECULES; OXIDATIVE
   STRESS; GUT MICROBIOTA; NITRIC-OXIDE; PROBIOTICS
AB Lactobacillus strains are used in the functional food industry as promising probiotics with purported beneficial effects. We recently reported on the immunostimulatory effects of Lactobacillus sakei K040706 (K040706) in macrophages and in a cyclophosphamide-induced immunosuppression model. And this study assessed the anti-inflammatory effects and molecular mechanisms involving 1(040706 in a mouse model of colitis with dextran sodium sulfate (DSS). 1(040706 significantly attenuated the clinical signs and histological characteristics in DSS-induced colitic mice, which are well-correlated with the restoration of tight junction protein expression and the significant reduction of immune cell infiltration and expression of ICAM-1 and VCAM-1. Moreover, K040706 reduced the abnormal expression of pro inflammatory mediators, such as iNOS, TNF-alpha, IL-1 beta, and IL-6, and the activation of NF-kappa B, STAT3 and TLR4. 1(040706 also improved the composition of intestinal microbiota. These results suggest 1(040706 has shown significant anti-inflammatory effects in a DSS-induced colitis model and has the potential to treat IBD. (C) 2017 Elsevier Ltd. All rights reserved.
C1 [Seo, Seunghwan; Shin, Ji-Sun; Lee, Woo-Seok; Lee, Kyung-Tae] Kyung Hee Univ, Dept Pharmaceut Biochem, Coll Pharm, 26 Kyungheedae Ro, Seoul 02447, South Korea.
   [Seo, Seunghwan; Lee, Woo-Seok; Lee, Kyung-Tae] Kyung Hee Univ, Grad Sch, Dept Life & Nanopharmaceut Sci, Seoul 02447, South Korea.
   [Rhee, Young Kyoung; Cho, Chang-Won; Hong, Hee-Do] Korea Food Res Inst, Seongnam 13539, Gyeonggi, South Korea.
RP Lee, KT (通讯作者)，Kyung Hee Univ, Dept Pharmaceut Biochem, Coll Pharm, 26 Kyungheedae Ro, Seoul 02447, South Korea.
EM ktlee@khu.ac.kr
FU Korean Food Research Institute; Basic Science Research Program through
   the National Research Foundation of Korea (NRF) - Ministry of Science,
   ICT and future Planning [NRF-2015R1A2A2A01003459]
FX This work was supported by a grant from the Korean Food Research
   Institute (2016) and was supported by Basic Science Research Program
   through the National Research Foundation of Korea (NRF) funded by the
   Ministry of Science, ICT and future Planning [No.
   NRF-2015R1A2A2A01003459].
CR Abiodun O. O., 2016, J ETHNOPHARMACOLOGY
   Achitei D, 2013, DIGEST DIS SCI, V58, P1244, DOI 10.1007/s10620-012-2510-z
   Ahl D, 2016, ACTA PHYSIOL, V217, P300, DOI 10.1111/apha.12695
   Alkadhi S, 2014, GUT PATHOG, V6, DOI 10.1186/1757-4749-6-25
   Atreya I, 2008, J INTERN MED, V263, P591, DOI 10.1111/j.1365-2796.2008.01953.x
   Barman S, 2013, MICROBIOL IMMUNOL, V57, P762, DOI 10.1111/1348-0421.12095
   Baumgart DC, 2012, LANCET, V380, P1590, DOI 10.1016/S0140-6736(12)60026-9
   Campieri M, 2001, GUT, V48, P132, DOI 10.1136/gut.48.1.132
   Capiralla H, 2012, J NEUROCHEM, V120, P461, DOI 10.1111/j.1471-4159.2011.07594.x
   Cario E, 2000, INFECT IMMUN, V68, P7010, DOI 10.1128/IAI.68.12.7010-7017.2000
   Chibbar R, 2015, J CLIN GASTROENTEROL, V49, pS50, DOI 10.1097/MCG.0000000000000368
   Coskun M., 2016, TRENDS IN PHARMACOLO
   De Greef E, 2014, MINERVA PEDIATR, V66, P491
   de LeBlanc AD, 2015, GASTROENT RES PRACT, V2015, DOI 10.1155/2015/146972
   Derikx LAAP, 2016, BEST PRACT RES CL GA, V30, P55, DOI 10.1016/j.bpg.2016.02.005
   Dieleman LA, 1998, CLIN EXP IMMUNOL, V114, P385
   Dotan I, 2005, CURR OPIN GASTROEN, V21, P426
   Elson CO, 2005, IMMUNOL REV, V206, P260, DOI 10.1111/j.0105-2896.2005.00291.x
   Fan YH, 2013, PROTEIN CELL, V4, P176, DOI 10.1007/s13238-013-2084-3
   Fedorak R, 2012, GASTROENTEROL CLIN N, V41, P821, DOI 10.1016/j.gtc.2012.08.003
   Fitzpatrick LR, 2012, INT J INFLAMM, V2012, DOI 10.1155/2012/389404
   Frank DN, 2007, P NATL ACAD SCI USA, V104, P13780, DOI 10.1073/pnas.0706625104
   Fu XY, 2006, CELL RES, V16, P214, DOI 10.1038/sj.cr.7310029
   Fukata M, 2005, AM J PHYSIOL-GASTR L, V288, pG1055, DOI 10.1152/ajpgi.00328.2004
   Furuta T, 2006, INT IMMUNOL, V18, P1655, DOI 10.1093/intimm/dxl099
   Gill HS, 2000, BRIT J NUTR, V83, P167, DOI 10.1017/S0007114500000210
   Gulubova MV, 2007, INT J COLORECTAL DIS, V22, P581, DOI 10.1007/s00384-006-0236-0
   Guslandi M, 1998, EUR J CLIN INVEST, V28, P904
   Habtezion A, 2016, GASTROENTEROLOGY, V150, P340, DOI 10.1053/j.gastro.2015.10.046
   Hemarajata P, 2013, THER ADV GASTROENTER, V6, P39, DOI 10.1177/1756283X12459294
   Hou YC, 2013, EUR J NUTR, V52, P1089, DOI 10.1007/s00394-012-0416-3
   Jobin C, 2000, AM J PHYSIOL-CELL PH, V278, pC451, DOI 10.1152/ajpcell.2000.278.3.C451
   Saez-Lara MJ, 2015, BIOMED RES INT, V2015, DOI 10.1155/2015/505878
   Jung JY, 2015, INT IMMUNOPHARMACOL, V28, P88, DOI 10.1016/j.intimp.2015.05.037
   Jung KO, 2006, NUTRITION, V22, P539, DOI 10.1016/j.nut.2005.11.007
   Khan MA, 2006, INFECT IMMUN, V74, P2522, DOI 10.1128/IAI.74.5.2522-2536.2006
   Kim JM, 2010, LAB INVEST, V90, P1004, DOI 10.1038/labinvest.2010.54
   Kim YH, 2009, INFLAMM BOWEL DIS, V15, P1164, DOI 10.1002/ibd.20917
   Kiziltas S, 2016, WORLD J HEPATOL, V8, P1354, DOI 10.4254/wjh.v8.i32.1354
   Krieglstein CF, 2001, J EXP MED, V194, P1207, DOI 10.1084/jem.194.9.1207
   Kwon KH, 2005, BIOCHEM BIOPH RES CO, V337, P647, DOI 10.1016/j.bbrc.2005.09.107
   Lawson MM, 2006, COCHRANE DB SYST REV, DOI 10.1002/14651858.CD005112.pub2
   Li FJ, 2010, SURG-J R COLL SURG E, V8, P262, DOI 10.1016/j.surge.2010.03.003
   Li N, 2009, PEDIATR RES, V66, P203, DOI 10.1203/PDR.0b013e3181aabd4f
   Liang J, 2014, J DIGEST DIS, V15, P641, DOI 10.1111/1751-2980.12211
   Liu Y, 2010, J GASTROEN HEPATOL, V25, P209, DOI 10.1111/j.1440-1746.2009.06046.x
   Lovato P, 2003, J BIOL CHEM, V278, P16777, DOI 10.1074/jbc.M207999200
   Madsen KL, 1999, GASTROENTEROLOGY, V116, P1107, DOI 10.1016/S0016-5085(99)70013-2
   Mar JS, 2014, GUT MICROBES, V5, P494, DOI 10.4161/gmic.32147
   Matijasic M, 2016, INT J MOL SCI, V17, DOI 10.3390/ijms17040578
   Moura FA, 2015, REDOX BIOL, V6, P617, DOI 10.1016/j.redox.2015.10.006
   Mudter J, 2005, AM J GASTROENTEROL, V100, P64, DOI 10.1111/j.1572-0241.2005.40615.x
   Munyaka PM, 2016, J BASIC MICROB, V56, P986, DOI 10.1002/jobm.201500726
   Neuman Manuela G, 2004, Rom J Gastroenterol, V13, P309
   Neurath MF, 2014, NAT REV IMMUNOL, V14, P329, DOI 10.1038/nri3661
   Neurath MF, 2000, CHIRURG, V71, P30
   Oliva S, 2012, ALIMENT PHARM THER, V35, P327, DOI 10.1111/j.1365-2036.2011.04939.x
   Ouyang WJ, 2008, IMMUNITY, V28, P454, DOI 10.1016/j.immuni.2008.03.004
   Pandurangan AK, 2015, OXID MED CELL LONGEV, V2015, DOI 10.1155/2015/605208
   Park JS, 2008, BIOORG MED CHEM LETT, V18, P5006, DOI 10.1016/j.bmcl.2008.08.016
   Pastorelli L, 2013, FRONT IMMUNOL, V4, DOI 10.3389/fimmu.2013.00280
   Pavlick KP, 2002, FREE RADICAL BIO MED, V33, P311, DOI 10.1016/S0891-5849(02)00853-5
   PEREIRA JLR, 1987, DIS COLON RECTUM, V30, P403, DOI 10.1007/BF02556485
   PULLMAN WE, 1992, GASTROENTEROLOGY, V102, P529, DOI 10.1016/0016-5085(92)90100-D
   Quarmby S, 1999, INT J CANCER, V82, P385, DOI 10.1002/(SICI)1097-0215(19990730)82:3<385::AID-IJC12>3.3.CO;2-X
   ROTHMAN RB, 1985, MOL PHARMACOL, V27, P399
   Sanders DSA, 2005, J CLIN PATHOL, V58, P568, DOI 10.1136/jcp.2004.021840
   Sang LX, 2015, INT J CLIN EXP MED, V8, P20072
   Sartor RB, 2004, GASTROENTEROLOGY, V126, P1620, DOI 10.1053/j.gastro.2004.03.024
   Shin JS, 2011, BRIT J PHARMACOL, V164, P145, DOI 10.1111/j.1476-5381.2011.01351.x
   Spiik AK, 2002, INT J COLORECTAL DIS, V17, P223, DOI 10.1007/s00384-001-0366-3
   Srutkova D, 2015, PLOS ONE, V10, DOI 10.1371/journal.pone.0134050
   Takeda K, 2003, ANNU REV IMMUNOL, V21, P335, DOI 10.1146/annurev.immunol.21.120601.141126
   Thakur BK, 2016, INT IMMUNOPHARMACOL, V36, P39, DOI 10.1016/j.intimp.2016.03.033
   Traina G, 2016, J BIOL REG HOMEOS AG, V30, P895
   Tsai YT, 2008, INT J FOOD MICROBIOL, V128, P219, DOI 10.1016/j.ijfoodmicro.2008.08.009
   Tun X, 2014, FREE RADICAL BIO MED, V74, P108, DOI 10.1016/j.freeradbiomed.2014.06.020
   Uwe S, 2008, BIOCHEM PHARMACOL, V75, P1567, DOI 10.1016/j.bcp.2007.10.027
   WYATT J, 1993, LANCET, V341, P1437, DOI 10.1016/0140-6736(93)90882-H
   Xu J, 2016, BMC VET RES, V12, DOI 10.1186/s12917-016-0736-2
   Yan HY, 2015, INT J CLIN EXP MED, V8, P20245
   Yang Y, 2016, BIOMED PHARMACOTHER, V81, P424, DOI 10.1016/j.biopha.2016.04.037
   Yao X, 2014, PHARMACOL THERAPEUT, V141, P125, DOI 10.1016/j.pharmthera.2013.09.004
   Zhang YJ, 2015, INT J MOL SCI, V16, P7493, DOI 10.3390/ijms16047493
   Zhu H, 2012, EXP BIOL MED, V237, P474, DOI 10.1258/ebm.2011.011358
NR 85
TC 22
Z9 22
U1 3
U2 48
PU ELSEVIER SCIENCE BV
PI AMSTERDAM
PA PO BOX 211, 1000 AE AMSTERDAM, NETHERLANDS
SN 1756-4646
J9 J FUNCT FOODS
JI J. Funct. Food.
PD FEB
PY 2017
VL 29
BP 256
EP 268
DI 10.1016/j.jff.2016.12.045
PG 13
WC Food Science & Technology; Nutrition & Dietetics
WE Science Citation Index Expanded (SCI-EXPANDED)
SC Food Science & Technology; Nutrition & Dietetics
GA EK3SN
UT WOS:000393847800030
DA 2022-07-15
ER

PT J
AU Compare, D
   Sgamato, C
   Nardone, OM
   Rocco, A
   Coccoli, P
   Laurenza, C
   Nardone, G
AF Compare, Debora
   Sgamato, Costantino
   Nardone, Olga Maria
   Rocco, Alba
   Coccoli, Pietro
   Laurenza, Carmen
   Nardone, Gerardo
TI Probiotics in Gastrointestinal Diseases: All that Glitters Is Not Gold
SO DIGESTIVE DISEASES
LA English
DT Review; Early Access
DE Helicobacter pylori infection; Irritable bowel syndrome; Inflammatory
   bowel disease; Gut microbiota
ID IRRITABLE-BOWEL-SYNDROME; HELICOBACTER-PYLORI INFECTION;
   SACCHAROMYCES-BOULARDII; GUT MICROBIOTA; DOUBLE-BLIND;
   ULCERATIVE-COLITIS; MAINTAINING REMISSION; MAINTENANCE TREATMENT;
   HEALTH; MANAGEMENT
AB Background: Multiple lines of evidence now support the notion that gut microbiota can contribute to digestive and extra-digestive diseases. The emergence of these observations enabled to postulate a bacteria-centric paradigm to rethink the treatment of many diseases. The goal of therapy should not be to eradicate the flora but to modify it in a way that leads to symptomatic improvement; thus, the interest in the use of probiotics to modulate microbiota composition has increased worldwide in both community and healthcare settings. Summary: The results of published studies are conflicting for most probiotic strains and formulations, and clinicians and consumers need a better understanding of probiotic risks and benefits. Currently, clear guidelines on when to use probiotics and the most effective probiotic for different gastrointestinal conditions are still lacking. Here, we reviewed the studies on the use of probiotics in some diseases of relevant interest to gastroenterologists, such as Helicobacter pylori infection, irritable bowel syndrome, and inflammatory bowel disease. Key Message: Although the evidence is relevant and promising for probiotics in general, and for specific strains and combinations of strains, it is not yet sufficient to draw unequivocal conclusions and clear recommendations.
C1 [Compare, Debora; Sgamato, Costantino; Nardone, Olga Maria; Rocco, Alba; Coccoli, Pietro; Laurenza, Carmen; Nardone, Gerardo] Univ Federico II Naples, Dept Clin Med & Surg, Gastroenterol, Naples, Italy.
RP Compare, D; Nardone, G (通讯作者)，Univ Federico II Naples, Dept Clin Med & Surg, Gastroenterol, Naples, Italy.
EM debora.compare@unina.it; nardone@unina.it
OI Sgamato, Costantino/0000-0001-7188-5174
FU SOFAR Spa; Alfasigma
FX Gerardo Nardone has served as a speaker and advisory board member for AG
   Pharma, Reckitt Benckiser, and has received research funding from SOFAR
   Spa and Alfasigma.
CR Adams CA, 2010, NUTR RES REV, V23, P37, DOI 10.1017/S0954422410000090
   Alatab S, 2020, LANCET GASTROENTEROL, V5, P17, DOI 10.1016/S2468-1253(19)30333-4
   Andresen V, 2020, LANCET GASTROENTEROL, V5, P658, DOI 10.1016/S2468-1253(20)30056-X
   Aziz Q, 2013, NEUROGASTROENT MOTIL, V25, P4, DOI 10.1111/nmo.12046
   Bellini M, 2014, WORLD J GASTROENTERO, V20, P8807, DOI 10.3748/wjg.v20.i27.8807
   Black CJ, 2020, NAT REV GASTRO HEPAT, V17, P473, DOI 10.1038/s41575-020-0286-8
   Bourreille A, 2013, CLIN GASTROENTEROL H, V11, P982, DOI 10.1016/j.cgh.2013.02.021
   Brenner DM, 2009, AM J GASTROENTEROL, V104, P1033, DOI 10.1038/ajg.2009.25
   Cani PD, 2017, NAT REV GASTRO HEPAT, V14, P321, DOI 10.1038/nrgastro.2017.54
   Chen LY, 2018, EBIOMEDICINE, V35, P87, DOI 10.1016/j.ebiom.2018.08.028
   Chenoll E, 2011, APPL ENVIRON MICROB, V77, P1335, DOI 10.1128/AEM.01820-10
   Chey WD, 2017, AM J GASTROENTEROL, V112, P212, DOI 10.1038/ajg.2016.563
   Crowe SE, 2019, NEW ENGL J MED, V380, P1158, DOI 10.1056/NEJMcp1710945
   Dalmasso G, 2006, GASTROENTEROLOGY, V131, P1812, DOI 10.1053/j.gastro.2006.10.001
   DELFORGE M, 1983, Revue Medicale de Liege, V38, P885
   Fallone CA, 2016, GASTROENTEROLOGY, V151, P51, DOI 10.1053/j.gastro.2016.04.006
   Fedorak RN, 2015, CLIN GASTROENTEROL H, V13, P928, DOI 10.1016/j.cgh.2014.10.031
   Fock KM, 2009, J GASTROEN HEPATOL, V24, P1587, DOI 10.1111/j.1440-1746.2009.05982.x
   Ford AC, 2018, AM J GASTROENTEROL, V113, P1, DOI 10.1038/s41395-018-0084-x
   Ford AC, 2018, ALIMENT PHARM THER, V48, P1044, DOI 10.1111/apt.15001
   Francavilla R, 2008, HELICOBACTER, V13, P127, DOI 10.1111/j.1523-5378.2008.00593.x
   Gayathri R, 2020, INT J COLORECTAL DIS, V35, P139, DOI 10.1007/s00384-019-03462-4
   Gionchetti P, 2000, GASTROENTEROLOGY, V119, P305, DOI 10.1053/gast.2000.9370
   Guinane CM, 2013, THER ADV GASTROENTER, V6, P295, DOI 10.1177/1756283X13482996
   Guslandi M, 2000, DIGEST DIS SCI, V45, P1462, DOI 10.1023/A:1005588911207
   Guslandi M, 2003, EUR J GASTROEN HEPAT, V15, P697, DOI 10.1097/00042737-200306000-00017
   Harbord M, 2017, J CROHNS COLITIS, V11, P769, DOI 10.1093/ecco-jcc/jjx009
   Homan M, 2015, WORLD J GASTROENTERO, V21, P10644, DOI 10.3748/wjg.v21.i37.10644
   Jairath V, 2020, LANCET GASTROENTEROL, V5, P2, DOI 10.1016/S2468-1253(19)30358-9
   Jia K, 2018, MEDICINE, V97, DOI 10.1097/MD.0000000000013792
   Kabir AMA, 1997, GUT, V41, P49, DOI 10.1136/gut.41.1.49
   Kang JH, 2005, CAN J MICROBIOL, V51, P629, DOI 10.1139/W05-044
   Kataoka K, 2016, J MED INVESTIG, V63, P27, DOI 10.2152/jmi.63.27
   Koretz RL, 2018, AM J GASTROENTEROL, V113, P1125, DOI 10.1038/s41395-018-0138-0
   Kruis W, 1997, ALIMENT PHARM THER, V11, P853, DOI 10.1046/j.1365-2036.1997.00225.x
   Lacy BE, 2021, AM J GASTROENTEROL, V116, P17, DOI 10.14309/ajg.0000000000001036
   Lacy BE, 2016, GASTROENTEROLOGY, V150, P1393, DOI 10.1053/j.gastro.2016.02.031
   Loftus EV, 2004, GASTROENTEROLOGY, V126, P1504, DOI 10.1053/j.gastro.2004.01.063
   Losurdo G, 2018, WORLD J GASTROENTERO, V24, P139, DOI 10.3748/wjg.v24.i1.139
   Losurdo G, 2015, J GASTROINTEST LIVER, V24, P499, DOI 10.15403/jgld.2014.1121.244.ecn
   Lu MH, 2016, PLOS ONE, V11, DOI 10.1371/journal.pone.0163743
   Lynch SV, 2016, NEW ENGL J MED, V375, P2369, DOI 10.1056/NEJMra1600266
   Madempudi RS, 2019, SCI REP-UK, V9, DOI 10.1038/s41598-019-48554-x
   Malfertheiner P, 2017, GUT, V66, P6, DOI 10.1136/gutjnl-2016-312288
   Malfertheiner P, 2014, NAT REV GASTRO HEPAT, V11, P628, DOI 10.1038/nrgastro.2014.99
   Marshall JK, 2007, CLIN GASTROENTEROL H, V5, P457, DOI 10.1016/j.cgh.2006.11.025
   Martoni CJ, 2020, NUTRIENTS, V12, DOI 10.3390/nu12020363
   Matsuoka K, 2018, DIGEST DIS SCI, V63, P1910, DOI 10.1007/s10620-018-4946-2
   Mora D, 2019, MICROB BIOTECHNOL, V12, P1371, DOI 10.1111/1751-7915.13476
   Niu HL, 2020, INT J SURG, V75, P116, DOI 10.1016/j.ijsu.2020.01.142
   Pabon-Carrasco M., 2020, NUTRIENTS, V12, P1
   Parker EA, 2018, NUTRITION, V45, P125, DOI 10.1016/j.nut.2017.06.024
   Pimentel M, 2003, AM J GASTROENTEROL, V98, P412, DOI 10.1016/S0002-9270(02)05902-6
   Pimentel M, 2011, NEW ENGL J MED, V364, P22, DOI 10.1056/NEJMoa1004409
   Pinchuk IV, 2001, ANTIMICROB AGENTS CH, V45, P3156, DOI 10.1128/AAC.45.11.3156-3161.2001
   Plaza-Diaz J, 2019, ADV NUTR, V10, pS49, DOI 10.1093/advances/nmy063
   Preidis GA, 2020, GASTROENTEROLOGY, V159, P708, DOI 10.1053/j.gastro.2020.05.060
   Preidis GA, 2011, GASTROENTEROLOGY, V140, P8, DOI 10.1053/j.gastro.2010.11.010
   Quigley EMM, 2011, CURR OPIN PHARMACOL, V11, P593, DOI 10.1016/j.coph.2011.09.010
   Rijkers GT, 2011, BRIT J NUTR, V106, P1291, DOI 10.1017/S000711451100287X
   Sakarya S, 2014, APMIS, V122, P941, DOI 10.1111/apm.12237
   Schmidt TSB, 2018, CELL, V172, P1198, DOI 10.1016/j.cell.2018.02.044
   Shadnoush Mahdi, 2015, Korean J Gastroenterol, V65, P215, DOI 10.4166/kjg.2015.65.4.215
   Shen J, 2014, INFLAMM BOWEL DIS, V20, P21, DOI 10.1097/01.MIB.0000437495.30052.be
   Silva NOE, 2020, WORLD J META-ANAL, V8, P54, DOI [10.13105/wjma.v8.i2.54, DOI 10.13105/WJMA.V8.I2.54]
   Song HY, 2019, EXP THER MED, V18, P1551, DOI 10.3892/etm.2019.7742
   Su GL, 2020, GASTROENTEROLOGY, V159, P697, DOI 10.1053/j.gastro.2020.05.059
   Suez J, 2019, NAT MED, V25, P716, DOI 10.1038/s41591-019-0439-x
   Tamaki H, 2016, DIGEST ENDOSC, V28, P67, DOI 10.1111/den.12553
   Thung I, 2016, ALIMENT PHARM THER, V43, P514, DOI 10.1111/apt.13497
   Xavier RJ, 2007, NATURE, V448, P427, DOI 10.1038/nature06005
   Yang J, 2008, DIGEST DIS SCI, V53, P169, DOI 10.1007/s10620-007-9839-8
   YU M, 2019, PLOS ONE, V14
   Zhang MY, 2020, MICROB PATHOGENESIS, V147, DOI 10.1016/j.micpath.2020.104403
NR 74
TC 1
Z9 1
U1 1
U2 3
PU KARGER
PI BASEL
PA ALLSCHWILERSTRASSE 10, CH-4009 BASEL, SWITZERLAND
SN 0257-2753
EI 1421-9875
J9 DIGEST DIS
JI Dig. Dis.
DI 10.1159/000516023
EA MAR 2021
PG 10
WC Gastroenterology & Hepatology
WE Science Citation Index Expanded (SCI-EXPANDED)
SC Gastroenterology & Hepatology
GA UW4DD
UT WOS:000700107800001
PM 33752212
OA Bronze
DA 2022-07-15
ER

PT J
AU He, LW
   Zhang, FR
   Jian, ZY
   Sun, JC
   Chen, JM
   Liapao, V
   He, Q
AF He, Liwen
   Zhang, Feiran
   Jian, Zhengyang
   Sun, Jiachen
   Chen, Jiamin
   Liapao, Vuekhang
   He, Qing
TI Stachyose modulates gut microbiota and alleviates dextran sulfate
   sodium-induced acute colitis in mice
SO SAUDI JOURNAL OF GASTROENTEROLOGY
LA English
DT Article
DE Dextran sulfate sodium; gut microbiota; probiotics; stachyose;
   ulcerative colitis
ID AKKERMANSIA-MUCINIPHILA; INTESTINAL BACTERIA; FECAL MICROBIOTA;
   ULCERATIVE-COLITIS; PREBIOTICS; PERFORMANCE; PROBIOTICS; INTEGRITY;
   DIVERSITY; DISEASE
AB Background/Aim: Ulcerative colitis (UC) has been implicated to imbalanced enteric flora and reduced microbial diversity. Stachyose is a kind of natural prebiotic which favorably modulate the composition of the gut microbiota. The present study aims to investigate the effects of stachyose on inflammatory levels and gut microbiota of acute colitis mice.
   Materials and Methods: In this study, the mice were randomly divided into four groups: (1) control group; (2) stachyose group; (3) dextran sulfate sodium (DSS) group; (4) stachyose + DSS group. Hemotoxylin and Eosin (H and E) staining was performed for the distal colon to examine the inflammation and tissue damage. The inflammatory cytokines including IL-6, IL-10, IL-17a, and TNF-alpha in serum were determined by ELISA assay. The differences in the gut microbiota were analyzed by 16S rDNA gene sequencing.
   Results: Histological assay showed that the stachyose treatment significantly reduced the lesions of the colon in DSS-induced colitis. And the upregulated inflammatory cytokines induced by DSS were significantly inhibited by stachyose treatment. Additionally, the sequencing analysis showed that the stachyose changed the gut microbiota composition with a higher level of Akkermansia, as well as selectively increasing some probiotics, including Lactobacillus.
   Conclusions: Our results suggested that stachyose increased beneficial microbiota and bacterial diversity to alleviate acute colitis in mice, which might be a new promising option to UC patients.
C1 [He, Liwen; Jian, Zhengyang; Liapao, Vuekhang; He, Qing] Sun Yat Sen Univ, Affiliated Hosp 6, Dept Gastroenterol, Guangzhou 510000, Guangdong, Peoples R China.
   [Sun, Jiachen] Sun Yat Sen Univ, Affiliated Hosp 6, Dept Endoscopy, Guangzhou 510000, Guangdong, Peoples R China.
   [Chen, Jiamin; He, Qing] Sun Yat Sen Univ, Affiliated Hosp 6, Dept Clin Nutr, Guangzhou 510000, Guangdong, Peoples R China.
   [Zhang, Feiran] Sun Yat Sen Univ, Affiliated Hosp 5, Program Kidney & Cardiovasc Dis, Guangzhou 510000, Guangdong, Peoples R China.
   [Zhang, Feiran] Zhongshan Sch Med, Cardiac & Cerebrovasc Res Ctr, Dept Pharmacol, Guangzhou 510000, Guangdong, Peoples R China.
   [He, Qing] Guangdong Inst Gastroenterol, Guangdong Prov Key Lab Colorectal & Pelv Floor Di, Natl Key Clin Discipline, Guangzhou 510000, Guangdong, Peoples R China.
RP He, Q (通讯作者)，Sun Yat Sen Univ, Affiliated Hosp 6, Dept Clin Nutr, Guangzhou 510000, Guangdong, Peoples R China.
EM heqing5@mail.sysu.edu.cn
FU National Natural Science Foundation of China [81470795]; Science and
   Technology Planning Project of Guangdong Province, China
   [2013B022000035]
FX This work was supported by the National Natural Science Foundation of
   China (81470795) and the Science and Technology Planning Project of
   Guangdong Province, China (2013B022000035).
CR Batista D, 2014, INFLAMM BOWEL DIS, V20, P1481, DOI 10.1097/MIB.0000000000000055
   Chassaing Benoit, 2014, Curr Protoc Immunol, V104, DOI 10.1002/0471142735.im1525s104
   Chen LP, 2014, MEDICINE, V93, DOI 10.1097/MD.0000000000000051
   Collado MC, 2007, APPL ENVIRON MICROB, V73, P7767, DOI 10.1128/AEM.01477-07
   Day AS, 2015, J PEDIATR BIOCHEM, V5, P60, DOI 10.1055/s-0035-1564576
   de Cossio LF, 2017, BRAIN BEHAV IMMUN, V64, P33, DOI 10.1016/j.bbi.2016.12.022
   Derikx LAAP, 2016, BEST PRACT RES CL GA, V30, P55, DOI 10.1016/j.bpg.2016.02.005
   Ding X, 2019, DRUG SAFETY, V42, P869, DOI 10.1007/s40264-019-00809-2
   Hansen CHF, 2012, DIABETOLOGIA, V55, P2285, DOI 10.1007/s00125-012-2564-7
   Jacob V, 2017, INFLAMM BOWEL DIS, V23, P903, DOI 10.1097/MIB.0000000000001132
   Leclercq S, 2014, P NATL ACAD SCI USA, V111, pE4485, DOI 10.1073/pnas.1415174111
   Li T, 2013, J AGR FOOD CHEM, V61, P11825, DOI 10.1021/jf404160e
   Macfarlane GT, 1999, WESTERN J MED, V171, P187
   Manichanh C, 2006, GUT, V55, P205, DOI 10.1136/gut.2005.073817
   Marchesi JR, 2016, GUT, V65, P330, DOI 10.1136/gutjnl-2015-309990
   McLean MH, 2014, GUT, V63, P362, DOI [10.1136/gutjnl-2014-308514, 10.1136/gutjnl-2013-306499]
   Michail S, 2012, INFLAMM BOWEL DIS, V18, P1799, DOI 10.1002/ibd.22860
   Moayyedi P, 2015, GASTROENTEROLOGY, V149, P102, DOI 10.1053/j.gastro.2015.04.001
   Qian Y, 2013, EXP THER MED, V6, P1312, DOI 10.3892/etm.2013.1280
   Rajilic-Stojanovic M, 2013, INFLAMM BOWEL DIS, V19, P481, DOI 10.1097/MIB.0b013e31827fec6d
   Reunanen J, 2015, APPL ENVIRON MICROB, V81, P3655, DOI 10.1128/AEM.04050-14
   Rodriguez-Carrio J, 2017, FRONT IMMUNOL, V8, DOI 10.3389/fimmu.2017.00823
   Routy B, 2018, SCIENCE, V359, P91, DOI 10.1126/science.aan3706
   Sellon RK, 1998, INFECT IMMUN, V66, P5224, DOI 10.1128/IAI.66.11.5224-5231.1998
   Singla V, 2017, FOOD SCI TECHNOL INT, V23, P649, DOI 10.1177/1082013217721769
   Tyler AD, 2013, PLOS ONE, V8, DOI 10.1371/journal.pone.0066934
   Xu Q, 2009, CARBOHYD POLYM, V77, P435, DOI 10.1016/j.carbpol.2009.03.016
   Yin JF, 2006, TALANTA, V70, P208, DOI 10.1016/j.talanta.2006.03.027
   Yukawa T, 2013, JPN J INFECT DIS, V66, P109, DOI 10.7883/yoken.66.109
   Zhang LY, 2003, ARCH ANIM NUTR, V57, P1, DOI 10.1080/0003942031000086662
NR 30
TC 9
Z9 9
U1 15
U2 29
PU WOLTERS KLUWER MEDKNOW PUBLICATIONS
PI MUMBAI
PA WOLTERS KLUWER INDIA PVT LTD , A-202, 2ND FLR, QUBE, C T S  NO 1498A-2
   VILLAGE MAROL, ANDHERI EAST, MUMBAI, 400059, INDIA
SN 1319-3767
EI 1998-4049
J9 SAUDI J GASTROENTERO
JI Saudi J. Gastroenterol.
PD MAY-JUN
PY 2020
VL 26
IS 3
BP 153
EP 159
DI 10.4103/sjg.SJG_580_19
PG 7
WC Gastroenterology & Hepatology
WE Science Citation Index Expanded (SCI-EXPANDED)
SC Gastroenterology & Hepatology
GA NO2YY
UT WOS:000569352600007
PM 32270772
OA Green Published, gold
DA 2022-07-15
ER

PT J
AU Mottawea, W
   Chiang, CK
   Mulbauer, M
   Starr, AE
   Butcher, J
   Abujamel, T
   Deeke, SA
   Brandel, A
   Zhou, H
   Shokralla, S
   Hajibabaei, M
   Singleton, R
   Benchimol, EI
   Jobin, C
   Mack, DR
   Figeys, D
   Stintzi, A
AF Mottawea, Walid
   Chiang, Cheng-Kang
   Muelbauer, Marcus
   Starr, Amanda E.
   Butcher, James
   Abujamel, Turki
   Deeke, Shelley A.
   Brandel, Annette
   Zhou, Hu
   Shokralla, Shadi
   Hajibabaei, Mehrdad
   Singleton, Ruth
   Benchimol, Eric I.
   Jobin, Christian
   Mack, David R.
   Figeys, Daniel
   Stintzi, Alain
TI Altered intestinal microbiota-host mitochondria crosstalk in new onset
   Crohn's disease
SO NATURE COMMUNICATIONS
LA English
DT Article
ID INFLAMMATORY-BOWEL-DISEASE; COA-TRANSFERASE GENES; CAMPYLOBACTER-JEJUNI;
   HYDROGEN-SULFIDE; BARRIER DYSFUNCTION; ULCERATIVE-COLITIS; NONINFLAMED
   ILEUM; INTERACTIVE TREE; ACTIVITY INDEX; MICE
AB Intestinal microbial dysbiosis is associated with Crohn's disease (CD). However, the mechanisms leading to the chronic mucosal inflammation that characterizes this disease remain unclear. In this report, we use systems-level approaches to study the interactions between the gut microbiota and host in new-onset paediatric patients to evaluate causality and mechanisms of disease. We report an altered host proteome in CD patients indicative of impaired mitochondrial functions. In particular, mitochondrial proteins implicated in H2S detoxification are downregulated, while the relative abundance of H2S microbial producers is increased. Network correlation analysis reveals that Atopobium parvulum controls the central hub of H2S producers. A. parvulum induces pancolitis in colitis-susceptible interleukin-10-deficient mice and this phenotype requires the presence of the intestinal microbiota. Administrating the H2S scavenger bismuth mitigates A. parvulum-induced colitis in vivo. This study reveals that host-microbiota interactions are disturbed in CD and thus provides mechanistic insights into CD pathogenesis.
C1 [Mottawea, Walid; Chiang, Cheng-Kang; Starr, Amanda E.; Butcher, James; Abujamel, Turki; Deeke, Shelley A.; Brandel, Annette; Figeys, Daniel; Stintzi, Alain] Univ Ottawa, Dept Biochem Microbiol & Immunol, 451 Smyth Rd, Ottawa, ON K1H 8M5, Canada.
   [Mottawea, Walid; Chiang, Cheng-Kang; Starr, Amanda E.; Butcher, James; Abujamel, Turki; Deeke, Shelley A.; Brandel, Annette; Zhou, Hu; Figeys, Daniel; Stintzi, Alain] Univ Ottawa, Ottawa Inst Syst Biol, 451 Smyth Rd, Ottawa, ON K1H 8M5, Canada.
   [Mottawea, Walid] Mansoura Univ, Fac Pharm, Dept Microbiol & Immunol, Mansoura 35516, Egypt.
   [Muelbauer, Marcus] Univ Florida, Dept Med, Div Gastroenterol Hepatol & Nutr, Gainesville, FL 32611 USA.
   [Zhou, Hu] Chinese Acad Sci, Shanghai Inst Mat Med, Shanghai 201203, Peoples R China.
   [Shokralla, Shadi; Hajibabaei, Mehrdad] Univ Guelph, Biodivers Inst Ontario, Dept Integrat Biol, Guelph, ON N1G 2W1, Canada.
   [Singleton, Ruth; Benchimol, Eric I.; Mack, David R.] Childrens Hosp Eastern Ontario, Ctr Inflammatory Bowel Dis, 451 Smyth Rd, Ottawa, ON K1H 8L1, Canada.
   [Singleton, Ruth; Benchimol, Eric I.; Mack, David R.] CHEO, Res Inst, 451 Smyth Rd, Ottawa, ON K1H 8L1, Canada.
   [Benchimol, Eric I.; Mack, David R.] Univ Ottawa, Dept Pediat, 451 Smyth Rd, Ottawa, ON K1H 8M5, Canada.
   [Benchimol, Eric I.] Univ Ottawa, Sch Epidemiol Publ Hlth & Prevent Med, 451 Smyth Rd, Ottawa, ON K1H 8M5, Canada.
   [Jobin, Christian] Univ Florida, Dept Infect Dis & Pathol, Dept Med, Gainesville, FL 32611 USA.
   [Figeys, Daniel] Univ Ottawa, Dept Chem & Biomol Sci, 451 Smyth Rd, Ottawa, ON K1H 8M5, Canada.
RP Stintzi, A (通讯作者)，Univ Ottawa, Dept Biochem Microbiol & Immunol, 451 Smyth Rd, Ottawa, ON K1H 8M5, Canada.; Stintzi, A (通讯作者)，Univ Ottawa, Ottawa Inst Syst Biol, 451 Smyth Rd, Ottawa, ON K1H 8M5, Canada.; Mack, DR (通讯作者)，Childrens Hosp Eastern Ontario, Ctr Inflammatory Bowel Dis, 451 Smyth Rd, Ottawa, ON K1H 8L1, Canada.; Mack, DR (通讯作者)，CHEO, Res Inst, 451 Smyth Rd, Ottawa, ON K1H 8L1, Canada.; Mack, DR (通讯作者)，Univ Ottawa, Dept Pediat, 451 Smyth Rd, Ottawa, ON K1H 8M5, Canada.; Jobin, C (通讯作者)，Univ Florida, Dept Infect Dis & Pathol, Dept Med, Gainesville, FL 32611 USA.
EM Christian.Jobin@medicine.ufl.edu; dmack@cheo.on.ca; astintzi@uottawa.ca
RI Butcher, James/AAC-8339-2020; Mottawea, Walid/K-6429-2018; Benchimol,
   Eric/A-7711-2010; Chiang, Cheng-Kang/AAQ-7472-2021
OI Butcher, James/0000-0002-7050-1834; Mottawea, Walid/0000-0003-1260-2140;
   Benchimol, Eric/0000-0001-8855-3598; Figeys, Daniel/0000-0002-5373-7546
FU Government of Canada through Genome Canada; Ontario Genomics Institute
   [OGI-067]; CIHR [GPH-129340, MOP-114872, 117960-1]; Ontario Ministry of
   Economic Development and Innovation [REG1-4450]; IBD foundation; Crohn's
   and Colitis Canada (CCC); CHEO foundation; Children's Hospital of
   Eastern Ontario Research Institute; Faculty of Medicine of the
   University of Ottawa; NIH [R01 DK73338, R01 DK47700, R21 CA195226];
   CGIBD [P30 DK034987]; Mansoura University, Egypt; King Abdulaziz
   University through the Saudi Arabian Cultural Bureau in Canada; CCFA;
   Canadian Child Health Clinician Scientist Program; Canadian Institutes
   of Health Research; Canadian Association of Gastroenterology; Crohn's
   and Colitis Canada; CIHR/CAG/CCC Postdoctoral Award; NATIONAL CANCER
   INSTITUTE [R21CA195226] Funding Source: NIH RePORTER; NATIONAL INSTITUTE
   OF DIABETES AND DIGESTIVE AND KIDNEY DISEASES [R01DK047700, R01DK073338,
   P30DK034987] Funding Source: NIH RePORTER; OFFICE OF THE DIRECTOR,
   NATIONAL INSTITUTES OF HEALTH [P40OD010995] Funding Source: NIH RePORTER
FX This work was funded by the Government of Canada through Genome Canada
   and the Ontario Genomics Institute (OGI-067), CIHR grant number
   GPH-129340, CIHR grant number MOP-114872 and the Ontario Ministry of
   Economic Development and Innovation (REG1-4450). We also acknowledge
   funding from the IBD foundation, Crohn's and Colitis Canada (CCC), the
   CHEO foundation, the Children's Hospital of Eastern Ontario Research
   Institute and the Faculty of Medicine of the University of Ottawa. D.F.
   acknowledges a Canada Research Chair in Proteomics and Systems Biology
   and funding from CIHR grant number 117960-1. C.J. acknowledges funding
   from NIH (R01 DK73338, R01 DK47700 and R21 CA195226). We thank Maureen
   Bower of the National Gnotobiotic Rodent Resource Center at the
   University of North Carolina for assistance with gnotobiotic mice (NIH
   5P40OD010995, CGIBD grant P30 DK034987). We thank A. Mack, M. Boland, C.
   Jimenez-Rivera and J. Barkey for their assistance in clinical data
   collection and making this research project possible. W.M. acknowledges
   funding from Mansoura University, Egypt. T.A. was supported by a
   scholarship from King Abdulaziz University, through the Saudi Arabian
   Cultural Bureau in Canada. M. M. acknowledges funding from CCFA. E.I.B.
   was supported by a Career Development Award from the Canadian Child
   Health Clinician Scientist Program, and a New Investigator Award from
   the Canadian Institutes of Health Research, Canadian Association of
   Gastroenterology, and Crohn's and Colitis Canada. J.B. is the recipient
   of a CIHR/CAG/CCC Postdoctoral Award.
CR ALTSCHUL SF, 1990, J MOL BIOL, V215, P403, DOI 10.1006/jmbi.1990.9999
   [Anonymous], 2007, J PEDIATR GASTR NUTR, V44, P653
   Aronesty E, 2011, EA UTILS COMMAND LIN
   Arthur JC, 2012, SCIENCE, V338, P120, DOI 10.1126/science.1224820
   Bar F, 2013, GASTROENTEROLOGY, V145, P1055, DOI 10.1053/j.gastro.2013.07.015
   Beltran B, 2010, INFLAMM BOWEL DIS, V16, P76, DOI 10.1002/ibd.21027
   Blachier F, 2010, AMINO ACIDS, V39, P335, DOI 10.1007/s00726-009-0445-2
   Caporaso JG, 2010, NAT METHODS, V7, P335, DOI 10.1038/nmeth.f.303
   Carbonero F, 2012, FRONT PHYSIOL, V3, DOI 10.3389/fphys.2012.00448
   Cole JR, 2009, NUCLEIC ACIDS RES, V37, pD141, DOI 10.1093/nar/gkn879
   Edgar RC, 2010, BIOINFORMATICS, V26, P2460, DOI 10.1093/bioinformatics/btq461
   Faust K, 2012, PLOS COMPUT BIOL, V8, DOI 10.1371/journal.pcbi.1002606
   Gerasimidis K, 2014, INFLAMM BOWEL DIS, V20, P861, DOI 10.1097/MIB.0000000000000023
   Gevers D, 2014, CELL HOST MICROBE, V15, P382, DOI 10.1016/j.chom.2014.02.005
   Guo FF, 2016, FRONT PHYSIOL, V7, DOI 10.3389/fphys.2016.00156
   Hansen R, 2012, AM J GASTROENTEROL, V107, P1913, DOI 10.1038/ajg.2012.335
   Harris PA, 2009, J BIOMED INFORM, V42, P377, DOI 10.1016/j.jbi.2008.08.010
   Hippe B, 2011, FEMS MICROBIOL LETT, V316, P130, DOI 10.1111/j.1574-6968.2010.02197.x
   Hyams J, 2005, J PEDIATR GASTR NUTR, V41, P416, DOI 10.1097/01.mpg.0000183350.46795.42
   Ijssennagger N, 2015, P NATL ACAD SCI USA, V112, P10038, DOI 10.1073/pnas.1507645112
   Jimenez-Rivera C, 2009, GASTROENT RES PRACT, V2009, DOI 10.1155/2009/518932
   Karrasch T, 2007, J IMMUNOL, V178, P6522, DOI 10.4049/jimmunol.178.10.6522
   Kim SC, 2007, INFLAMM BOWEL DIS, V13, P1457, DOI 10.1002/ibd.20246
   Kolho KL, 2015, AM J GASTROENTEROL, V110, P921, DOI 10.1038/ajg.2015.149
   Letunic I, 2007, BIOINFORMATICS, V23, P127, DOI 10.1093/bioinformatics/btl529
   Letunic I, 2011, NUCLEIC ACIDS RES, V39, pW475, DOI [10.1093/nar/gkr201, 10.1093/nar/gkr931]
   Levine A, 2011, INFLAMM BOWEL DIS, V17, P1314, DOI 10.1002/ibd.21493
   Li H, 2009, BIOINFORMATICS, V25, P1754, DOI 10.1093/bioinformatics/btp324
   Li J, 2015, INFLAMM BOWEL DIS, V21, P139, DOI 10.1097/MIB.0000000000000215
   Linden DR, 2014, ANTIOXID REDOX SIGN, V20, P818, DOI 10.1089/ars.2013.5312
   Lippert E, 2009, PLOS ONE, V4, DOI 10.1371/journal.pone.0007413
   Louis P, 2007, APPL ENVIRON MICROB, V73, P2009, DOI 10.1128/AEM.02561-06
   Magoc T, 2011, BIOINFORMATICS, V27, P2957, DOI 10.1093/bioinformatics/btr507
   McHardy IH, 2013, MICROBIOME, V1, DOI 10.1186/2049-2618-1-17
   McMurdie PJ, 2012, BIOCOMPUT-PAC SYM, P235
   Milani C, 2013, PLOS ONE, V8, DOI 10.1371/journal.pone.0068739
   Miller TW, 2012, J BIOL CHEM, V287, P4211, DOI 10.1074/jbc.M111.307819
   Morgan XC, 2012, GENOME BIOL, V13, DOI 10.1186/gb-2012-13-9-r79
   OMORAIN C, 1985, SCAND J GASTROENTERO, V20, P209, DOI 10.3109/00365528509089659
   Palmer C, 2007, PLOS BIOL, V5, P1556, DOI 10.1371/journal.pbio.0050177
   Papa E, 2012, PLOS ONE, V7, DOI 10.1371/journal.pone.0039242
   Paulson JN, 2013, NAT METHODS, V10, P1200, DOI [10.1038/NMETH.2658, 10.1038/nmeth.2658]
   Presley LL, 2012, INFLAMM BOWEL DIS, V18, P409, DOI 10.1002/ibd.21793
   Quince C, 2015, AM J GASTROENTEROL, V110, P1718, DOI 10.1038/ajg.2015.357
   Ramasamy S, 2006, AM J PHYSIOL-GASTR L, V291, pG288, DOI 10.1152/ajpgi.00324.2005
   Restivo NL, 2004, J PEDIATR GASTR NUTR, V38, P534, DOI 10.1097/00005176-200405000-00014
   Rigoli L, 2014, WORLD J GASTROENTERO, V20, P10262, DOI 10.3748/wjg.v20.i30.10262
   Salter SJ, 2014, BMC BIOL, V12, DOI 10.1186/s12915-014-0087-z
   Schloss PD, 2011, PLOS ONE, V6, DOI 10.1371/journal.pone.0027310
   Segata N, 2011, GENOME BIOL, V12, DOI 10.1186/gb-2011-12-6-r60
   Shannon P, 2003, GENOME RES, V13, P2498, DOI 10.1101/gr.1239303
   Sifroni KG, 2010, MOL CELL BIOCHEM, V342, P111, DOI 10.1007/s11010-010-0474-x
   Soderholm JD, 1999, GASTROENTEROLOGY, V117, P65, DOI 10.1016/S0016-5085(99)70551-2
   Soderholm JD, 2002, GUT, V50, P307, DOI 10.1136/gut.50.3.307
   Stahl M, 2011, P NATL ACAD SCI USA, V108, P7194, DOI 10.1073/pnas.1014125108
   Suarez FL, 1998, GASTROENTEROLOGY, V114, P923, DOI 10.1016/S0016-5085(98)70311-7
   Sun XL, 2012, GASTROENTEROLOGY, V142, P86, DOI 10.1053/j.gastro.2011.09.042
   Sundquist A, 2007, BMC MICROBIOL, V7, DOI 10.1186/1471-2180-7-108
   Turner D, 2007, GASTROENTEROLOGY, V133, P423, DOI 10.1053/j.gastro.2007.05.029
   Tyanova S, 2016, NAT COMMUN, V7, DOI 10.1038/ncomms10259
   Ungaro R, 2014, AM J GASTROENTEROL, V109, P1728, DOI 10.1038/ajg.2014.246
   Walker AW, 2011, ISME J, V5, P220, DOI 10.1038/ISMEJ.2010.118
   Walters WA, 2014, FEBS LETT, V588, P4223, DOI 10.1016/j.febslet.2014.09.039
   Wang A, 2014, AM J PATHOL, V184, P2516, DOI 10.1016/j.ajpath.2014.05.019
   Wang R, 2012, PHYSIOL REV, V92, P791, DOI 10.1152/physrev.00017.2011
   Wisniewski JR, 2009, NAT METHODS, V6, P359, DOI [10.1038/nmeth.1322, 10.1038/NMETH.1322]
   Ye J, 2012, BMC BIOINFORMATICS, V13, DOI 10.1186/1471-2105-13-134
   Zeissig S, 2007, GUT, V56, P61, DOI 10.1136/gut.2006.094375
NR 68
TC 182
Z9 187
U1 6
U2 42
PU NATURE PUBLISHING GROUP
PI LONDON
PA MACMILLAN BUILDING, 4 CRINAN ST, LONDON N1 9XW, ENGLAND
SN 2041-1723
J9 NAT COMMUN
JI Nat. Commun.
PD NOV 23
PY 2016
VL 7
AR 13419
DI 10.1038/ncomms13419
PG 14
WC Multidisciplinary Sciences
WE Science Citation Index Expanded (SCI-EXPANDED)
SC Science & Technology - Other Topics
GA EC7LI
UT WOS:000388319900001
PM 27876802
OA Green Published, gold
HC Y
HP N
DA 2022-07-15
ER

PT J
AU Dalvi, M
   Guthale, G
   Vanjari, H
   Kachave, H
   Mohan, M
AF Dalvi, Mitali
   Guthale, Gitesh
   Vanjari, Hemant
   Kachave, Hitesh
   Mohan, Mahalaxmi
TI PROBIOTICS IN ULCERATIVE COLITIS
SO INDO AMERICAN JOURNAL OF PHARMACEUTICAL SCIENCES
LA English
DT Review
DE Probiotics; Inflammatory bowel disease (IBD); Ulcerative Colitis (UC)
ID INFLAMMATORY-BOWEL-DISEASE; ESCHERICHIA-COLI; DOUBLE-BLIND; MAINTAINING
   REMISSION; INTESTINAL MICROBIOTA; CONTROLLED-TRIAL; FECAL FLORA;
   LACTOBACILLUS; MICROFLORA; BACTERIA
AB Probiotics are organisms which provide desired and beneficial effect on human health. With recent evidence implicating a disruption in the balance of the gastrointestinal microbiome and intestinal immunity as a potential trigger for inflammatory bowel disease (IBD), there has been growing interest in using probiotics as an adjunct to standard anti-inflammatory and immune suppressing therapy. The intestinal microbiota is one of the key players in the etiology of ulcerative colitis. Manipulation of this microflora with probiotics is an attractive strategy in the management of ulcerative colitis. Several intervention studies for both the induction and maintenance of remission in ulcerative colitis patients have been performed. Multiple probiotics and their formulations have been studied for both the induction and maintenance of remission of ulcerative colitis (UC); however, mainly Escherichia coli Nissle 1917 and VSL#3 have been shown to provide significant benefits for the prevention and treatment of mild to moderate UC. In general, probiotics show potential for therapeutic application in inflammatory bowel disease (IBD) and UC, with continued research and a movement towards carefully selected, individualized management based on an individual's specific microbiota composition and function.
C1 [Dalvi, Mitali; Guthale, Gitesh; Vanjari, Hemant; Kachave, Hitesh; Mohan, Mahalaxmi] Mahatma Gandhi Vidyamandirs Pharm Coll, Dept Pharmacol, Nasik 422003, Maharashtra, India.
RP Dalvi, M (通讯作者)，Mahatma Gandhi Vidyamandirs Pharm Coll, Dept Pharmacol, Nasik 422003, Maharashtra, India.
RI Guthale, Gitesh/AAS-6685-2021; Mohan, Mahalaxmi/AAP-6656-2021; Mohan,
   Mahalaxmi/J-8535-2013
OI Mohan, Mahalaxmi/0000-0003-0326-0222; 
CR Abraham C, 2000, NEW ENGL J MED, V361, P2066
   Azizpour K., 2009, Research Journal of Biological Sciences, V4, P409
   Bajagai Y, 2016, 179 FAO UN
   Barry A, 2015, DIS MONTH
   Baumgart DC, 2007, LANCET, V369, P1641, DOI 10.1016/S0140-6736(07)60751-X
   Bellavia M, 2013, MED MICROBIOL IMMUN, V202, P393, DOI 10.1007/s00430-013-0305-2
   Bengmark S., 1998, GASTROENTEROL INT S1, V11, P4
   Berg RD, 1998, TRENDS MICROBIOL, V6, P89, DOI 10.1016/S0966-842X(98)01224-4
   Bermon S, 2015, EXERC IMMUNOL REV, V21, P70
   Bermudez-Brito M, 2012, ANN NUTR METAB, V61, P160, DOI 10.1159/000342079
   Bibiloni R, 2005, AM J GASTROENTEROL, V100, P1539, DOI 10.1111/j.1572-0241.2005.41794.x
   Caballero-Franco C, 2007, AM J PHYSIOL-GASTR L, V292, pG315, DOI 10.1152/ajpgi.00265.2006
   Carding Simon, 2015, Microbial Ecology in Health and Disease, V26, P26191, DOI 10.3402/mehd.v26.26191
   Chen WX, 2014, WORLD J GASTROENTERO, V20, P15657, DOI 10.3748/wjg.v20.i42.15657
   Chibbar R, 2015, J CLIN GASTROENTEROL, V49, pS50, DOI 10.1097/MCG.0000000000000368
   Ciorba MA, 2012, GUT, V61, P829, DOI 10.1136/gutjnl-2011-300367
   Cui HH, 2004, WORLD J GASTROENTERO, V10, P1521
   Daliri E. B. M., 2015, Food Science and Human Wellness, V4, P56, DOI 10.1016/j.fshw.2015.06.002
   Damaskos D, 2008, BRIT J CLIN PHARMACO, V65, P453, DOI 10.1111/j.1365-2125.2008.03096.x
   Danese S, 2011, NEW ENGL J MED, V365, P1713, DOI 10.1056/NEJMra1102942
   Darfeuille-Michaud A, 2004, GASTROENTEROLOGY, V127, P412, DOI 10.1053/j.gastro.2004.04.061
   Dotan I, 2005, CURR OPIN GASTROEN, V21, P426
   Duricova D, 2014, J CROHNS COLITIS, V1016
   Eckburg PB, 2005, SCIENCE, V308, P1635, DOI 10.1126/science.1110591
   Farrell RJ, 2002, GASTROENTEROL CLIN N, V31, P41, DOI 10.1016/S0889-8553(01)00004-8
   Faubion WA, 2001, GASTROENTEROLOGY, V121, P255, DOI 10.1053/gast.2001.26279
   Food and Agriculture Organization/World Health Organization (FAO/WHO), 2001, HLTH NUTR POW MILK L
   Frank DN, 2007, P NATL ACAD SCI USA, V104, P13780, DOI 10.1073/pnas.0706625104
   FULLER R, 1989, J APPL BACTERIOL, V66, P365
   Fuller R, 1992, PROBIOTICS SCI BASIS
   Furrie E, 2005, GUT, V54, P242, DOI 10.1136/gut.2004.044834
   GIAFFER MH, 1991, J MED MICROBIOL, V35, P238, DOI 10.1099/00222615-35-4-238
   GIBSON GR, 1995, J NUTR, V125, P1401, DOI 10.1093/jn/125.6.1401
   Girardin M, 2011, DIGEST DIS, V29, P574, DOI 10.1159/000332980
   Gismondo MR, 1999, INT J ANTIMICROB AG, V12, P287, DOI 10.1016/S0924-8579(99)00050-3
   Guslandi M, 2003, EUR J GASTROEN HEPAT, V15, P697, DOI 10.1097/00042737-200306000-00017
   Haller D, 2010, J NUTR, V140, p690S, DOI 10.3945/jn.109.113746
   Harzallah D., 2013, LACTIC ACID BACTERIA, DOI [10.5772/50732, DOI 10.5772/50732]
   Head Kathleen A, 2003, Altern Med Rev, V8, P247
   Hedin CRH, 2010, INFLAMM BOWEL DIS, V16, P2099, DOI 10.1002/ibd.21286
   Hegazy SK, 2010, WORLD J GASTROENTERO, V16, P4145, DOI 10.3748/wjg.v16.i33.4145
   Hormannsperger G, 2010, INT J MED MICROBIOL, V300, P63, DOI 10.1016/j.ijmm.2009.08.006
   Iqbal MZ, 2014, PAK J PHARM SCI, V27, P405
   Ishikawa H, 2003, J AM COLL NUTR, V22, P56, DOI 10.1080/07315724.2003.10719276
   Ishikawa H, 2011, DIGESTION, V84, P128, DOI 10.1159/000322977
   Jandhyala SM, 2015, WORLD J GASTROENTERO, V21, P8787, DOI 10.3748/wjg.v21.i29.8787
   Jonkers D, 2012, DRUGS, V72, P803, DOI 10.2165/11632710-000000000-00000
   Kaser A, 2010, ANNU REV IMMUNOL, V28, P573, DOI 10.1146/annurev-immunol-030409-101225
   Kathleen AH, 2003, ALTERN MED REV, V8, P247
   Kau AL, 2011, NATURE, V474, P327, DOI 10.1038/nature10213
   Kenny M, 2011, ANIMAL, V5, P462, DOI 10.1017/S175173111000193X
   Kles KA, 2005, INFLAMM BOWEL DIS, V11, P253, DOI 10.1097/01.MIB.0000160806.53858.55
   Kostic AD, 2014, GASTROENTEROLOGY, V146, P1489, DOI 10.1053/j.gastro.2014.02.009
   Kotzampassi K, 2012, INFLAMM BOWEL DIS, P408
   Kruis W, 1997, ALIMENT PHARM THER, V11, P853, DOI 10.1046/j.1365-2036.1997.00225.x
   Kruis W, 2004, GUT, V53, P1617, DOI 10.1136/gut.2003.037747
   Loftus EV, 2004, GASTROENTEROLOGY, V126, P1504, DOI 10.1053/j.gastro.2004.01.063
   Lukas M, 2006, POSTGRAD MED J, V82, P620, DOI 10.1136/pmj.2006.047035
   Macpherson AJ, 2004, NAT REV IMMUNOL, V4, P478, DOI 10.1038/nri1373
   Martins NB, 2004, AM J MANAG CARE, V10, P544
   Matthes H, 2010, BMC COMPLEM ALTERN M, V10, DOI 10.1186/1472-6882-10-13
   McAllister TA, 2011, CAN J ANIM SCI, V91, P193, DOI [10.4141/CJAS10047, 10.4141/cjas10047]
   Mercenier A., 2008, INT DAIRY FEDERATION, V429, P6
   Metchnikoff II, 1910, NATURE MAN STUDIES S
   Metchnikoff II., 2004, PROLONGATION LIFE OP
   Miele E, 2009, AM J GASTROENTEROL, V104, P437, DOI 10.1038/ajg.2008.118
   Mileti E, 2009, PLOS ONE, V4, DOI 10.1371/journal.pone.0007056
   Naidoo K, 2011, COCHRANE DB SYST REV, DOI 10.1002/14651858.CD007443.pub2
   Ng SC, 2009, INFLAMM BOWEL DIS, V15, P300, DOI 10.1002/ibd.20602
   Ng SC, 2013, GUT, V62, P630, DOI 10.1136/gutjnl-2012-303661
   Oelschlaeger TA, 2010, INT J MED MICROBIOL, V300, P57, DOI 10.1016/j.ijmm.2009.08.005
   Orel R, 2014, WORLD J GASTROENTERO, V20, P11505, DOI 10.3748/wjg.v20.i33.11505
   Packey CD, 2008, J INTERN MED, V263, P597, DOI 10.1111/j.1365-2796.2008.01962.x
   Penner R, 2005, CURR OPIN PHARMACOL, V5, P596, DOI 10.1016/j.coph.2005.06.009
   Petersen AM, 2014, J CROHNS COLITIS, V8, P1498, DOI 10.1016/j.crohns.2014.06.001
   Reid G, 2003, J CLIN GASTROENTEROL, V37, P105, DOI 10.1097/00004836-200308000-00004
   Rembacken BJ, 1999, LANCET, V354, P635, DOI 10.1016/S0140-6736(98)06343-0
   Rosenstiel P, 2013, CURR OPIN GASTROEN, V29, P125, DOI 10.1097/MOG.0b013e32835da2c7
   Rousseaux C, 2007, NAT MED, V13, P35, DOI 10.1038/nm1521
   Saarela M, 2000, J BIOTECHNOL, V84, P197, DOI 10.1016/S0168-1656(00)00375-8
   Sartor RB, 2008, GASTROENTEROLOGY, V134, P577, DOI 10.1053/j.gastro.2007.11.059
   Sartor RB, 2004, GASTROENTEROLOGY, V126, P1620, DOI 10.1053/j.gastro.2004.03.024
   Schultz Michael, 1997, P167
   Shanahan F, 2004, ADV DRUG DELIVER REV, V56, P809, DOI 10.1016/j.addr.2003.11.003
   Shanahan F, 2006, GASTROENTEROLOGY, V130, pA44
   Shanahan F, 2010, GASTROENTEROLOGY, V139, P1808, DOI 10.1053/j.gastro.2010.10.025
   Silverberg MS, 2005, CAN J GASTROENTEROL, V19, p5A, DOI 10.1155/2005/269076
   Singer MV, 2006, HEPATO-GASTROENTEROL, V53, P317
   Sood A, 2009, CLIN GASTROENTEROL H, V7, P1202, DOI 10.1016/j.cgh.2009.07.016
   Sperti G. S., 1971, PROBIOTICS
   Steed H, 2010, ALIMENT PHARM THER, V32, P872, DOI 10.1111/j.1365-2036.2010.04417.x
   Sullivan A, 2000, JINTERN MED, V257, P78
   Takeda Y, 2009, INFLAMM BOWEL DIS, V15, P1617, DOI 10.1002/ibd.20861
   Tannock GW, 2000, APPL ENVIRON MICROB, V66, P2578, DOI 10.1128/AEM.66.6.2578-2588.2000
   Tannock GW, 1999, ANTON LEEUW INT J G, V76, P265, DOI 10.1023/A:1002038308506
   Tappenden KA, 2007, J AM COLL NUTR, V26, p679S, DOI 10.1080/07315724.2007.10719647
   Tsuda Y, 2007, SCAND J GASTROENTERO, V42, P1306, DOI 10.1080/00365520701396091
   Tursi A, 2004, MED SCI MONITOR, V10, pPI126
   Venturi A, 1999, ALIMENT PHARM THER, V13, P1103
   Wildt S, 2011, J CROHNS COLITIS, V5, P115, DOI 10.1016/j.crohns.2010.11.004
   Yamamoto-Furusho JK, 2007, WORLD J GASTROENTERO, V13, P1893, DOI 10.3748/wjg.v13.i13.1893
   Yan F, 2011, J CLIN INVEST, V121, P2242, DOI 10.1172/JCI44031
   Yirga J., 2015, J PROB HLTH, V3, P132, DOI DOI 10.4172/2329-8901.1000132
   Zocco MA, 2006, ALIMENT PHARM THER, V23, P1567, DOI 10.1111/j.1365-2036.2006.02927.x
NR 104
TC 0
Z9 0
U1 5
U2 12
PU SSJ COLL PHARMACY-SSJCP
PI NAGPUR
PA 125B-125 SANTRANJIPURA, TLIPHONE EXCHANGE RD, NAGPUR, 440001, INDIA
SN 2349-7750
J9 INDO AM J PHARM SCI
JI Indo Am. J. Pharm. Sci.
PD JUN
PY 2019
VL 6
IS 6
BP 12217
EP 12231
DI 10.5281/zenodo.3250302
PG 15
WC Chemistry, Medicinal
WE Emerging Sources Citation Index (ESCI)
SC Pharmacology & Pharmacy
GA IJ0WC
UT WOS:000475619700181
DA 2022-07-15
ER

PT J
AU Chen, DL
   Yang, X
   Zheng, CQ
   Yang, J
   Tang, XC
   Chen, J
   Shuai, O
   Xie, YZ
AF Chen Diling
   Yang Xin
   Zheng Chaoqun
   Yang Jian
   Tang Xiaocui
   Chen Jun
   Shuai Ou
   Xie Yizhen
TI Extracts from Hericium erinaceus relieve inflammatory bowel disease by
   regulating immunity and gut microbiota
SO ONCOTARGET
LA English
DT Article
DE anti-inflammatory; gut microbiota; Hericium erinaceus; immune-enhancing
   effect; inflammatory bowel disease
ID MUCOSA-ASSOCIATED MICROBIOTA; MEDICINAL MUSHROOM EXTRACTS;
   ULCERATIVE-COLITIS; INTESTINAL MICROBIOTA; INNATE IMMUNITY;
   CROHNS-DISEASE; FATTY-ACIDS; TNF-ALPHA; RAT MODEL; HEALTH
AB Hericium erinaceus (HE), a traditional edible mushroom, is known as a medicine food homology to ameliorate gastrointestinal diseases. To investigate whether HE is clinically effective in alleviating inflammatory bowel disease (IBD), HE extracts (polysaccharide, alcoholic extracts and whole extracts were prepared using solvent extraction methods) were administrated for 2 weeks in rats with IBD induced by trinitro-benzene-sulfonic acid (TNBS) enema (150 mg/kg). Significant clinical and histological changes in IBD rats were identified, including damage activity, common morphous and tissue damage index scores in colonic mucosa and myeloperoxidase (MPO) activity. The damage activity, common morphous and tissue damage index scores in colonic mucosa (P < 0.05) were improved, MPO activities were decreased. Inflammatory factors were also differentially expressed in colonic mucosa in IBD rats, including serum cytokines, Foxp3 and interleukin (IL)-10 were increased while NF-kappa B p65 and tumor necrosis factor (TNF)-a were decreased (P < 0.05), and T cells were activated (P < 0.05), especially in the alcohol extracts-treated group. We also found that the structure of gut microbiota of the H. erinaceus extracts-treated groups changed significantly by compared with the model group. Further studies revealed that the polysaccharides in HE extracts may play a prebiotic role, whereas the alcoholic extracts show bactericidin-like and immunomodulatory effects. Taken together, we demonstrated that H. erinaceus extracts could promote the growth of beneficial gut bacteria and improve the host immunity in vivo IBD model, which shows clinical potential in relieving IBD by regulating gut microbiota and immune system.
C1 [Chen Diling; Zheng Chaoqun; Yang Jian; Tang Xiaocui; Shuai Ou; Xie Yizhen] Guangdong Inst Microbiol, State Key Lab Appl Microbiol Southern China, Guangdong Prov Key Lab Microbial Culture Collect, Guangdong Open Lab Appl Microbiol, Guangzhou 510070, Guangdong, Peoples R China.
   [Yang Xin] Guangzhou Med Univ, Dept Pharm, Affiliated Hosp 5, Guangzhou 510700, Guangdong, Peoples R China.
   [Chen Jun] Sun Yat Sen Univ, Affiliated Hosp 3, Dept Infertil & Sexual Med, Guangzhou 510631, Guangdong, Peoples R China.
   [Shuai Ou; Xie Yizhen] Guangdong Yuewei Edible Fungi Technol Co Ltd, Guangzhou 510070, Guangdong, Peoples R China.
RP Chen, DL; Xie, YZ (通讯作者)，Guangdong Inst Microbiol, State Key Lab Appl Microbiol Southern China, Guangdong Prov Key Lab Microbial Culture Collect, Guangdong Open Lab Appl Microbiol, Guangzhou 510070, Guangdong, Peoples R China.; Xie, YZ (通讯作者)，Guangdong Yuewei Edible Fungi Technol Co Ltd, Guangzhou 510070, Guangdong, Peoples R China.
EM diling1983@163.com; xieyizhen@126.com
FU China National Ministry of Science and Technology Plan Projects
   [2013BAD16B00]; Guangdong Science and Technology Plan Projects
   [2015A020211021, 2016A050502032]; Guangzhou Science and Technology Plan
   Projects [201504281708257]; High-level Leading Talent Introduction
   Program of GDAS [2016GDASRC-0102]; Guangzhou Medical University Research
   Projects [2016C28]; Nanyue Microbial Talents Cultivation Fund of
   Guangdong Institute of Microbiology
FX This work was supported by financial grants from the China National
   Ministry of Science and Technology Plan Projects (2013BAD16B00), the
   Guangdong Science and Technology Plan Projects (2015A020211021,
   2016A050502032), the Guangzhou Science and Technology Plan Projects
   (201504281708257), the High-level Leading Talent Introduction Program of
   GDAS (2016GDASRC-0102), Guangzhou Medical University Research Projects
   (2016C28) and Nanyue Microbial Talents Cultivation Fund of Guangdong
   Institute of Microbiology. All the authors would like to thank Personal
   Biothechnology CO., Ltd. ShangHai, China for providing the sequencing
   service.
CR Bennett AL, 2015, WORLD J GASTROENTERO, V21, P4457, DOI 10.3748/wjg.v21.i15.4457
   Bezirtzoglou E, 2011, ANAEROBE, V17, P369, DOI 10.1016/j.anaerobe.2011.03.010
   Burisch J, 2015, SCAND J GASTROENTERO, V50, P942, DOI 10.3109/00365521.2015.1014407
   Burisch J, 2014, DAN MED J, V61
   Cho JH, 2008, NAT REV IMMUNOL, V8, P458, DOI 10.1038/nri2340
   Chu HT, 2016, SCIENCE, V352, P1116, DOI 10.1126/science.aad9948
   Clarke TB, 2010, NAT MED, V16, P228, DOI 10.1038/nm.2087
   Cotillard A, 2013, NATURE, V500, P585, DOI 10.1038/nature12480
   Cunningham-Rundles S, 2011, NUTRIENTS, V3, P1042, DOI 10.3390/nu3121042
   D'Inca R, 2013, WORLD J GASTROENTERO, V19, P5665, DOI 10.3748/wjg.v19.i34.5665
   De Filippo C, 2010, P NATL ACAD SCI USA, V107, P14691, DOI 10.1073/pnas.1005963107
   De Preter V, 2015, GUT, V64, P447, DOI 10.1136/gutjnl-2013-306423
   Duncan SH, 2013, MATURITAS, V75, P44, DOI 10.1016/j.maturitas.2013.02.004
   Elbatrawy EN, 2015, INT J MED MUSHROOMS, V17, P471, DOI 10.1615/IntJMedMushrooms.v17.i5.70
   Friedman M, 2015, J AGR FOOD CHEM, V63, P3805, DOI 10.1021/acs.jafc.5b00778
   Friedman M, 2013, TOXINS, V5, P743, DOI 10.3390/toxins5040743
   Grasa L, 2015, MICROB ECOL, V70, P835, DOI 10.1007/s00248-015-0613-8
   Guerra GCB, 2015, PHARMACOL REP, V67, P520, DOI 10.1016/j.pharep.2014.12.011
   Haghikia A, 2015, IMMUNITY, V43, P817, DOI 10.1016/j.immuni.2015.09.007
   Hashemi A, 2016, FOOD FUNCT, V7, P1752, DOI [10.1039/c5fo01148e, 10.1039/C5FO01148E]
   Hayek AJ, 2015, RESPIR MED CASE REP, V15, P85, DOI 10.1016/j.rmcr.2015.05.012
   Hoffmann TW, 2016, ISME J, V10, P460, DOI 10.1038/ismej.2015.127
   Isik A, 2017, SURG LAPARO ENDO PER, V27, P154, DOI 10.1097/SLE.0000000000000389
   Isik A, 2017, WORLD J SURG, V41, P1259, DOI 10.1007/s00268-016-3858-6
   Kashyap PC, 2013, GASTROENTEROLOGY, V144, P967, DOI 10.1053/j.gastro.2013.01.047
   Kawagishi H, 2006, TETRAHEDRON, V62, P8463, DOI 10.1016/j.tet.2006.06.091
   Khan Md Asaduzzaman, 2013, J Complement Integr Med, V10, DOI 10.1515/jcim-2013-0001
   Khanna PV, 2014, SEMIN IMMUNOPATHOL, V36, P541, DOI 10.1007/s00281-014-0444-6
   Kim SP, 2012, J AGR FOOD CHEM, V60, P5590, DOI 10.1021/jf300897w
   Kleerebezem M, 2009, ANNU REV MICROBIOL, V63, P269, DOI 10.1146/annurev.micro.091208.073341
   Lepage P, 2011, GASTROENTEROLOGY, V141, P227, DOI 10.1053/j.gastro.2011.04.011
   Li Jie-li, 2001, Zhongguo Zhongyao Zazhi, V26, P831
   Li W, 2014, J NAT PROD, V77, P2611, DOI 10.1021/np500234f
   Li Z, 2010, INFLAMM BOWEL DIS, V16, P1299, DOI 10.1002/ibd.21229
   Ling ZX, 2014, SCI REP-UK, V4, DOI 10.1038/srep07485
   Liu TC, 2016, INFLAMM BOWEL DIS, V22, pS4, DOI 10.1097/01.MIB.0000480097.23732.5e
   Lobaton T, 2015, ALIMENT PHARM THER, V42, P441, DOI 10.1111/apt.13294
   Lukens JR, 2014, NATURE, V516, P246, DOI 10.1038/nature13788
   Maslowski KM, 2009, NATURE, V461, P1282, DOI 10.1038/nature08530
   McClure R, 2014, FRONT IMMUNOL, V5, P1, DOI 10.3389/fimmu.2014.00386
   Mikocka-Walus A, 2014, J CROHNS COLITIS, V8, P1668, DOI 10.1016/j.crohns.2014.07.009
   Neuman MG, 2012, TRANSL RES, V160, P29, DOI 10.1016/j.trsl.2011.09.001
   Qiao YQ, 2016, J DIGEST DIS, V17, P800, DOI 10.1111/1751-2980.12422
   Rapalli A, 2016, FRONT PHARMACOL, V7, DOI 10.3389/fphar.2016.00068
   Ravussin Y, 2012, OBESITY, V20, P738, DOI 10.1038/oby.2011.111
   Rehman A, 2016, GUT, V65, P238, DOI 10.1136/gutjnl-2014-308341
   Rizzo G, 2014, WORLD J GASTROENTERO, V20, P4839, DOI 10.3748/wjg.v20.i17.4839
   Alonso VR, 2013, BRIT J NUTR, V109, pS21, DOI 10.1017/S0007114512005235
   Roca-Saavedra P, 2017, J PHYSL BIOCH
   Rogier R, 2015, J IMMUNOL RES, V2015, DOI 10.1155/2015/527696
   Round JL, 2009, NAT REV IMMUNOL, V9, P313, DOI 10.1038/nri2515
   Sanders ME, 2013, GUT, V62, P787, DOI 10.1136/gutjnl-2012-302504
   Shang XD, 2013, INT J MED MUSHROOMS, V15, P165, DOI 10.1615/IntJMedMushr.v15.i2.50
   Singh D, 2015, CRIT REV THER DRUG, V32, P181
   Smith MI, 2013, SCIENCE, V339, P548, DOI 10.1126/science.1229000
   Tang YH, 2015, DIGEST DIS SCI, V60, P1948, DOI 10.1007/s10620-015-3655-3
   Thomas LV, 2015, BRIT J NUTR, V114, pS1, DOI 10.1017/S0007114515004043
   Tojo R, 2014, WORLD J GASTROENTERO, V20, P15163, DOI 10.3748/wjg.v20.i41.15163
   Torres J, 2016, ALIMENT PHARM THER, V43, P790, DOI 10.1111/apt.13552
   Turnbaugh PJ, 2009, SCI TRANSL MED, V1, DOI 10.1126/scitranslmed.3000322
   Turroni F, 2014, CELL MOL LIFE SCI, V71, P183, DOI 10.1007/s00018-013-1318-0
   Walker AW, 2011, BMC MICROBIOL, V11, DOI 10.1186/1471-2180-11-7
   Wen L, 2008, NATURE, V455, P1109, DOI 10.1038/nature07336
   Wong KH, 2009, FOOD TECHNOL BIOTECH, V47, P47
   Wu GD, 2011, SCIENCE, V334, P105, DOI 10.1126/science.1208344
   Yamada A, 2016, WORLD J GASTROENTERO, V22, P2195, DOI 10.3748/wjg.v22.i7.2195
   Zhu Y, 2014, CARBOHYD POLYM, V110, P231, DOI 10.1016/j.carbpol.2014.03.081
NR 67
TC 40
Z9 44
U1 5
U2 66
PU IMPACT JOURNALS LLC
PI ORCHARD PARK
PA 6666 E QUAKER ST, STE 1, ORCHARD PARK, NY 14127 USA
EI 1949-2553
J9 ONCOTARGET
JI Oncotarget
PD OCT 17
PY 2017
VL 8
IS 49
BP 85838
EP 85857
DI 10.18632/oncotarget.20689
PG 20
WC Oncology; Cell Biology
WE Science Citation Index Expanded (SCI-EXPANDED)
SC Oncology; Cell Biology
GA FJ9FN
UT WOS:000413077800106
PM 29156761
OA Green Published, gold, Green Submitted
DA 2022-07-15
ER

PT J
AU Wei, PJ
   Yang, Y
   Ding, Q
   Li, XY
   Sun, HX
   Liu, ZB
   Huang, JL
   Gong, YH
AF Wei, Pijin
   Yang, Yan
   Ding, Qing
   Li, Xiuying
   Sun, Hanxiao
   Liu, Zhaobing
   Huang, Junli
   Gong, Yahui
TI Oral delivery of Bifidobacterium longum expressing
   alpha-melanocyte-stimulating hormone to combat ulcerative colitis
SO JOURNAL OF MEDICAL MICROBIOLOGY
LA English
DT Article
ID NITRIC-OXIDE; THERAPIES; PROTEIN; INHIBITION; STRAINS; DISEASE; BIFIDUM;
   INJURY; MSH
AB alpha-Melanocyte-stimulating hormone (alpha-MSH) is a tridecapeptide derived from proopiomelanocortin that exhibits potent anti-inflammatory properties by regulating the production of inflammatory mediators. This peptide has been well established in several inflammatory models, including inflammatory bowel disease (IBD). However, its extremely short duration in vivo limits its clinical application. To address this limitation, Bifidobacterium was used here as a carrier to deliver alpha-MSH. We utilized alpha-MSH-engineered Bifidobacterium against IBD, which is closely linked to immune and intestinal microbiota dysfunction. First, we constructed a Bifidobacterium longum secreting alpha-MSH (B. longum-alpha-MSH). We then tested the recombinant alpha-MSH expression and determined its bioactivity in HT-29 cells. To assess its effectiveness, B. longum-alpha-MSH was used against an ulcerative colitis (UC) model in rats induced by dextran sulfate sodium. The data showed that alpha-MSH expression in B. longum-alpha-MSH was effective, and its biological activity was similar to the synthesized one. This UC model experiment indicated that B. longum-alpha-MSH successfully colonized the intestinal gut, expressed bioactive alpha-MSH and had a significant anti-inflammatory effect. The results demonstrate the feasibility of preventing IBD by using B. longum-alpha-MSH.
C1 [Wei, Pijin; Yang, Yan; Ding, Qing; Li, Xiuying; Sun, Hanxiao; Liu, Zhaobing; Huang, Junli; Gong, Yahui] Jinan Univ, Coll Pharm, Inst Genom Med Res, Guangzhou 510632, Guangdong, Peoples R China.
RP Sun, HX (通讯作者)，Jinan Univ, Coll Pharm, Inst Genom Med Res, Guangzhou 510632, Guangdong, Peoples R China.
EM sunhx718@163.com
FU Program for National Natural Science Foundation of China [81473454];
   Medical Scientific Research Foundation of Guangdong Province [B2012203];
   National Innovation Fund of China for Technology Based Firms
   [12C26214104321]
FX This work is funded by the Program for National Natural Science
   Foundation of China (81473454), Medical Scientific Research Foundation
   of Guangdong Province (B2012203) and National Innovation Fund of China
   for Technology Based Firms (12C26214104321). The authors declare that
   they have no conflict of interest.
CR Arena MP, 2014, APPL MICROBIOL BIOT, V98, P7569, DOI 10.1007/s00253-014-5837-x
   Bai AP, 2010, IMMUNOTHERAPY-UK, V2, P727, DOI 10.2217/IMT.10.51
   Braat H, 2003, EXPERT OPIN BIOL TH, V3, P725, DOI 10.1517/14712598.3.5.725
   Brzoska T, 2008, ENDOCR REV, V29, P581, DOI 10.1210/er.2007-0027
   Brzoska T, 2010, ADV EXP MED BIOL, V681, P107, DOI 10.1007/978-1-4419-6354-3_8
   Carniglia L, 2013, PLOS ONE, V8, DOI 10.1371/journal.pone.0057313
   Martinez FAC, 2013, BIOTECHNOL ADV, V31, P482, DOI 10.1016/j.biotechadv.2013.01.010
   Cekic C, 2014, HEPATO-GASTROENTEROL, V61, P1196, DOI 10.5754/hge11991
   Chenoll E, 2015, GENOME ANNOUNCEMENTS, V3, DOI 10.1128/genomeA.00105-15
   Chokshi NK, 2008, SEMIN PERINATOL, V32, P92, DOI 10.1053/j.semperi.2008.01.002
   Cohen LB, 2014, TRANSL RES, V163, P533, DOI 10.1016/j.trsl.2014.01.002
   Moraes MNDM, 2014, BIOMED RES INT, V2014, DOI 10.1155/2014/654710
   Delroisse JM, 2008, MICROBIOL RES, V163, P663, DOI 10.1016/j.micres.2006.09.004
   Escogido MLR, 2007, BIOTECHNOL LETT, V29, P1249, DOI 10.1007/s10529-007-9376-8
   Fabrikant J, 2013, J DRUGS DERMATOL, V12, P775
   Fan TT, 2014, EUR J PHARM BIOPHARM, V88, P518, DOI 10.1016/j.ejpb.2014.06.011
   Gambero A, 2007, INFLAMM BOWEL DIS, V13, P1357, DOI 10.1002/ibd.20222
   He ZG, 2014, STEM CELLS INT, V2014, DOI 10.1155/2014/761091
   Hensel KO, 2014, SCI REP-UK, V4, DOI 10.1038/srep07343
   Huang H, 2014, ATHEROSCLEROSIS, V235, P213, DOI 10.1016/j.atherosclerosis.2014.04.020
   Kim N, 2007, CLIN IMMUNOL, V123, P30, DOI 10.1016/j.clim.2006.11.005
   Kuehbacher T, 2008, J MED MICROBIOL, V57, P1569, DOI 10.1099/jmm.0.47719-0
   Macfarlane S, 2004, CLIN INFECT DIS, V38, P1690, DOI 10.1086/420823
   Medina M, 2007, CLIN EXP IMMUNOL, V150, P531, DOI 10.1111/j.1365-2249.2007.03522.x
   Meile L, 2008, INT J FOOD MICROBIOL, V126, P316, DOI 10.1016/j.ijfoodmicro.2007.08.019
   Meyer L, 2015, REV MED CHILE, V143, P7, DOI 10.4067/S0034-98872015000100001
   Moller B, 2006, SPRINGER SEMIN IMMUN, V27, P391, DOI 10.1007/s00281-006-0012-9
   Park JH, 2015, J NEUROGASTROENTEROL, V21, P51, DOI 10.5056/jnm14008
   Park MS, 2008, BIOTECHNOL LETT, V30, P165, DOI 10.1007/s10529-007-9514-3
   Philippe D, 2011, INT J FOOD MICROBIOL, V149, P45, DOI 10.1016/j.ijfoodmicro.2010.12.020
   Poras JR, 2015, J IMMUNOL METHODS, V420, P38, DOI 10.1016/j.jim.2015.03.013
   Quigley EMM, 2011, GASTROENTEROL CLIN N, V40, P207, DOI 10.1016/j.gtc.2010.12.009
   Sambrook J., 2001, MOL CLONING LAB MANU
   Sanchez-Munoz F, 2008, WORLD J GASTROENTERO, V14, P4280, DOI 10.3748/wjg.14.4280
   Scheuch G, 2007, J PHYSIOL PHARMACOL, V58, P615
   Singh R, 2008, J PHARM SCI-US, V97, P2497, DOI 10.1002/jps.21183
   Strober W, 2007, J CLIN INVEST, V117, P514, DOI 10.1172/JCI30587
   Temp FR, 2013, LIFE SCI, V93, P723, DOI 10.1016/j.lfs.2013.09.006
   Tena D, 2014, ANAEROBE, V27, P27, DOI 10.1016/j.anaerobe.2014.03.005
   Tennoune N, 2014, TRANSL PSYCHIAT, V4, DOI 10.1038/tp.2014.98
   Triantafyllidi A, 2015, ANN GASTROENTEROL, V28, P210
   Tsai YT, 2014, APPL MICROBIOL BIOT, V98, P1, DOI 10.1007/s00253-013-5346-3
   Turroni F, 2014, FRONT MICROBIOL, V5, DOI 10.3389/fmicb.2014.00437
   Turroni F, 2011, INT J FOOD MICROBIOL, V149, P37, DOI 10.1016/j.ijfoodmicro.2010.12.010
NR 44
TC 20
Z9 21
U1 0
U2 12
PU MICROBIOLOGY SOC
PI LONDON
PA CHARLES DARWIN HOUSE, 12 ROGER ST, LONDON WC1N 2JU, ERKS, ENGLAND
SN 0022-2615
EI 1473-5644
J9 J MED MICROBIOL
JI J. Med. Microbiol.
PY 2016
VL 65
BP 160
EP 168
DI 10.1099/jmm.0.000197
PN 2
PG 9
WC Microbiology
WE Science Citation Index Expanded (SCI-EXPANDED)
SC Microbiology
GA DI8LK
UT WOS:000373752300008
PM 26567174
OA Bronze
DA 2022-07-15
ER

PT J
AU Spiller, R
   Major, G
AF Spiller, Robin
   Major, Giles
TI IBS and IBD - separate entities or on a spectrum?
SO NATURE REVIEWS GASTROENTEROLOGY & HEPATOLOGY
LA English
DT Article
ID IRRITABLE-BOWEL-SYNDROME; ENTEROCHROMAFFIN CELL HYPERPLASIA; FECAL
   MICROBIOTA TRANSPLANTATION; CHRONIC PSYCHOSOCIAL STRESS; SULFONIC-ACID
   COLITIS; ULCERATIVE-COLITIS; CROHNS-DISEASE; INTESTINAL PERMEABILITY;
   VISCERAL HYPERSENSITIVITY; ABDOMINAL-PAIN
AB The acute phase of IBD with inflamed gut and often ulcerated mucosa is clearly different from the apparently normal mucosa characteristic of IBS. However, more detailed assessment has detected immune activation, increased gut permeability, increased mucosal serotonin availability, abnormalities of enteric nerve structure and function, and dysbiosis in gut microbiota in IBS - all features seen in IBD. Furthermore, as treatments for inflammation in IBD have become more effective it is now apparent that similar to 1 in 3 patients with IBD in remission from inflammation still have persistent abnormalities of sensation, motility and gut microbiota, which might cause IBS-like symptoms. This Perspective explores the overlap between IBS and IBD and their treatments, proposing future directions for research in this stimulating area.
C1 [Spiller, Robin; Major, Giles] Nottingham Univ Hosp NHS Trust, NIHR Biomed Res Unit Gastrointestinal & Liver Dis, E Floor West Block, Nottingham NG7 2UH, England.
   [Spiller, Robin; Major, Giles] Univ Nottingham, Queens Med Ctr, E Floor West Block, Nottingham NG7 2UH, England.
RP Spiller, R (通讯作者)，Nottingham Univ Hosp NHS Trust, NIHR Biomed Res Unit Gastrointestinal & Liver Dis, E Floor West Block, Nottingham NG7 2UH, England.; Spiller, R (通讯作者)，Univ Nottingham, Queens Med Ctr, E Floor West Block, Nottingham NG7 2UH, England.
EM robin.spiller@nottingham.ac.uk
RI Major, Giles/AAF-4207-2019; spiller, robin/ABE-6690-2021
OI spiller, robin/0000-0001-6371-4500; Major, Giles/0000-0001-7944-3709
FU National Institute for Health Research Biomedical Research Unit (NIHR);
   National Institute for Health Research [CL-2015-12-502] Funding Source:
   researchfish
FX This Perspetive is a summary of independent research written by the
   authors who are funded by the National Institute for Health Research
   Biomedical Research Unit (NIHR). The views expressed are those of the
   author(s) and not necessarily those of the NHS, the NIHR or the
   Department of Health.
CR Ahn JY, 2014, DIGEST DIS SCI, V59, P1001, DOI 10.1007/s10620-013-2930-4
   Akbar A, 2008, GUT, V57, P923, DOI 10.1136/gut.2007.138982
   Akbar A, 2010, GUT, V59, P767, DOI 10.1136/gut.2009.194449
   Alberto L, 2006, GASTROENTEROLOGY, V130, P1588, DOI 10.1053/j.gastro.2006.02.004
   Anderson JL, 2015, J CROHNS COLITIS, V9, P1024, DOI 10.1093/ecco-jcc/jjv136
   Andresen V, 2008, CLIN GASTROENTEROL H, V6, P545, DOI 10.1016/j.cgh.2007.12.015
   Atkinson W, 2006, GASTROENTEROLOGY, V130, P34, DOI 10.1053/j.gastro.2005.09.031
   Aziz I, 2015, CLIN GASTROENTEROL H, V13, P1650, DOI 10.1016/j.cgh.2015.03.002
   Barbara G, 2004, GASTROENTEROLOGY, V126, P693, DOI 10.1053/j.gastro.2003.11.055
   Barreau F, 2008, GUT, V57, P582, DOI 10.1136/gut.2007.126680
   Belai A, 1997, GUT, V40, P767, DOI 10.1136/gut.40.6.767
   Belkind-Gerson J, 2015, INFLAMM BOWEL DIS, V21, P870, DOI 10.1097/MIB.0000000000000326
   Benjamin JL, 2011, GUT, V60, P923, DOI 10.1136/gut.2010.232025
   Berman SM, 2008, J NEUROSCI, V28, P349, DOI 10.1523/JNEUROSCI.2500-07.2008
   Bernstein CN, 2010, DIGEST DIS, V28, P406, DOI 10.1159/000320394
   Bernstein CN, 2010, AM J GASTROENTEROL, V105, P1994, DOI 10.1038/ajg.2010.140
   Berrill JW, 2013, ALIMENT PHARM THER, V38, P44, DOI 10.1111/apt.12335
   Bischoff SC, 2009, AM J PHYSIOL-GASTR L, V296, pG685, DOI 10.1152/ajpgi.90685.2008
   Boye B, 2011, INFLAMM BOWEL DIS, V17, P1863, DOI 10.1002/ibd.21575
   Brown PM, 2011, GASTROENTEROLOGY, V141, P507, DOI 10.1053/j.gastro.2011.05.005
   Brydon L, 2005, BRAIN BEHAV IMMUN, V19, P540, DOI 10.1016/j.bbi.2004.12.003
   Buning C, 2012, INFLAMM BOWEL DIS, V18, P1932, DOI 10.1002/ibd.22909
   Burgmann T, 2006, CLIN GASTROENTEROL H, V4, P614, DOI 10.1016/j.cgh.2006.03.003
   Burisch J, 2015, SCAND J GASTROENTERO, V50, P942, DOI 10.3109/00365521.2015.1014407
   Byers MR, 2003, MICROSC RES TECHNIQ, V60, P503, DOI 10.1002/jemt.10291
   Canavan C, 2014, PLOS ONE, V9, DOI 10.1371/journal.pone.0106478
   Chang L, 2000, GUT, V47, P497, DOI 10.1136/gut.47.4.497
   CHAUDHARY NA, 1962, Q J MED, V31, P307
   Chen F, 2002, GASTROENTEROLOGY, V123, P2005, DOI 10.1053/gast.2002.37055
   Chey WY, 2001, AM J GASTROENTEROL, V96, P1499
   Colman RJ, 2014, J CROHNS COLITIS, V8, P1569, DOI 10.1016/j.crohns.2014.08.006
   Cooney RM, 2007, TRIALS, V8, DOI 10.1186/1745-6215-8-17
   Cremon C, 2011, AM J GASTROENTEROL, V106, P1290, DOI 10.1038/ajg.2011.86
   Cremon C, 2009, AM J GASTROENTEROL, V104, P392, DOI 10.1038/ajg.2008.94
   Czogalla B, 2015, NEUROGASTROENT MOTIL, V27, P717, DOI 10.1111/nmo.12548
   de Fontgalland D, 2014, NEUROGASTROENT MOTIL, V26, P731, DOI 10.1111/nmo.12327
   Dignass A, 2012, J CROHNS COLITIS, V6, P965, DOI 10.1016/j.crohns.2012.09.003
   Dinan TG, 2006, GASTROENTEROLOGY, V130, P304, DOI 10.1053/j.gastro.2005.11.033
   Dunlop SP, 2006, AM J GASTROENTEROL, V101, P1288, DOI 10.1111/j.1572-0241.2006.00672.x
   Dunlop SP, 2005, CLIN GASTROENTEROL H, V3, P349, DOI 10.1016/S1542-3565(04)00726-8
   Dunlop SP, 2003, GASTROENTEROLOGY, V125, P1651, DOI 10.1053/j.gastro.2003.09.028
   Dunlop SP, 2003, AM J GASTROENTEROL, V98, P1578, DOI 10.1016/S0002-9270(03)000375-7
   El-Salhy M, 2012, DIGEST DIS SCI, V57, P3154, DOI 10.1007/s10620-012-2249-6
   Farhadi A, 2005, AM J GASTROENTEROL, V100, P1796, DOI 10.1111/j.1572-0241.2005.50071.x
   Faure C, 2008, INFLAMM BOWEL DIS, V14, P1569, DOI 10.1002/ibd.20506
   Faure C, 2010, GASTROENTEROLOGY, V139, P249, DOI 10.1053/j.gastro.2010.03.032
   Foley S, 2011, GASTROENTEROLOGY, V140, P1434, DOI 10.1053/j.gastro.2011.01.052
   Ford AC, 2009, GUT, V58, P367, DOI 10.1136/gut.2008.163162
   Garsed K, 2014, GUT, V63, P1617, DOI 10.1136/gutjnl-2013-305989
   Gotteland M, 1999, DIGEST DIS SCI, V44, P830, DOI 10.1023/A:1026690631693
   Gradel KO, 2009, GASTROENTEROLOGY, V137, P495, DOI 10.1053/j.gastro.2009.04.001
   Gwee KA, 1999, GUT, V44, P400, DOI 10.1136/gut.44.3.400
   Gwee KA, 1996, LANCET, V347, P1267, DOI 10.1016/S0140-6736(96)90789-8
   Halpin SJ, 2012, AM J GASTROENTEROL, V107, P1474, DOI 10.1038/ajg.2012.260
   Hansen MB, 2008, ACTA PHYSIOL, V193, P311, DOI 10.1111/j.1748-1716.2008.01870.x
   Hebden JM, 2000, ALIMENT PHARM THER, V14, P155
   Hughes PA, 2009, GUT, V58, P1333, DOI 10.1136/gut.2008.170811
   Jalanka-Tuovinen J, 2014, GUT, V63, P1737, DOI 10.1136/gutjnl-2013-305994
   Jeffery IB, 2012, GUT, V61, P997, DOI 10.1136/gutjnl-2011-301501
   JOHANSEN K, 1989, J PEDIATR GASTR NUTR, V9, P307, DOI 10.1097/00005176-198910000-00008
   Jonefjall B, 2013, NEUROGASTROENT MOTIL, V25, P756, DOI 10.1111/nmo.12163
   Kato S, 2013, BIOL PHARM BULL, V36, P1406
   Kato S, 2012, PHARMACOL RES, V66, P226, DOI 10.1016/j.phrs.2012.06.002
   Keita AV, 2013, NEUROGASTROENT MOTIL, V25, pe406, DOI 10.1111/nmo.12127
   Keohane J, 2010, AM J GASTROENTEROL, V105, P1789, DOI 10.1038/ajg.2010.156
   KERANEN U, 1995, DIGEST DIS SCI, V40, P2250, DOI 10.1007/BF02209015
   Khor B, 2011, NATURE, V474, P307, DOI 10.1038/nature10209
   Klooker TK, 2010, GUT, V59, P1213, DOI 10.1136/gut.2010.213108
   Koloski NA, 2012, GUT, V61, P1284, DOI 10.1136/gutjnl-2011-300474
   Langhorst J, 2009, AM J GASTROENTEROL, V104, P404, DOI 10.1038/ajg.2008.86
   Larauche M, 2009, AM J PHYSIOL-GASTR L, V297, pG215, DOI 10.1152/ajpgi.00072.2009
   Larsson MBO, 2012, GASTROENTEROLOGY, V142, P463, DOI 10.1053/j.gastro.2011.11.022
   Le Neve B, 2013, AM J GASTROENTEROL, V108, P786, DOI 10.1038/ajg.2013.75
   Lee CH, 2016, JAMA-J AM MED ASSOC, V315, P142, DOI 10.1001/jama.2015.18098
   Lenicek M, 2011, INFLAMM BOWEL DIS, V17, P1322, DOI 10.1002/ibd.21502
   Lennon EM, 2013, INFLAMM BOWEL DIS, V19, P712, DOI 10.1097/MIB.0b013e3182802a4e
   Levenstein S, 2000, AM J GASTROENTEROL, V95, P1213, DOI 10.1111/j.1572-0241.2000.02012.x
   Liebregts T., 2009, NEUROGASTROENT MOTIL, V17, P410
   Liebregts T, 2007, GASTROENTEROLOGY, V132, P913, DOI 10.1053/j.gastro.2007.01.046
   Limsui D, 2007, INFLAMM BOWEL DIS, V13, P175, DOI 10.1002/ibd.20059
   Linden DR, 2003, AM J PHYSIOL-GASTR L, V285, pG207, DOI 10.1152/ajpgi.00488.2002
   Liu JZ, 2015, NAT GENET, V47, P979, DOI 10.1038/ng.3359
   Longstreth GF, 2006, GASTROENTEROLOGY, V130, P1480, DOI 10.1053/j.gastro.2005.11.061
   Longstreth GF, 2001, ALIMENT PHARM THER, V15, P959, DOI 10.1046/j.1365-2036.2001.01010.x
   Lopez-Siles M, 2014, INT J MED MICROBIOL, V304, P464, DOI 10.1016/j.ijmm.2014.02.009
   Lordal M, 1998, CLIN SCI, V94, P663
   Maes M, 1998, CYTOKINE, V10, P313, DOI 10.1006/cyto.1997.0290
   Magro F, 2002, DIGEST DIS SCI, V47, P216, DOI 10.1023/A:1013256629600
   Marshall JK, 2004, ALIMENT PHARM THER, V20, P1317, DOI 10.1111/j.1365-2036.2004.02284.x
   Massironi S, 2016, NEUROPEPTIDES, V58, P127, DOI 10.1016/j.npep.2016.01.002
   Matricon J, 2012, ALIMENT PHARM THER, V36, P1009, DOI 10.1111/apt.12080
   Matsumoto K, 2012, LAB INVEST, V92, P769, DOI 10.1038/labinvest.2012.14
   Mawdsley JE, 2006, GASTROENTEROLOGY, V131, P410, DOI 10.1053/j.gastro.2006.05.017
   Mawe GM, 2013, NAT REV GASTRO HEPAT, V10, P473, DOI 10.1038/nrgastro.2013.105
   Mayer EA, 2005, PAIN, V115, P398, DOI 10.1016/j.pain.2005.03.023
   Minderhoud IM, 2007, CLIN GASTROENTEROL H, V5, P714, DOI 10.1016/j.cgh.2007.02.013
   Motomura Y, 2008, GUT, V57, P475, DOI 10.1136/gut.2007.129296
   Mousavizadeh K, 2009, EUR J CLIN INVEST, V39, P375, DOI 10.1111/j.1365-2362.2009.02102.x
   Neal KR, 1997, BRIT MED J, V314, P779, DOI 10.1136/bmj.314.7083.779
   Neal KR, 2002, GUT, V51, P410, DOI 10.1136/gut.51.3.410
   Nicholl BI, 2008, PAIN, V137, P147, DOI 10.1016/j.pain.2007.08.029
   Papa E, 2012, PLOS ONE, V7, DOI 10.1371/journal.pone.0039242
   Porter CK, 2008, GASTROENTEROLOGY, V135, P781, DOI 10.1053/j.gastro.2008.05.081
   Ragnarsson G, 1998, EUR J GASTROEN HEPAT, V10, P415, DOI 10.1097/00042737-199805000-00011
   Rajilic-Stojanovic M, 2015, AM J GASTROENTEROL, V110, P278, DOI 10.1038/ajg.2014.427
   Rubio A., 2016, NEUROGASTROENTEROL M
   Schwille-Kiuntke J, 2011, NEUROGASTROENT MOTIL, V23, pE479, DOI 10.1111/j.1365-2982.2011.01779.x
   Sciolo V, 2009, INFLAMM BOWEL DIS, V15, P867, DOI 10.1002/ibd.20851
   Shah E, 2014, ANN GASTROENTEROL, V27, P224
   Simpson J, 2008, NEUROGASTROENT MOTIL, V20, P392, DOI 10.1111/j.1365-2982.2007.01037.x
   Soderholm JD, 2002, GASTROENTEROLOGY, V123, P1099, DOI 10.1053/gast.2002.36019
   Soderholm JD, 1999, GUT, V44, P96, DOI 10.1136/gut.44.1.96
   Spiller RC, 2010, ALIMENT PHARM THER, V32, P811, DOI 10.1111/j.1365-2036.2010.04402.x
   Spiller RC, 2000, GUT, V47, P804, DOI 10.1136/gut.47.6.804
   Spiller R, 2009, GASTROENTEROLOGY, V136, P1979, DOI 10.1053/j.gastro.2009.02.074
   Staudacher HM, 2012, J NUTR, V142, P1510, DOI 10.3945/jn.112.159285
   Swan C, 2013, GUT, V62, P985, DOI 10.1136/gutjnl-2011-301213
   Tack JF, 2013, GASTROENTEROLOGY, V144, pS92
   Thabane M, 2007, ALIMENT PHARM THER, V26, P535, DOI 10.1111/j.1365-2036.2007.03399.x
   Tibble JA, 2002, GASTROENTEROLOGY, V123, P450, DOI 10.1053/gast.2002.34755
   Tsukamoto K, 2007, AM J PHYSIOL-REG I, V293, pR64, DOI 10.1152/ajpregu.00856.2006
   van Hoboken EA, 2011, SCAND J GASTROENTERO, V46, P981, DOI 10.3109/00365521.2011.579156
   Vandeputte D, 2016, GUT, V65, P57, DOI 10.1136/gutjnl-2015-309618
   Vanuytsel T, 2014, GUT, V63, P1293, DOI 10.1136/gutjnl-2013-305690
   Vicario M, 2012, PSYCHONEUROENDOCRINO, V37, P65, DOI 10.1016/j.psyneuen.2011.05.005
   Vicario M, 2010, BRAIN BEHAV IMMUN, V24, P1166, DOI 10.1016/j.bbi.2010.06.002
   Vivinus-Nebot M, 2014, GUT, V63, P744, DOI 10.1136/gutjnl-2012-304066
   Wang HQ, 2007, GUT, V56, P949, DOI 10.1136/gut.2006.103226
   Watanabe T, 1998, INT J COLORECTAL DIS, V13, P61, DOI 10.1007/s003840050136
   Wheatcroft J, 2005, NEUROGASTROENT MOTIL, V17, P863, DOI 10.1111/j.1365-2982.2005.00719.x
   Wright EK, 2015, INFLAMM BOWEL DIS, V21, P1219, DOI 10.1097/MIB.0000000000000382
   Yang J, 2014, ALIMENT PHARM THER, V39, P302, DOI 10.1111/apt.12582
   Zissimopoulos A, 2014, SCAND J GASTROENTERO, V49, P942, DOI 10.3109/00365521.2014.920910
   Zucchelli M, 2011, GUT, V60, P1671, DOI 10.1136/gut.2011.241877
NR 134
TC 83
Z9 85
U1 3
U2 25
PU NATURE PUBLISHING GROUP
PI NEW YORK
PA 75 VARICK ST, 9TH FLR, NEW YORK, NY 10013-1917 USA
SN 1759-5045
EI 1759-5053
J9 NAT REV GASTRO HEPAT
JI Nat. Rev. Gastroenterol. Hepatol.
PD OCT
PY 2016
VL 13
IS 10
BP 613
EP 621
DI 10.1038/nrgastro.2016.141
PG 9
WC Gastroenterology & Hepatology
WE Science Citation Index Expanded (SCI-EXPANDED)
SC Gastroenterology & Hepatology
GA DX8ND
UT WOS:000384644900008
PM 27667579
DA 2022-07-15
ER

PT J
AU Yang, C
   Qu, YG
   Fujita, Y
   Ren, Q
   Ma, M
   Dong, C
   Hashimoto, K
AF Yang, Chun
   Qu, Youge
   Fujita, Yuko
   Ren, Qian
   Ma, Min
   Dong, Chao
   Hashimoto, Kenji
TI Possible role of the gut microbiota-brain axis in the antidepressant
   effects of (R)-ketamine in a social defeat stress model
SO TRANSLATIONAL PSYCHIATRY
LA English
DT Article
ID TREATMENT-RESISTANT DEPRESSION; D-ASPARTATE ANTAGONIST; RANDOMIZED
   CONTROLLED-TRIAL; ADD-ON TRIAL; R-KETAMINE; SUSTAINED ANTIDEPRESSANT;
   BIPOLAR DEPRESSION; MAJOR DEPRESSION; ULCERATIVE-COLITIS; RAPID-ONSET
AB Accumulating evidence suggests that the gut microbiota-brain axis plays a role in the pathogenesis of depression, thereby contributing to the antidepressant actions of certain compounds. (R)-ketamine has a greater potency and longer-lasting antidepressant effects than (S)-ketamine. Here, we investigated whether the gut microbiota plays a role in the antidepressant effects of these two ketamine enantiomers. The role of the gut microbiota in the antidepressant effects of ketamine enantiomers in a chronic social defeat stress (CSDS) model of depression was examined using 16S ribosomal RNA gene sequencing of fecal samples. At the phylum level, CSDS-susceptible mice showed alterations in the levels of Tenericutes and Actinobacteria; however, neither ketamine enantiomers influenced these alterations. At the class level, both ketamine enantiomers significantly attenuated the increase in the levels of Deltaproteobacteria in the susceptible mice after CSDS. Furthermore, (R)-ketamine, but not (S)-ketamine, significantly attenuated the reduction in the levels of Mollicutes in the susceptible mice. At the genus level, both ketamine enantiomers significantly attenuated the decrease in the levels of Butyricimonas in the susceptible mice. Notably, (R)-ketamine was more potent than (S)-ketamine at reducing the levels of Butyricimonas in the susceptible mice. In conclusion, this study suggests that the antidepressant effects of two enantiomers of ketamine in CSDS model may be partly mediated by the restoration of the gut microbiota. Furthermore, the specific effect of (R)-ketamine on the levels of Mollicutes and Butyricimonas may explain its robust antidepressant action.
C1 [Yang, Chun; Qu, Youge; Fujita, Yuko; Ren, Qian; Ma, Min; Dong, Chao; Hashimoto, Kenji] Chiba Univ, Ctr Forens Mental Hlth, Div Clin Neurosci, Chiba, Japan.
   [Yang, Chun] Huazhong Univ Sci & Technol, Tongji Med Coll, Tongji Hosp, Dept Anesthesiol, Wuhan 430030, Hubei, Peoples R China.
RP Hashimoto, K (通讯作者)，Chiba Univ, Ctr Forens Mental Hlth, Div Clin Neurosci, Chiba, Japan.
EM hashimoto@faculty.chiba-u.jp
RI ; Hashimoto, Kenji/I-5800-2015
OI Ren, Qian/0000-0003-2982-8824; Hashimoto, Kenji/0000-0002-8892-0439
FU Japan Agency for Medical Research and Development, AMED; National
   Natural Science Foundation of China [81703482]; Japan Society for the
   Promotion of Science (JSPS; Tokyo, Japan); Nurture of Creative Research
   Leaders in Immune System Regulation and Innovative Therapeutics Program
   of Chiba University; Uehara Memorial Foundation (Tokyo, Japan)
FX This study was supported by the Strategic Research Program for Brain
   Sciences from Japan Agency for Medical Research and Development, AMED
   (to K.H.) and National Natural Science Foundation of China (to C.Y., No.
   81703482). Drs. Chun Yang and Qian Ren were supported by Research
   Fellowship of the Japan Society for the Promotion of Science (JSPS;
   Tokyo, Japan). Ms. Min Ma was supported by the Nurture of Creative
   Research Leaders in Immune System Regulation and Innovative Therapeutics
   Program of Chiba University. Dr. Chao Dong was supported by the Uehara
   Memorial Foundation (Tokyo, Japan).
CR Berman RM, 2000, BIOL PSYCHIAT, V47, P351, DOI 10.1016/S0006-3223(99)00230-9
   Burokas A, 2017, BIOL PSYCHIAT, V82, P472, DOI 10.1016/j.biopsych.2016.12.031
   De Kock M, 2013, CNS NEUROSCI THER, V19, P403, DOI 10.1111/cns.12104
   DiazGranados N, 2010, J CLIN PSYCHIAT, V71, P1605, DOI 10.4088/JCP.09m05327blu
   Diazgranados N, 2010, ARCH GEN PSYCHIAT, V67, P793, DOI 10.1001/archgenpsychiatry.2010.90
   Dinan TG, 2016, GENOME MED, V8, DOI 10.1186/s13073-016-0292-1
   Domino EF, 2010, ANESTHESIOLOGY, V113, P678, DOI 10.1097/ALN.0b013e3181ed09a2
   Duman RS, 2016, NAT MED, V22, P238, DOI 10.1038/nm.4050
   Foster JA, 2016, INT REV NEUROBIOL, V131, P49, DOI 10.1016/bs.irn.2016.07.005
   Fukumoto K, 2017, J PHARMACOL EXP THER, V361, P9, DOI 10.1124/jpet.116.239228
   Fung TC, 2017, NAT NEUROSCI, V20, P145, DOI 10.1038/nn.4476
   Hashimoto K, 2016, PSYCHOL MED, V46, P2449, DOI 10.1017/S0033291716000969
   Hashimoto K, 2017, THE NMDA RECEPTORS, P69
   Hashimoto K, 2016, EXPERT OPIN THER TAR, V20, P1389, DOI 10.1080/14728222.2016.1238899
   Hashimoto K, 2016, AM J PSYCHIAT, V173, P1044, DOI 10.1176/appi.ajp.2016.16040411
   Hashimoto K, 2017, EUR ARCH PSY CLIN N, V267, P173, DOI 10.1007/s00406-016-0692-7
   Ho P, 2017, BIOL PSYCHIAT, V81, pE35, DOI 10.1016/j.biopsych.2016.12.018
   Jangi S, 2016, NAT COMMUN, V7, DOI 10.1038/ncomms12015
   Jiang HY, 2015, BRAIN BEHAV IMMUN, V48, P186, DOI 10.1016/j.bbi.2015.03.016
   Kelly JR, 2016, ANN EPIDEMIOL, V26, P366, DOI 10.1016/j.annepidem.2016.02.008
   Kiraly DD, 2017, TRANSL PSYCHIAT, V7, DOI 10.1038/tp.2017.31
   Kishimoto T, 2016, PSYCHOL MED, V46, P1459, DOI 10.1017/S0033291716000064
   KRYSTAL JH, 1994, ARCH GEN PSYCHIAT, V51, P199, DOI 10.1001/archpsyc.1994.03950030035004
   Krystal JH, 2013, BIOL PSYCHIAT, V73, P1133, DOI 10.1016/j.biopsych.2013.03.026
   Levine J, 1998, AM J GASTROENTEROL, V93, P83, DOI 10.1111/j.1572-0241.1998.083_c.x
   Li WZ, 2012, BRIEF BIOINFORM, V13, P656, DOI 10.1093/bib/bbs035
   Loubinoux J, 2002, FEMS MICROBIOL ECOL, V40, P107, DOI 10.1111/j.1574-6941.2002.tb00942.x
   Ma M, 2016, SCI REP-UK, V6, DOI 10.1038/srep39209
   Macedo D, 2017, J AFFECT DISORDERS, V208, P22, DOI 10.1016/j.jad.2016.09.012
   Monteggia LM, 2015, CURR OPIN NEUROBIOL, V30, P139, DOI 10.1016/j.conb.2014.12.004
   Murrough JW, 2013, AM J PSYCHIAT, V170, P1134, DOI 10.1176/appi.ajp.2013.13030392
   Newport DJ, 2016, DEPRESS ANXIETY, V33, P685, DOI 10.1002/da.22535
   Newport DJ, 2015, AM J PSYCHIAT, V172, P950, DOI 10.1176/appi.ajp.2015.15040465
   O'Mahony SM, 2015, BEHAV BRAIN RES, V277, P32, DOI 10.1016/j.bbr.2014.07.027
   Price RB, 2014, DEPRESS ANXIETY, V31, P335, DOI 10.1002/da.22253
   Ren Q, 2016, P NATL ACAD SCI USA, V113, pE1944, DOI 10.1073/pnas.1601532113
   Roediger WEW, 1997, DIGEST DIS SCI, V42, P1571, DOI 10.1023/A:1018851723920
   Sanacora G, 2017, JAMA PSYCHIAT, V74, P399, DOI 10.1001/jamapsychiatry.2017.0080
   Schloss PD, 2009, APPL ENVIRON MICROB, V75, P7537, DOI 10.1128/AEM.01541-09
   Sen N, 2017, J MOL BIOL, V429, P543, DOI 10.1016/j.jmb.2016.12.015
   Singh JB, 2016, AM J PSYCHIAT, V173, P816, DOI 10.1176/appi.ajp.2016.16010037
   Singh Sudha B, 2015, Microorganisms, V3, P866, DOI 10.3390/microorganisms3040866
   Sommer F, 2013, NAT REV MICROBIOL, V11, P227, DOI 10.1038/nrmicro2974
   Wang Q, 2007, APPL ENVIRON MICROB, V73, P5261, DOI 10.1128/AEM.00062-07
   Warren YA, 2005, J CLIN MICROBIOL, V43, P4041, DOI 10.1128/JCM.43.8.4041-4045.2005
   Wilkinson ST, 2016, DEPRESS ANXIETY, V33, P711, DOI 10.1002/da.22498
   Wong ML, 2016, MOL PSYCHIATR, V21, P797, DOI 10.1038/mp.2016.46
   Xie ZM, 2017, SCI REP-UK, V7, DOI 10.1038/s41598-017-03590-3
   Yang BK, 2016, PSYCHOPHARMACOLOGY, V233, P3647, DOI 10.1007/s00213-016-4399-2
   Yang C, 2015, TRANSL PSYCHIAT, V5, DOI 10.1038/tp.2015.136
   Yang C, 2017, BIOL PSYCHIAT, V82, pE43, DOI 10.1016/j.biopsych.2016.12.020
   Yang C, 2017, SCI REP-UK, V7, DOI 10.1038/srep45942
   Yang C, 2016, PSYCHIAT RES, V239, P281, DOI 10.1016/j.psychres.2016.03.034
   Yang C, 2014, PSYCHOPHARMACOLOGY, V231, P2041, DOI 10.1007/s00213-014-3543-0
   Yang JJ, 2015, BIOL PSYCHIAT, V77, pE19, DOI 10.1016/j.biopsych.2014.06.021
   Yao W, 2016, SCI REP-UK, V6, DOI 10.1038/srep30659
   Zanos P, 2016, NATURE, V533, P481, DOI 10.1038/nature17998
   Zarate CA, 2006, ARCH GEN PSYCHIAT, V63, P856, DOI 10.1001/archpsyc.63.8.856
   Zarate CA, 2012, BIOL PSYCHIAT, V71, P939, DOI 10.1016/j.biopsych.2011.12.010
   Zhang CH, 2010, ISME J, V4, P232, DOI 10.1038/ismej.2009.112
   Zhang JC, 2017, TRANSL PSYCHIAT, V7, DOI 10.1038/tp.2017.112
   Zhang JC, 2015, PSYCHOPHARMACOLOGY, V232, P4325, DOI 10.1007/s00213-015-4062-3
   Zhang JC, 2014, PHARMACOL BIOCHEM BE, V116, P137, DOI 10.1016/j.pbb.2013.11.033
   Zheng P, 2016, MOL PSYCHIATR, V21, P786, DOI 10.1038/mp.2016.44
   Zhu WL, 2016, NEUROSCI BULL, V32, P557, DOI 10.1007/s12264-016-0081-2
NR 65
TC 102
Z9 107
U1 4
U2 36
PU NATURE PUBLISHING GROUP
PI NEW YORK
PA 75 VARICK ST, 9TH FLR, NEW YORK, NY 10013-1917 USA
SN 2158-3188
J9 TRANSL PSYCHIAT
JI Transl. Psychiatr.
PD DEC 18
PY 2017
VL 7
AR 1294
DI 10.1038/s41398-017-0031-4
PG 11
WC Psychiatry
WE Science Citation Index Expanded (SCI-EXPANDED); Social Science Citation Index (SSCI)
SC Psychiatry
GA FR4OK
UT WOS:000419044800010
PM 29249803
OA gold, Green Published
DA 2022-07-15
ER

PT J
AU Xuan, HZ
   Ou, AQ
   Hao, SY
   Shi, JJ
   Jin, XL
AF Xuan, Hongzhuan
   Ou, Aiqun
   Hao, Shengyu
   Shi, Jiajun
   Jin, Xiaolu
TI Galangin Protects against Symptoms of Dextran Sodium Sulfate-Induced
   Acute Colitis by Activating Autophagy and Modulating the Gut Microbiota
SO NUTRIENTS
LA English
DT Article
DE galangin; ulcerative colitis; autophagy; gut microbiota; short-chain
   fatty acid
ID INFLAMMATORY-BOWEL-DISEASE; ULCERATIVE-COLITIS; CELL-DEATH; ANTIOXIDANT;
   INVOLVEMENT; DYSFUNCTION; FLAVONOIDS; CARCINOMA; MICE
AB Galangin is a natural flavonoid that has been reported to provide substantial health benefits. Nevertheless, little is known about the potential effects of galangin against inflammatory bowel diseases. Here, an in vivo study was performed to investigate the preventive effects of galangin against dextran sulphate sodium (DSS)-induced acute murine colitis, which mimics the symptoms of human ulcerative colitis (UC). Pre-treatment with galangin (15 mg/kg, p.o.) resulted in a significant decreased in the macroscopic signs of DSS-induced colitic symptoms, including a decreased disease activity index, prevention of the colon length shortening, and alleviation of the pathological changes occurring in the colon. Colonic pro-inflammatory mediators, including tumor necrosis factor-alpha, interleukin (IL)-1 beta, and IL-6, as well as myeloperoxidase activities were decreased following galangin pre-treatment when compared with the DSS control group. Moreover, galangin pre-treatment significantly increased the expressions of autophagy-related proteins and promoted the formation of autophagosome in the colon. Galangin pre-treatment increased the diversity of the gut microbiota, and this was accompanied by increased levels of short-chain fatty acids. These observed changes could involve the modulating effects conferred by galangin in relation to some specific bacteria populations, including the recovery of Lactobacillus spp., and increased Butyricimonas spp. Overall, these results support the use of galangin in the prevention of UC.
C1 [Xuan, Hongzhuan] Liaocheng Univ, Sch Life Sci, Liaocheng 252059, Shandong, Peoples R China.
   [Xuan, Hongzhuan; Jin, Xiaolu] China Agr Univ, Coll Anim Sci & Technol, State Key Lab Anim Nutr, 2 Yuanmingyuan West Rd, Beijing 100193, Peoples R China.
   [Ou, Aiqun] Fujian Agr & Forestry Univ, Coll Bee Sci, Fuzhou 350002, Peoples R China.
   [Hao, Shengyu] Liaocheng Univ, Sch Phys Sci & Informat Technol, Liaocheng 252059, Shandong, Peoples R China.
   [Shi, Jiajun] Zhejiang Acad Tradit Chinese Med, Dept Expt Anim, Hangzhou 310007, Peoples R China.
RP Jin, XL (通讯作者)，China Agr Univ, Coll Anim Sci & Technol, State Key Lab Anim Nutr, 2 Yuanmingyuan West Rd, Beijing 100193, Peoples R China.
EM hongzhuanxuan@163.com; ouaiqun2018@126.com; haoshengyu@lcu.edu.cn;
   jinxiaolu@cau.edu.cn; xsrjsjj1992@126.com
FU Shandong Province Modern Agricultural Technology System [SDAIT-24-05];
   State Key Laboratory of Animal Nutrition [2004DA125184F1904]
FX This research was funded by Shandong Province Modern Agricultural
   Technology System (SDAIT-24-05) and the State Key Laboratory of Animal
   Nutrition (2004DA125184F1904).
CR Al-Rejaie SS, 2013, WORLD J GASTROENTERO, V19, P5633, DOI 10.3748/wjg.v19.i34.5633
   [Anonymous], 2019, INT J ARTIF ORGANS, V42, P386
   Arai Y, 1998, CYTOKINE, V10, P890, DOI 10.1006/cyto.1998.0355
   Azuma YT, 2010, INFLAMM BOWEL DIS, V16, P1017, DOI 10.1002/ibd.21151
   Carding Simon, 2015, Microbial Ecology in Health and Disease, V26, P26191, DOI 10.3402/mehd.v26.26191
   Chirumbolo S, 2015, J CLIN BIOCHEM NUTR, V56, P163, DOI 10.3164/jcbn.14-110
   Choi MJ, 2017, BIOCHEM PHARMACOL, V144, P120, DOI 10.1016/j.bcp.2017.07.021
   da Silva LM, 2018, EVID-BASED COMPL ALT, V2018, DOI 10.1155/2018/2035820
   Fang DY, 2019, BIOMED PHARMACOTHER, V109, P2054, DOI 10.1016/j.biopha.2018.09.154
   Grizotte-Lake M, 2018, CELL HOST MICROBE, V23, P147, DOI 10.1016/j.chom.2018.01.015
   Ha TK, 2013, EXP BIOL MED, V238, P1047, DOI 10.1177/1535370213497882
   Hu L, 2019, FRONT PHYSIOL, V10, DOI 10.3389/fphys.2019.00908
   Joo M, 2015, KOREAN J PHYSIOL PHA, V19, P43, DOI 10.4196/kjpp.2015.19.1.43
   Karrasch T, 2007, PLOS ONE, V2, DOI 10.1371/journal.pone.0000596
   Kawabata K, 2013, BIOFACTORS, V39, P422, DOI 10.1002/biof.1081
   Kim H, 2018, J FUNCT FOODS, V48, P243, DOI 10.1016/j.jff.2018.07.011
   Kim JJ, 2012, JOVE-J VIS EXP, DOI 10.3791/3678
   Kim TW, 2006, WORLD J GASTROENTERO, V12, P302, DOI 10.3748/wjg.v12.i2.302
   Kose LP, 2015, IND CROP PROD, V74, P712, DOI 10.1016/j.indcrop.2015.05.034
   Lassen KG, 2016, IMMUNITY, V44, P1392, DOI 10.1016/j.immuni.2016.05.007
   Lau WL, 2019, NAT REV NEPHROL, V15, P389, DOI 10.1038/s41581-019-0142-7
   Levine B, 2005, J CLIN INVEST, V115, P2679, DOI 10.1172/JCI26390
   Li X, 2016, SCI REP-UK, V6, DOI 10.1038/srep30496
   Liu G, 2018, CELL PHYSIOL BIOCHEM, V51, P441, DOI 10.1159/000495240
   M'Koma AE, 2011, INT J COLORECTAL DIS, V26, P533, DOI 10.1007/s00384-011-1137-4
   Rawla P, 2018, J INFLAMM RES, V11, P215, DOI 10.2147/JIR.S165330
   Ren KW, 2016, BIOMED PHARMACOTHER, V84, P1748, DOI 10.1016/j.biopha.2016.10.111
   Russo A, 2002, FITOTERAPIA, V73, pS21, DOI 10.1016/S0367-326X(02)00187-9
   Sahu BD, 2016, J NUTR BIOCHEM, V28, P171, DOI 10.1016/j.jnutbio.2015.10.004
   Sangaraju R, 2019, INFLAMM RES, V68, P691, DOI 10.1007/s00011-019-01252-w
   Santos EOL, 2014, INT IMMUNOPHARMACOL, V21, P102, DOI 10.1016/j.intimp.2014.04.014
   Shouval DS, 2017, JAMA PEDIATR, V171, P999, DOI 10.1001/jamapediatrics.2017.2571
   Sivakumar AS, 2011, CHEM-BIOL INTERACT, V193, P141, DOI 10.1016/j.cbi.2011.06.003
   Solomon L, 2010, COMP CLIN PATH, V19, P235, DOI DOI 10.1007/S00580-010-0979-4
   Sunkara T, 2018, J INFLAMM RES, V11, P321, DOI 10.2147/JIR.S176190
   Treml J, 2016, COMPR REV FOOD SCI F, V15, P720, DOI 10.1111/1541-4337.12204
   Tung J, 2006, INFLAMM BOWEL DIS, V12, P1093, DOI 10.1097/01.mib.0000235835.32176.85
   Vindigni SM, 2016, THER ADV GASTROENTER, V9, P606, DOI 10.1177/1756283X16644242
   Wang K, 2018, MOL NUTR FOOD RES, V62, DOI 10.1002/mnfr.201800080
   Wang K, 2017, NUTRIENTS, V9, DOI 10.3390/nu9080875
   Zhang ZC, 2019, FOOD FUNCT, V10, P422, DOI [10.1039/c8fo01699b, 10.1039/C8FO01699B]
   Zhao Y, 2018, ONCOIMMUNOLOGY, V7, DOI 10.1080/2162402X.2017.1375640
   Zmora N, 2019, NAT REV GASTRO HEPAT, V16, P35, DOI 10.1038/s41575-018-0061-2
NR 43
TC 13
Z9 15
U1 6
U2 17
PU MDPI
PI BASEL
PA ST ALBAN-ANLAGE 66, CH-4052 BASEL, SWITZERLAND
EI 2072-6643
J9 NUTRIENTS
JI Nutrients
PD FEB
PY 2020
VL 12
IS 2
AR 347
DI 10.3390/nu12020347
PG 13
WC Nutrition & Dietetics
WE Science Citation Index Expanded (SCI-EXPANDED)
SC Nutrition & Dietetics
GA KY3GF
UT WOS:000522458700074
PM 32013062
OA Green Published, gold
DA 2022-07-15
ER

PT J
AU de Groot, PF
   Frissen, MN
   de Clercq, NC
   Nieuwdorp, M
AF de Groot, P. F.
   Frissen, M. N.
   de Clercq, N. C.
   Nieuwdorp, M.
TI Fecal microbiota transplantation in metabolic syndrome: History, present
   and future
SO GUT MICROBES
LA English
DT Review
DE microbiota; fecal transplantation; metabolic syndrome
ID CHAIN FATTY-ACIDS; GUT MICROBIOTA; NONALCOHOLIC STEATOHEPATITIS;
   INTESTINAL MICROBIOTA; INSULIN SENSITIVITY; ULCERATIVE-COLITIS;
   UP-REGULATION; LEAKY GUT; LIFE-SPAN; OBESITY
AB The history of fecal microbiota transplantation (FMT) dates back even to ancient China. Recently, scientific studies have been looking into FMT as a promising treatment of various diseases, while in the process teaching us about the interaction between the human host and its resident microbial communities. Current research focuses mainly on Clostridium difficile infections, however interest is rising in other areas such as inflammatory bowel disease (IBD) and the metabolic syndrome.
   With regard to the latter, the intestinal microbiota might be causally related to the progression of insulin resistance and diabetes. FMT in metabolic syndrome has proven to be an intriguing method to study the role of the gut microbiota and open the way to new therapies by dissecting in whom insulin resistance is driven by microbiota. In this article we review the history of FMT, the present evidence on its role in the pathophysiology of metabolic syndrome and its efficacy, limitations and future prospects.
C1 [de Groot, P. F.; Frissen, M. N.; de Clercq, N. C.; Nieuwdorp, M.] Acad Med Ctr, Dept Internal & Vasc Med, Meibergdreef 9,Room F4-159-2, NL-1105 AZ Amsterdam, Netherlands.
   [Nieuwdorp, M.] Univ Gothenburg, Sahlgrenska Acad, Dept Mol & Clin Med, Wallenberg Lab, Gothenburg, Sweden.
   [Nieuwdorp, M.] Vrije Univ Amsterdam, Med Ctr, Dept Internal Med, Amsterdam, Netherlands.
   [Nieuwdorp, M.] Vrije Univ Amsterdam, Med Ctr, ICAR, Amsterdam, Netherlands.
RP Nieuwdorp, M (通讯作者)，Acad Med Ctr, Dept Internal & Vasc Med, Meibergdreef 9,Room F4-159-2, NL-1105 AZ Amsterdam, Netherlands.
EM m.nieuwdorp@amc.uva.nl
FU CIHR Funding Source: Medline
CR Agrawal M, 2016, J CLIN GASTROENTEROL, V50, P403, DOI 10.1097/MCG.0000000000000410
   Alang N, 2015, OPEN FORUM INFECT DI, V2, DOI 10.1093/ofid/ofv004
   Ananthaswamy A, 2008, NEW SCI, V209, P8
   ANDREWS PJ, 1993, MED J AUSTRALIA, V159, P633, DOI 10.5694/j.1326-5377.1993.tb138063.x
   [Anonymous], MERD EXC SCI CULT SO
   Arumugam M, 2011, NATURE, V473, P174, DOI 10.1038/nature09944
   Backhed F, 2004, P NATL ACAD SCI USA, V101, P15718, DOI 10.1073/pnas.0407076101
   Backhed F, 2007, P NATL ACAD SCI USA, V104, P979, DOI 10.1073/pnas.0605374104
   BARTLETT JG, 1978, NEW ENGL J MED, V298, P531, DOI 10.1056/NEJM197803092981003
   BENNET JD, 1989, LANCET, V1, P164
   Bergheim I, 2008, J HEPATOL, V48, P983, DOI 10.1016/j.jhep.2008.01.035
   Bester J, 2015, ONCOTARGET, V6, P35284, DOI 10.18632/oncotarget.6074
   BJARNASON I, 1984, LANCET, V1, P179
   Borody Thomas J, 2013, Curr Gastroenterol Rep, V15, P337, DOI 10.1007/s11894-013-0337-1
   BORODY TJ, 1989, MED J AUSTRALIA, V150, P604, DOI 10.5694/j.1326-5377.1989.tb136704.x
   BOWDEN TA, 1981, AM SURGEON, V47, P178
   Brandt LJ, 2012, AM J GASTROENTEROL, V107, P1079, DOI 10.1038/ajg.2012.60
   Browne HP, 2016, NATURE, V533, P543, DOI 10.1038/nature17645
   Cammarota G, 2015, ALIMENT PHARM THER, V41, P835, DOI 10.1111/apt.13144
   Canfora EE, 2015, NAT REV ENDOCRINOL, V11, P577, DOI 10.1038/nrendo.2015.128
   Cani PD, 2007, DIABETES, V56, P1761, DOI 10.2337/db06-1491
   Chan YK, 2016, AMB EXPRESS, V6, DOI 10.1186/s13568-016-0229-5
   Cindoruk M, 2008, EUR J GASTROEN HEPAT, V20, P33, DOI 10.1097/MEG.0b013e3282efa4f2
   Clancy DJ, 2001, SCIENCE, V292, P104, DOI 10.1126/science.1057991
   Copps KD, 2012, DIABETOLOGIA, V55, P2565, DOI 10.1007/s00125-012-2644-8
   De Vadder F, 2014, CELL, V156, P84, DOI 10.1016/j.cell.2013.12.016
   de Vos WM, 2013, MICROB BIOTECHNOL, V6, P316, DOI 10.1111/1751-7915.12047
   den Besten G, 2013, J LIPID RES, V54, P2325, DOI 10.1194/jlr.R036012
   Desai MS, 2016, CELL, V167, P1339, DOI 10.1016/j.cell.2016.10.043
   DeSalle R, 2015, GREAT CAMEL DUNG MYS
   Di Luccia B, 2015, PLOS ONE, V10, DOI 10.1371/journal.pone.0134893
   EISEMAN B, 1958, SURGERY, V44, P854
   Freeland KR, 2010, BRIT J NUTR, V103, P460, DOI 10.1017/S0007114509991863
   Gao ZG, 2009, DIABETES, V58, P1509, DOI 10.2337/db08-1637
   Cano PG, 2013, OBESITY, V21, P2310, DOI 10.1002/oby.20330
   Gerke H., 2014, FECAL TRANSPLANTATIO
   Grehan MJ, 2010, J CLIN GASTROENTEROL, V44, P551, DOI 10.1097/MCG.0b013e3181e5d06b
   Grootjans J, 2010, WORLD J GASTRO SURG, V2, P61, DOI 10.4240/wjgs.v2.i3.61
   Henao-Mejia J, 2012, NATURE, V482, P179, DOI 10.1038/nature10809
   Hirosumi J, 2002, NATURE, V420, P333, DOI 10.1038/nature01137
   HOTAMISLIGIL GS, 1993, SCIENCE, V259, P87, DOI 10.1126/science.7678183
   Kahn SA, 2012, INFLAMM BOWEL DIS, V18, P676, DOI 10.1002/ibd.21775
   Karbach SH, 2016, J AM HEART ASSOC, V5, DOI 10.1161/JAHA.116.003698
   Karlsson FH, 2013, NATURE, V498, P99, DOI 10.1038/nature12198
   Karlsson FH, 2012, NAT COMMUN, V3, DOI 10.1038/ncomms2266
   Kelly CR, 2016, ANN INTERN MED, V165, P609, DOI 10.7326/M16-0271
   Kelly CR, 2015, GASTROENTEROLOGY, V149, P223, DOI 10.1053/j.gastro.2015.05.008
   Khan MT, 2014, CELL METAB, V20, P753, DOI 10.1016/j.cmet.2014.07.006
   Koren O, 2011, P NATL ACAD SCI USA, V108, P4592, DOI 10.1073/pnas.1011383107
   Kulecka M, 2016, NUTR METAB, V13, DOI 10.1186/s12986-016-0116-8
   Le Roy T, 2013, GUT, V62, P1787, DOI 10.1136/gutjnl-2012-303816
   Ley RE, 2005, P NATL ACAD SCI USA, V102, P11070, DOI 10.1073/pnas.0504978102
   Li J, 2016, CIRCULATION, V133, P2434, DOI 10.1161/CIRCULATIONAHA.115.019645
   Li SS, 2016, SCIENCE, V352, P586, DOI 10.1126/science.aad8852
   Liou AP, 2013, SCI TRANSL MED, V5, DOI 10.1126/scitranslmed.3005687
   Lu MF, 2011, J IMMUNOL, V187, P3314, DOI 10.4049/jimmunol.1004087
   Mandalia A, 2016, INT J COLORECTAL DIS, V31, P1059, DOI 10.1007/s00384-015-2396-2
   MAXTON DG, 1986, CLIN SCI, V71, P71, DOI 10.1042/cs0710071
   McGuckin MA, 2011, NAT REV MICROBIOL, V9, P265, DOI 10.1038/nrmicro2538
   Miele L, 2009, HEPATOLOGY, V49, P1877, DOI 10.1002/hep.22848
   Moschen AR, 2013, TRENDS ENDOCRIN MET, V24, P537, DOI 10.1016/j.tem.2013.05.009
   Mouzaki M, 2013, HEPATOLOGY, V58, P120, DOI 10.1002/hep.26319
   Munford RS, 2016, J LEUKOCYTE BIOL, V100, P687, DOI 10.1189/jlb.3RU0316-151R
   Nadal I, 2007, J MED MICROBIOL, V56, P1669, DOI 10.1099/jmm.0.47410-0
   OLOFSSON P, 1986, AM J SURG, V151, P443, DOI 10.1016/0002-9610(86)90098-X
   Ozcan U, 2004, SCIENCE, V306, P457, DOI 10.1126/science.1103160
   Pedersen HK, 2016, NATURE, V535, P376, DOI 10.1038/nature18646
   Piya MK, 2013, CURR OPIN LIPIDOL, V24, P78, DOI 10.1097/MOL.0b013e32835b4431
   Pluznick JL, 2013, P NATL ACAD SCI USA, V110, P4410, DOI 10.1073/pnas.1215927110
   Quigley EMM, 2016, CURR OPIN GASTROEN, V32, P74, DOI 10.1097/MOG.0000000000000243
   Raman M, 2013, CLIN GASTROENTEROL H, V11, P868, DOI 10.1016/j.cgh.2013.02.015
   Reid G., 2007, COMMUNICATING CURREN, V2, P466
   Ridaura VK, 2013, SCIENCE, V341, P1079, DOI 10.1126/science.1241214
   ROBINSBROWNE RM, 1981, AM J CLIN NUTR, V34, P514, DOI 10.1093/ajcn/34.4.514
   Ruiz AG, 2007, OBES SURG, V17, P1374
   Schultz M, 2008, INFLAMM BOWEL DIS, V14, P1012, DOI 10.1002/ibd.20377
   Seedorf H, 2014, CELL, V159, P253, DOI 10.1016/j.cell.2014.09.008
   Selman C, 2008, FASEB J, V22, P807, DOI 10.1096/fj.07-9261com
   Shanahan F, 2016, UNGLOVED GUT HEKTOEN
   Shin NR, 2014, GUT, V63, P727, DOI 10.1136/gutjnl-2012-303839
   Shoelson SE, 2006, J CLIN INVEST, V116, P1793, DOI 10.1172/JCI29069
   Smith MI, 2013, SCIENCE, V339, P548, DOI 10.1126/science.1229000
   Smits LP, 2013, GASTROENTEROLOGY, V145, P946, DOI 10.1053/j.gastro.2013.08.058
   Spence JD, 2014, CAN J CARDIOL, V30, P150, DOI 10.1016/j.cjca.2013.11.019
   Tang WHW, 2013, NEW ENGL J MED, V368, P1575, DOI 10.1056/NEJMoa1109400
   Tetro JA, 2016, APPL FECAL MICROBIOT
   TODESCO T, 1991, AM J CLIN NUTR, V54, P860, DOI 10.1093/ajcn/54.5.860
   Tontonoz P, 2008, ANNU REV BIOCHEM, V77, P289, DOI 10.1146/annurev.biochem.77.061307.091829
   Turnbaugh PJ, 2006, NATURE, V444, P1027, DOI 10.1038/nature05414
   Uwlfoh SS, 2016, MORE ON MERDE
   van Nood E, 2013, NEW ENGL J MED, V368, P407, DOI 10.1056/NEJMoa1205037
   Vrieze A, 2012, GASTROENTEROLOGY, V143, P913, DOI 10.1053/j.gastro.2012.06.031
   Wahlstrom A, 2016, CELL METAB, V24, P41, DOI 10.1016/j.cmet.2016.05.005
   Wang HB, 2012, DIGEST DIS SCI, V57, P3126, DOI 10.1007/s10620-012-2259-4
   Wiedermann CJ, 1999, J AM COLL CARDIOL, V34, P1975, DOI 10.1016/S0735-1097(99)00448-9
   Wong VWS, 2013, ANN HEPATOL, V12, P256, DOI 10.1016/S1665-2681(19)31364-X
   Wu LL, 2014, AM J PATHOL, V184, P2260, DOI 10.1016/j.ajpath.2014.05.003
   Yang T, 2015, HYPERTENSION, V65, P1331, DOI 10.1161/HYPERTENSIONAHA.115.05315
   Yong E, 2016, SHAM POO WASHES OUT
   Zeevi D, 2015, CELL, V163, P1079, DOI 10.1016/j.cell.2015.11.001
   Zelvyte I, 2002, PHARMACOL RES, V45, P147, DOI 10.1006/phrs.2001.0922
   Zhang FM, 2012, AM J GASTROENTEROL, V107, P1755, DOI 10.1038/ajg.2012.251
   Zhu LX, 2013, HEPATOLOGY, V57, P601, DOI 10.1002/hep.26093
   Zhu WF, 2016, CELL, V165, P111, DOI 10.1016/j.cell.2016.02.011
   Zimmerman MA, 2012, AM J PHYSIOL-GASTR L, V302, pG1405, DOI 10.1152/ajpgi.00543.2011
   Zmora N, 2016, CELL HOST MICROBE, V19, P12, DOI 10.1016/j.chom.2015.12.016
   Zulian A, 2013, PLOS ONE, V8, DOI 10.1371/journal.pone.0078495
NR 107
TC 122
Z9 125
U1 4
U2 17
PU TAYLOR & FRANCIS INC
PI PHILADELPHIA
PA 530 WALNUT STREET, STE 850, PHILADELPHIA, PA 19106 USA
SN 1949-0976
EI 1949-0984
J9 GUT MICROBES
JI Gut Microbes
PY 2017
VL 8
IS 3
BP 253
EP 267
DI 10.1080/19490976.2017.1293224
PG 15
WC Gastroenterology & Hepatology; Microbiology
WE Science Citation Index Expanded (SCI-EXPANDED)
SC Gastroenterology & Hepatology; Microbiology
GA FW4PC
UT WOS:000425295000008
PM 28609252
OA Green Published, gold
DA 2022-07-15
ER

PT J
AU Mileo, AM
   Nistico, P
   Miccadei, S
AF Mileo, Anna Maria
   Nistico, Paola
   Miccadei, Stefania
TI Polyphenols: Immunomodulatory and Therapeutic Implication in Colorectal
   Cancer
SO FRONTIERS IN IMMUNOLOGY
LA English
DT Review
DE polyphenols; immunomodulation; inflammation; gut microbiota; colorectal
   cancer; colorectal cancer therapy
ID AMELIORATES EXPERIMENTAL COLITIS; SODIUM-INDUCED COLITIS; HUMAN
   COLON-CANCER; DIETARY POLYPHENOLS; OXIDATIVE STRESS; GUT MICROBIOTA;
   INFLAMMATORY CYTOKINES; MOLECULAR-MECHANISMS; ULCERATIVE-COLITIS;
   MEDITERRANEAN DIET
AB Polyphenolic compounds, widely present in fruits, vegetables, and cereals, have potential benefits for human health and are protective agents against the development of chronic/degenerative diseases including cancer. More recently these bioactive molecules have been gaining great interest as anti-inflammatory and immunomodulatory agents, mainly in neoplasia where the pro-inflammatory context might promote carcinogenesis. Colorectal cancer (CRC) is considered a major public healthy issue, a leading cause of cancer mortality and morbidity worldwide. Epidemiological, pre-clinical and clinical investigations have consistently highlighted important relationships between large bowel inflammation, gut microbiota (GM), and colon carcinogenesis. Many experimental studies and clinical evidence suggest that polyphenols have a relevant role in CRC chemoprevention, exhibit cytotoxic capability vs. CRC cells and induce increased sensitization to chemo/radiotherapies. These effects are most likely related to the immunomodulatory properties of polyphenols able to modulate cytokine and chemokine production and activation of immune cells. In this review we summarize recent advancements on immunomodulatory activities of polyphenols and their ability to counteract the inflammatory tumor microenvironment. We focus on potential role of natural polyphenols in increasing the cell sensitivity to colon cancer therapies, highlighting the polyphenol-based combined treatments as innovative immunomodulatory strategies to inhibit the growth of CRC.
C1 [Mileo, Anna Maria; Nistico, Paola; Miccadei, Stefania] IRCCS, Regina Elena Natl Canc Inst, Tumor Immunol & Immunotherapy Unit, Dept Res Adv Diagnost & Technol Innovat, Rome, Italy.
RP Miccadei, S (通讯作者)，IRCCS, Regina Elena Natl Canc Inst, Tumor Immunol & Immunotherapy Unit, Dept Res Adv Diagnost & Technol Innovat, Rome, Italy.
EM stefania.miccadei@ifo.gov.it
RI Mileo, Anna Maria/J-3667-2016; Nistico, Paola/B-2862-2018
OI Mileo, Anna Maria/0000-0002-1970-3297; Nistico,
   Paola/0000-0003-4409-2261
FU AIRC [19822, 12182]
FX PN is supported by AIRC (IG #19822; 5 x mille #12182).
CR Aboura I, 2017, BIOMED PHARMACOTHER, V96, P1022, DOI 10.1016/j.biopha.2017.11.125
   Abouzeid AH, 2013, J DRUG TARGET, V21, P994, DOI 10.3109/1061186X.2013.840639
   Abron Jessicca D, 2018, Oncotarget, V9, P17928, DOI 10.18632/oncotarget.24730
   Aggarwal BB, 2009, BIOCHEM PHARMACOL, V78, P1083, DOI 10.1016/j.bcp.2009.05.027
   Aires V, 2013, MOL NUTR FOOD RES, V57, P1170, DOI 10.1002/mnfr.201200766
   Alabi QK, 2018, BIOMED PHARMACOTHER, V103, P812, DOI 10.1016/j.biopha.2018.04.071
   Alam MN, 2018, BIOMED RES INT, V2018, DOI 10.1155/2018/4154185
   Ali F, 2014, MOL NUTR FOOD RES, V58, P33, DOI 10.1002/mnfr.201300277
   Nunez-Sanchez MA, 2016, FOOD CHEM TOXICOL, V92, P8, DOI 10.1016/j.fct.2016.03.011
   Araujo JR, 2011, NUTR RES, V31, P77, DOI 10.1016/j.nutres.2011.01.006
   Asensi M, 2011, CRIT REV CL LAB SCI, V48, P197, DOI 10.3109/10408363.2011.631268
   Becht E, 2016, CLIN CANCER RES, V22, P4057, DOI 10.1158/1078-0432.CCR-15-2879
   Belkaid Y, 2017, IMMUNITY, V46, P562, DOI 10.1016/j.immuni.2017.04.008
   Bhattacharyya S, 2010, CELL MOL IMMUNOL, V7, P306, DOI 10.1038/cmi.2010.11
   Bhullar KS, 2013, OXID MED CELL LONGEV, V2013, DOI 10.1155/2013/891748
   Biragyn A, 2018, LANCET ONCOL, V19, pE295, DOI 10.1016/S1470-2045(18)30095-0
   Bishayee A, 2016, SEMIN CANCER BIOL, V40-41, P1, DOI 10.1016/j.semcancer.2016.08.006
   Bishop KS, 2015, NUTRIENTS, V7, P922, DOI 10.3390/nu7020922
   Bray F, 2018, CA-CANCER J CLIN, V68, P394, DOI 10.3322/caac.21492
   Bucio-Noble D, 2018, J PROTEOMICS, V177, P1, DOI 10.1016/j.jprot.2018.02.009
   Cardona F, 2013, J NUTR BIOCHEM, V24, P1415, DOI 10.1016/j.jnutbio.2013.05.001
   Cavalcanti E, 2014, PLOS ONE, V9, DOI 10.1371/journal.pone.0088898
   Chen WS, 2010, INT J RADIAT ONCOL, V77, P1527, DOI 10.1016/j.ijrobp.2010.02.043
   Chikara S, 2018, CANCER LETT, V413, P122, DOI 10.1016/j.canlet.2017.11.002
   Chow HHS, 2011, PHARMACOL RES, V64, P105, DOI 10.1016/j.phrs.2011.05.007
   Churchill M, 2000, J SURG RES, V89, P169, DOI 10.1006/jsre.2000.5826
   Colotta F, 2009, CARCINOGENESIS, V30, P1073, DOI 10.1093/carcin/bgp127
   Cui XL, 2010, CANCER PREV RES, V3, P549, DOI 10.1158/1940-6207.CAPR-09-0117
   Dabritz J, 2014, INFLAMM BOWEL DIS, V20, P1638, DOI 10.1097/MIB.0000000000000063
   De Santis S, 2016, ONCOTARGET, V7, P75800, DOI 10.18632/oncotarget.12415
   del Corno M, 2016, CRIT REV FOOD SCI, V56, P737, DOI 10.1080/10408398.2012.713046
   Del Corno M, 2014, IMMUNOBIOLOGY, V219, P416, DOI 10.1016/j.imbio.2014.01.007
   Deng ZB, 2017, MOL THER, V25, P1641, DOI 10.1016/j.ymthe.2017.01.025
   Ding SJ, 2018, J IMMUNOL RES, V2018, DOI 10.1155/2018/1264074
   Dragan S, 2015, CURR MED CHEM, V22, P14
   Elbling L, 2005, FASEB J, V19, P807, DOI 10.1096/fj.04-2915fje
   Elshaer M, 2018, LIFE SCI, V207, P340, DOI 10.1016/j.lfs.2018.06.028
   Farinetti A, 2017, NUTRITION, V43-44, P83, DOI 10.1016/j.nut.2017.06.008
   Farombi EO, 2013, BASIC CLIN PHARMACOL, V113, P49, DOI 10.1111/bcpt.12050
   Favoriti P, 2016, UPDATES SURG, V68, P7, DOI 10.1007/s13304-016-0359-y
   Fini L, 2011, CANCER PREV RES, V4, P907, DOI 10.1158/1940-6207.CAPR-10-0359
   Galon J, 2006, SCIENCE, V313, P1960, DOI 10.1126/science.1129139
   Ghattamaneni NKR, 2018, PHARMACOL RES, V132, P99, DOI 10.1016/j.phrs.2018.04.015
   Ghiringhelli F, 2012, ANTI-CANCER AGENT ME, V12, P852, DOI 10.2174/187152012802650048
   Golden EB, 2015, SEMIN RADIAT ONCOL, V25, P11, DOI 10.1016/j.semradonc.2014.07.005
   Gosslau A, 2011, MOL NUTR FOOD RES, V55, P198, DOI 10.1002/mnfr.201000165
   Grivennikov SI, 2010, CELL, V140, P883, DOI 10.1016/j.cell.2010.01.025
   Guan GP, 2018, BIOMED RES INT, V2018, DOI 10.1155/2018/1290179
   Hakim L, 2014, ASIAN PAC J CANCER P, V15, P4651, DOI 10.7314/APJCP.2014.15.11.4651
   Halmos EP, 2015, NAT REV GASTRO HEPAT, V12, P133, DOI 10.1038/nrgastro.2015.11
   Hamaya Y, 2015, PLOS ONE, V10, DOI 10.1371/journal.pone.0127591
   Hanahan D, 2011, CELL, V144, P646, DOI 10.1016/j.cell.2011.02.013
   Hardy TM, 2011, EPIGENOMICS-UK, V3, P503, DOI [10.2217/EPI.11.71, 10.2217/epi.11.71]
   Hong EH, 2017, ONCOTARGET, V8, P41401, DOI 10.18632/oncotarget.17388
   Hossen MS, 2017, PHARMACOL REP, V69, P1194, DOI 10.1016/j.pharep.2017.07.002
   Hu QH, 2018, FOOD FUNCT, V9, P1601, DOI 10.1039/c7fo01794d
   Jahani-Sherafat Somayeh, 2018, Gastroenterol Hepatol Bed Bench, V11, P101
   Jeng LB, 2018, J CELL PHYSIOL, V233, P7134, DOI 10.1002/jcp.26532
   Ju SW, 2018, CELL CYCLE, V17, P53, DOI 10.1080/15384101.2017.1387701
   Kajihara M, 2016, WORLD J GASTROENTERO, V22, P4275, DOI 10.3748/wjg.v22.i17.4275
   Kalaiselvan I, 2016, PHARM BIOL, V54, P338, DOI 10.3109/13880209.2015.1042980
   Kaulmann A, 2016, OXID MED CELL LONGEV, V2016, DOI 10.1155/2016/9346470
   Kawabata K, 2019, MOLECULES, V24, DOI 10.3390/molecules24020370
   Khan HY, 2014, MOL NUTR FOOD RES, V58, P437, DOI 10.1002/mnfr.201300417
   Khan HY, 2012, CURR DRUG TARGETS, V13, P1738
   Kim TI, 2014, WORLD J GASTROENTERO, V20, P3835, DOI 10.3748/wjg.v20.i14.3835
   Ko JH, 2017, INT J MOL SCI, V18, DOI 10.3390/ijms18122589
   Kroemer G, 2018, NAT REV IMMUNOL, V18, P87, DOI 10.1038/nri.2018.4
   Larrosa M, 2010, J NUTR BIOCHEM, V21, P717, DOI 10.1016/j.jnutbio.2009.04.012
   Lavalette C, 2018, CANCER RES, V78, P4427, DOI [10.1158/0008-5472.CAN-18-0155, 10.1158/0008-5472.can-18-0155]
   Lee CY, 2015, BIOCHIMIE, V111, P125, DOI 10.1016/j.biochi.2015.02.001
   Lee CS, 2014, WORLD J GASTROENTERO, V20, P3751, DOI 10.3748/wjg.v20.i14.3751
   Legitimo A, 2014, HUM VACC IMMUNOTHER, V10, P3224, DOI 10.4161/hv.29857
   Llosa NJ, 2015, CANCER DISCOV, V5, P43, DOI 10.1158/2159-8290.CD-14-0863
   Ma B, 2015, HISTOL HISTOPATHOL, V30, P781, DOI 10.14670/HH-11-594
   Macpherson AJ, 2004, NAT REV IMMUNOL, V4, P478, DOI 10.1038/nri1373
   Magrone T, 2017, FRONT IMMUNOL, V8, DOI 10.3389/fimmu.2017.00677
   Malietzis G, 2015, CELL COMMUN ADHES, V22, P9, DOI 10.3109/15419061.2015.1036859
   Mantovani A, 2008, NATURE, V454, P436, DOI 10.1038/nature07205
   Marin JJG, 2012, DRUG METAB REV, V44, P148, DOI 10.3109/03602532.2011.638303
   McFadden RMT, 2015, INFLAMM BOWEL DIS, V21, P2483, DOI 10.1097/MIB.0000000000000522
   Mileo AM, 2016, STEM CELL EPIGENET, V2016
   Mileo AM, 2012, J CELL PHYSIOL, V227, P3301, DOI 10.1002/jcp.24029
   Montenegro MF, 2015, ONCOGENE, V34, P135, DOI 10.1038/onc.2013.605
   Montrose DC, 2011, CARCINOGENESIS, V32, P343, DOI 10.1093/carcin/bgq248
[truncated: 4,521,733 more chars]
